# Supplementary material for: Integrative Transcriptome and Metabolome Profiles Reveal Common and Unique Pathways Involved in Seed Initial Imbibition Under Artificial and Natural Salt Stresses During Germination of Halophyte Quinoa
Source: Front Plant Sci. 2022 Apr 12;13:853326. doi: 10.3389/fpls.2022.853326 (PMC9039654; doi:10.3389/fpls.2022.853326)
Supplement: Supplementary Table 2 — The primer sequences of genes for qRT-PCR in this study. [file Table_2.xlsx]

## Sheet: Primer sequences for qRT-PCR
The primer sequences of genes for qRT-PCR in this study.
Gene name	Gene ID	Primer F (5'-3')	Primer R (5'-3')
TPP (trehalose 6-phosphate phosphatase)	LOC110709634	ACGAGCATGAAAGTGGCTGT	AACGGGCTTTCGGCGTATAA
EG (endoglucanase)	LOC110736362	ACATGTGGGGTGCTACTTGG	TCTGCTCATACGGAAACCCG
CHI (chitinase)	LOC110718981	ACCGAGCTGGGGAGTCTTAT	TTCCAGCAGTCAACCAGACA
ALDH [aldehyde dehydrogenase (NAD+)]	LOC110694134	TGCTGGATGGGCGGATAAAA	TGCTGCATAAAGGGCAGTCA
GST (glutathione S-transferase)	LOC110726460	AACAGGTGGCAGAGGAACTG	CCTCGAAAGATGGACAGCCA
GST (glutathione S-transferase)	LOC110727188	AGGCTTGGCCTGAATTGTGT	GCTCTTCACCTTTTGCCTTCC
GST (glutathione S-transferase)	LOC110727191	ATTTCTGGGCCAGCCCATTT	ACGATTCGGCCCAAACATCA
GST (glutathione S-transferase)	LOC110696395	ATTCGCCTTGAGGGTCAACA	GCAGGCAACAAGTTACGAGG
RRM2 (ribonucleoside-diphosphate reductase subunit M2)	LOC110681929	AGTGTTGAGAAGGTGCAGGG	AAGTGCAGCCAACAGCCTAT
RRM2 (ribonucleoside-diphosphate reductase subunit M2)	LOC110695094	AACCGACCCACTTCTCACAG	AAATGCTGTTCGTCGGAGGT
EF1α (elongation factor 1α)		GTACGCATGGGTGCTTGACAAACTC	ATCAGCCTGGGAGGTACCAGTAAT
Note: The primer sequence of EF1α was from the reference of Ruiz-Carrasco et al. (2011).
Ruiz-Carrasco et al. (2011). Variation in salinity tolerance of four lowland genotypes of quinoa (Chenopodium quinoa Willd.) as assessed by growth, physiological traits, and sodium transporter gene expression. Plant Physiol Biochem, 49: 1333–1341.
