# Supplementary material for: Integrative Transcriptome and Metabolome Profiles Reveal Common and Unique Pathways Involved in Seed Initial Imbibition Under Artificial and Natural Salt Stresses During Germination of Halophyte Quinoa
Source: Front Plant Sci. 2022 Apr 12;13:853326. doi: 10.3389/fpls.2022.853326 (PMC9039654; doi:10.3389/fpls.2022.853326)
Supplement: Supplementary Table 3 — The information of transcriptome. [file Table_3.xlsx]

## Sheet: Summary of clean reads
Sample	Raw Reads	Clean Reads	Clean Base(G)	Error Rate(%)	Q20(%)	Q30(%)	GC Content(%)	Reads mapped	Unique mapped
CK1	44673958	42820532	6.42	0.03	97.38	92.8	44.02	40026956 (93.48%)	38064606 (88.89%)
CK2	45061540	43565764	6.53	0.03	97.59	93.28	43.61	41238803 (94.66%)	39335141 (90.29%)
CK3	44693400	43499874	6.52	0.03	97.88	93.81	43.58	41453706 (95.30%)	39574564 (90.98%)
SC1	44728486	43547808	6.53	0.03	97.72	93.45	42.88	42139396 (96.77%)	40512973 (93.03%)
SC2	45516752	42278838	6.34	0.03	97.6	93.25	42.93	40222700 (95.14%)	38500656 (91.06%)
SC3	47210148	46028320	6.9	0.03	97.64	93.31	42.85	44508542 (96.70%)	42758590 (92.90%)
BW1	45963158	44637796	6.7	0.03	97.76	93.53	42.94	43236380 (96.86%)	41507095 (92.99%)
BW2	45594446	43977552	6.6	0.03	97.8	93.64	42.92	42561571 (96.78%)	40875466 (92.95%)
BW3	47858640	46557854	6.98	0.03	97.83	93.7	42.9	44895514 (96.43%)	43169934 (92.72%)
