# Supplementary material for: Integrative Transcriptome and Metabolome Profiles Reveal Common and Unique Pathways Involved in Seed Initial Imbibition Under Artificial and Natural Salt Stresses During Germination of Halophyte Quinoa
Source: Front Plant Sci. 2022 Apr 12;13:853326. doi: 10.3389/fpls.2022.853326 (PMC9039654; doi:10.3389/fpls.2022.853326)
Supplement: Supplementary Table 4 — The expression and annotation of total genes. [file Table_4.xlsx]

## Sheet: Expression and annotation
ID	CK1_fpkm	CK2_fpkm	CK3_fpkm	SC1_fpkm	SC2_fpkm	SC3_fpkm	BW1_fpkm	BW2_fpkm	BW3_fpkm	CK1_count	CK2_count	CK3_count	SC1_count	SC2_count	SC3_count	BW1_count	BW2_count	BW3_count	Chromosome	Start	End	Strand	Gene name	GO	KEGG	KOG	NR	SwissProt	TrEMBL	Pfam
gene-CDC77_pgr001	2.41	1.42	0.71	0.57	0.88	0.4	0.38	0.53	0.87	128	78	39	32	47	24	22	30	52	NC_034949.1	135545	137035	-	rrn16	--	--	--	--	--	--	--
gene-CDC77_pgr002	6.28	1.95	1.55	0.32	0.85	0.41	0.55	0.4	0.52	629	202	161	34	85	46	60	43	59	NC_034949.1	130273	133082	-	rrn23	--	--	--	--	--	--	--
gene-CDC77_pgr003	1.63	0.26	0	0	0	0	0	0	0	6	1	0	0	0	0	0	0	0	NC_034949.1	130081	130183	-	rrn4.5	--	--	--	--	--	--	--
gene-CDC77_pgr005	0.23	0.22	0	0	0	0	0	0	0	1	1	0	0	0	0	0	0	0	NC_034949.1	105869	105989	+	rrn5	--	--	--	--	--	--	--
gene-CDC77_pgr006	12.81	2.37	1.05	0	0.27	0	0.75	0	0.73	47	9	4	0	1	0	3	0	3	NC_034949.1	105499	105601	+	rrn4.5	--	--	--	--	--	--	--
gene-CDC77_pgr007	14.06	4.98	3.49	0.85	1.55	0.92	1.6	1.02	1.3	1408	515	363	90	155	103	174	109	147	NC_034949.1	102600	105409	+	rrn23	--	--	--	--	--	--	--
gene-CDC77_pgr008	3.61	2.5	1.83	0.43	1.43	1.03	0.73	0.63	1.2	192	137	101	24	76	61	42	36	72	NC_034949.1	98647	100137	+	rrn16	--	--	--	--	--	--	--
gene-CDC77_pgt003	0	0	0	0	0	0	0	0.73	0.35	0	0	0	0	0	0	0	2	1	NC_034949.1	6426	6497	-	trnQ-UUG	--	--	--	--	--	--	--
gene-CDC77_pgt004	0.64	0	3.38	0.6	0	0.29	1.18	0.6	0.85	2	0	11	2	0	1	4	2	3	NC_034949.1	7750	7837	-	trnS-GCU	--	--	--	--	--	--	--
gene-CDC77_pgt006	0.79	0.77	0.38	0	0	0	0	0	2.11	2	2	1	0	0	0	0	0	6	NC_034949.1	27191	27261	+	trnC-GCA	--	--	--	--	--	--	--
gene-CDC77_pgt011	0	0.88	0	0	0	0	0	0	0	0	3	0	0	0	0	0	0	0	NC_034949.1	34598	34690	-	trnS-UGA	--	--	--	--	--	--	--
gene-CDC77_pgt012	0	0	2.32	0	0	0	0	0	0	0	0	6	0	0	0	0	0	0	NC_034949.1	35581	35650	+	trnG-GCC	--	--	--	--	--	--	--
gene-CDC77_pgt013	0	0.36	0	0	0	0.67	0	0	0	0	1	0	0	0	2	0	0	0	NC_034949.1	35876	35950	-	trnfM-CAU	--	--	--	--	--	--	--
gene-CDC77_pgt014	0	0	0	0	0.32	0	0.29	0	0.57	0	0	0	0	1	0	1	0	2	NC_034949.1	44771	44858	+	trnS-GGA	--	--	--	--	--	--	--
gene-CDC77_pgt015	1.54	3.72	1.85	0.73	0	2.41	3.19	1.44	3.07	4	10	5	2	0	7	9	4	9	NC_034949.1	46217	46289	-	trnT-UGU	--	--	--	--	--	--	--
gene-CDC77_pgt016	1.89	2.75	5.47	0.3	3.46	2.26	2.62	1.77	3.08	6	9	18	1	11	8	9	6	11	NC_034949.1	47057	47705	+	trnL-UAA	--	--	--	--	--	--	--
gene-CDC77_pgt017	0.38	1.1	1.83	0	0	0.68	2.45	0	2.7	1	3	5	0	0	2	7	0	8	NC_034949.1	48071	48144	+	trnF-GAA	--	--	--	--	--	--	--
gene-CDC77_pgt018	2.31	0.37	1.48	0	0	0.69	0.71	0	0	6	1	4	0	0	2	2	0	0	NC_034949.1	55267	55339	-	trnM-CAU	--	--	--	--	--	--	--
gene-CDC77_pgt019	2.65	1.84	4.02	1.44	0	1.02	1.05	0	2.02	7	5	11	4	0	3	3	0	6	NC_034949.1	55512	56177	+	trnV-UAC	--	--	--	--	--	--	--
gene-CDC77_pgt020	0.76	0	1.46	0.72	0	1.02	1.05	0.71	0	2	0	4	2	0	3	3	2	0	NC_034949.1	65471	65544	-	trnW-CCA	--	--	--	--	--	--	--
gene-CDC77_pgt021	1.52	0.73	0	1.08	3.79	2.04	1.4	0	0.34	4	2	0	3	10	6	4	0	1	NC_034949.1	65733	65806	-	trnP-UGG	--	--	--	--	--	--	--
gene-CDC77_pgt025	7.8	2.26	2.25	0.74	0	0	1.8	0.37	1.04	20	6	6	2	0	0	5	1	3	NC_034949.1	100430	101472	+	trnI-GAU	--	--	--	--	--	--	--
gene-CDC77_pgt026	5.38	0.37	0	0	0	0	0	0	0	14	1	0	0	0	0	0	0	0	NC_034949.1	101543	102441	+	trnA-UGC	--	--	--	--	--	--	--
gene-CDC77_pgt030	0	2.2	0	0	0	0	0.35	0	0.34	0	6	0	0	0	0	1	0	1	NC_034949.1	128692	128765	+	trnN-GUU	--	--	--	--	--	--	--
gene-CDC77_pgt032	1.92	1.49	0.37	0	0.38	0.34	0.35	0.36	0.68	5	4	1	0	1	1	1	1	2	NC_034949.1	133241	134139	-	trnA-UGC	--	--	--	--	--	--	--
gene-CDC77_pgt033	2.73	0.75	0.38	0	0	0	0.36	0	0	7	2	1	0	0	0	1	0	0	NC_034949.1	134210	135252	-	trnI-GAU	--	--	--	--	--	--	--
gene-LOC110681586	0.63	0.34	0.81	0.82	0.96	0.95	1.15	0.5	0.78	75	42	99	103	114	125	147	63	104	NW_018743555.1	3390031	3394211	-	LOC110681586	--	--	--	uncharacterized protein LOC110681586 [Chenopodium quinoa]	--	SubName: Full=Uncharacterized protein {ECO:0000313|EMBL:KNA13421.1};	--
gene-LOC110681587	0	0.14	0.07	0.07	0	0.17	0.07	0.07	0.26	0	4	2	2	0	5	2	2	8	NW_018743555.1	3447315	3453093	+	LOC110681587	GO:0003676,nucleic acid binding; GO:0004523,RNA-DNA hybrid ribonuclease activity	--	--	uncharacterized protein LOC110681587 [Chenopodium quinoa]	--	SubName: Full=Uncharacterized protein {ECO:0000313|EMBL:CDP18617.1};	Reverse transcriptase-like
gene-LOC110681588	1.81	3.15	3.09	4.88	2.53	2.67	2.08	5.76	1.73	40	72	71	114	56	66	50	136	43	NW_018743555.1	3442809	3447271	-	LOC110681588	--	--	--	--	--	--	--
gene-LOC110681589	0.75	0.63	0.5	1.16	1.28	1.09	0.84	1.55	0.91	58	50	40	95	99	94	70	128	79	NW_018743555.1	3500611	3506884	-	LOC110681589	--	--	--	uncharacterized protein LOC110681589 [Chenopodium quinoa]	--	SubName: Full=uncharacterized protein LOC104230689 isoform X1 {ECO:0000313|RefSeq:XP_009781855.1};	Plant transposase (Ptta/En/Spm family)
gene-LOC110681590	0	0	0	0	0	0.04	0.05	0	0	0	0	0	0	0	2	2	0	0	NW_018743555.1	3510434	3512222	+	LOC110681590	--	--	--	--	--	--	--
gene-LOC110681591	4.39	4.55	4.8	10.76	7.93	10.52	10.04	11.21	10.74	520	556	589	1345	940	1390	1288	1416	1430	NW_018743555.1	3518572	3530282	+	LOC110681591	GO:0005634,nucleus; GO:0071249,cellular response to nitrate; GO:0015706,nitrate transport; GO:0071705,nitrogen compound transport; GO:0006355,regulation of transcription, DNA-templated; GO:0010167,response to nitrate; GO:1901698,response to nitrogen compound; GO:0006351,transcription, DNA-templated	--	--	uncharacterized protein LOC110681591 [Chenopodium quinoa]	RecName: Full=Nitrate regulatory gene2 protein {ECO:0000303|PubMed:26744214}; Short=NRG2 protein {ECO:0000303|PubMed:26744214};	SubName: Full=Uncharacterized protein {ECO:0000313|EMBL:KNA07361.1};	Protein of unknown function (DUF630)
gene-LOC110681592	0	0	0	0.38	0.1	0.12	0.15	0.51	0.36	0	0	0	41	10	14	16	55	41	NW_018742244.1	2697886	2700730	+	LOC110681592	--	--	--	--	--	--	--
gene-LOC110681593	2.69	3.26	3.29	6.98	9.78	7.97	6.6	5.9	7.47	260	325	330	712	945	859	691	608	811	NW_018743555.1	3562115	3565716	-	LOC110681593	GO:0005829,cytosol; GO:0004856,xylulokinase activity; GO:0005997,xylulose metabolic process	K00854 xylulokinase [EC:2.7.1.17] | (RefSeq) xylulose kinase-like (A)	Sugar (pentulose and hexulose) kinases	xylulose kinase-like [Chenopodium quinoa]	RecName: Full=Xylulose kinase 2 {ECO:0000303|PubMed:16920870}; Short=Atxk-2 {ECO:0000303|PubMed:16920870}; Short=Xylulokinase 2 {ECO:0000305}; EC=2.7.1.17 {ECO:0000269|PubMed:16920870}; AltName: Full=1-Deoxy-D-Xylulokinase {ECO:0000303|PubMed:16920870}; Short=DXK {ECO:0000303|PubMed:16920870};	SubName: Full=Uncharacterized protein {ECO:0000313|EMBL:KMS95373.1};	--
gene-LOC110681594	6.58	6.75	4.29	3.16	2.62	3.79	3.3	4.29	4.3	339	359	229	172	135	218	184	236	249	NW_018743555.1	3567815	3576255	+	LOC110681594	GO:0031969,chloroplast membrane; GO:0016021,integral component of membrane; GO:0052669,CTP:2-trans,-6-trans-farnesol kinase activity; GO:0052668,farnesol kinase activity; GO:0052670,geraniol kinase activity; GO:0052671,geranylgeraniol kinase activity; GO:0016301,kinase activity; GO:0048440,carpel development; GO:0016487,farnesol metabolic process; GO:0006720,isoprenoid metabolic process; GO:00097…	K15892 farnesol kinase [EC:2.7.1.216] | (RefSeq) farnesol kinase, chloroplastic-like (A)	Predicted ER membrane protein	farnesol kinase, chloroplastic-like [Chenopodium quinoa]	RecName: Full=Farnesol kinase, chloroplastic {ECO:0000303|PubMed:21395888}; EC=2.7.1.216 {ECO:0000305}; Flags: Precursor;	SubName: Full=Uncharacterized protein {ECO:0000313|EMBL:KNA24311.1};	--
gene-LOC110681595	1.76	1.73	1.83	2.04	4.2	2.43	2.58	2.18	2.27	248	252	268	304	594	383	395	328	360	NW_018743555.1	3633845	3637803	-	LOC110681595	--	--	--	--	--	--	--
gene-LOC110681596	0	0	0	0	0.27	0	0	0	0	0	0	0	0	6	0	0	0	0	NW_018743555.1	128758	129998	-	LOC110681596	GO:0003676,nucleic acid binding	--	FOG: Reverse transcriptase	uncharacterized protein LOC110681596 [Chenopodium quinoa]	--	SubName: Full=Uncharacterized protein {ECO:0000313|EMBL:CCA66036.1};	--
gene-LOC110681597	0	0.13	0.29	2.18	2.44	1.26	0.95	0.99	0.37	0	10	22	170	181	104	76	78	31	NW_018742244.1	2712531	2716071	-	LOC110681597	GO:0035251,UDP-glucosyltransferase activity; GO:1900994,(-)-secologanin biosynthetic process	K13692 UDP-glucose:(indol-3-yl)acetate beta-D-glucosyltransferase [EC:2.4.1.121] | (RefSeq) UDP-glycosyltransferase 84B2-like (A)	UDP-glucuronosyl and UDP-glucosyl transferase	7-deoxyloganetin glucosyltransferase-like [Chenopodium quinoa]	RecName: Full=7-deoxyloganetin glucosyltransferase; EC=2.4.1.324; AltName: Full=Iridoid 1-O-glucosyltransferase; AltName: Full=UDP-glucose glucosyltransferase 6; Short=CrUGT6; AltName: Full=UDP-glycosyltransferase 85A23;	RecName: Full=Glycosyltransferase {ECO:0000256|RuleBase:RU362057}; EC=2.4.1.- {ECO:0000256|RuleBase:RU362057};	UDP-glucoronosyl and UDP-glucosyl transferase
gene-LOC110681599	0.17	0.25	0.16	0.3	0.26	0.28	0.41	0.17	0.27	18	28	18	34	28	34	48	19	33	NW_018743555.1	295883	299620	+	LOC110681599	--	--	--	uncharacterized protein LOC110681599 [Chenopodium quinoa]	--	SubName: Full=uncharacterized protein LOC101505308 {ECO:0000313|RefSeq:XP_004513298.1};	Transposase family tnp2
gene-LOC110681600	1.12	0.84	0.64	0.95	2.09	0.8	0.57	0.85	1.13	49	38	29	44	92	39	27	40	56	NW_018743555.1	373839	375071	+	LOC110681600	GO:0005524,ATP binding; GO:0003678,DNA helicase activity; GO:0006310,DNA recombination; GO:0006281,DNA repair; GO:0000723,telomere maintenance	K15255 ATP-dependent DNA helicase PIF1 [EC:3.6.4.12] | (RefSeq) uncharacterized protein LOC110712983 (A)	DNA helicase PIF1/RRM3	uncharacterized protein LOC110681600 [Chenopodium quinoa]	--	RecName: Full=ATP-dependent DNA helicase {ECO:0000256|RuleBase:RU363044}; EC=3.6.4.12 {ECO:0000256|RuleBase:RU363044};	Helitron helicase-like domain at N-terminus
gene-LOC110681602	2.92	3.57	2.78	2.95	3.91	3.38	3.57	3.01	3.31	235	297	232	251	315	304	312	259	300	NW_018742244.1	2681308	2705048	-	LOC110681602	GO:0009507,chloroplast; GO:0005524,ATP binding; GO:0031072,heat shock protein binding; GO:0046872,metal ion binding; GO:0051082,unfolded protein binding; GO:0006457,protein folding; GO:0009408,response to heat	K03686 molecular chaperone DnaJ | (RefSeq) chaperone protein dnaJ A7A, chloroplastic-like isoform X1 (A)	Molecular chaperone (DnaJ superfamily)	chaperone protein dnaJ A7A, chloroplastic-like isoform X1 [Chenopodium quinoa]	RecName: Full=Chaperone protein dnaJ A8, chloroplastic {ECO:0000305}; Short=OsDjA8 {ECO:0000303|PubMed:23160806}; Flags: Precursor;	SubName: Full=Uncharacterized protein {ECO:0000313|EMBL:KNA09170.1}; Flags: Fragment;	DnaJ central domain
gene-LOC110681604	2.04	1.99	2.1	1.17	2.24	1.94	0.92	1.76	1.66	175	177	187	106	193	186	86	161	160	NW_018743555.1	787878	790577	+	LOC110681604	--	--	--	--	--	--	--
gene-LOC110681605	0.68	0.7	1.27	3.7	0.77	4.03	3.68	2.72	3.35	15	16	29	86	17	99	88	64	83	NW_018743555.1	830488	831251	-	LOC110681605	GO:0016021,integral component of membrane	--	Uncharacterized conserved protein	uncharacterized protein LOC110681605 [Chenopodium quinoa]	--	SubName: Full=Uncharacterized protein {ECO:0000313|EMBL:AEL99031.1}; Flags: Fragment;	Serpentine type 7TM GPCR chemoreceptor Srh
gene-LOC110681608	3.52	3.44	3.19	5.8	3.73	6.01	5.04	5.16	5.55	310	313	292	540	329	591	481	485	550	NW_018743555.1	882879	889286	-	LOC110681608	GO:0016021,integral component of membrane	--	Galactosyltransferases	uncharacterized protein LOC110681608, partial [Chenopodium quinoa]	--	SubName: Full=Uncharacterized protein {ECO:0000313|EMBL:KNA12303.1};	Fringe-like
gene-LOC110681612	4.61	3.78	4.22	26.73	22.11	21.76	23.91	20.81	20.35	242	205	230	1482	1162	1275	1361	1166	1202	NW_018742244.1	2716160	2721752	-	LOC110681612	GO:0018580,nitronate monooxygenase activity	--	--	uncharacterized protein LOC110681612 [Chenopodium quinoa]	--	SubName: Full=Uncharacterized protein {ECO:0000313|EMBL:KNA21832.1};	IMP dehydrogenase / GMP reductase domain
gene-LOC110681617	0	0.02	0	0	0	0	0	0	0.02	0	2	0	0	0	0	0	0	2	NW_018743555.1	2530072	2532441	+	LOC110681617	--	--	--	zinc finger MYM-type protein 1-like [Chenopodium quinoa]	--	SubName: Full=Uncharacterized protein {ECO:0000313|EMBL:PIN11338.1};	hAT family C-terminal dimerisation region
gene-LOC110681619	2.37	2.67	1.67	1.66	3.06	2	2.37	2.8	2.5	85	99	62	63	110	80	92	107	101	NW_018742244.1	2710033	2711038	-	LOC110681619	GO:0005737,cytoplasm	K13993 HSP20 family protein | (RefSeq) uncharacterized protein LOC110681619 (A)	--	uncharacterized protein LOC110681619 [Chenopodium quinoa]	RecName: Full=14.7 kDa heat shock protein; Short=AtHsp14.7;	SubName: Full=Uncharacterized protein {ECO:0000313|EMBL:CDP09952.1};	Hsp20/alpha crystallin family
gene-LOC110681622	0	0.06	0	0	0	0	0	0	0	0	2	0	0	0	0	0	0	0	NW_018743555.1	2789902	2801969	-	LOC110681622	GO:0005737,cytoplasm; GO:0005524,ATP binding; GO:0006457,protein folding	K04078 chaperonin GroES | (RefSeq) 10 kDa chaperonin, mitochondrial-like (A)	Mitochondrial chaperonin	FK506-binding protein 3-like [Chenopodium quinoa]	RecName: Full=10 kDa chaperonin; AltName: Full=Chaperonin 10; Short=CPN10; AltName: Full=Protein groES;	SubName: Full=Uncharacterized protein {ECO:0000313|EMBL:KNA14826.1};	YL1 nuclear protein
gene-LOC110681624	0	0	0	0.03	0	0.01	0.04	0	0.03	0	0	0	4	0	2	6	0	4	NW_018743555.1	2983245	3040412	+	LOC110681624	--	--	--	--	--	--	--
gene-LOC110681625	0	0	0	0.23	0.31	0.33	0.17	0.11	0.27	0	0	0	8	10	12	6	4	10	NW_018743558.1	4957	5872	-	LOC110681625	GO:0048046,apoplast; GO:0005618,cell wall; GO:0030145,manganese ion binding; GO:0045735,nutrient reservoir activity; GO:0009734,auxin-activated signaling pathway	--	--	auxin-binding protein ABP19a-like [Chenopodium quinoa]	RecName: Full=Auxin-binding protein ABP19a; Flags: Precursor;	SubName: Full=Uncharacterized protein {ECO:0000313|EMBL:KNA18364.1};	Cupin domain
gene-LOC110681626	0.06	0.24	0.18	3.46	0.18	2.06	1.25	2.76	4.26	2	8	6	119	6	75	44	96	156	NW_018743558.1	21588	22501	-	LOC110681626	GO:0048046,apoplast; GO:0005618,cell wall; GO:0031012,extracellular matrix; GO:0005634,nucleus; GO:0009505,plant-type cell wall; GO:0030145,manganese ion binding; GO:0045735,nutrient reservoir activity; GO:0009409,response to cold; GO:0009735,response to cytokinin	--	--	germin-like protein subfamily 3 member 3 [Chenopodium quinoa]	RecName: Full=Germin-like protein subfamily 3 member 3; Short=AtGER3; Short=AtGLP2; Flags: Precursor;	SubName: Full=Uncharacterized protein {ECO:0000313|EMBL:KNA24004.1};	Cupin domain
gene-LOC110681628	0	0	0	0	0.01	0	0	0	0	0	0	0	0	2	0	0	0	0	NW_018743561.1	3211	10387	-	LOC110681628	GO:0005739,mitochondrion; GO:0003677,DNA binding; GO:0003887,DNA-directed DNA polymerase activity; GO:0000166,nucleotide binding; GO:0006260,DNA replication	K10760 adenylate dimethylallyltransferase (cytokinin synthase) [EC:2.5.1.27 2.5.1.112] | (RefSeq) adenylate isopentenyltransferase 5, chloroplastic-like (A)	--	uncharacterized protein LOC110738182 [Chenopodium quinoa]	RecName: Full=DNA polymerase; EC=2.7.7.7; AltName: Full=S-1 DNA ORF 3;	SubName: Full=Dpo-r {ECO:0000313|EMBL:CAA84068.1};	DNA polymerase type B, organellar and viral
gene-LOC110681629	0.29	0.33	0	1.47	0.52	1.41	0.98	1.13	1.05	10	12	0	54	18	55	37	42	41	NW_018742244.1	2725385	2726510	+	LOC110681629	--	--	--	--	--	--	--
gene-LOC110681633	0	0	0	0	0	0	0	0	0.03	0	0	0	0	0	0	0	0	2	NW_018743569.1	32858	36500	-	LOC110681633	GO:0008234,cysteine-type peptidase activity	K01369 legumain [EC:3.4.22.34] | (RefSeq) vacuolar-processing enzyme gamma-isozyme-like (A)	Asparaginyl peptidases	vacuolar-processing enzyme gamma-isozyme-like [Chenopodium quinoa]	RecName: Full=Vacuolar-processing enzyme; Short=VPE; EC=3.4.22.-; AltName: Full=Legumain-like proteinase; Short=LLP; Flags: Precursor;	SubName: Full=Uncharacterized protein {ECO:0000313|EMBL:KNA12580.1};	Caspase domain
gene-LOC110681634	0.42	0.77	0.43	1.47	1.24	1.47	1.46	1.39	0.76	28	53	30	104	83	110	106	99	57	NW_018742244.1	2738141	2744776	+	LOC110681634	--	--	--	--	--	--	--
gene-LOC110681638	0.03	0.03	0.21	0.13	0.2	0.09	0.08	0.32	0.02	2	2	13	8	12	6	5	20	1	NW_018743570.1	2909	10558	-	LOC110681638	GO:0005886,plasma membrane; GO:0046872,metal ion binding; GO:0061630,ubiquitin protein ligase activity; GO:0009561,megagametogenesis; GO:0055046,microgametogenesis; GO:0043161,proteasome-mediated ubiquitin-dependent protein catabolic process; GO:0000209,protein polyubiquitination; GO:0042787,NA; GO:0051603,proteolysis involved in cellular protein catabolic process; GO:0051726,regulation of cell c…	K19043 E3 ubiquitin-protein ligase RHF [EC:2.3.2.27] | (RefSeq) E3 ubiquitin-protein ligase RHF2A-like isoform X1 (A)	FOG: Predicted E3 ubiquitin ligase	E3 ubiquitin-protein ligase RHF2A-like isoform X1 [Chenopodium quinoa]	RecName: Full=E3 ubiquitin-protein ligase RHF2A {ECO:0000305}; EC=2.3.2.27; AltName: Full=RING-H2 finger F2a {ECO:0000303|PubMed:9781696}; AltName: Full=RING-H2 zinc finger protein RHF2a {ECO:0000305}; AltName: Full=RING-type E3 ubiquitin transferase RHF2A {ECO:0000305};	SubName: Full=Uncharacterized protein {ECO:0000313|EMBL:KNA05059.1};	Zinc finger, C3HC4 type (RING finger)
gene-LOC110681639	0	0.05	0	0	0	0	0	0.09	0	0	1	0	0	0	0	0	2	0	NW_018743570.1	12465	13052	-	LOC110681639	GO:0009507,chloroplast; GO:0005829,cytosol; GO:0000788,nuclear nucleosome; GO:0005730,nucleolus; GO:0005886,plasma membrane; GO:0009506,plasmodesma; GO:0009579,thylakoid; GO:0005774,vacuolar membrane; GO:0003677,DNA binding; GO:0042393,histone binding; GO:0046982,protein heterodimerization activity; GO:0006334,nucleosome assembly; GO:0009414,response to water deprivation	K11254 histone H4 | (RefSeq) histone H4 (A)	Histone H4	hypothetical protein SETIT_032292mg, partial [Setaria italica]	RecName: Full=Histone H4;	RecName: Full=Histone H4 {ECO:0000256|RuleBase:RU000528}; Flags: Fragment;	Bromodomain associated
gene-LOC110681640	0.13	0.64	0	0	0	0	0.12	0.59	0	4	21	0	0	0	0	4	20	0	NW_018743570.1	25692	28908	+	LOC110681640	GO:0005634,nucleus; GO:0009705,plant-type vacuole membrane; GO:0005524,ATP binding; GO:0004672,protein kinase activity; GO:0004674,protein serine/threonine kinase activity; GO:0035556,intracellular signal transduction; GO:0009651,response to salt stress	K07198 5'-AMP-activated protein kinase, catalytic alpha subunit [EC:2.7.11.11] | (RefSeq) CBL-interacting serine/threonine-protein kinase 1-like (A)	Serine/threonine protein kinase	CBL-interacting serine/threonine-protein kinase 24-like [Chenopodium quinoa]	RecName: Full=CBL-interacting serine/threonine-protein kinase 24; EC=2.7.11.1; AltName: Full=Protein SALT OVERLY SENSITIVE 2; AltName: Full=SNF1-related kinase 3.11;	SubName: Full=Uncharacterized protein {ECO:0000313|EMBL:EYU23010.1}; Flags: Fragment;	Domain of unknown function (DUF4926)
gene-LOC110681644	4.25	6.4	4.55	8.9	2.61	9.38	7.12	9.6	6.22	99	154	110	219	61	244	180	239	163	NW_018743572.1	264472	265564	+	LOC110681644	GO:0016021,integral component of membrane; GO:0008375,acetylglucosaminyltransferase activity	--	--	uncharacterized protein LOC110681644 [Chenopodium quinoa]	--	SubName: Full=Uncharacterized protein {ECO:0000313|EMBL:KMT07936.1};	Core-2/I-Branching enzyme
gene-LOC110681646	20.73	19.99	21.58	7.67	7.54	9.8	9.11	10.31	8.17	936	932	1011	366	341	494	446	497	415	NW_018742244.1	2752153	2753419	+	LOC110681646	GO:0048046,apoplast; GO:0005618,cell wall; GO:0005829,cytosol; GO:0005615,extracellular space; GO:0005794,Golgi apparatus; GO:0009505,plant-type cell wall; GO:0009506,plasmodesma	--	--	protein EXORDIUM-like 2 isoform X1 [Chenopodium quinoa]	RecName: Full=Protein EXORDIUM-like 2; Flags: Precursor;	SubName: Full=Uncharacterized protein {ECO:0000313|EMBL:KNA21831.1};	Phosphate-induced protein 1 conserved region
gene-LOC110681653	0	0.06	0	0	0	0	0.05	0	0.08	0	2	0	0	0	0	2	0	3	NW_018742204.1	18243539	18244519	-	LOC110681653	--	--	--	uncharacterized protein LOC110681653 [Chenopodium quinoa]	--	SubName: Full=Transposon-like protein {ECO:0000313|EMBL:ABM55245.1};	Transposase family tnp2
gene-LOC110681654	90.35	104.52	101.56	49.54	64.14	49.85	55.42	50.73	48.28	3364	4020	3924	1949	2392	2072	2238	2017	2023	NW_018742244.1	2758926	2765364	+	LOC110681654	GO:0005737,cytoplasm; GO:0016607,nuclear speck; GO:0003723,RNA binding	K14396 polyadenylate-binding protein 2 | (RefSeq) polyadenylate-binding protein 2-like (A)	Splicing factor RNPS1, SR protein superfamily	polyadenylate-binding protein 2-like [Chenopodium quinoa]	RecName: Full=Polyadenylate-binding protein 2 {ECO:0000303|PubMed:18479511}; Short=AtPabN2 {ECO:0000303|PubMed:18479511}; Short=AtPabN3 {ECO:0000303|PubMed:23334891}; Short=Poly(A)-binding protein 2 {ECO:0000303|PubMed:18479511}; AltName: Full=Nuclear poly(A)-binding protein 2 {ECO:0000305}; AltName: Full=Poly(A)-binding protein II {ECO:0000305}; Short=PABII {ECO:0000305};	SubName: Full=Uncharacterized protein {ECO:0000313|EMBL:KNA21830.1};	RNA recognition motif. (a.k.a. RRM, RBD, or RNP domain)
gene-LOC110681656	0	0	0	0	0	0	0	0.02	0	0	0	0	0	0	0	0	3	0	NW_018743572.1	148482	151907	-	LOC110681656	--	--	--	prostatic spermine-binding protein-like [Chenopodium quinoa]	--	--	--
gene-LOC110681658	0.05	0	0.03	0.38	0.45	0.4	0.1	0.68	0.21	3	0	2	23	26	26	6	42	14	NW_018743572.1	452540	454460	+	LOC110681658	--	--	--	--	--	--	--
gene-LOC110681660	3.22	2.94	2.97	8.42	12.35	9.16	7.18	7.64	8.91	326	307	312	901	1252	1035	788	826	1015	NW_018743572.1	244944	247993	+	LOC110681660	--	--	--	--	--	--	--
gene-LOC110681661	1.47	1.52	1.57	4	1.02	2.52	2.88	2.5	3.09	104	111	115	299	72	199	221	189	246	NW_018743572.1	401636	406686	+	LOC110681661	--	--	--	--	--	--	--
gene-LOC110681662	5.68	6.19	7.12	3.99	2.51	3.51	3.3	3.28	2.89	616	693	801	457	273	425	388	380	353	NW_018743572.1	530480	539094	+	LOC110681662	--	--	--	--	--	--	--
gene-LOC110681663	0.3	0.17	0.3	2.67	1.96	2.27	3.14	4.29	2.92	30	18	32	286	199	257	346	465	333	NW_018742244.1	2766288	2770606	+	LOC110681663	GO:0009897,external side of plasma membrane; GO:0016021,integral component of membrane; GO:0005886,plasma membrane; GO:0005524,ATP binding; GO:0042626,ATPase activity, coupled to transmembrane movement of substances; GO:0015245,fatty acid transmembrane transporter activity; GO:0042803,protein homodimerization activity; GO:0010588,cotyledon vascular tissue pattern formation; GO:0080051,cutin trans…	K05658 ATP-binding cassette, subfamily B (MDR/TAP), member 1 [EC:7.6.2.2] | (RefSeq) ABC transporter B family member 13-like (A)	Transporter, ABC superfamily (Breast cancer resistance protein)	ABC transporter G family member 11-like [Chenopodium quinoa]	RecName: Full=ABC transporter G family member 11; Short=ABC transporter ABCG.11; Short=AtABCG11; AltName: Full=Protein CUTICULAR DEFECT AND ORGAN FUSION 1; AltName: Full=Protein DESPERADO; AltName: Full=Protein PERMEABLE LEAVES 1; AltName: Full=White-brown complex homolog protein 11; Short=AtWBC11;	SubName: Full=Uncharacterized protein {ECO:0000313|EMBL:KNA21829.1};	Methylmalonyl Co-A mutase-associated GTPase MeaB
gene-LOC110681665	5.31	4.91	5.55	3.11	4.02	3.65	3.8	3.46	2.73	223	213	242	138	169	171	173	155	129	NW_018743572.1	582698	588769	+	LOC110681665	--	--	--	--	--	--	--
gene-LOC110681667	0.21	0.37	0.6	0.75	0.25	0.53	0.64	0.52	0.71	18	33	53	68	21	51	59	47	68	NW_018743572.1	748017	760391	-	LOC110681667	GO:0016021,integral component of membrane; GO:0005886,plasma membrane; GO:0022857,transmembrane transporter activity; GO:0006857,oligopeptide transport; GO:0009624,response to nematode	K14638 solute carrier family 15 (peptide/histidine transporter), member 3/4 | (RefSeq) protein NRT1/ PTR FAMILY 8.3-like (A)	H+/oligopeptide symporter	protein NRT1/ PTR FAMILY 4.3-like [Chenopodium quinoa]	RecName: Full=Protein NRT1/ PTR FAMILY 4.3; Short=AtNPF4.3; AltName: Full=Nitrate transporter 1.14;	SubName: Full=Uncharacterized protein {ECO:0000313|EMBL:KNA24878.1};	POT family
gene-LOC110681668	0	0	0	0.03	0.13	0	0.03	0	0	0	0	0	1	4	0	1	0	0	NW_018743572.1	739861	743845	-	LOC110681668	--	--	--	--	--	--	--
gene-LOC110681669	2.28	4.55	3.44	5.6	2.1	6.03	3.81	5.74	3.24	65	134	102	169	60	192	118	175	104	NW_018743572.1	1225170	1228780	+	LOC110681669	--	--	--	--	--	--	--
gene-LOC110681670	3.2	3.27	3.13	3.9	2.36	3.48	3.81	4.49	3.38	596	629	605	767	440	723	769	892	707	NW_018743572.1	1594979	1618959	-	LOC110681670	GO:0000776,kinetochore; GO:0072686,mitotic spindle; GO:0005635,nuclear envelope; GO:0051315,attachment of mitotic spindle microtubules to kinetochore; GO:0051301,cell division; GO:0007094,mitotic spindle assembly checkpoint	K06679 mitotic spindle assembly checkpoint protein MAD1 | (RefSeq) mitotic spindle checkpoint protein MAD1-like (A)	Mitotic checkpoint protein MAD1	mitotic spindle checkpoint protein MAD1-like [Chenopodium quinoa]	RecName: Full=Mitotic spindle checkpoint protein MAD1 {ECO:0000303|PubMed:22457071}; AltName: Full=Mitotic arrest deficient protein 1;	SubName: Full=Uncharacterized protein {ECO:0000313|EMBL:KNA26064.1};	TATA element modulatory factor 1 DNA binding
gene-LOC110681671	0	0	0	0.12	0	0	0.06	0.03	0.06	0	0	0	4	0	0	2	1	2	NW_018743572.1	1686562	1688290	+	LOC110681671	--	--	--	--	--	--	--
gene-LOC110681672	0.61	0.71	0.65	1.56	0.81	1.44	1.22	2.06	1.46	64	77	70	172	85	168	138	230	172	NW_018743572.1	1808978	1817688	-	LOC110681672	GO:0016021,integral component of membrane; GO:0008375,acetylglucosaminyltransferase activity	--	--	uncharacterized protein LOC110681672 [Chenopodium quinoa]	--	SubName: Full=Uncharacterized protein {ECO:0000313|EMBL:KNA04297.1};	Core-2/I-Branching enzyme
gene-LOC110681673	58.5	59.91	55.3	38.64	30.54	37.76	39.32	37.63	37.54	4765	5041	4674	3325	2491	3433	3474	3273	3441	NW_018742244.1	2770991	2775852	+	LOC110681673	GO:0009507,chloroplast; GO:0009534,chloroplast thylakoid; GO:0003849,3-deoxy-7-phosphoheptulonate synthase activity; GO:0009073,aromatic amino acid family biosynthetic process; GO:0009423,chorismate biosynthetic process	K01626 3-deoxy-7-phosphoheptulonate synthase [EC:2.5.1.54] | (RefSeq) phospho-2-dehydro-3-deoxyheptonate aldolase 2, chloroplastic-like (A)	--	phospho-2-dehydro-3-deoxyheptonate aldolase 2, chloroplastic-like [Chenopodium quinoa]	RecName: Full=Phospho-2-dehydro-3-deoxyheptonate aldolase 2, chloroplastic; EC=2.5.1.54; AltName: Full=3-deoxy-D-arabino-heptulosonate 7-phosphate synthase 2; AltName: Full=DAHP synthase 2; AltName: Full=Phospho-2-keto-3-deoxyheptonate aldolase 2; Flags: Precursor;	RecName: Full=Phospho-2-dehydro-3-deoxyheptonate aldolase {ECO:0000256|RuleBase:RU363071}; EC=2.5.1.54 {ECO:0000256|RuleBase:RU363071};	Class-II DAHP synthetase family
gene-LOC110681674	0	0	0	0	0	0	0.06	0	0.03	0	0	0	0	0	0	2	0	1	NW_018743572.1	1813469	1815044	+	LOC110681674	GO:0003677,DNA binding	--	--	uncharacterized protein LOC110681674 isoform X1 [Chenopodium quinoa]	--	SubName: Full=Uncharacterized protein {ECO:0000313|EMBL:KNA04071.1};	--
gene-LOC110681675	24.93	25.19	23.54	30.7	29.2	31.6	30.9	27.37	34.51	4237	4421	4151	5511	4970	5995	5694	4966	6598	NW_018743572.1	1950769	1957649	+	LOC110681675	--	--	--	--	--	--	--
gene-LOC110681677	0.22	0.07	0.24	0.14	0.05	0.15	0.14	0.13	0.04	18	6	20	12	4	14	12	11	4	NW_018743574.1	43234	47101	-	LOC110681677	GO:0005905,clathrin-coated pit; GO:0030136,clathrin-coated vesicle; GO:0005794,Golgi apparatus; GO:0005545,1-phosphatidylinositol binding; GO:0030276,clathrin binding; GO:0048268,clathrin coat assembly; GO:0006897,endocytosis	K20043 clathrin coat assembly protein AP180 | (RefSeq) putative clathrin assembly protein At5g35200 (A)	Clathrin assembly protein AP180 and related proteins, contain ENTH domain	putative clathrin assembly protein At4g02650 [Chenopodium quinoa]	RecName: Full=Putative clathrin assembly protein At1g03050;	SubName: Full=Uncharacterized protein {ECO:0000313|EMBL:KMS98001.1};	ENTH domain
gene-LOC110681679	0.19	0.56	0.25	0.18	0	0.06	0.3	0	0.06	3	9	4	3	0	1	5	0	1	NW_018743574.1	461974	465302	-	LOC110681679	--	--	--	--	--	--	--
gene-LOC110681680	0.21	0.05	0.08	0.13	0.13	0.33	0.39	0.31	0.32	16	4	6	10	10	28	32	25	27	NW_018743574.1	587542	589655	-	LOC110681680	--	--	--	uncharacterized protein LOC110681680 [Chenopodium quinoa]	--	SubName: Full=Uncharacterized protein {ECO:0000313|EMBL:KNA16318.1};	Zinc finger, C3HC4 type (RING finger)
gene-LOC110681681	0.16	0	0.09	0	0	0	0	0	0.04	7	0	4	0	0	0	0	0	2	NW_018743574.1	798416	799958	+	LOC110681681	GO:0005576,extracellular region; GO:0020037,heme binding; GO:0046872,metal ion binding; GO:0004601,peroxidase activity; GO:0042744,hydrogen peroxide catabolic process; GO:0006979,response to oxidative stress	K00430 peroxidase [EC:1.11.1.7] | (RefSeq) peroxidase 55-like (A)	--	peroxidase 55-like [Chenopodium quinoa]	RecName: Full=Peroxidase 55; Short=Atperox P55; EC=1.11.1.7; AltName: Full=ATP20a; Flags: Precursor;	RecName: Full=Peroxidase {ECO:0000256|RuleBase:RU362060, ECO:0000256|SAAS:SAAS00709852}; EC=1.11.1.7 {ECO:0000256|RuleBase:RU362060, ECO:0000256|SAAS:SAAS00709852};	Peroxidase
gene-LOC110681682	0	0.02	0	0.02	0	0	0	0	0.02	0	2	0	2	0	0	0	0	2	NW_018742244.1	2781098	2787340	+	LOC110681682	--	--	--	--	--	--	--
gene-LOC110681683	0.06	0.03	0.4	0.22	0	0.1	0.37	0.19	0.25	4	2	29	16	0	8	28	14	20	NW_018743574.1	1621011	1623392	+	LOC110681683	GO:0016021,integral component of membrane; GO:0009705,plant-type vacuole membrane; GO:0005886,plasma membrane; GO:0015112,nitrate transmembrane transporter activity; GO:0071249,cellular response to nitrate; GO:0042128,nitrate assimilation; GO:0015706,nitrate transport	K02575 MFS transporter, NNP family, nitrate/nitrite transporter | (RefSeq) high affinity nitrate transporter 2.5-like (A)	--	high affinity nitrate transporter 2.5-like [Chenopodium quinoa]	RecName: Full=High affinity nitrate transporter 2.5; Short=AtNRT2:5;	SubName: Full=Uncharacterized protein {ECO:0000313|EMBL:KMS97337.1};	Major Facilitator Superfamily
gene-LOC110681685	0.23	0.55	0.55	0.63	0.8	1.2	0.55	0.69	0.74	7	17	17	20	24	40	18	22	25	NW_018743574.1	1937391	1938937	+	LOC110681685	--	--	--	--	--	--	--
gene-LOC110681686	0.05	0.22	0	0.14	0	0.07	0.14	0.21	0	2	9	0	6	0	3	6	9	0	NW_018743574.1	1967882	1969327	+	LOC110681686	GO:0031225,anchored component of membrane; GO:0046658,anchored component of plasma membrane; GO:0009506,plasmodesma; GO:0001872,(1->3)-beta-D-glucan binding; GO:0004553,hydrolase activity, hydrolyzing O-glycosyl compounds; GO:0030247,polysaccharide binding	K19892 glucan endo-1,3-beta-glucosidase 4 [EC:3.2.1.39] | (RefSeq) glucan endo-1,3-beta-glucosidase 4-like (A)	--	glucan endo-1,3-beta-glucosidase 12-like [Chenopodium quinoa]	RecName: Full=PLASMODESMATA CALLOSE-BINDING PROTEIN 3; Short=AtPDCB3; Flags: Precursor;	SubName: Full=Uncharacterized protein {ECO:0000313|EMBL:KNA10821.1};	X8 domain
gene-LOC110681687	0.35	0.36	0.39	0.56	0.8	0.35	0.44	0.53	0.48	26	28	30	44	60	29	36	42	40	NW_018743574.1	2395023	2397116	+	LOC110681687	GO:0043231,intracellular membrane-bounded organelle; GO:0004519,endonuclease activity; GO:0003723,RNA binding; GO:0009451,RNA modification	K23541 Ca2+/H+ antiporter, TMEM165/GDT1 family | (RefSeq) pentatricopeptide repeat-containing protein At4g21065-like (A)	FOG: PPR repeat	pentatricopeptide repeat-containing protein At2g21090-like [Chenopodium quinoa]	RecName: Full=Pentatricopeptide repeat-containing protein At2g21090;	SubName: Full=Uncharacterized protein {ECO:0000313|EMBL:KNA15474.1};	Tetratricopeptide repeat
gene-LOC110681688	0	0	0.08	0.1	0	0	0.13	0	0	0	0	6	8	0	0	10	0	0	NW_018743574.1	2471054	2473707	-	LOC110681688	GO:0003824,catalytic activity	--	Uncharacterized conserved protein with similarity to predicted ATPase of the PP-loop superfamily	uncharacterized protein LOC110681688 [Chenopodium quinoa]	--	SubName: Full=Uncharacterized protein {ECO:0000313|EMBL:CCB60421.1};	Aminotransferase class-V
gene-LOC110681689	0	0.27	0.05	1.2	1.17	1.58	0.69	1.54	1.3	0	12	2	54	50	75	32	70	62	NW_018743574.1	2502243	2503436	+	LOC110681689	GO:0005634,nucleus; GO:0003677,DNA binding; GO:0003700,DNA-binding transcription factor activity; GO:0046983,protein dimerization activity; GO:0010197,polar nucleus fusion; GO:0006355,regulation of transcription, DNA-templated; GO:0006351,transcription, DNA-templated	K12126 phytochrome-interacting factor 3 | (RefSeq) transcription factor PIF3-like isoform X1 (A)	--	transcription factor HEC3-like [Chenopodium quinoa]	RecName: Full=Transcription factor IND; AltName: Full=Basic helix-loop-helix protein 40; Short=AtbHLH40; Short=bHLH 40; AltName: Full=Protein INDEHISCENT; AltName: Full=Transcription factor EN 120; AltName: Full=bHLH transcription factor bHLH040;	SubName: Full=Uncharacterized protein {ECO:0000313|EMBL:KNA22560.1};	Helix-loop-helix DNA-binding domain
gene-LOC110681691	0	0	0	0	0.1	0	0	0	0.15	0	0	0	0	6	0	0	0	10	NW_018743574.1	2777682	2780229	-	LOC110681691	--	--	--	uncharacterized protein LOC110681691 [Chenopodium quinoa]	--	SubName: Full=Uncharacterized protein {ECO:0000313|EMBL:KNA04295.1}; Flags: Fragment;	Replication factor-A C terminal domain
gene-LOC110681692	0.33	0.14	0.09	0	0	0.09	0.11	0.02	0.04	14	6	4	0	0	4	5	1	2	NW_018742244.1	2783509	2785966	-	LOC110681692	GO:0005829,cytosol; GO:0010349,L-galactose dehydrogenase activity; GO:0006012,galactose metabolic process; GO:0019853,L-ascorbic acid biosynthetic process	K17744 L-galactose dehydrogenase [EC:1.1.1.316] | (RefSeq) L-galactose dehydrogenase-like (A)	Predicted oxidoreductase	L-galactose dehydrogenase-like [Chenopodium quinoa]	RecName: Full=L-galactose dehydrogenase; Short=At-GalDH; Short=L-GalDH; EC=1.1.1.316;	SubName: Full=Uncharacterized protein {ECO:0000313|EMBL:KNA10025.1};	Aldo/keto reductase family
gene-LOC110681694	0	0	0	0	0.33	0	0	0	0	0	0	0	0	8	0	0	0	0	NW_018743574.1	3509291	3510820	-	LOC110681694	--	--	--	uncharacterized protein LOC110681694 [Chenopodium quinoa]	--	SubName: Full=Uncharacterized protein {ECO:0000313|EMBL:KNA16242.1};	--
gene-LOC110681696	0.11	0.18	0.11	0	0	0.15	0	0	0	6	10	6	0	0	9	0	0	0	NW_018743574.1	3701064	3716054	+	LOC110681696	GO:0005634,nucleus; GO:0003677,DNA binding; GO:0003700,DNA-binding transcription factor activity; GO:0043621,protein self-association; GO:0009648,photoperiodism; GO:0009911,positive regulation of flower development; GO:0045893,positive regulation of transcription, DNA-templated; GO:0009909,regulation of flower development; GO:2000028,regulation of photoperiodism, flowering; GO:0006355,regulation …	K14432 ABA responsive element binding factor | (RefSeq) ABSCISIC ACID-INSENSITIVE 5-like protein 5 (A)	--	protein FD-like [Chenopodium quinoa]	RecName: Full=Protein FD {ECO:0000303|PubMed:16099980}; AltName: Full=bZIP transcription factor 14 {ECO:0000303|PubMed:11906833}; Short=AtbZIP14 {ECO:0000303|PubMed:11906833};	SubName: Full=Uncharacterized protein {ECO:0000313|EMBL:KNA16704.1};	Basic region leucine zipper
gene-LOC110681697	0	0	0	0.48	0	1.17	0.67	0.27	0.78	0	0	0	14	0	36	20	8	24	NW_018743574.1	3879147	3880688	-	LOC110681697	GO:0005634,nucleus; GO:0016567,protein ubiquitination; GO:0006511,ubiquitin-dependent protein catabolic process	K03094 S-phase kinase-associated protein 1 | (RefSeq) SKP1-like protein 1A (A)	SCF ubiquitin ligase, Skp1 component	SKP1-like protein 1A [Chenopodium quinoa]	RecName: Full=SKP1-like protein 11; Short=AtSK11;	SubName: Full=Uncharacterized protein {ECO:0000313|EMBL:CAN73136.1};	Skp1 family, tetramerisation domain
gene-LOC110681700	0.08	0.05	0.05	0.39	0.33	0.34	0.46	0.36	0.44	6	4	4	30	24	28	36	28	36	NW_018743574.1	4337536	4340888	+	LOC110681700	--	--	--	protein UPSTREAM OF FLC-like [Chenopodium quinoa]	RecName: Full=Protein UPSTREAM OF FLC;	SubName: Full=Uncharacterized protein {ECO:0000313|EMBL:KNA02742.1};	Unstructured region between BRX_N and BRX domain
gene-LOC110681701	7.59	12.96	14.85	95.69	61.72	129.82	89.95	133.47	116.32	259	457	526	3451	2110	4947	3330	4865	4468	NW_018743574.1	4341947	4343096	+	LOC110681701	GO:0005615,extracellular space	--	--	protein DOWNSTREAM OF FLC-like [Chenopodium quinoa]	RecName: Full=Protein DOWNSTREAM OF FLC; Short=AtDFC; AltName: Full=Pollen allergen-like protein; Flags: Precursor;	SubName: Full=Putative pollen Ole e 1 allergen and extensin family protein {ECO:0000313|EMBL:OTG34368.1};	Pollen proteins Ole e I like
gene-LOC110681702	0.03	0	0.03	0.02	0	0.08	0.05	0	0.11	3	0	4	2	0	10	6	0	14	NW_018742244.1	2801453	2804699	-	LOC110681702	GO:0005634,nucleus; GO:0043078,polar nucleus; GO:0003700,DNA-binding transcription factor activity; GO:0046983,protein dimerization activity; GO:0000977,RNA polymerase II regulatory region sequence-specific DNA binding; GO:0009559,embryo sac central cell differentiation; GO:0045944,positive regulation of transcription by RNA polymerase II; GO:0006351,transcription, DNA-templated	K09264 MADS-box transcription factor, plant | (RefSeq) MADS-box transcription factor 23-like (A)	MADS box transcription factor	MADS-box protein JOINTLESS-like [Chenopodium quinoa]	RecName: Full=Agamous-like MADS-box protein AGL61; AltName: Full=Protein DIANA;	SubName: Full=Uncharacterized protein {ECO:0000313|EMBL:KNA23348.1};	SRF-type transcription factor (DNA-binding and dimerisation domain)
gene-LOC110681703	0.13	0.37	0.35	0.45	1.47	0.89	0.61	0.55	0.82	8	24	23	30	93	63	42	37	58	NW_018743574.1	4345180	4347575	+	LOC110681703	GO:0016787,hydrolase activity; GO:0009932,cell tip growth; GO:0046856,phosphatidylinositol dephosphorylation; GO:0010053,root epidermal cell differentiation; GO:0048765,root hair cell differentiation; GO:0048766,root hair initiation	--	Inositol polyphosphate 5-phosphatase and related proteins	type I inositol polyphosphate 5-phosphatase 5-like [Chenopodium quinoa]	RecName: Full=Type I inositol polyphosphate 5-phosphatase 5 {ECO:0000305}; Short=At5PTase5 {ECO:0000305}; EC=3.1.3.- {ECO:0000305}; AltName: Full=Protein BRISTLED 1 {ECO:0000303|PubMed:11041890}; AltName: Full=Protein DEFORMED ROOT HAIRS 4 {ECO:0000303|PubMed:15863435};	SubName: Full=Bristled-like protein {ECO:0000313|EMBL:EOX92160.1};	Endonuclease/Exonuclease/phosphatase family
gene-LOC110681704	3.84	4.16	6.22	5.82	4.35	7.71	5.9	5.23	6.37	75	84	126	120	85	168	125	109	140	NW_018743574.1	4451853	4453210	-	LOC110681704	--	--	--	--	--	--	--
gene-LOC110681705	2.17	2.92	4.43	1.25	0.62	1.14	1.45	1.42	0.88	77	107	163	47	22	45	56	54	35	NW_018743574.1	4470566	4472740	-	LOC110681705	--	--	--	--	--	--	--
gene-LOC110681710	10.98	13.76	17.31	0.61	0.47	0.68	0.61	0.37	0.76	577	747	944	34	25	40	35	21	45	NW_018743574.1	4623703	4625398	-	LOC110681710	GO:0005743,mitochondrial inner membrane; GO:0005739,mitochondrion; GO:0045273,respiratory chain complex II; GO:0045281,succinate dehydrogenase complex; GO:0051537,2 iron, 2 sulfur cluster binding; GO:0051538,3 iron, 4 sulfur cluster binding; GO:0051539,4 iron, 4 sulfur cluster binding; GO:0009055,electron transfer activity; GO:0046872,metal ion binding; GO:0008177,succinate dehydrogenase (ubiquin…	K00235 succinate dehydrogenase (ubiquinone) iron-sulfur subunit [EC:1.3.5.1] | (RefSeq) succinate dehydrogenase [ubiquinone] iron-sulfur subunit 3, mitochondrial-like (A)	Succinate dehydrogenase, Fe-S protein subunit	succinate dehydrogenase [ubiquinone]	RecName: Full=Succinate dehydrogenase [ubiquinone] iron-sulfur subunit 3, mitochondrial; EC=1.3.5.1; AltName: Full=Iron-sulfur subunit of complex II; Short=Ip; Flags: Precursor;	RecName: Full=Succinate dehydrogenase [ubiquinone] iron-sulfur subunit, mitochondrial {ECO:0000256|RuleBase:RU361237}; EC=1.3.5.1 {ECO:0000256|RuleBase:RU361237};	4Fe-4S dicluster domain
gene-LOC110681711	0	0	0.14	0	0	0	0.04	0.05	0	0	0	6	0	0	0	2	2	0	NW_018743574.1	5031216	5033363	-	LOC110681711	--	--	--	--	--	--	--
gene-LOC110681712	1.46	2.66	2.46	14.55	4.58	18.13	13.08	17.77	16.76	111	209	194	1170	349	1540	1080	1444	1435	NW_018743574.1	5079082	5082288	-	LOC110681712	GO:0005615,extracellular space; GO:0005507,copper ion binding; GO:0016491,oxidoreductase activity	K19791 iron transport multicopper oxidase | (RefSeq) L-ascorbate oxidase homolog (A)	Multicopper oxidases	L-ascorbate oxidase homolog [Chenopodium quinoa]	RecName: Full=L-ascorbate oxidase homolog; EC=1.10.3.-; AltName: Full=Pollen-specific protein NTP303; Flags: Precursor;	SubName: Full=L-ascorbate oxidase-like protein {ECO:0000313|EMBL:EXB37211.1};	Multicopper oxidase
gene-LOC110681713	0	0	0.02	0	0	0	0	0	0	0	0	2	0	0	0	0	0	0	NW_018743574.1	5604636	5607181	-	LOC110681713	GO:0010008,endosome membrane; GO:0016021,integral component of membrane; GO:0005770,late endosome; GO:0031902,late endosome membrane; GO:0015297,antiporter activity; GO:0015238,drug transmembrane transporter activity; GO:0010252,auxin homeostasis; GO:0006952,defense response; GO:0006855,drug transmembrane transport; GO:0031348,negative regulation of defense response; GO:0046620,regulation of orga…	K03327 multidrug resistance protein, MATE family | (RefSeq) protein DETOXIFICATION 49-like (A)	Uncharacterized membrane protein, predicted efflux pump	protein DETOXIFICATION 49-like [Chenopodium quinoa]	RecName: Full=Protein DETOXIFICATION 51 {ECO:0000303|PubMed:11739388}; Short=AtDTX51 {ECO:0000303|PubMed:11739388}; AltName: Full=Multidrug and toxic compound extrusion protein 51 {ECO:0000305}; Short=MATE protein 51 {ECO:0000305}; AltName: Full=Protein ABNORMAL SHOOT 3 {ECO:0000303|PubMed:26160579}; AltName: Full=Protein ACTIVATED DISEASE SUSCEPTIBILITY 1 {ECO:0000303|PubMed:21762165}; Short=Pro…	RecName: Full=Protein DETOXIFICATION {ECO:0000256|RuleBase:RU004914}; AltName: Full=Multidrug and toxic compound extrusion protein {ECO:0000256|RuleBase:RU004914};	Polysaccharide biosynthesis C-terminal domain
gene-LOC110681714	3.55	3.94	3.28	4.02	3.75	4.37	5.36	3.91	4.81	259	297	248	310	274	356	424	305	395	NW_018742244.1	2789270	2801375	+	LOC110681714	GO:0009507,chloroplast; GO:0031969,chloroplast membrane; GO:0016021,integral component of membrane; GO:0046428,1,4-dihydroxy-2-naphthoate octaprenyltransferase activity; GO:0004659,prenyltransferase activity; GO:0009772,photosynthetic electron transport in photosystem II; GO:0042372,phylloquinone biosynthetic process; GO:0010236,plastoquinone biosynthetic process; GO:0032194,ubiquinone biosynthet…	--	Predicted membrane protein	2-carboxy-1,4-naphthoquinone phytyltransferase, chloroplastic-like isoform X1 [Chenopodium quinoa]	RecName: Full=2-carboxy-1,4-naphthoquinone phytyltransferase, chloroplastic; EC=2.5.1.130 {ECO:0000269|PubMed:15686525}; AltName: Full=1,4-dihydroxy-2-naphthoate phytyltransferase; AltName: Full=1,4-dihydroxy-2-naphthoate polyprenyltransferase; AltName: Full=Protein ABERRANT CHLOROPLAST DEVELOPMENT 4; AltName: Full=menA-like protein; Short=AtMENA; Flags: Precursor;	SubName: Full=Uncharacterized protein {ECO:0000313|EMBL:KNA23347.1};	Alternative oxidase
gene-LOC110681715	0	0	0	0	0	0	0.06	0	0	0	0	0	0	0	0	4	0	0	NW_018743574.1	5653712	5655523	-	LOC110681715	GO:0005634,nucleus; GO:0003677,DNA binding; GO:0003700,DNA-binding transcription factor activity; GO:0051301,cell division; GO:0050832,defense response to fungus; GO:0009873,ethylene-activated signaling pathway; GO:0010087,phloem or xylem histogenesis; GO:0010200,response to chitin; GO:0006351,transcription, DNA-templated	K09286 EREBP-like factor | (RefSeq) ethylene-responsive transcription factor RAP2-12-like (A)	--	ethylene-responsive transcription factor ERF109-like [Chenopodium quinoa]	RecName: Full=Ethylene-responsive transcription factor ERF109;	SubName: Full=Uncharacterized protein {ECO:0000313|EMBL:KNA22948.1};	AP2 domain
gene-LOC110681716	0	0.18	0	0.17	0	0	0.29	0.34	0.04	0	8	0	8	0	0	14	16	2	NW_018743574.1	5700610	5703433	-	LOC110681716	--	--	FOG: PPR repeat	uncharacterized protein LOC110681716 [Chenopodium quinoa]	--	SubName: Full=Uncharacterized protein {ECO:0000313|EMBL:KNA03857.1};	Protein of unknown function (DUF1685)
gene-LOC110681717	0	0	0	0	0	0	0.08	0	0	0	0	0	0	0	0	2	0	0	NW_018743574.1	5956361	5956979	+	LOC110681717	GO:0005634,nucleus; GO:0003700,DNA-binding transcription factor activity; GO:0046872,metal ion binding; GO:0046982,protein heterodimerization activity; GO:0043565,sequence-specific DNA binding; GO:0044212,transcription regulatory region DNA binding; GO:0009738,abscisic acid-activated signaling pathway; GO:0019760,glucosinolate metabolic process; GO:0009788,negative regulation of abscisic acid-act…	--	--	zinc finger protein 7-like [Chenopodium quinoa]	RecName: Full=Zinc finger protein 7 {ECO:0000305};	SubName: Full=Uncharacterized protein {ECO:0000313|EMBL:KNA16376.1};	C2H2-type zinc finger
gene-LOC110681718	0.1	0.26	0.12	0.43	0.67	0.97	0.47	0.61	0.47	8	22	10	38	56	90	42	54	44	NW_018743574.1	6285669	6287994	+	LOC110681718	GO:0016021,integral component of membrane; GO:0005886,plasma membrane	--	--	putative UPF0481 protein At3g02645 [Chenopodium quinoa]	RecName: Full=UPF0481 protein At3g47200;	SubName: Full=Uncharacterized protein {ECO:0000313|EMBL:KNA25444.1};	Plant protein of unknown function
gene-LOC110681719	0	0	0.08	0.04	0.08	0	0	0.04	0.04	0	0	2	1	2	0	0	1	1	NW_018743574.1	6338278	6339869	+	LOC110681719	--	--	--	--	--	--	--
gene-LOC110681720	3.61	2.55	3.36	5.44	0.37	5.92	9.08	5.55	5.11	59	43	57	94	6	108	161	97	94	NW_018743574.1	7191454	7192376	-	LOC110681720	--	--	--	--	--	--	--
gene-LOC110681723	142.09	129.72	165.75	23.12	24.07	35.61	30.12	42.29	25.19	3549	3347	4296	610	602	993	816	1128	708	NW_018743574.1	7898389	7899633	+	LOC110681723	--	--	--	uncharacterized protein LOC110681723 isoform X1 [Chenopodium quinoa]	--	SubName: Full=uncharacterized protein LOC107900238 {ECO:0000313|RefSeq:XP_016681414.1};	--
gene-LOC110681727	0	0	0	0	0	0	0	0	0.09	0	0	0	0	0	0	0	0	2	NW_018743574.1	218044	224077	+	LOC110681727	GO:0005737,cytoplasm; GO:0005634,nucleus; GO:0005886,plasma membrane; GO:0005524,ATP binding; GO:0004675,transmembrane receptor protein serine/threonine kinase activity; GO:0007166,cell surface receptor signaling pathway; GO:0006952,defense response; GO:0006468,protein phosphorylation	K13430 serine/threonine-protein kinase PBS1 [EC:2.7.11.1] | (RefSeq) serine/threonine-protein kinase PBS1-like (A)	Serine/threonine protein kinase	probable serine/threonine-protein kinase PBL3 [Chenopodium quinoa]	RecName: Full=Probable serine/threonine-protein kinase PBL3 {ECO:0000305}; EC=2.7.11.1 {ECO:0000305}; AltName: Full=PBS1-like protein 3 {ECO:0000303|PubMed:20413097}; AltName: Full=Protein kinase 2B {ECO:0000305};	SubName: Full=Uncharacterized protein {ECO:0000313|EMBL:KNA08744.1};	Protein kinase domain
gene-LOC110681728	0.03	0.05	0.03	0.02	0	0	0	0	0	2	4	2	2	0	0	0	0	0	NW_018743574.1	504362	511871	-	LOC110681728	--	--	--	uncharacterized protein At3g49055-like [Chenopodium quinoa]	RecName: Full=Uncharacterized protein At3g49055;	SubName: Full=Uncharacterized protein {ECO:0000313|EMBL:CBI22699.3};	--
gene-LOC110681729	24.73	29.66	31.87	10.5	17.2	2.6	6.95	3.87	2.74	682	845	912	306	475	80	208	114	85	NW_018743574.1	569544	570317	+	LOC110681729	GO:0016021,integral component of membrane	--	--	uncharacterized protein LOC110681729 [Chenopodium quinoa]	--	SubName: Full=Uncharacterized protein {ECO:0000313|EMBL:KNA18375.1};	--
gene-LOC110681731	0	0	0	0	0	0	0	0	0.02	0	0	0	0	0	0	0	0	2	NW_018743574.1	825828	830082	-	LOC110681731	--	--	--	--	--	--	--
gene-LOC110681735	0	0.03	0.05	0.03	0	0	0.02	0.02	0	0	1	2	1	0	0	1	1	0	NW_018743574.1	878975	880033	-	LOC110681735	--	--	--	uncharacterized protein LOC110681735 [Chenopodium quinoa]	--	SubName: Full=uncharacterized protein LOC106754688 {ECO:0000313|RefSeq:XP_014492229.1};	Transposase family tnp2
gene-LOC110681736	0.4	0.13	0.26	0.35	0.21	0.07	0.07	0.1	0.26	15	5	10	14	8	3	3	4	11	NW_018743574.1	891346	892404	-	LOC110681736	--	--	--	uncharacterized protein LOC110681736 [Chenopodium quinoa]	--	SubName: Full=uncharacterized protein LOC106754688 {ECO:0000313|RefSeq:XP_014492229.1};	Transposase family tnp2
gene-LOC110681738	0	0	0	0.01	0	0	0.09	0	0	0	0	0	2	0	0	18	0	0	NW_018743574.1	913577	924422	-	LOC110681738	--	--	--	--	--	--	--
gene-LOC110681739	0	0	0	0.01	0.11	0.12	0.06	0.09	0	0	0	0	2	14	18	8	12	0	NW_018743574.1	1002523	1006185	+	LOC110681739	GO:0043531,ADP binding; GO:0005524,ATP binding; GO:0006952,defense response	K13457 disease resistance protein RPM1 | (RefSeq) disease resistance protein RPM1-like (A)	Apoptotic ATPase	putative disease resistance protein RGA3 [Chenopodium quinoa]	RecName: Full=Putative disease resistance protein RGA3; AltName: Full=Blight resistance protein B149; AltName: Full=RGA1-blb;	SubName: Full=Uncharacterized protein {ECO:0000313|EMBL:KNA17446.1}; Flags: Fragment;	AAA ATPase domain
gene-LOC110681741	0.17	0.17	0.06	1.64	1.52	1.53	1.09	1.25	1.16	18	18	6	181	159	178	124	139	136	NW_018742244.1	2818981	2822570	+	LOC110681741	GO:0005634,nucleus; GO:0005524,ATP binding; GO:0003677,DNA binding; GO:0004386,helicase activity; GO:0046872,metal ion binding; GO:0006281,DNA repair; GO:0006270,DNA replication initiation; GO:0051321,meiotic cell cycle	K10738 DNA helicase MCM9 [EC:3.6.4.12] | (RefSeq) probable DNA helicase MCM9 (A)	DNA replication licensing factor, MCM2 component	probable DNA helicase MCM9 [Chenopodium quinoa]	RecName: Full=Probable DNA helicase MCM9; EC=3.6.4.12; AltName: Full=Minichromosome maintenance 9; Short=AtMCM9;	SubName: Full=Uncharacterized protein {ECO:0000313|EMBL:KNA22946.1};	ATPase family associated with various cellular activities (AAA)
gene-LOC110681742	1.11	0.94	1.23	4.44	2.73	4.73	4.25	4.71	4.62	149	130	170	627	366	706	617	672	695	NW_018743574.1	1034013	1037765	+	LOC110681742	GO:0043531,ADP binding; GO:0005524,ATP binding; GO:0006952,defense response	K13457 disease resistance protein RPM1 | (RefSeq) disease resistance protein RPM1-like isoform X1 (A)	Apoptotic ATPase	putative disease resistance protein RGA3 [Chenopodium quinoa]	RecName: Full=Putative disease resistance protein RGA1; AltName: Full=RGA3-blb;	SubName: Full=Uncharacterized protein {ECO:0000313|EMBL:KNA17446.1}; Flags: Fragment;	Rx N-terminal domain
gene-LOC110681743	0	0	0.09	0	0.36	0	0	0.06	0	0	0	3	0	12	0	0	2	0	NW_018743574.1	1042488	1046367	+	LOC110681743	GO:0052898,N1-acetylspermidine:oxygen oxidoreductase (propane-1,3-diamine-forming) activity; GO:0052893,N1-acetylspermine:oxygen oxidoreductase (propane-1,3-diamine-forming) activity; GO:0052897,N8-acetylspermidine:oxygen oxidoreductase (propane-1,3-diamine-forming) activity; GO:0052896,spermidine oxidase (propane-1,3-diamine-forming) activity; GO:0052900,spermine oxidase (propane-1,3-diamine-for…	K13366 polyamine oxidase [EC:1.5.3.14 1.5.3.16 1.5.3.-] | (RefSeq) polyamine oxidase-like (A)	Amine oxidase	polyamine oxidase-like [Chenopodium quinoa]	RecName: Full=Polyamine oxidase; EC=1.5.3.14; EC=1.5.3.15; Flags: Precursor;	SubName: Full=Polyamine oxidase {ECO:0000313|EMBL:AAM43922.1}; EC=1.4.3.4 {ECO:0000313|EMBL:AAM43922.1};	Pyridine nucleotide-disulphide oxidoreductase
gene-LOC110681744	0.17	0.29	0.28	0.73	0.45	0.62	0.6	0.61	0.59	23	39	38	102	60	91	86	86	88	NW_018743574.1	1065540	1069238	+	LOC110681744	GO:0043531,ADP binding; GO:0005524,ATP binding; GO:0006952,defense response	K13457 disease resistance protein RPM1 | (RefSeq) disease resistance protein RPM1-like (A)	Apoptotic ATPase	disease resistance protein RGA2-like [Chenopodium quinoa]	RecName: Full=Putative disease resistance protein RGA4; AltName: Full=RGA4-blb;	SubName: Full=Uncharacterized protein {ECO:0000313|EMBL:KNA17446.1}; Flags: Fragment;	AAA ATPase domain
gene-LOC110681752	4.33	5	4.7	10.87	11.73	8.93	9.52	9.35	10.82	344	410	387	912	933	792	820	793	967	NW_018742244.1	2822373	2827482	-	LOC110681752	GO:0009706,chloroplast inner membrane; GO:0016021,integral component of membrane; GO:0005313,L-glutamate transmembrane transporter activity; GO:0015140,malate transmembrane transporter activity; GO:0015813,L-glutamate transmembrane transport; GO:0071423,malate transmembrane transport; GO:0006814,sodium ion transport	--	--	dicarboxylate transporter 2, chloroplastic-like [Chenopodium quinoa]	RecName: Full=Dicarboxylate transporter 2, chloroplastic; AltName: Full=Glutamate/malate translocator; Flags: Precursor;	SubName: Full=Uncharacterized protein {ECO:0000313|EMBL:KNA22945.1};	Citrate transporter
gene-LOC110681757	0	0	0	0	0	0	0	0	0.03	0	0	0	0	0	0	0	0	2	NW_018743574.1	1465878	1469569	+	LOC110681757	GO:0005786,signal recognition particle, endoplasmic reticulum targeting; GO:0008312,7S RNA binding; GO:0005525,GTP binding; GO:0003924,GTPase activity; GO:0006614,SRP-dependent cotranslational protein targeting to membrane	K03106 signal recognition particle subunit SRP54 [EC:3.6.5.4] | (RefSeq) signal recognition particle 54 kDa protein 2-like (A)	Signal recognition particle, subunit Srp54	signal recognition particle 54 kDa protein 2-like [Chenopodium quinoa]	RecName: Full=Signal recognition particle 54 kDa protein 2; Short=SRP54;	RecName: Full=Signal recognition particle 54 kDa protein {ECO:0000256|RuleBase:RU364034};	AAA domain
gene-LOC110681758	2.23	1.95	2.54	1.98	0.71	1.63	1.42	1.32	1.23	144	130	170	135	46	117	99	91	89	NW_018743574.1	1571181	1573212	-	LOC110681758	GO:0005524,ATP binding; GO:0003678,DNA helicase activity; GO:0006310,DNA recombination; GO:0006281,DNA repair; GO:0000723,telomere maintenance	K15255 ATP-dependent DNA helicase PIF1 [EC:3.6.4.12] | (RefSeq) uncharacterized protein LOC110681758 (A)	DNA helicase PIF1/RRM3	uncharacterized protein LOC110681758 [Chenopodium quinoa]	--	RecName: Full=ATP-dependent DNA helicase {ECO:0000256|RuleBase:RU363044}; EC=3.6.4.12 {ECO:0000256|RuleBase:RU363044};	AAA domain
gene-LOC110681760	6.22	7.28	5.86	8.79	8.29	8.29	8.74	8.62	9.42	671	812	657	1003	896	999	1023	994	1144	NW_018742244.1	2857924	2864043	-	LOC110681760	GO:0005634,nucleus; GO:0045893,positive regulation of transcription, DNA-templated; GO:0006351,transcription, DNA-templated	K22184 bromodomain-containing protein 9 | (RefSeq) uncharacterized protein LOC110681760 (A)	PHD finger protein BR140/LIN-49	uncharacterized protein LOC110681760 [Chenopodium quinoa]	RecName: Full=Transcription factor GTE11; AltName: Full=BROMODOMAIN AND EXTRATERMINAL DOMAIN PROTEIN 10; Short=AtBET10; AltName: Full=Bromodomain-containing protein GTE11; AltName: Full=Protein GLOBAL TRANSCRIPTION FACTOR GROUP E11;	SubName: Full=Uncharacterized protein {ECO:0000313|EMBL:KNA19957.1};	Bromodomain
gene-LOC110681761	0.69	0.35	0.48	0.16	0.02	0.39	0.18	0.29	0.58	36	19	26	9	1	23	10	16	34	NW_018743574.1	1951799	1955270	+	LOC110681761	GO:0005737,cytoplasm; GO:0016020,membrane; GO:0047372,acylglycerol lipase activity; GO:0004620,phospholipase activity; GO:0006952,defense response; GO:0010311,lateral root formation; GO:0016042,lipid catabolic process	--	Ca2+-independent phospholipase A2	patatin-like protein 1 [Chenopodium quinoa]	RecName: Full=Patatin-like protein 1; Short=AtPLP1; EC=3.1.1.-; AltName: Full=Patatin-related phospholipase A IIgamma; Short=pPLAIIg; AltName: Full=Phospholipase A IVA; Short=AtPLAIVA;	RecName: Full=Patatin {ECO:0000256|RuleBase:RU361262}; EC=3.1.1.- {ECO:0000256|RuleBase:RU361262};	Patatin-like phospholipase
gene-LOC110681763	0	0.05	0	0.05	0	0.05	0	0	0.05	0	2	0	2	0	2	0	0	2	NW_018743574.1	2215245	2216261	+	LOC110681763	GO:0016021,integral component of membrane	--	--	uncharacterized protein LOC110681763 [Chenopodium quinoa]	--	SubName: Full=Uncharacterized protein {ECO:0000313|EMBL:EEE90367.1};	--
gene-LOC110681764	0.18	0.04	0.17	0.42	1.03	0.56	0.99	0.59	0.48	8	2	8	20	46	28	48	28	24	NW_018743574.1	2246226	2247476	+	LOC110681764	GO:0004842,ubiquitin-protein transferase activity	K09561 STIP1 homology and U-box containing protein 1 [EC:2.3.2.27] | (RefSeq) E3 ubiquitin-protein ligase CHIP-like (A)	--	U-box domain-containing protein 25-like [Chenopodium quinoa]	RecName: Full=U-box domain-containing protein 26; EC=2.3.2.27; AltName: Full=Plant U-box protein 26; AltName: Full=RING-type E3 ubiquitin transferase PUB26 {ECO:0000305};	RecName: Full=RING-type E3 ubiquitin transferase {ECO:0000256|SAAS:SAAS00702733}; EC=2.3.2.27 {ECO:0000256|SAAS:SAAS00702733};	RING-type zinc-finger
gene-LOC110681766	0	0	0	0.11	0	0	0	0	0	0	0	0	2	0	0	0	0	0	NW_018743574.1	2303648	2304142	-	LOC110681766	GO:0000326,protein storage vacuole	K12472 epidermal growth factor receptor substrate 15 | (RefSeq) GATA zinc finger domain-containing protein 14-like (A)	--	BURP domain-containing protein BNM2A-like [Chenopodium quinoa]	RecName: Full=BURP domain-containing protein BNM2A {ECO:0000303|PubMed:19714473}; AltName: Full=Brassica napus microspore-derived embryo protein 2 {ECO:0000303|PubMed:9790599}; Short=BNM2 {ECO:0000303|PubMed:9790599}; Flags: Precursor;	SubName: Full=Uncharacterized protein {ECO:0000313|EMBL:KGN61784.1};	BURP domain
gene-LOC110681769	0.1	0.09	0	0.06	0.19	0.51	0.2	0.33	0.37	3	3	0	2	6	18	7	11	13	NW_018743574.1	2479950	2480834	-	LOC110681769	GO:0016021,integral component of membrane	--	--	leucine-rich repeat extensin-like protein 3 [Chenopodium quinoa]	--	SubName: Full=Uncharacterized protein {ECO:0000313|EMBL:KNA08087.1};	--
gene-LOC110681770	1.22	1.18	2.41	2.2	0.74	1.42	2.99	1.62	1.67	33	33	68	63	20	43	88	47	51	NW_018743574.1	2573978	2574888	-	LOC110681770	--	K03283 heat shock 70kDa protein 1/2/6/8 | (RefSeq) heat shock 70 kDa protein 18-like (A)	FOG: Transposon-encoded proteins with TYA, reverse transcriptase, integrase domains in various combinations	uncharacterized protein LOC110681770 [Chenopodium quinoa]	--	SubName: Full=uncharacterized protein LOC106752450 {ECO:0000313|RefSeq:XP_014489620.1};	--
gene-LOC110681771	42.71	40.22	43.85	49.05	50.92	40.8	45.76	40.39	42.9	3436	3343	3661	4169	4103	3664	3993	3470	3884	NW_018742244.1	2836012	2841396	+	LOC110681771	GO:0009507,chloroplast; GO:0009570,chloroplast stroma; GO:0016020,membrane; GO:0008686,3,4-dihydroxy-2-butanone-4-phosphate synthase activity; GO:0005525,GTP binding; GO:0003935,GTP cyclohydrolase II activity; GO:0046872,metal ion binding; GO:0009231,riboflavin biosynthetic process	K14652 3,4-dihydroxy 2-butanone 4-phosphate synthase / GTP cyclohydrolase II [EC:4.1.99.12 3.5.4.25] | (RefSeq) bifunctional riboflavin biosynthesis protein RIBA 1, chloroplastic-like (A)	Bifunctional GTP cyclohydrolase II/3,4-dihydroxy-2butanone-4-phosphate synthase	bifunctional riboflavin biosynthesis protein RIBA 1, chloroplastic-like [Chenopodium quinoa]	RecName: Full=Bifunctional riboflavin biosynthesis protein RIBA 1, chloroplastic; Short=AtRIBA1; Includes: RecName: Full=3,4-dihydroxy-2-butanone 4-phosphate synthase; Short=DHBP synthase; EC=4.1.99.12; Includes: RecName: Full=GTP cyclohydrolase-2; EC=3.5.4.25; AltName: Full=GTP cyclohydrolase II; Flags: Precursor;	SubName: Full=Uncharacterized protein {ECO:0000313|EMBL:KNA05188.1};	GTP cyclohydrolase II
gene-LOC110681773	0	0	0	0	0	0	0.02	0	0	0	0	0	0	0	0	1	0	0	NW_018743574.1	2728444	2731182	-	LOC110681773	GO:0005634,nucleus; GO:0004843,thiol-dependent ubiquitin-specific protease activity; GO:0016579,protein deubiquitination; GO:0006511,ubiquitin-dependent protein catabolic process	K12847 U4/U6.U5 tri-snRNP-associated protein 2 | (RefSeq) U4/U6.U5 tri-snRNP-associated protein 2-like (A)	Spindle pole body protein - Sad1p	U4/U6.U5 tri-snRNP-associated protein 2-like [Chenopodium quinoa]	RecName: Full=Ubiquitin carboxyl-terminal hydrolase 5; EC=3.4.19.12; AltName: Full=Deubiquitinating enzyme 5; Short=AtUBP5; AltName: Full=Ubiquitin thioesterase 5; AltName: Full=Ubiquitin-specific-processing protease 5;	SubName: Full=Uncharacterized protein {ECO:0000313|EMBL:KMT04214.1};	Ubiquitin carboxyl-terminal hydrolase
gene-LOC110681775	0	0	0	0	0.07	0	0.09	0.07	0.05	0	0	0	0	10	0	14	10	8	NW_018743574.1	2784134	2789173	-	LOC110681775	GO:0005524,ATP binding; GO:0003678,DNA helicase activity; GO:0006310,DNA recombination; GO:0006281,DNA repair; GO:0000723,telomere maintenance	K15255 ATP-dependent DNA helicase PIF1 [EC:3.6.4.12] | (RefSeq) ATP-dependent DNA helicase PIF1-like (A)	DNA helicase PIF1/RRM3	uncharacterized protein LOC110681775 [Chenopodium quinoa]	--	RecName: Full=ATP-dependent DNA helicase {ECO:0000256|RuleBase:RU363044}; EC=3.6.4.12 {ECO:0000256|RuleBase:RU363044};	UvrD-like helicase C-terminal domain
gene-LOC110681776	0	0	0	0.2	0.21	0	0.05	0	0	0	0	0	8	8	0	2	0	0	NW_018743574.1	2865414	2866878	+	LOC110681776	GO:0005623,cell; GO:0016021,integral component of membrane; GO:0005524,ATP binding; GO:0005509,calcium ion binding; GO:0030247,polysaccharide binding; GO:0004674,protein serine/threonine kinase activity; GO:0007166,cell surface receptor signaling pathway; GO:0009992,cellular water homeostasis; GO:0009311,oligosaccharide metabolic process; GO:0009751,response to salicylic acid; GO:0009826,unidimen…	--	--	wall-associated receptor kinase 2-like [Chenopodium quinoa]	RecName: Full=Wall-associated receptor kinase 2; EC=2.7.11.-; Flags: Precursor;	SubName: Full=Uncharacterized protein {ECO:0000313|EMBL:CDP06459.1};	Complement Clr-like EGF-like
gene-LOC110681777	1.05	0.9	0.58	0.59	0.73	0.77	1.06	1.13	0.93	87	77	50	52	61	71	95	100	87	NW_018742244.1	2853456	2857876	-	LOC110681777	GO:0043531,ADP binding; GO:0005524,ATP binding; GO:0006952,defense response	K13457 disease resistance protein RPM1 | (RefSeq) disease resistance protein RPM1-like (A)	Apoptotic ATPase	putative disease resistance protein RGA3 [Chenopodium quinoa]	RecName: Full=Putative disease resistance protein RGA3; AltName: Full=Blight resistance protein B149; AltName: Full=RGA1-blb;	SubName: Full=disease resistance protein RGA2-like isoform X2 {ECO:0000313|RefSeq:XP_018825449.1};	NACHT domain
gene-LOC110681779	1.14	1.29	1.09	5.76	4.23	5.62	6.65	6.11	6	114	133	113	606	422	625	719	650	673	NW_018743574.1	3089209	3092222	-	LOC110681779	--	K17604 zinc finger SWIM domain-containing protein 3 | (RefSeq) uncharacterized protein LOC110701239 (A)	--	uncharacterized protein LOC110681779 [Chenopodium quinoa]	--	SubName: Full=Uncharacterized protein {ECO:0000313|EMBL:KNA05825.1};	MuDR family transposase
gene-LOC110681780	0.83	1.07	0.31	0.91	0	1.15	2.07	1.07	1.02	18	24	7	21	0	28	49	25	25	NW_018743574.1	3124810	3125421	-	LOC110681780	GO:0003676,nucleic acid binding; GO:0008270,zinc ion binding	--	FOG: Reverse transcriptase	uncharacterized protein LOC110681780 [Chenopodium quinoa]	--	SubName: Full=Uncharacterized protein {ECO:0000313|EMBL:CCA66043.1};	Domain of unknown function (DUF4283)
gene-LOC110681781	0	0	0	0	0	0	0	0.16	0	0	0	0	0	0	0	0	2	0	NW_018743574.1	3246010	3246348	-	LOC110681781	--	--	--	RNA-binding protein 12-like [Chenopodium quinoa]	--	--	--
gene-LOC110681782	11.04	10.27	8.14	14.98	20.71	13.28	14.19	18.41	13.26	256	246	196	367	481	344	357	456	346	NW_018743574.1	3421844	3422494	-	LOC110681782	GO:0016021,integral component of membrane	--	--	uncharacterized protein LOC110681782 [Chenopodium quinoa]	--	SubName: Full=Uncharacterized protein {ECO:0000313|EMBL:KNA03650.1};	Tetratricopeptide repeat
gene-LOC110681784	0.2	0.24	0.71	0.59	0.67	0.88	0.66	0.67	1.17	9	11	33	28	30	44	32	32	59	NW_018743574.1	3453507	3456404	+	LOC110681784	GO:0016607,nuclear speck; GO:0003723,RNA binding; GO:0030154,cell differentiation; GO:0048497,maintenance of floral organ identity; GO:0006397,mRNA processing; GO:0009911,positive regulation of flower development	K21444 poly(rC)-binding protein 3/4 | (RefSeq) KH domain-containing protein HEN4-like (A)	PolyC-binding proteins alphaCP-1 and related KH domain proteins	KH domain-containing protein HEN4-like [Chenopodium quinoa]	RecName: Full=KH domain-containing protein HEN4 {ECO:0000305}; AltName: Full=Protein HUA ENHANCER 4 {ECO:0000303|PubMed:15310842};	SubName: Full=Uncharacterized protein {ECO:0000313|EMBL:CDP01585.1};	KH domain
gene-LOC110681786	0.9	1.34	1.07	0.78	1.24	0.58	0.89	0.67	0.84	43	66	53	39	59	31	46	34	45	NW_018743574.1	3598661	3601668	-	LOC110681786	--	--	--	--	--	--	--
gene-LOC110681787	5.26	5.46	7.31	4.12	2.32	3.63	2.42	3.4	2.8	261	280	376	216	115	201	130	180	156	NW_018742244.1	2865697	2868856	+	LOC110681787	--	--	Uncharacterized conserved protein	transport and Golgi organization 2 homolog [Chenopodium quinoa]	--	SubName: Full=Uncharacterized protein {ECO:0000313|EMBL:KNA10294.1};	Transport and Golgi organisation 2
gene-LOC110681792	0	0	0	0.05	0	0.14	0.09	0.05	0	0	0	0	2	0	6	4	2	0	NW_018743574.1	4246646	4247737	-	LOC110681792	GO:0003676,nucleic acid binding; GO:0008270,zinc ion binding	--	FOG: Reverse transcriptase	uncharacterized protein LOC110681792 [Chenopodium quinoa]	--	SubName: Full=Uncharacterized protein {ECO:0000313|EMBL:KNA19102.1};	Zinc knuckle
gene-LOC110681793	0.75	1.29	1.18	4.15	1.49	3.3	4.68	7.01	3.82	28	50	46	164	56	138	190	280	161	NW_018743574.1	4479915	4481027	-	LOC110681793	--	--	FOG: Transposon-encoded proteins with TYA, reverse transcriptase, integrase domains in various combinations	uncharacterized protein LOC110681793 [Chenopodium quinoa]	--	SubName: Full=Putative ovule protein {ECO:0000313|EMBL:JAP34012.1};	Retrotransposon gag protein
gene-LOC110681794	1.66	2.13	2.81	3.42	1.98	2.8	2.52	2.61	2.14	102	135	179	222	122	192	168	171	148	NW_018742244.1	2872935	2874659	-	LOC110681794	GO:0048046,apoplast; GO:0005615,extracellular space	--	--	LOW QUALITY PROTEIN: protein EXORDIUM-like 5 [Chenopodium quinoa]	RecName: Full=Protein EXORDIUM-like 5; Flags: Precursor;	SubName: Full=Uncharacterized protein {ECO:0000313|EMBL:KNA13166.1};	Phosphate-induced protein 1 conserved region
gene-LOC110681797	1.7	2.4	2.68	3.23	2.32	2.32	2.23	1.96	2.15	143	208	233	286	195	217	203	176	203	NW_018743574.1	23070	42841	+	LOC110681797	GO:0009705,plant-type vacuole membrane; GO:0005509,calcium ion binding; GO:0004609,phosphatidylserine decarboxylase activity; GO:0006646,phosphatidylethanolamine biosynthetic process	K01613 phosphatidylserine decarboxylase [EC:4.1.1.65] | (RefSeq) phosphatidylserine decarboxylase proenzyme 3-like (A)	Phosphatidylserine decarboxylase	phosphatidylserine decarboxylase proenzyme 3-like [Chenopodium quinoa]	RecName: Full=Phosphatidylserine decarboxylase proenzyme 2; EC=4.1.1.65 {ECO:0000255|HAMAP-Rule:MF_03209}; Contains: RecName: Full=Phosphatidylserine decarboxylase 2 beta chain; Contains: RecName: Full=Phosphatidylserine decarboxylase 2 alpha chain;	RecName: Full=Phosphatidylserine decarboxylase proenzyme 2 {ECO:0000256|HAMAP-Rule:MF_03209}; EC=4.1.1.65 {ECO:0000256|HAMAP-Rule:MF_03209}; Contains: RecName: Full=Phosphatidylserine decarboxylase 2 alpha chain {ECO:0000256|HAMAP-Rule:MF_03209}; Contains: RecName: Full=Phosphatidylserine decarboxylase 2 beta chain {ECO:0000256|HAMAP-Rule:MF_03209};	EF-hand domain pair
gene-LOC110681798	1.96	1.88	1.3	1.31	2.8	2.59	2.53	2.94	1.65	108	107	74	76	154	159	151	173	102	NW_018743574.1	55190	58158	+	LOC110681798	--	--	--	--	--	--	--
gene-LOC110681799	2.41	2.27	1.71	5.13	6.49	4.43	3.79	3.99	3.14	152	148	112	342	410	312	259	269	223	NW_018743574.1	78007	80499	-	LOC110681799	--	--	--	--	--	--	--
gene-LOC110681800	8.03	10.64	10.84	9.85	11.48	11.03	8.9	10.6	9.93	523	716	733	678	749	802	629	737	728	NW_018743574.1	87597	97861	-	LOC110681800	GO:0008168,methyltransferase activity; GO:0003676,nucleic acid binding	K15430 tRNA (guanine10-N2)-methyltransferase [EC:2.1.1.214] | (RefSeq) tRNA (guanine(10)-N2)-methyltransferase homolog (A)	Putative RNA methylase	tRNA (guanine(10)-N2)-methyltransferase homolog [Chenopodium quinoa]	--	SubName: Full=Uncharacterized protein {ECO:0000313|EMBL:KNA11569.1};	DNA methylase
gene-LOC110681801	10.22	10.66	10.69	11.9	5.02	12.18	12.73	12.95	11.62	669	721	726	823	329	890	904	905	856	NW_018743574.1	191440	199456	-	LOC110681801	GO:0009507,chloroplast; GO:0016021,integral component of membrane	--	--	protein ABCI12, chloroplastic-like [Chenopodium quinoa]	RecName: Full=Protein ABCI12, chloroplastic; AltName: Full=ABC transporter I family member 12; Short=ABC transporter ABCI.12; Short=AtABCI12; Flags: Precursor;	SubName: Full=Uncharacterized protein {ECO:0000313|EMBL:KNA10665.1};	Cobalt transport protein
gene-LOC110681802	0.24	0.35	0.2	0.32	0.05	0.17	0.24	0.27	0.45	20	30	17	28	4	16	22	24	42	NW_018743574.1	205800	210248	+	LOC110681802	GO:0005634,nucleus; GO:0003700,DNA-binding transcription factor activity; GO:0044212,transcription regulatory region DNA binding; GO:0090603,sieve element differentiation; GO:0090602,sieve element enucleation; GO:0006351,transcription, DNA-templated	--	--	NAC domain-containing protein 86-like [Chenopodium quinoa]	RecName: Full=NAC domain-containing protein 45 {ECO:0000312|EMBL:AEE73912.1};	SubName: Full=Uncharacterized protein {ECO:0000313|EMBL:KNA17644.1};	No apical meristem (NAM) protein
gene-LOC110681803	17.77	13.98	15.91	29.13	11.33	29.35	33.06	31.7	29.6	1010	821	938	1749	645	1862	2038	1924	1893	NW_018743574.1	227978	233427	+	LOC110681803	--	--	--	uncharacterized protein LOC110681803 [Chenopodium quinoa]	--	SubName: Full=Uncharacterized protein {ECO:0000313|EMBL:KMS98006.1};	--
gene-LOC110681804	3.79	4.19	3.35	5.83	5.56	6.05	6.03	5.34	5.74	141	161	129	229	207	251	243	212	240	NW_018743574.1	260733	263029	+	LOC110681804	--	--	--	--	--	--	--
gene-LOC110681805	12.29	11.77	9.32	27.79	24.15	27.57	25.86	26.67	26.34	2093	2072	1647	5001	4120	5242	4778	4852	5049	NW_018742244.1	2881324	2894103	+	LOC110681805	GO:0005737,cytoplasm; GO:0010008,endosome membrane; GO:0043231,intracellular membrane-bounded organelle; GO:0016020,membrane; GO:0005634,nucleus; GO:0005886,plasma membrane; GO:0009506,plasmodesma; GO:0005509,calcium ion binding; GO:0005525,GTP binding; GO:0016787,hydrolase activity; GO:0006897,endocytosis; GO:0051260,protein homooligomerization; GO:0032956,regulation of actin cytoskeleton organi…	K12472 epidermal growth factor receptor substrate 15 | (RefSeq) actin cytoskeleton-regulatory complex protein PAN1-like (A)	Synaptic vesicle protein EHS-1 and related EH domain proteins	actin cytoskeleton-regulatory complex protein PAN1-like [Chenopodium quinoa]	RecName: Full=EH domain-containing protein 2 {ECO:0000303|PubMed:18547399}; Short=AtEHD2 {ECO:0000303|PubMed:18547399}; EC=3.6.5.2 {ECO:0000255|PROSITE-ProRule:PRU00758};	SubName: Full=Uncharacterized protein {ECO:0000313|EMBL:KNA13163.1};	EF-hand domain pair
gene-LOC110681806	48.4	43.57	48.42	68.42	46.14	73.05	71.59	77.7	61.22	3406	3167	3536	5087	3252	5739	5464	5839	4848	NW_018743574.1	269463	275379	+	LOC110681806	GO:0005737,cytoplasm; GO:0003983,UTP:glucose-1-phosphate uridylyltransferase activity; GO:0006011,UDP-glucose metabolic process	K00963 UTP--glucose-1-phosphate uridylyltransferase [EC:2.7.7.9] | (RefSeq) UTP--glucose-1-phosphate uridylyltransferase (A)	UDP-glucose pyrophosphorylase	UTP--glucose-1-phosphate uridylyltransferase [Chenopodium quinoa]	RecName: Full=UTP--glucose-1-phosphate uridylyltransferase; EC=2.7.7.9; AltName: Full=UDP-glucose pyrophosphorylase; Short=UDPGP; Short=UGPase;	RecName: Full=UTP--glucose-1-phosphate uridylyltransferase {ECO:0000256|PIRNR:PIRNR000806}; EC=2.7.7.9 {ECO:0000256|PIRNR:PIRNR000806};	UTP--glucose-1-phosphate uridylyltransferase
gene-LOC110681807	0	0	0.04	0.19	0.24	0.29	0.07	0.04	0.07	0	0	2	10	12	16	4	2	4	NW_018743574.1	275456	277055	+	LOC110681807	GO:0005737,cytoplasm; GO:0003983,UTP:glucose-1-phosphate uridylyltransferase activity; GO:0006011,UDP-glucose metabolic process	K00963 UTP--glucose-1-phosphate uridylyltransferase [EC:2.7.7.9] | (RefSeq) UTP--glucose-1-phosphate uridylyltransferase (A)	UDP-glucose pyrophosphorylase	UTP--glucose-1-phosphate uridylyltransferase-like [Chenopodium quinoa]	RecName: Full=UTP--glucose-1-phosphate uridylyltransferase; EC=2.7.7.9; AltName: Full=UDP-glucose pyrophosphorylase; Short=UDPGP; Short=UGPase;	RecName: Full=UTP--glucose-1-phosphate uridylyltransferase {ECO:0000256|PIRNR:PIRNR000806}; EC=2.7.7.9 {ECO:0000256|PIRNR:PIRNR000806};	--
gene-LOC110681808	78.87	77.27	80.85	42.04	54.31	42.16	42.51	41.5	43.44	5845	5916	6218	3292	4031	3488	3417	3284	3623	NW_018743574.1	294838	304998	+	LOC110681808	GO:0009507,chloroplast; GO:0005524,ATP binding; GO:0004357,glutamate-cysteine ligase activity; GO:0006750,glutathione biosynthetic process	K01919 glutamate--cysteine ligase [EC:6.3.2.2] | (RefSeq) glutamate--cysteine ligase, chloroplastic-like (A)	--	glutamate--cysteine ligase, chloroplastic-like [Chenopodium quinoa]	RecName: Full=Glutamate--cysteine ligase, chloroplastic; EC=6.3.2.2; AltName: Full=Gamma-ECS; Short=GCS; AltName: Full=Gamma-glutamylcysteine synthetase; Flags: Precursor;	SubName: Full=Uncharacterized protein {ECO:0000313|EMBL:KNA21132.1};	Floricaula / Leafy protein SAM domain
gene-LOC110681809	0.07	0.03	0.07	0.02	0	0.02	0	0.02	0	8	4	8	2	0	2	0	3	0	NW_018743574.1	306166	310129	+	LOC110681809	--	--	--	--	--	--	--
gene-LOC110681810	9.9	10.1	8.24	14.47	8.3	16.63	14.61	13.9	15	890	938	769	1374	747	1669	1424	1334	1517	NW_018743574.1	350724	360603	+	LOC110681810	--	K15559 regulator of Ty1 transposition protein 103 | (RefSeq) UPF0400 protein C337.03-like isoform X1 (A)	Regulator of nuclear mRNA	UPF0400 protein C337.03-like isoform X1 [Chenopodium quinoa]	--	SubName: Full=Uncharacterized protein {ECO:0000313|EMBL:KNA08238.1};	ALIX V-shaped domain binding to HIV
gene-LOC110681811	1.35	1.67	1.91	1.91	1.41	2.94	2.68	1.48	2.76	47	60	69	70	49	114	101	55	108	NW_018743574.1	386329	387535	+	LOC110681811	GO:0005615,extracellular space	--	--	uncharacterized protein LOC110681811 [Chenopodium quinoa]	RecName: Full=Pollen-specific protein-like At4g18596; Flags: Precursor;	SubName: Full=Uncharacterized protein {ECO:0000313|EMBL:KNA03818.1};	Pollen proteins Ole e I like
gene-LOC110681812	10.64	11.09	10.23	16.55	22.3	13.63	15.15	14.12	14.42	520	560	519	855	1092	744	803	737	793	NW_018743574.1	376099	386012	+	LOC110681812	GO:0005886,plasma membrane	--	--	membrane-anchored ubiquitin-fold protein 3-like [Chenopodium quinoa]	RecName: Full=Membrane-anchored ubiquitin-fold protein 3; Short=AtMUB3; Short=Membrane-anchored ub-fold protein 3; AltName: Full=ATGP4; Flags: Precursor;	RecName: Full=Membrane-anchored ubiquitin-fold protein {ECO:0000256|PIRNR:PIRNR032572};	Ubiquitin family
gene-LOC110681813	1.12	1.09	1.08	1.43	1.51	1.59	1.79	1.71	2.08	76	76	76	102	102	120	131	123	158	NW_018743574.1	399081	402078	-	LOC110681813	GO:0050734,hydroxycinnamoyltransferase activity; GO:0102406,omega-hydroxypalmitate O-sinapoyl transferase activity; GO:0052325,cell wall pectin biosynthetic process; GO:0010345,suberin biosynthetic process	K15400 omega-hydroxypalmitate O-feruloyl transferase [EC:2.3.1.188] | (RefSeq) omega-hydroxypalmitate O-feruloyl transferase-like (A)	--	omega-hydroxypalmitate O-feruloyl transferase-like [Chenopodium quinoa]	RecName: Full=Omega-hydroxypalmitate O-feruloyl transferase; EC=2.3.1.188; AltName: Full=Omega-hydroxyacid hydroxycinnamoyltransferase; AltName: Full=Protein ALIPHATIC SUBERIN FERULOYL TRANSFERASE;	SubName: Full=Uncharacterized protein {ECO:0000313|EMBL:KNA03819.1};	Transferase family
gene-LOC110681814	4.12	4.27	3.3	7.39	5.57	6.04	5.83	6.47	6.06	271	290	225	513	367	443	416	454	448	NW_018743574.1	419236	430561	-	LOC110681814	GO:0005885,Arp2/3 protein complex; GO:0005737,cytoplasm; GO:0003779,actin binding; GO:0005524,ATP binding; GO:0030036,actin cytoskeleton organization; GO:0007015,actin filament organization; GO:0030029,actin filament-based process; GO:0034314,Arp2/3 complex-mediated actin nucleation; GO:0000902,cell morphogenesis; GO:0007275,multicellular organism development; GO:0009825,multidimensional cell gro…	K17260 actin-related protein 2 | (RefSeq) actin-related protein 2 isoform X1 (A)	Actin-related protein Arp2/3 complex, subunit Arp2	actin-related protein 2 isoform X2 [Chenopodium quinoa]	RecName: Full=Actin-related protein 2; AltName: Full=Protein WURM;	SubName: Full=Uncharacterized protein {ECO:0000313|EMBL:KNA03180.1};	Actin
gene-LOC110681815	15.14	16	14.53	15.77	14.26	15.82	15.93	16.02	14.25	1148	1253	1143	1263	1083	1339	1310	1297	1216	NW_018742244.1	2900912	2910415	+	LOC110681815	GO:0005768,endosome; GO:0005794,Golgi apparatus; GO:0000139,Golgi membrane; GO:0016021,integral component of membrane; GO:0005802,trans-Golgi network; GO:0003827,alpha-1,3-mannosylglycoprotein 2-beta-N-acetylglucosaminyltransferase activity; GO:0046872,metal ion binding; GO:0016262,protein N-acetylglucosaminyltransferase activity; GO:0016757,transferase activity, transferring glycosyl groups; GO:…	K00726 alpha-1,3-mannosyl-glycoprotein beta-1,2-N-acetylglucosaminyltransferase [EC:2.4.1.101] | (RefSeq) alpha-1,3-mannosyl-glycoprotein 2-beta-N-acetylglucosaminyltransferase-like (A)	N-acetylglucosaminyltransferase I	alpha-1,3-mannosyl-glycoprotein 2-beta-N-acetylglucosaminyltransferase-like [Chenopodium quinoa]	RecName: Full=Alpha-1,3-mannosyl-glycoprotein 2-beta-N-acetylglucosaminyltransferase; EC=2.4.1.101; AltName: Full=N-acetylglucosaminyltransferase I; Short=GlcNAcT-I; AltName: Full=N-glycosyl-oligosaccharide-glycoprotein N-acetylglucosaminyltransferase I; AltName: Full=Protein COMPLEX GLYCAN LESS 1;	SubName: Full=Uncharacterized protein {ECO:0000313|EMBL:KNA04749.1};	N-acetylglucosaminyltransferase II (MGAT2)
gene-LOC110681816	1.86	2.92	2.82	5.7	6.93	6.51	6.8	7.82	6.23	201	326	316	651	750	785	797	902	757	NW_018743574.1	430785	433915	-	LOC110681816	GO:0009507,chloroplast; GO:0043231,intracellular membrane-bounded organelle; GO:0004519,endonuclease activity; GO:0003723,RNA binding; GO:0009451,RNA modification	K17710 pentatricopeptide repeat domain-containing protein 1 | (RefSeq) LOW QUALITY PROTEIN: putative pentatricopeptide repeat-containing protein At2g02150 (A)	FOG: PPR repeat	pentatricopeptide repeat-containing protein At5g14080-like [Chenopodium quinoa]	RecName: Full=Pentatricopeptide repeat-containing protein At5g14080;	SubName: Full=Uncharacterized protein {ECO:0000313|EMBL:KNA03062.1}; Flags: Fragment;	Mitochondrial 28S ribosomal protein S27
gene-LOC110681817	21.16	20.95	22.23	21.79	20.42	22.98	24.6	17.43	22.7	1432	1464	1561	1558	1384	1736	1805	1259	1728	NW_018743574.1	444110	448239	-	LOC110681817	GO:0016597,amino acid binding	--	--	ACT domain-containing protein ACR6-like [Chenopodium quinoa]	RecName: Full=ACT domain-containing protein ACR6 {ECO:0000305}; AltName: Full=Protein ACT DOMAIN REPEATS 6 {ECO:0000303|PubMed:12481063};	SubName: Full=Uncharacterized protein {ECO:0000313|EMBL:KNA14680.1}; Flags: Fragment;	ACT domain
gene-LOC110681818	2.63	3.63	2.99	3.78	1.14	4.18	4.6	4.87	4.02	173	247	204	263	75	307	328	342	298	NW_018743574.1	466062	468082	-	LOC110681818	GO:0005634,nucleus; GO:0003677,DNA binding; GO:0003700,DNA-binding transcription factor activity; GO:0000987,proximal promoter sequence-specific DNA binding; GO:0043565,sequence-specific DNA binding; GO:0009653,anatomical structure morphogenesis; GO:0006351,transcription, DNA-templated	K16221 transcription factor TCP21 (protein CCA1 HIKING EXPEDITION) | (RefSeq) transcription factor TCP7-like (A)	--	transcription factor TCP20-like [Chenopodium quinoa]	RecName: Full=Transcription factor TCP20;	SubName: Full=Uncharacterized protein {ECO:0000313|EMBL:KNA20407.1};	Presenilin
gene-LOC110681819	68.18	68.85	65.21	77.98	114.55	75.35	80.62	74	82.04	8117	8467	8055	9807	13657	10014	10409	9407	10989	NW_018743574.1	492462	497201	+	LOC110681819	GO:0005829,cytosol; GO:0005852,eukaryotic translation initiation factor 3 complex; GO:0005634,nucleus; GO:0003729,mRNA binding; GO:0003743,translation initiation factor activity; GO:0031369,translation initiation factor binding; GO:0006413,translational initiation	K03252 translation initiation factor 3 subunit C | (RefSeq) eukaryotic translation initiation factor 3 subunit C-like (A)	Translation initiation factor 3, subunit c (eIF-3c)	eukaryotic translation initiation factor 3 subunit C-like [Chenopodium quinoa]	RecName: Full=Eukaryotic translation initiation factor 3 subunit C {ECO:0000255|HAMAP-Rule:MF_03002}; Short=eIF3c {ECO:0000255|HAMAP-Rule:MF_03002}; AltName: Full=Eukaryotic translation initiation factor 3 subunit 8 {ECO:0000255|HAMAP-Rule:MF_03002}; AltName: Full=eIF3 p110 {ECO:0000255|HAMAP-Rule:MF_03002}; AltName: Full=p105;	RecName: Full=Eukaryotic translation initiation factor 3 subunit C {ECO:0000256|HAMAP-Rule:MF_03002}; Short=eIF3c {ECO:0000256|HAMAP-Rule:MF_03002}; AltName: Full=Eukaryotic translation initiation factor 3 subunit 8 {ECO:0000256|HAMAP-Rule:MF_03002}; AltName: Full=eIF3 p110 {ECO:0000256|HAMAP-Rule:MF_03002};	Trichodiene synthase (TRI5)
gene-LOC110681820	1.15	1.07	1.04	15.15	8.85	15.17	17.14	14.83	11.75	104	100	98	1453	804	1537	1687	1437	1200	NW_018743574.1	498435	504201	+	LOC110681820	GO:0005871,kinesin complex; GO:0005874,microtubule; GO:0005524,ATP binding; GO:0016887,ATPase activity; GO:0008017,microtubule binding; GO:0003777,microtubule motor activity; GO:0007018,microtubule-based movement	K10403 kinesin family member 22 | (RefSeq) kinesin-like protein KIN-10C isoform X1 (A)	Kinesin-like protein	kinesin-like protein KIN-10C isoform X1 [Chenopodium quinoa]	RecName: Full=Kinesin-like protein KIN-10C {ECO:0000305};	SubName: Full=Uncharacterized protein {ECO:0000313|EMBL:KNA25366.1};	Helix-hairpin-helix motif
gene-LOC110681821	23.17	22.19	21.11	48.22	42.47	46.95	42.09	46.84	49.05	2208	2184	2087	4854	4053	4994	4349	4765	5259	NW_018743574.1	512152	519563	-	LOC110681821	GO:0016021,integral component of membrane; GO:0005774,vacuolar membrane; GO:0022857,transmembrane transporter activity	--	--	probable metal-nicotianamine transporter YSL6 [Chenopodium quinoa]	RecName: Full=Probable metal-nicotianamine transporter YSL6; AltName: Full=Protein YELLOW STRIPE LIKE 6; Short=AtYSL6;	SubName: Full=Uncharacterized protein {ECO:0000313|EMBL:KNA25958.1};	OPT oligopeptide transporter protein
gene-LOC110681822	0.23	0.1	0.12	0.1	0.07	0.09	0.16	0.16	0.23	40	18	22	18	13	17	30	30	46	NW_018743574.1	522492	529884	+	LOC110681822	GO:0016021,integral component of membrane; GO:0005634,nucleus; GO:0005886,plasma membrane; GO:0009959,negative gravitropism; GO:0009958,positive gravitropism; GO:0040008,regulation of growth	--	--	protein LAZY 1-like isoform X1 [Chenopodium quinoa]	RecName: Full=Protein LAZY 1 {ECO:0000305}; Short=AtLA1 {ECO:0000303|PubMed:25028496}; Short=AtLAZY1 {ECO:0000303|PubMed:23331961};	SubName: Full=Uncharacterized protein {ECO:0000313|EMBL:KNA25959.1};	Protein of unknown function (DUF2718)
gene-LOC110681823	4.7	4.4	5.43	2.81	3.5	3.25	2.7	2.68	2.49	853	826	1024	540	636	659	532	519	509	NW_018743574.1	521871	537889	-	LOC110681823	GO:0009507,chloroplast; GO:0009941,chloroplast envelope; GO:0016020,membrane; GO:0005524,ATP binding; GO:0016887,ATPase activity; GO:0005215,transporter activity	K05658 ATP-binding cassette, subfamily B (MDR/TAP), member 1 [EC:7.6.2.2] | (RefSeq) ABC transporter B family member 13-like (A)	Multidrug/pheromone exporter, ABC superfamily	ABC transporter I family member 11, chloroplastic-like isoform X1 [Chenopodium quinoa]	RecName: Full=ABC transporter I family member 11, chloroplastic; Short=ABC transporter ABCI.11; Short=AtABCI11; AltName: Full=Non-intrinsic ABC protein 14; Flags: Precursor;	SubName: Full=ABC transporter-like protein {ECO:0000313|EMBL:OMO85424.1};	AAA domain
gene-LOC110681824	5.27	3.97	4.18	7.97	6.89	8.75	8.92	9.09	8.57	466	363	384	745	611	865	856	859	854	NW_018742244.1	2911059	2919104	+	LOC110681824	GO:0042254,ribosome biogenesis	K14771 U3 small nucleolar RNA-associated protein 19 | (RefSeq) nucleolar complex protein 4 homolog B-like (A)	Predicted nucleolar protein involved in ribosome biogenesis	nucleolar complex protein 4 homolog B-like [Chenopodium quinoa]	--	SubName: Full=Uncharacterized protein {ECO:0000313|EMBL:KNA05689.1};	CBF/Mak21 family
gene-LOC110681825	3.9	3.48	4.02	5.6	6.19	6.78	7.59	8.53	6	192	177	205	291	305	372	405	448	332	NW_018743574.1	541699	547167	+	LOC110681825	GO:0016491,oxidoreductase activity	K13237 peroxisomal 2,4-dienoyl-CoA reductase [EC:1.3.1.34] | (RefSeq) peroxisomal 2,4-dienoyl-CoA reductase-like (A)	Reductases with broad range of substrate specificities	uncharacterized protein LOC110681825 [Chenopodium quinoa]	RecName: Full=Tropinone reductase homolog At2g29150 {ECO:0000305}; EC=1.1.1.- {ECO:0000305};	SubName: Full=Uncharacterized protein {ECO:0000313|EMBL:KNA04178.1};	short chain dehydrogenase
gene-LOC110681826	0.31	0.32	0.47	0.78	0.25	0.57	0.73	0.55	0.86	24	26	38	65	20	50	62	46	76	NW_018743574.1	548053	551264	+	LOC110681826	GO:0005634,nucleus; GO:0003677,DNA binding; GO:0046872,metal ion binding; GO:0048653,anther development; GO:0006355,regulation of transcription, DNA-templated; GO:0006351,transcription, DNA-templated	--	--	squamosa promoter-binding-like protein 16 isoform X1 [Chenopodium quinoa]	RecName: Full=Squamosa promoter-binding-like protein 13B;	SubName: Full=Uncharacterized protein {ECO:0000313|EMBL:KNA04180.1};	SBP domain
gene-LOC110681827	4.36	5.04	3.2	5.16	3.77	5.25	6.02	5.78	6.32	530	632	403	663	459	712	793	750	864	NW_018743574.1	575936	583847	+	LOC110681827	GO:0005576,extracellular region; GO:0004252,serine-type endopeptidase activity	--	--	subtilisin-like protease SBT2.3 [Chenopodium quinoa]	RecName: Full=Subtilisin-like protease SBT2.3 {ECO:0000303|PubMed:16193095}; EC=3.4.21.- {ECO:0000255|PROSITE-ProRule:PRU10082}; AltName: Full=Subtilase subfamily 2 member 3 {ECO:0000303|PubMed:16193095}; Short=AtSBT2.3 {ECO:0000303|PubMed:16193095}; Flags: Precursor;	SubName: Full=Uncharacterized protein {ECO:0000313|EMBL:KNA05339.1};	Fibronectin type-III domain
gene-LOC110681828	0.75	0.49	0.63	1.75	1.54	1.94	1.48	1.7	1.82	80	54	70	199	166	233	172	195	220	NW_018743574.1	595154	601012	+	LOC110681828	GO:0005524,ATP binding; GO:0004674,protein serine/threonine kinase activity; GO:0004842,ubiquitin-protein transferase activity	K13430 serine/threonine-protein kinase PBS1 [EC:2.7.11.1] | (RefSeq) probable serine/threonine-protein kinase PBL7 (A)	--	U-box domain-containing protein 33-like isoform X1 [Chenopodium quinoa]	RecName: Full=U-box domain-containing protein 33; AltName: Full=Plant U-box protein 33; Includes: RecName: Full=E3 ubiquitin ligase; EC=2.3.2.27; AltName: Full=RING-type E3 ubiquitin transferase {ECO:0000305}; Includes: RecName: Full=Serine/threonine-protein kinase; EC=2.7.11.-;	SubName: Full=Uncharacterized protein {ECO:0000313|EMBL:KNA19459.1};	Universal stress protein family
gene-LOC110681829	0.2	0.38	0.19	0.88	0.42	0.77	1.39	1.21	0.88	10	20	10	47	21	43	76	65	50	NW_018743574.1	592337	595439	+	LOC110681829	GO:0005524,ATP binding; GO:0004674,protein serine/threonine kinase activity; GO:0004842,ubiquitin-protein transferase activity	K13430 serine/threonine-protein kinase PBS1 [EC:2.7.11.1] | (RefSeq) probable serine/threonine-protein kinase PBL7 (A)	--	U-box domain-containing protein 33-like isoform X1 [Chenopodium quinoa]	RecName: Full=U-box domain-containing protein 33; AltName: Full=Plant U-box protein 33; Includes: RecName: Full=E3 ubiquitin ligase; EC=2.3.2.27; AltName: Full=RING-type E3 ubiquitin transferase {ECO:0000305}; Includes: RecName: Full=Serine/threonine-protein kinase; EC=2.7.11.-;	SubName: Full=Uncharacterized protein {ECO:0000313|EMBL:KNA19460.1};	Protein kinase domain
gene-LOC110681830	1.07	0.9	0.59	1.58	1.26	1.71	1.45	1.25	1.43	180	156	104	282	212	322	265	225	271	NW_018742244.1	2919595	2924488	+	LOC110681830	GO:0043531,ADP binding; GO:0005524,ATP binding; GO:0006952,defense response	K13457 disease resistance protein RPM1 | (RefSeq) disease resistance protein RPM1-like isoform X1 (A)	Apoptotic ATPase	putative disease resistance protein RGA4 [Chenopodium quinoa]	RecName: Full=Putative disease resistance protein RGA4; AltName: Full=RGA4-blb;	SubName: Full=NBS-LRR type resistance protein {ECO:0000313|EMBL:ABJ99599.1};	AAA domain
gene-LOC110681831	0	0.05	0.1	0.15	0	0.41	0.14	0	0.14	0	2	4	6	0	18	6	0	6	NW_018743574.1	638345	639527	-	LOC110681831	--	--	--	uncharacterized protein LOC110728423 [Chenopodium quinoa]	--	SubName: Full=Uncharacterized protein {ECO:0000313|EMBL:KMT08054.1};	--
gene-LOC110681832	0.03	0.01	0	0.08	0	0.05	0.01	0.1	0.04	2	1	0	6	0	4	1	8	3	NW_018743574.1	647052	655910	+	LOC110681832	GO:0031969,chloroplast membrane; GO:0016021,integral component of membrane; GO:0005524,ATP binding; GO:0005471,ATP:ADP antiporter activity	K03301 ATP:ADP antiporter, AAA family | (RefSeq) uncharacterized protein LOC110681832 (A)	--	uncharacterized protein LOC110681832 [Chenopodium quinoa]	--	RecName: Full=ADP,ATP carrier protein {ECO:0000256|RuleBase:RU363121};	TLC ATP/ADP transporter
gene-LOC110681833	10.04	9.92	12.52	9.3	9.85	15.16	11.2	14.36	13.86	567	579	734	555	557	956	686	866	881	NW_018743574.1	656051	660552	-	LOC110681833	GO:0009507,chloroplast; GO:0019203,carbohydrate phosphatase activity; GO:0008138,protein tyrosine/serine/threonine phosphatase activity; GO:2001070,starch binding; GO:0050308,sugar-phosphatase activity; GO:0046838,phosphorylated carbohydrate dephosphorylation; GO:0005983,starch catabolic process	--	Dual specificity phosphatase	phosphoglucan phosphatase LSF2, chloroplastic-like [Chenopodium quinoa]	RecName: Full=Phosphoglucan phosphatase LSF2, chloroplastic; EC=3.1.3.- {ECO:0000269|PubMed:22100529, ECO:0000269|PubMed:23832589, ECO:0000269|PubMed:26231210}; AltName: Full=Phosphoglucan phosphatase like sex Four2 {ECO:0000303|PubMed:22100529, ECO:0000303|PubMed:23832589}; AltName: Full=Protein LIKE SEX4 2 {ECO:0000303|PubMed:23832589}; Flags: Precursor;	SubName: Full=Uncharacterized protein {ECO:0000313|EMBL:KNA16186.1};	Rit1 DUSP-like domain
gene-LOC110681835	0.42	0.4	0.25	1.03	2	1.17	0.59	0.62	0.75	36	35	22	92	170	111	54	56	72	NW_018743574.1	679900	682281	-	LOC110681835	GO:0016021,integral component of membrane; GO:0005345,purine nucleobase transmembrane transporter activity; GO:0005215,transporter activity; GO:0015853,adenine transport; GO:0015854,guanine transport; GO:0006863,purine nucleobase transport	K06901 putative MFS transporter, AGZA family, xanthine/uracil permease | (RefSeq) adenine/guanine permease AZG1-like (A)	--	adenine/guanine permease AZG1-like [Chenopodium quinoa]	RecName: Full=Adenine/guanine permease AZG1; AltName: Full=AzgA-homolog protein; AltName: Full=Protein AZAGUANINE RESISTANT 1; Short=AtAzg1;	SubName: Full=Uncharacterized protein {ECO:0000313|EMBL:KNA22970.1};	Permease family
gene-LOC110681836	106	119.42	109.43	125.25	134.57	112.99	120.9	125.3	125.28	8362	9732	8958	10439	10632	9950	10344	10555	11121	NW_018743574.1	695643	699103	-	LOC110681836	GO:0005622,intracellular; GO:0005524,ATP binding; GO:0004674,protein serine/threonine kinase activity; GO:0035556,intracellular signal transduction; GO:0018105,peptidyl-serine phosphorylation; GO:0018107,peptidyl-threonine phosphorylation	K07198 5'-AMP-activated protein kinase, catalytic alpha subunit [EC:2.7.11.11] | (RefSeq) CBL-interacting protein kinase 2-like (A)	Serine/threonine protein kinase	CBL-interacting protein kinase 2-like [Chenopodium quinoa]	RecName: Full=CBL-interacting protein kinase 2; EC=2.7.11.1; AltName: Full=OsCIPK02;	RecName: Full=Non-specific serine/threonine protein kinase {ECO:0000256|SAAS:SAAS00351747}; EC=2.7.11.1 {ECO:0000256|SAAS:SAAS00351747};	Haspin like kinase domain
gene-LOC110681837	38.47	35.65	36.6	22.66	35.34	23.55	22.63	21.32	25.17	6093	5833	6015	3791	5605	4164	3888	3606	4486	NW_018743574.1	724901	740699	-	LOC110681837	GO:0005737,cytoplasm; GO:0005634,nucleus; GO:0005524,ATP binding; GO:0004004,ATP-dependent RNA helicase activity; GO:0004386,helicase activity; GO:0003723,RNA binding; GO:0006396,RNA processing	K14442 ATP-dependent RNA helicase DHX36 [EC:3.6.4.13] | (RefSeq) DExH-box ATP-dependent RNA helicase DExH6-like (A)	ATP-dependent RNA helicase A	DExH-box ATP-dependent RNA helicase DExH6-like [Chenopodium quinoa]	RecName: Full=DExH-box ATP-dependent RNA helicase DExH6 {ECO:0000305}; EC=3.6.4.13 {ECO:0000305}; AltName: Full=Protein HELICASE IN VASCULAR TISSUE AND TAPETUM {ECO:0000303|PubMed:9225469}; EC=3.6.4.12 {ECO:0000305};	SubName: Full=Uncharacterized protein {ECO:0000313|EMBL:KNA20429.1};	Ankyrin repeats (3 copies)
gene-LOC110681838	0.41	0.26	0.35	0.9	0.89	0.65	0.8	0.63	0.64	34	22	30	79	74	60	72	56	60	NW_018743574.1	755714	760983	+	LOC110681838	GO:0005622,intracellular; GO:0009055,electron transfer activity; GO:0015035,protein disulfide oxidoreductase activity; GO:0045454,cell redox homeostasis; GO:0035556,intracellular signal transduction	--	--	uncharacterized protein LOC110681838 [Chenopodium quinoa]	--	SubName: Full=Uncharacterized protein {ECO:0000313|EMBL:KNA11989.1};	Glutaredoxin
gene-LOC110681839	5.38	6.41	5.02	6.93	6.76	7.28	6.66	7.25	6.51	554	682	537	754	697	837	744	797	755	NW_018743574.1	766898	773221	-	LOC110681839	GO:0005694,chromosome; GO:0005737,cytoplasm; GO:0005634,nucleus; GO:0043140,ATP-dependent 3'-5' DNA helicase activity; GO:0003677,DNA binding; GO:0009378,four-way junction helicase activity; GO:0006284,base-excision repair; GO:0032508,DNA duplex unwinding; GO:0006260,DNA replication; GO:0000724,double-strand break repair via homologous recombination; GO:0016567,protein ubiquitination	--	--	F-box protein SKIP23-like isoform X1 [Chenopodium quinoa]	RecName: Full=F-box protein SKIP23; AltName: Full=SKP1-interacting partner 23;	SubName: Full=Uncharacterized protein {ECO:0000313|EMBL:KNA24603.1};	F-box domain
gene-LOC110681840	0.62	0.54	0.77	1.32	1.39	1.88	1.51	1.37	1.38	48	43	62	108	108	163	127	113	120	NW_018743574.1	777408	782389	-	LOC110681840	GO:0005694,chromosome; GO:0005737,cytoplasm; GO:0005634,nucleus; GO:0043140,ATP-dependent 3'-5' DNA helicase activity; GO:0003677,DNA binding; GO:0009378,four-way junction helicase activity; GO:0006284,base-excision repair; GO:0032508,DNA duplex unwinding; GO:0006260,DNA replication; GO:0000724,double-strand break repair via homologous recombination; GO:0016567,protein ubiquitination	--	--	F-box protein SKIP23-like [Chenopodium quinoa]	RecName: Full=F-box protein SKIP23; AltName: Full=SKP1-interacting partner 23;	SubName: Full=Uncharacterized protein {ECO:0000313|EMBL:KNA24603.1};	F-box-like
gene-LOC110681841	2.23	1.93	1.84	3.19	1.78	3.25	3.5	3.39	3.05	328	294	281	496	262	534	559	534	506	NW_018742244.1	2925108	2931370	+	LOC110681841	GO:0016021,integral component of membrane; GO:0005622,intracellular; GO:0005886,plasma membrane; GO:0005262,calcium channel activity; GO:0008066,glutamate receptor activity; GO:0004970,ionotropic glutamate receptor activity; GO:0006816,calcium ion transport; GO:0019722,calcium-mediated signaling; GO:0071230,cellular response to amino acid stimulus	K05387 glutamate receptor, ionotropic, plant | (RefSeq) glutamate receptor 3.2-like isoform X1 (A)	Glutamate-gated kainate-type ion channel receptor subunit GluR5 and related subunits	glutamate receptor 3.2-like isoform X1 [Chenopodium quinoa]	RecName: Full=Glutamate receptor 3.2; Short=AtGluR2; AltName: Full=Ligand-gated ion channel 3.2; Flags: Precursor;	RecName: Full=Glutamate receptor {ECO:0000256|PIRNR:PIRNR037090};	Uncharacterised conserved protein (DUF2371)
gene-LOC110681842	1.84	2.79	1.51	1.79	1.67	2.51	2.18	1.39	1.46	67	105	57	69	61	102	86	54	60	NW_018743574.1	782813	785697	-	LOC110681842	GO:0003676,nucleic acid binding	--	Alpha-SNAP protein	zinc finger protein 511-like isoform X1 [Chenopodium quinoa]	--	SubName: Full=Uncharacterized protein {ECO:0000313|EMBL:KNA04409.1};	Zinc finger, C2H2 type
gene-LOC110681843	0.03	0.05	0.16	0.07	0.16	0.08	0.18	0.07	0.08	4	6	19	8	18	10	22	9	10	NW_018743574.1	788011	792064	+	LOC110681843	GO:0005634,nucleus; GO:0003700,DNA-binding transcription factor activity; GO:0008270,zinc ion binding; GO:0010018,far-red light signaling pathway; GO:0042753,positive regulation of circadian rhythm; GO:0045893,positive regulation of transcription, DNA-templated; GO:0009585,red, far-red light phototransduction	K17604 zinc finger SWIM domain-containing protein 3 | (RefSeq) protein FAR1-RELATED SEQUENCE 8-like (A)	--	protein FAR1-RELATED SEQUENCE 7-like [Chenopodium quinoa]	RecName: Full=Protein FAR1-RELATED SEQUENCE 7;	SubName: Full=Uncharacterized protein {ECO:0000313|EMBL:KMS64535.1}; Flags: Fragment;	SWIM zinc finger
gene-LOC110681844	0.62	1.11	0.88	1.6	1.42	1.23	1.12	0.79	0.88	27	50	40	74	62	60	53	37	43	NW_018743574.1	802896	804688	+	LOC110681844	GO:0005576,extracellular region; GO:0020037,heme binding; GO:0046872,metal ion binding; GO:0004601,peroxidase activity; GO:0042744,hydrogen peroxide catabolic process; GO:0006979,response to oxidative stress	K00430 peroxidase [EC:1.11.1.7] | (RefSeq) peroxidase 55-like (A)	--	peroxidase 55-like [Chenopodium quinoa]	RecName: Full=Peroxidase 55; Short=Atperox P55; EC=1.11.1.7; AltName: Full=ATP20a; Flags: Precursor;	RecName: Full=Peroxidase {ECO:0000256|RuleBase:RU362060, ECO:0000256|SAAS:SAAS00709852}; EC=1.11.1.7 {ECO:0000256|RuleBase:RU362060, ECO:0000256|SAAS:SAAS00709852};	Peroxidase
gene-LOC110681845	1.35	1.16	1	1.68	0	1.12	1.4	0.9	1.16	51	45	39	67	0	47	57	36	49	NW_018743574.1	805729	806889	+	LOC110681845	--	--	--	--	--	--	--
gene-LOC110681846	12.8	12.28	10.79	16.87	16.41	17.13	17.23	17.69	17	1182	1172	1034	1646	1518	1766	1726	1745	1767	NW_018743574.1	807858	812023	-	LOC110681846	GO:0016021,integral component of membrane; GO:0000741,karyogamy; GO:0010197,polar nucleus fusion; GO:0009651,response to salt stress	--	--	protein NUCLEAR FUSION DEFECTIVE 4-like isoform X1 [Chenopodium quinoa]	RecName: Full=Protein NUCLEAR FUSION DEFECTIVE 4 {ECO:0000303|PubMed:16698901};	SubName: Full=Uncharacterized protein {ECO:0000313|EMBL:KNA03865.1};	Nodulin-like
gene-LOC110681847	2.88	2.96	2.56	2.19	3.44	3.06	3.2	3.51	3.47	204	217	188	164	244	242	246	266	277	NW_018743574.1	821498	823487	-	LOC110681847	GO:0009507,chloroplast; GO:0043231,intracellular membrane-bounded organelle; GO:0004519,endonuclease activity; GO:0003723,RNA binding; GO:0009451,RNA modification	K23541 Ca2+/H+ antiporter, TMEM165/GDT1 family | (RefSeq) pentatricopeptide repeat-containing protein At4g21065-like (A)	FOG: PPR repeat	pentatricopeptide repeat-containing protein At3g26630, chloroplastic-like [Chenopodium quinoa]	RecName: Full=Pentatricopeptide repeat-containing protein At3g26630, chloroplastic; Flags: Precursor;	SubName: Full=Uncharacterized protein {ECO:0000313|EMBL:KNA11118.1};	Tetratricopeptide repeat
gene-LOC110681848	30.72	33.45	34.96	25.42	10.58	23.95	25.34	24.34	26.43	786	884	928	687	271	684	703	665	761	NW_018743574.1	814398	817711	+	LOC110681848	GO:0005737,cytoplasm; GO:0005635,nuclear envelope; GO:0005634,nucleus; GO:0006606,protein import into nucleus	--	Nuclear transport factor 2	nuclear transport factor 2-like [Chenopodium quinoa]	RecName: Full=Nuclear transport factor 2B {ECO:0000303|PubMed:16428596}; Short=AtNTF2b {ECO:0000303|PubMed:16428596}; Short=NTF-2;	SubName: Full=Putative nuclear transport factor 2B {ECO:0000313|EMBL:OTF98889.1};	Nuclear transport factor 2 (NTF2) domain
gene-LOC110681849	0.52	0.52	1.06	0.74	0	1.19	1.22	1.13	0.57	21	22	45	32	0	54	54	49	26	NW_018743574.1	817835	818977	+	LOC110681849	GO:0016021,integral component of membrane	--	--	uncharacterized protein LOC110681849 [Chenopodium quinoa]	--	SubName: Full=Uncharacterized protein {ECO:0000313|EMBL:OTG20900.1};	NADH-ubiquinone/plastoquinone oxidoreductase chain 6
gene-LOC110681850	5.94	7.93	6.32	8.53	6.01	11.93	7.82	10.51	8.08	145	200	160	220	147	325	207	274	222	NW_018743574.1	825050	825734	+	LOC110681850	GO:0016021,integral component of membrane	--	--	uncharacterized protein LOC110681850 [Chenopodium quinoa]	--	SubName: Full=Uncharacterized protein {ECO:0000313|EMBL:KNA06760.1};	Protein of unknown function (DUF3339)
gene-LOC110681851	0.99	0.31	0.47	0.64	0.59	0.55	0.55	0.85	0.88	47	15	23	32	28	29	28	43	47	NW_018743574.1	820073	821399	-	LOC110681851	GO:0016021,integral component of membrane	--	--	uncharacterized protein LOC110681851 [Chenopodium quinoa]	--	SubName: Full=uncharacterized protein LOC107903101 {ECO:0000313|RefSeq:XP_016684641.1}; SubName: Full=uncharacterized protein LOC107937109 {ECO:0000313|RefSeq:XP_016725415.1};	Protein of unknown function (DUF3339)
gene-LOC110681852	0.03	0.2	0.06	0.03	0	0.43	0.06	0.12	0.06	2	13	4	2	0	31	4	8	4	NW_018743574.1	876618	878965	-	LOC110681852	--	--	--	uncharacterized protein LOC110681852 isoform X1 [Chenopodium quinoa]	--	SubName: Full=Uncharacterized protein {ECO:0000313|EMBL:KYP31171.1};	Ulp1 protease family, C-terminal catalytic domain
gene-LOC110681853	0	0	0	0.01	0	0	0.03	0	0.03	0	0	0	1	0	0	2	0	2	NW_018743574.1	888991	891336	-	LOC110681853	--	--	--	uncharacterized protein LOC110681853 isoform X1 [Chenopodium quinoa]	--	SubName: Full=Uncharacterized protein {ECO:0000313|EMBL:KYP31171.1};	Ulp1 protease family, C-terminal catalytic domain
gene-LOC110681854	0	0.02	0	0	0	0	0.01	0	0	0	2	0	0	0	0	1	0	0	NW_018743574.1	872418	875581	+	LOC110681854	--	--	--	--	--	--	--
gene-LOC110681857	0.02	0	0	0.01	0	0	0	0	0	1	0	0	1	0	0	0	0	0	NW_018743574.1	902314	904659	-	LOC110681857	--	--	--	uncharacterized protein LOC110681857 isoform X1 [Chenopodium quinoa]	--	SubName: Full=Uncharacterized protein {ECO:0000313|EMBL:KYP31171.1};	Ulp1 protease family, C-terminal catalytic domain
gene-LOC110681858	0	0.03	0.03	0	0	0	0.08	0	0	0	2	2	0	0	0	5	0	0	NW_018743574.1	910117	912682	+	LOC110681858	--	--	--	--	--	--	--
gene-LOC110681859	12.77	14.37	15.67	10.96	5.41	9.71	11.7	10.31	9.91	450	523	573	408	191	382	447	388	393	NW_018743574.1	936459	940736	+	LOC110681859	--	--	--	--	--	--	--
gene-LOC110681862	0.09	0.17	0.28	0.06	0.2	0.01	0.05	0.22	0.1	6	12	20	4	14	1	4	16	8	NW_018743574.1	986253	988257	-	LOC110681862	GO:0005634,nucleus; GO:0003700,DNA-binding transcription factor activity; GO:0008270,zinc ion binding; GO:0007623,circadian rhythm; GO:0010018,far-red light signaling pathway; GO:0042753,positive regulation of circadian rhythm; GO:0045893,positive regulation of transcription, DNA-templated; GO:0010017,red or far-red light signaling pathway; GO:0009585,red, far-red light phototransduction; GO:0010…	K17604 zinc finger SWIM domain-containing protein 3 | (RefSeq) protein FAR1-RELATED SEQUENCE 8-like (A)	--	protein FAR-RED IMPAIRED RESPONSE 1-like [Chenopodium quinoa]	RecName: Full=Protein FAR-RED ELONGATED HYPOCOTYL 3;	SubName: Full=Uncharacterized protein {ECO:0000313|EMBL:KNA16107.1}; Flags: Fragment;	SWIM zinc finger
gene-LOC110681863	0.19	0.13	0.16	0.65	0.58	0.44	0.75	0.69	0.68	32	23	28	117	99	84	138	125	130	NW_018743574.1	1025856	1032369	+	LOC110681863	GO:0043531,ADP binding; GO:0005524,ATP binding; GO:0009626,plant-type hypersensitive response	K13457 disease resistance protein RPM1 | (RefSeq) disease resistance protein RPM1-like (A)	Apoptotic ATPase	probable disease resistance protein At1g58602 [Chenopodium quinoa]	RecName: Full=Disease resistance protein RPH8A; AltName: Full=RPP8 homolog A;	SubName: Full=Uncharacterized protein {ECO:0000313|EMBL:KNA17447.1};	ABC transporter
gene-LOC110681864	4.01	4.1	4.76	7.24	3.85	6.97	7.84	6.64	8.58	222	234	273	423	213	430	470	392	534	NW_018742244.1	2931596	2933147	+	LOC110681864	GO:0009507,chloroplast; GO:0009570,chloroplast stroma; GO:0005524,ATP binding; GO:0004413,homoserine kinase activity; GO:0006952,defense response; GO:0009092,homoserine metabolic process; GO:0009086,methionine biosynthetic process; GO:0009617,response to bacterium; GO:0009620,response to fungus; GO:0009088,threonine biosynthetic process	K00872 homoserine kinase [EC:2.7.1.39] | (RefSeq) homoserine kinase-like (A)	Homoserine kinase	homoserine kinase-like [Chenopodium quinoa]	RecName: Full=Homoserine kinase; EC=2.7.1.39; AltName: Full=Protein DOWNY MILDEW RESISTANT 1; Flags: Precursor;	SubName: Full=Uncharacterized protein {ECO:0000313|EMBL:OAY59251.1};	GHMP kinases C terminal
gene-LOC110681865	0	0	0	0.01	0	0	0.02	0.01	0	0	0	0	2	0	0	4	2	0	NW_018743574.1	992185	998460	+	LOC110681865	GO:0005886,plasma membrane; GO:0043531,ADP binding; GO:0005524,ATP binding; GO:0006952,defense response; GO:0007165,signal transduction	K13457 disease resistance protein RPM1 | (RefSeq) disease resistance protein RPM1-like (A)	Apoptotic ATPase	disease resistance protein RPP8-like [Chenopodium quinoa]	RecName: Full=Probable disease resistance protein At1g58390;	SubName: Full=Uncharacterized protein {ECO:0000313|EMBL:KNA17447.1};	AAA domain
gene-LOC110681866	0.92	0.53	0.61	1.93	0.38	2.24	1.99	2.7	1.64	72	43	49	159	30	195	168	225	144	NW_018743574.1	1021823	1025773	+	LOC110681866	GO:0016021,integral component of membrane; GO:0005634,nucleus; GO:0005886,plasma membrane; GO:0034613,cellular protein localization; GO:0009651,response to salt stress; GO:0007165,signal transduction	K15503 serine/threonine-protein phosphatase 6 regulatory ankyrin repeat subunit B | (RefSeq) uncharacterized protein LOC110720991 (A)	FOG: Ankyrin repeat	ankyrin repeat-containing protein ITN1-like [Chenopodium quinoa]	RecName: Full=Ankyrin repeat-containing protein ITN1; AltName: Full=Protein INCREASED TOLERANCE TO NACL {ECO:0000303|PubMed:18643991};	SubName: Full=Uncharacterized protein {ECO:0000313|EMBL:KNA17448.1};	Ankyrin repeat
gene-LOC110681867	0	0.01	0.02	0.03	0	0.03	0.09	0.03	0.02	0	1	2	4	0	4	11	4	2	NW_018743574.1	1047215	1054499	+	LOC110681867	GO:0016021,integral component of membrane; GO:0005886,plasma membrane	K15503 serine/threonine-protein phosphatase 6 regulatory ankyrin repeat subunit B | (RefSeq) uncharacterized protein LOC110720991 (A)	FOG: Ankyrin repeat	ankyrin repeat-containing protein NPR4-like [Chenopodium quinoa]	RecName: Full=Ankyrin repeat-containing protein NPR4 {ECO:0000305}; Short=OsNPR4 {ECO:0000303|PubMed:17309686};	SubName: Full=Uncharacterized protein {ECO:0000313|EMBL:KNA17448.1};	Ankyrin repeat
gene-LOC110681868	0	0	0	0.01	0.07	0.05	0	0.08	0.02	0	0	0	2	10	8	0	12	3	NW_018743574.1	1056554	1061710	+	LOC110681868	GO:0005886,plasma membrane; GO:0043531,ADP binding; GO:0005524,ATP binding; GO:0006952,defense response; GO:0007165,signal transduction	K13457 disease resistance protein RPM1 | (RefSeq) disease resistance protein RPM1-like (A)	Apoptotic ATPase	putative disease resistance protein At1g50180 [Chenopodium quinoa]	RecName: Full=Probable disease resistance RPP8-like protein 4;	SubName: Full=Uncharacterized protein {ECO:0000313|EMBL:KNA17447.1};	Rx N-terminal domain
gene-LOC110681869	3.39	3.22	2.91	3.87	5.06	4.74	4.49	4.02	4.9	408	400	363	492	609	636	586	517	663	NW_018743574.1	1069914	1077666	-	LOC110681869	GO:0016021,integral component of membrane	--	--	uncharacterized protein LOC110681869 isoform X1 [Chenopodium quinoa]	--	SubName: Full=Uncharacterized protein {ECO:0000313|EMBL:KNA11231.1};	--
gene-LOC110681870	0.06	0.23	0	0.45	0.84	0.62	0.52	0.5	0.16	2	8	0	16	28	23	19	18	6	NW_018743574.1	1072269	1073207	+	LOC110681870	GO:0016021,integral component of membrane	--	--	uncharacterized protein LOC110681870 [Chenopodium quinoa]	--	SubName: Full=Uncharacterized protein {ECO:0000313|EMBL:KNA05197.1};	Protein of unknown function (DUF3339)
gene-LOC110681871	0.07	0.01	0.02	0.4	0.12	0.22	0.33	0.29	0.35	12	2	4	70	20	41	60	51	65	NW_018743574.1	1090564	1097637	+	LOC110681871	--	--	--	--	--	--	--
gene-LOC110681872	3.31	4.15	3.39	6.35	5.84	5.93	6.78	5.85	6.79	237	307	252	480	419	474	526	447	547	NW_018743574.1	1118237	1124340	-	LOC110681872	--	--	FOG: PPR repeat	uncharacterized protein At2g02148-like [Chenopodium quinoa]	RecName: Full=Uncharacterized protein At2g02148;	SubName: Full=uncharacterized protein At2g02148 isoform X1 {ECO:0000313|RefSeq:XP_010250697.1, ECO:0000313|RefSeq:XP_010250705.1};	Sulfatase
gene-LOC110681873	32.1	36.28	35.32	20.12	21.34	23.6	22.82	23.12	22.12	1122	1310	1281	743	747	921	865	863	870	NW_018743574.1	1138445	1142925	+	LOC110681873	GO:0009507,chloroplast; GO:0005739,mitochondrion; GO:0009536,plastid; GO:0015935,small ribosomal subunit; GO:0003735,structural constituent of ribosome; GO:0032543,mitochondrial translation	K02959 small subunit ribosomal protein S16 | (RefSeq) 30S ribosomal protein S16-2, chloroplastic/mitochondrial-like (A)	Mitochondrial/chloroplast ribosomal protein S16	30S ribosomal protein S16-2, chloroplastic/mitochondrial-like [Chenopodium quinoa]	RecName: Full=30S ribosomal protein S16-2, chloroplastic/mitochondrial {ECO:0000303|PubMed:18453549}; Flags: Precursor;	SubName: Full=Uncharacterized protein {ECO:0000313|EMBL:KNA06743.1}; Flags: Fragment;	Ribosomal protein S16
gene-LOC110681874	0.47	0.5	0.33	1.29	0.6	1.34	1.07	0.99	1.2	67	74	48	193	85	212	165	150	191	NW_018742244.1	2933291	2937275	+	LOC110681874	GO:0016021,integral component of membrane; GO:0005886,plasma membrane; GO:0046872,metal ion binding; GO:0061630,ubiquitin protein ligase activity; GO:0070417,cellular response to cold; GO:0006952,defense response; GO:0043161,proteasome-mediated ubiquitin-dependent protein catabolic process; GO:0009909,regulation of flower development; GO:0010966,regulation of phosphate transport; GO:0010200,respo…	K19040 E3 ubiquitin-protein ligase ATL10/75/76/77/78 [EC:2.3.2.27] | (RefSeq) RING-H2 finger protein ATL78-like (A)	FOG: Predicted E3 ubiquitin ligase	RING-H2 finger protein ATL80-like [Chenopodium quinoa]	RecName: Full=RING-H2 finger protein ATL80; EC=2.3.2.27 {ECO:0000305}; AltName: Full=RING-type E3 ubiquitin transferase ATL80 {ECO:0000305};	SubName: Full=Uncharacterized protein {ECO:0000313|EMBL:KNA14737.1};	Prokaryotic RING finger family 1
gene-LOC110681875	217.3	210.12	211.01	169.23	262.12	194.85	183.01	174.6	176.14	12303	12289	12397	10123	14863	12315	11238	10556	11222	NW_018743574.1	1144466	1148384	+	LOC110681875	GO:0005737,cytoplasm; GO:0005634,nucleus; GO:0006334,nucleosome assembly	K11279 nucleosome assembly protein 1-like 1 | (RefSeq) nucleosome assembly protein 1;3-like (A)	Nucleosome assembly protein NAP-1	nucleosome assembly protein 1;3-like [Chenopodium quinoa]	RecName: Full=Nucleosome assembly protein 1;3; Short=NtNAP1;3; AltName: Full=Nucleosome assembly protein 1-like 3; Short=NtNAP1_L3; Flags: Precursor;	SubName: Full=Uncharacterized protein {ECO:0000313|EMBL:KNA18167.1};	Transcription factor IIA, alpha/beta subunit
gene-LOC110681876	1.34	1.11	1.06	2.08	2.93	2.28	2.61	2.65	2.16	200	170	164	328	437	379	421	422	362	NW_018743574.1	1150125	1156125	+	LOC110681876	GO:0043231,intracellular membrane-bounded organelle; GO:0004519,endonuclease activity; GO:0003723,RNA binding; GO:0009451,RNA modification	K17710 pentatricopeptide repeat domain-containing protein 1 | (RefSeq) LOW QUALITY PROTEIN: putative pentatricopeptide repeat-containing protein At2g02150 (A)	FOG: PPR repeat	LOW QUALITY PROTEIN: putative pentatricopeptide repeat-containing protein At2g02150 [Chenopodium quinoa]	RecName: Full=Putative pentatricopeptide repeat-containing protein At2g02150;	SubName: Full=Uncharacterized protein {ECO:0000313|EMBL:KNA04289.1};	Domain of unknown function (DUF3368)
gene-LOC110681877	21.49	23.37	23.54	26.92	30.25	25.26	24.59	26.28	26.66	2146	2410	2439	2839	3025	2815	2663	2802	2995	NW_018743574.1	1157335	1160904	-	LOC110681877	GO:0003677,DNA binding; GO:0046872,metal ion binding; GO:0003729,mRNA binding	--	Uncharacterized conserved protein	zinc finger CCCH domain-containing protein 17-like [Chenopodium quinoa]	RecName: Full=Zinc finger CCCH domain-containing protein 17; Short=AtC3H17;	SubName: Full=Uncharacterized protein {ECO:0000313|EMBL:KNA05727.1};	Zinc finger C-x8-C-x5-C-x3-H type (and similar)
gene-LOC110681878	20.64	19.58	21.74	17.04	8.83	17.15	17.9	14.88	16.54	1200	1176	1312	1047	514	1113	1129	924	1082	NW_018743574.1	1163109	1167794	+	LOC110681878	GO:0005634,nucleus; GO:0030674,protein binding, bridging	--	Predicted ubiquitin regulatory protein, contains UAS and UBX domains	plant UBX domain-containing protein 7-like isoform X1 [Chenopodium quinoa]	RecName: Full=Plant UBX domain-containing protein 7 {ECO:0000303|Ref.5}; Short=PUX7 {ECO:0000303|Ref.5};	SubName: Full=Uncharacterized protein {ECO:0000313|EMBL:KNA12552.1};	UBA-like domain
gene-LOC110681879	10.92	9.19	9.85	13.12	15.72	12.9	12.98	13.56	12.31	1088	946	1019	1381	1569	1435	1403	1443	1380	NW_018743574.1	1168553	1177903	+	LOC110681879	GO:0005634,nucleus; GO:0005524,ATP binding; GO:0003677,DNA binding; GO:0004386,helicase activity; GO:0006974,cellular response to DNA damage stimulus; GO:0071494,cellular response to UV-C; GO:0016569,covalent chromatin modification; GO:0006281,DNA repair; GO:0031047,gene silencing by RNA; GO:0006355,regulation of transcription, DNA-templated; GO:0006351,transcription, DNA-templated	K14439 SWI/SNF-related matrix-associated actin-dependent regulator of chromatin subfamily A containing DEAD/H box 1 [EC:3.6.4.12] | (RefSeq) protein CHROMATIN REMODELING 19-like (A)	SNF2 family DNA-dependent ATPase	protein CHROMATIN REMODELING 19-like [Chenopodium quinoa]	RecName: Full=Protein CHROMATIN REMODELING 19 {ECO:0000303|PubMed:16547115}; Short=AtCHR19; EC=3.6.4.-; AltName: Full=AtRAD54-like protein {ECO:0000303|PubMed:15053760};	SubName: Full=Uncharacterized protein {ECO:0000313|EMBL:KNA12553.1};	ERCC3/RAD25/XPB C-terminal helicase
gene-LOC110681880	12.28	11.5	10.15	19.2	3.08	21.02	19.43	20.13	20.5	1349	1305	1157	2228	339	2578	2315	2361	2534	NW_018743574.1	1187692	1198017	+	LOC110681880	GO:0009507,chloroplast; GO:0003677,DNA binding; GO:0003700,DNA-binding transcription factor activity; GO:0046872,metal ion binding; GO:0006355,regulation of transcription, DNA-templated; GO:0006351,transcription, DNA-templated	--	FOG: Zn-finger	protein indeterminate-domain 5, chloroplastic-like isoform X1 [Chenopodium quinoa]	RecName: Full=Protein indeterminate-domain 5, chloroplastic {ECO:0000303|PubMed:16784536}; AltName: Full=ID1-like zinc finger protein 2 {ECO:0000303|Ref.1}; Flags: Precursor;	SubName: Full=Uncharacterized protein {ECO:0000313|EMBL:KNA20629.1};	Zinc-finger of C2H2 type
gene-LOC110681881	5.58	4.89	5.06	5.79	8.02	5.72	6.34	6.58	6.19	652	590	613	715	939	746	804	821	814	NW_018743574.1	1214181	1228167	-	LOC110681881	GO:0009707,chloroplast outer membrane; GO:0009570,chloroplast stroma; GO:0035452,extrinsic component of plastid membrane; GO:0003924,GTPase activity; GO:0043621,protein self-association; GO:0010020,chloroplast fission	K00889 1-phosphatidylinositol-4-phosphate 5-kinase [EC:2.7.1.68] | (RefSeq) phosphatidylinositol 4-phosphate 5-kinase 7-like (A)	Junctional membrane complex protein Junctophilin and related MORN repeat proteins	protein ACCUMULATION AND REPLICATION OF CHLOROPLASTS 3-like [Chenopodium quinoa]	RecName: Full=Protein ACCUMULATION AND REPLICATION OF CHLOROPLASTS 3; Flags: Precursor;	SubName: Full=Uncharacterized protein {ECO:0000313|EMBL:KNA04759.1};	MORN repeat
gene-LOC110681882	11.25	11.64	10.66	9.76	13.87	10.87	9.95	10.38	10.87	1223	1308	1203	1121	1511	1319	1173	1205	1330	NW_018742244.1	2938389	2943662	-	LOC110681882	GO:0005794,Golgi apparatus; GO:0016021,integral component of membrane; GO:0005774,vacuolar membrane; GO:0005773,vacuole; GO:0005355,glucose transmembrane transporter activity; GO:0005351,carbohydrate:proton symporter activity; GO:0046323,glucose import; GO:0035428,NA	K08150 MFS transporter, SP family, solute carrier family 2 (myo-inositol transporter), member 13 | (RefSeq) LOW QUALITY PROTEIN: inositol transporter 4-like (A)	Predicted transporter (major facilitator superfamily)	monosaccharide-sensing protein 2-like [Chenopodium quinoa]	RecName: Full=Monosaccharide-sensing protein 2; AltName: Full=Sugar transporter MSSP2;	SubName: Full=Uncharacterized protein {ECO:0000313|EMBL:KNA14736.1};	Fungal trichothecene efflux pump (TRI12)
gene-LOC110681883	4.37	3.06	3.54	9.61	6.07	10.28	10.73	9.92	9.78	289	209	243	672	402	759	770	701	728	NW_018743574.1	1209765	1213908	+	LOC110681883	GO:0043231,intracellular membrane-bounded organelle; GO:0004519,endonuclease activity; GO:0003723,RNA binding; GO:0009451,RNA modification	K20892 beta-arabinofuranosyltransferase [EC:2.4.2.-] | (RefSeq) beta-arabinofuranosyltransferase RAY1-like (A)	--	uncharacterized protein At4g15970-like [Chenopodium quinoa]	RecName: Full=Uncharacterized protein At4g15970;	SubName: Full=Uncharacterized protein {ECO:0000313|EMBL:KNA08308.1};	Nucleotide-diphospho-sugar transferase
gene-LOC110681884	10.83	8.92	10.71	10.03	6.13	9.36	8.58	10.19	8.62	598	509	614	585	339	577	514	601	536	NW_018743574.1	1228916	1234499	+	LOC110681884	GO:0003723,RNA binding	--	--	uncharacterized protein LOC110681884 [Chenopodium quinoa]	--	SubName: Full=Uncharacterized protein {ECO:0000313|EMBL:KNA16586.1};	THUMP domain
gene-LOC110681885	0.54	1.04	0.87	0.78	0.4	0.65	1.26	0.61	0.44	35	69	58	53	26	47	88	42	32	NW_018743574.1	1247576	1252102	-	LOC110681885	GO:0005634,nucleus; GO:0003677,DNA binding; GO:0003700,DNA-binding transcription factor activity; GO:0006355,regulation of transcription, DNA-templated; GO:0006351,transcription, DNA-templated	K14491 two-component response regulator ARR-B family | (RefSeq) two-component response regulator ARR2-like isoform X1 (A)	--	myb-related protein 1-like isoform X1 [Chenopodium quinoa]	RecName: Full=Putative Myb family transcription factor At1g14600;	SubName: Full=Uncharacterized protein {ECO:0000313|EMBL:KNA09267.1}; Flags: Fragment;	Myb-like DNA-binding domain
gene-LOC110681886	53.85	53.5	42.88	57.06	14.91	54.1	48.99	59.61	55.14	1439	1477	1189	1611	399	1614	1420	1701	1658	NW_018743574.1	1280065	1285171	-	LOC110681886	GO:0005758,mitochondrial intermembrane space; GO:0031966,mitochondrial membrane; GO:0005747,mitochondrial respiratory chain complex I; GO:0005739,mitochondrion; GO:0045271,respiratory chain complex I; GO:0008137,NADH dehydrogenase (ubiquinone) activity; GO:0009853,photorespiration	K03963 NADH dehydrogenase (ubiquinone) 1 beta subcomplex subunit 7 | (RefSeq) NADH dehydrogenase [ubiquinone] 1 beta subcomplex subunit 7-like (A)	NADH:ubiquinone oxidoreductase, NDUFB7/B18 subunit	NADH dehydrogenase [ubiquinone]	RecName: Full=NADH dehydrogenase [ubiquinone] 1 beta subcomplex subunit 7;	SubName: Full=Uncharacterized protein {ECO:0000313|EMBL:KNA06216.1};	NADH-ubiquinone oxidoreductase B18 subunit (NDUFB7)
gene-LOC110681887	0.13	0.07	0.03	1.64	0.62	1.04	1.48	1.35	1.53	9	5	2	117	42	78	108	97	116	NW_018743574.1	1299220	1301113	-	LOC110681887	GO:0005576,extracellular region	--	--	fasciclin-like arabinogalactan protein 21 [Chenopodium quinoa]	RecName: Full=Fasciclin-like arabinogalactan protein 21; Flags: Precursor;	SubName: Full=Uncharacterized protein {ECO:0000313|EMBL:KNA06716.1};	Fasciclin domain
gene-LOC110681888	21.49	22.91	20.54	24.59	19.75	23.94	21.91	23.85	22.45	1670	1839	1656	2019	1537	2077	1847	1979	1963	NW_018743574.1	1314569	1318110	-	LOC110681888	--	--	--	--	--	--	--
gene-LOC110681889	1.53	1.53	0.82	1.81	1.2	1.37	2.19	1.22	1.42	142	146	79	177	111	142	220	121	148	NW_018743574.1	1306514	1314430	-	LOC110681889	--	--	--	--	--	--	--
gene-LOC110681890	4.01	4.02	3.52	4.87	5.07	5.19	4.91	5.1	5.95	290	300	264	372	367	419	385	394	484	NW_018743574.1	1301790	1305734	-	LOC110681890	GO:0005794,Golgi apparatus; GO:0016021,integral component of membrane; GO:0000325,plant-type vacuole; GO:0009705,plant-type vacuole membrane; GO:0005774,vacuolar membrane; GO:0005773,vacuole; GO:0042936,NA; GO:0015334,high-affinity oligopeptide transmembrane transporter activity; GO:0015197,NA; GO:0042937,tripeptide transmembrane transporter activity; GO:0042938,dipeptide transport; GO:0015833,pe…	K14638 solute carrier family 15 (peptide/histidine transporter), member 3/4 | (RefSeq) protein NRT1/ PTR FAMILY 8.3-like (A)	H+/oligopeptide symporter	protein NRT1/ PTR FAMILY 8.3-like [Chenopodium quinoa]	RecName: Full=Protein NRT1/ PTR FAMILY 8.3; Short=AtNPF8.3; AltName: Full=Histidine-transporting protein; AltName: Full=Peptide transporter PTR2;	SubName: Full=Uncharacterized protein {ECO:0000313|EMBL:KNA06464.1};	POT family
gene-LOC110681891	0.47	0.34	0.51	0.62	0.2	0.49	0.52	0.5	0.32	39	29	44	55	17	46	47	45	30	NW_018743574.1	1319537	1323612	-	LOC110681891	--	--	--	--	--	--	--
gene-LOC110681892	1.43	1.49	1.22	7.45	6.78	4.73	6.31	7.03	5.45	122	131	108	670	578	449	582	639	522	NW_018743574.1	1324422	1328473	-	LOC110681892	--	--	--	--	--	--	--
gene-LOC110681893	0.63	0.56	0.12	1.92	0.24	2.13	2.32	1.84	2.14	41	38	8	133	16	156	165	129	158	NW_018743574.1	1329906	1333080	+	LOC110681893	GO:0009506,plasmodesma; GO:0005516,calmodulin binding; GO:0004351,glutamate decarboxylase activity; GO:0030170,pyridoxal phosphate binding; GO:0006536,glutamate metabolic process	K01580 glutamate decarboxylase [EC:4.1.1.15] | (RefSeq) glutamate decarboxylase-like (A)	Glutamate decarboxylase/sphingosine phosphate lyase	glutamate decarboxylase-like [Chenopodium quinoa]	RecName: Full=Glutamate decarboxylase; Short=GAD; EC=4.1.1.15; AltName: Full=ERT D1;	RecName: Full=Glutamate decarboxylase {ECO:0000256|RuleBase:RU361171}; EC=4.1.1.15 {ECO:0000256|RuleBase:RU361171};	Aminotransferase class-V
gene-LOC110681894	2.85	3.92	3.18	8.17	4.72	5.7	6.1	7.12	5.72	122	173	141	369	202	272	283	325	275	NW_018743574.1	1332911	1334892	-	LOC110681894	GO:0016021,integral component of membrane	--	Predicted membrane protein	uncharacterized protein LOC110681894 [Chenopodium quinoa]	--	SubName: Full=Uncharacterized protein {ECO:0000313|EMBL:KNA05854.1};	SNARE associated Golgi protein
gene-LOC110681895	0.61	1.74	0.56	4.37	6.01	2.97	5.21	2.83	2.17	38	112	36	287	374	206	351	188	152	NW_018743574.1	1339112	1341820	+	LOC110681895	GO:0005829,cytosol; GO:0005634,nucleus; GO:0005516,calmodulin binding; GO:0004351,glutamate decarboxylase activity; GO:0030170,pyridoxal phosphate binding; GO:0006536,glutamate metabolic process	K01580 glutamate decarboxylase [EC:4.1.1.15] | (RefSeq) glutamate decarboxylase 4-like (A)	Glutamate decarboxylase/sphingosine phosphate lyase	glutamate decarboxylase 4-like [Chenopodium quinoa]	RecName: Full=Glutamate decarboxylase 4; Short=GAD 4; EC=4.1.1.15;	RecName: Full=Glutamate decarboxylase {ECO:0000256|RuleBase:RU361171}; EC=4.1.1.15 {ECO:0000256|RuleBase:RU361171};	Pyridoxal-dependent decarboxylase conserved domain
gene-LOC110681896	21.3	22.09	21.89	23.5	12.98	27.26	27.16	26.61	23.66	1150	1232	1226	1340	702	1643	1590	1534	1437	NW_018743574.1	1342123	1347204	-	LOC110681896	GO:0008080,N-acetyltransferase activity	--	--	uncharacterized protein LOC110681896 [Chenopodium quinoa]	--	SubName: Full=Uncharacterized protein {ECO:0000313|EMBL:KNA05850.1};	Acetyltransferase (GNAT) domain
gene-LOC110681897	0.07	0.07	0	0.03	0	0.16	0	0	0	4	4	0	2	0	10	0	0	0	NW_018743574.1	1365032	1368651	+	LOC110681897	GO:0005634,nucleus; GO:0006281,DNA repair; GO:0007143,female meiotic nuclear division; GO:0007140,male meiotic nuclear division; GO:0009555,pollen development; GO:0010165,response to X-ray	--	--	uncharacterized protein LOC110681897 isoform X1 [Chenopodium quinoa]	RecName: Full=Protein XRI1; AltName: Full=Protein X-RAY INDUCED 1;	SubName: Full=Uncharacterized protein {ECO:0000313|EMBL:KNA11473.1}; Flags: Fragment;	--
gene-LOC110681898	1.17	0.61	1.03	2.49	1.34	2.07	2.16	2.11	1.97	122	66	112	275	140	241	245	235	231	NW_018743574.1	1382429	1389188	-	LOC110681898	GO:0016021,integral component of membrane; GO:0016020,membrane; GO:0015079,potassium ion transmembrane transporter activity	K03549 KUP system potassium uptake protein | (RefSeq) probable potassium transporter 17 (A)	--	probable potassium transporter 17 [Chenopodium quinoa]	RecName: Full=Probable potassium transporter 17; AltName: Full=OsHAK17;	RecName: Full=Potassium transporter {ECO:0000256|RuleBase:RU321113};	K+ potassium transporter
gene-LOC110681899	0	0	0	0.02	0	0.02	0.02	0	0.06	0	0	0	2	0	2	2	0	6	NW_018743574.1	1391817	1397561	-	LOC110681899	--	--	--	--	--	--	--
gene-LOC110681900	0.02	0	0	0	0	0	0	0	0	4	0	0	0	0	0	0	0	0	NW_018743574.1	1408276	1415195	-	LOC110681900	--	--	--	uncharacterized protein LOC110681900 isoform X1 [Chenopodium quinoa]	--	SubName: Full=Uncharacterized protein {ECO:0000313|EMBL:BAM64827.1};	--
gene-LOC110681901	6.35	6.31	6.33	12.65	11.28	12.99	11.39	12.2	11.06	915	939	946	1927	1628	2090	1781	1877	1793	NW_018743574.1	1418798	1441340	-	LOC110681901	GO:0009941,chloroplast envelope; GO:0016021,integral component of membrane; GO:0005886,plasma membrane; GO:0015386,potassium:proton antiporter activity; GO:0015385,sodium:proton antiporter activity; GO:0071805,potassium ion transmembrane transport; GO:0051453,regulation of intracellular pH; GO:2000377,regulation of reactive oxygen species metabolic process; GO:0042542,response to hydrogen peroxid…	--	Sodium/hydrogen exchanger protein	sodium/hydrogen exchanger 8-like [Chenopodium quinoa]	RecName: Full=Sodium/hydrogen exchanger 7; AltName: Full=Na(+)/H(+) exchanger 7; Short=NHE-7; AltName: Full=Protein SALT OVERLY SENSITIVE 1;	SubName: Full=Salt overly sensitive 1B {ECO:0000313|EMBL:ACN66494.1};	Cyclic nucleotide-binding domain
gene-LOC110681902	5.98	6.38	6.3	10.74	8.74	10.76	10.69	11.66	10.14	541	596	591	1026	792	1086	1048	1126	1032	NW_018743574.1	1472299	1474943	-	LOC110681902	GO:0005634,nucleus; GO:0016569,covalent chromatin modification; GO:0006281,DNA repair; GO:0009909,regulation of flower development; GO:0010468,regulation of gene expression; GO:2000024,regulation of leaf development; GO:0006355,regulation of transcription, DNA-templated; GO:0010224,response to UV-B; GO:0048364,root development; GO:0006351,transcription, DNA-templated	K11650 SWI/SNF-related matrix-associated actin-dependent regulator of chromatin subfamily D | (RefSeq) SWI/SNF complex component SNF12 homolog (A)	SWI/SNF transcription activation complex subunit	SWI/SNF complex component SNF12 homolog [Chenopodium quinoa]	RecName: Full=SWI/SNF complex component SNF12 homolog;	SubName: Full=Uncharacterized protein {ECO:0000313|EMBL:KNA22593.1};	SWIB/MDM2 domain
gene-LOC110681903	0	0	0	0.16	0.28	0.03	0.12	0.12	0.01	0	0	0	14	24	3	11	11	1	NW_018743574.1	1477005	1479450	-	LOC110681903	GO:0008270,zinc ion binding	K17604 zinc finger SWIM domain-containing protein 3 | (RefSeq) uncharacterized protein LOC110701239 (A)	--	uncharacterized protein LOC110681903 isoform X1 [Chenopodium quinoa]	--	SubName: Full=Uncharacterized protein {ECO:0000313|EnsemblPlants:HORVU1Hr1G076580.1};	SWIM zinc finger
gene-LOC110681904	0.35	0.62	0.49	4.06	4.7	3.4	3.59	3.16	3.97	48	88	70	593	651	524	538	466	617	NW_018743574.1	1482130	1486440	-	LOC110681904	GO:0005737,cytoplasm; GO:0005634,nucleus; GO:0019005,SCF ubiquitin ligase complex; GO:0031625,ubiquitin protein ligase binding; GO:0043161,proteasome-mediated ubiquitin-dependent protein catabolic process; GO:0042787,NA; GO:0030162,regulation of proteolysis	--	FOG: Kelch repeat	F-box/kelch-repeat protein At3g27150-like [Chenopodium quinoa]	RecName: Full=F-box/kelch-repeat protein At3g27150;	SubName: Full=Uncharacterized protein {ECO:0000313|EMBL:KNA10696.1};	Galactose oxidase, central domain
gene-LOC110681905	16.53	17.13	19.64	11.13	5.84	11.47	10.42	11.73	12.41	585	626	721	416	207	453	400	443	494	NW_018743574.1	1491431	1495110	+	LOC110681905	GO:0005737,cytoplasm; GO:0006888,ER to Golgi vesicle-mediated transport	K20301 trafficking protein particle complex subunit 2 | (RefSeq) trafficking protein particle complex subunit 2-like protein (A)	Uncharacterized conserved protein	trafficking protein particle complex subunit 2-like protein [Chenopodium quinoa]	--	SubName: Full=Uncharacterized protein {ECO:0000313|EMBL:KNA16122.1};	Sybindin-like family
gene-LOC110681906	4.15	4.73	4.19	12.02	11.38	9.1	10.86	10.52	10.21	334	393	350	1022	917	817	948	904	924	NW_018743574.1	1498180	1503083	-	LOC110681906	GO:0016021,integral component of membrane	--	Predicted membrane protein	transmembrane protein 87B-like [Chenopodium quinoa]	--	SubName: Full=Uncharacterized protein {ECO:0000313|EMBL:KNA18383.1};	Lung seven transmembrane receptor
gene-LOC110681907	0.95	1.46	1.6	0.85	0.57	1.3	1.19	1.23	1.5	66	105	116	63	40	101	90	92	118	NW_018742244.1	2950236	2955173	+	LOC110681907	GO:0016021,integral component of membrane; GO:0005743,mitochondrial inner membrane; GO:0015114,phosphate ion transmembrane transporter activity; GO:0006839,mitochondrial transport; GO:0009651,response to salt stress	K15102 solute carrier family 25 (mitochondrial phosphate transporter), member 3 | (RefSeq) mitochondrial phosphate carrier protein 1, mitochondrial-like (A)	Mitochondrial phosphate carrier protein	mitochondrial phosphate carrier protein 1, mitochondrial-like [Chenopodium quinoa]	RecName: Full=Mitochondrial phosphate carrier protein 1, mitochondrial; AltName: Full=Mitochondrial phosphate transporter 1; Short=MPT1; AltName: Full=Phosphate transporter 3;3;	SubName: Full=Uncharacterized protein {ECO:0000313|EMBL:KNA06833.1};	Mitochondrial carrier protein
gene-LOC110681908	5.05	4.61	4.53	3.15	4.81	3.58	3.58	4.16	3.04	387	365	360	255	369	306	297	340	262	NW_018743574.1	1503658	1516181	+	LOC110681908	GO:0016787,hydrolase activity; GO:0016042,lipid catabolic process	--	Adiponutrin and related vesicular transport proteins; predicted alpha/beta hydrolase	uncharacterized protein LOC110681908 [Chenopodium quinoa]	--	RecName: Full=Patatin {ECO:0000256|RuleBase:RU361262}; EC=3.1.1.- {ECO:0000256|RuleBase:RU361262};	Patatin-like phospholipase
gene-LOC110681909	75.25	85.48	79.73	56.36	53.49	63.72	68.34	65.79	61.84	2472	2901	2718	1956	1760	2337	2435	2308	2286	NW_018743574.1	1495858	1497686	+	LOC110681909	GO:0009507,chloroplast; GO:0005840,ribosome; GO:0019843,rRNA binding; GO:0003735,structural constituent of ribosome; GO:0006412,translation	--	--	30S ribosomal protein S21, chloroplastic-like [Chenopodium quinoa]	RecName: Full=30S ribosomal protein S21, chloroplastic {ECO:0000303|PubMed:10874039}; AltName: Full=Chloroplastic small ribosomal subunit protein bS21c {ECO:0000303|PubMed:28007896}; Flags: Precursor;	SubName: Full=Uncharacterized protein {ECO:0000313|EMBL:CDP16686.1};	Ribosomal protein S21
gene-LOC110681910	0.47	0.3	0.27	0.39	0.35	0.34	0.48	0.36	0.3	67	44	40	58	49	53	74	55	47	NW_018743574.1	1520786	1524746	+	LOC110681910	GO:0016021,integral component of membrane; GO:0005886,plasma membrane; GO:0005524,ATP binding; GO:0004675,transmembrane receptor protein serine/threonine kinase activity; GO:0009734,auxin-activated signaling pathway; GO:0009742,brassinosteroid mediated signaling pathway; GO:0010305,leaf vascular tissue pattern formation; GO:0010233,phloem transport; GO:0010051,xylem and phloem pattern formation	K13415 protein brassinosteroid insensitive 1 [EC:2.7.10.1 2.7.11.1] | (RefSeq) systemin receptor SR160-like (A)	--	serine/threonine-protein kinase BRI1-like 2 [Chenopodium quinoa]	RecName: Full=Serine/threonine-protein kinase BRI1-like 2; EC=2.7.11.1; AltName: Full=BRASSINOSTEROID INSENSITIVE 1-like protein 2; AltName: Full=Protein VASCULAR HIGHWAY 1; Flags: Precursor;	SubName: Full=Serine/threonine-protein kinase BRI1-like 2 {ECO:0000313|EMBL:EXC05026.1};	Leucine rich repeat N-terminal domain
gene-LOC110681911	0.32	0.45	0.52	1.27	1.06	1.14	1.08	1.36	0.89	42	62	72	178	141	170	156	193	133	NW_018743574.1	1542493	1547633	+	LOC110681911	--	--	--	--	--	--	--
gene-LOC110681912	0.16	0.2	0.21	0.49	0	0.29	0.59	0.44	0.44	10	13	14	33	0	21	41	30	32	NW_018743574.1	1548007	1549803	+	LOC110681912	GO:0005789,endoplasmic reticulum membrane; GO:0016021,integral component of membrane; GO:0016020,membrane; GO:0020037,heme binding; GO:0005506,iron ion binding; GO:0016709,oxidoreductase activity, acting on paired donors, with incorporation or reduction of molecular oxygen, NAD(P)H as one donor, and incorporation of one atom of oxygen; GO:0044550,secondary metabolite biosynthetic process	K21995 unsaturated fatty acid epoxidase [EC:1.14.-.-] | (RefSeq) cytochrome P450 77A2-like (A)	Cytochrome P450 CYP2 subfamily	cytochrome P450 89A2-like [Chenopodium quinoa]	RecName: Full=Cytochrome P450 89A9; EC=1.14.-.-;	SubName: Full=Uncharacterized protein {ECO:0000313|EMBL:KNA17697.1};	Cytochrome P450
gene-LOC110681913	3.57	5.31	4.23	19.92	19.59	19.39	19.85	20.4	13.97	252	387	310	1485	1384	1527	1519	1537	1109	NW_018743574.1	1550086	1553899	-	LOC110681913	GO:0016021,integral component of membrane; GO:0016020,membrane; GO:0020037,heme binding; GO:0005506,iron ion binding; GO:0016709,oxidoreductase activity, acting on paired donors, with incorporation or reduction of molecular oxygen, NAD(P)H as one donor, and incorporation of one atom of oxygen; GO:0044550,secondary metabolite biosynthetic process	K21995 unsaturated fatty acid epoxidase [EC:1.14.-.-] | (RefSeq) cytochrome P450 77A2-like (A)	Cytochrome P450 CYP2 subfamily	cytochrome P450 89A2-like [Chenopodium quinoa]	RecName: Full=Cytochrome P450 89A2; EC=1.14.-.-; AltName: Full=ATH 6-1; AltName: Full=CYPLXXXIX;	SubName: Full=Uncharacterized protein {ECO:0000313|EMBL:KNA17697.1};	Cytochrome P450
gene-LOC110681914	0.31	0.55	0.49	0.43	0.29	0.5	0.23	0.57	0.46	31	57	51	45	29	56	25	61	52	NW_018743574.1	1555192	1560250	-	LOC110681914	GO:0004190,aspartic-type endopeptidase activity; GO:0004519,endonuclease activity; GO:0046872,metal ion binding; GO:0003676,nucleic acid binding; GO:0003964,RNA-directed DNA polymerase activity; GO:0015074,DNA integration; GO:0006310,DNA recombination	K03245 translation initiation factor 3 subunit J | (RefSeq) uncharacterized protein LOC110681914 (A)	FOG: Transposon-encoded proteins with TYA, reverse transcriptase, integrase domains in various combinations	uncharacterized protein LOC110681914 [Chenopodium quinoa]	RecName: Full=Retrovirus-related Pol polyprotein from transposon RE2; AltName: Full=Retro element 2 {ECO:0000303|PubMed:10689195}; Short=AtRE2 {ECO:0000303|PubMed:10689195}; Includes: RecName: Full=Protease RE2; EC=3.4.23.-; Includes: RecName: Full=Reverse transcriptase RE2; EC=2.7.7.49; Includes: RecName: Full=Endonuclease RE2;	SubName: Full=Uncharacterized protein {ECO:0000313|EMBL:KNA17698.1};	GAG-pre-integrase domain
gene-LOC110681915	1.14	0.75	0.63	0.84	0.45	1.08	1.01	1.68	1.2	154	105	88	120	61	164	148	244	183	NW_018743574.1	1573015	1580528	-	LOC110681915	--	K15255 ATP-dependent DNA helicase PIF1 [EC:3.6.4.12] | (RefSeq) uncharacterized protein LOC110712983 (A)	DNA helicase PIF1/RRM3	uncharacterized protein LOC110681915 isoform X1 [Chenopodium quinoa]	--	SubName: Full=uncharacterized protein LOC108984871 {ECO:0000313|RefSeq:XP_018812501.1};	Helitron helicase-like domain at N-terminus
gene-LOC110681916	26.75	27.91	27.13	40.95	56.28	38.61	38.48	41.22	36.81	2096	2259	2206	3390	4416	3377	3270	3449	3245	NW_018742244.1	2957933	2963365	+	LOC110681916	GO:0016020,membrane; GO:0005524,ATP binding; GO:0005509,calcium ion binding; GO:0004674,protein serine/threonine kinase activity	K13412 calcium-dependent protein kinase [EC:2.7.11.1] | (RefSeq) calcium-dependent protein kinase 26-like (A)	Ca2+/calmodulin-dependent protein kinase, EF-Hand protein superfamily	calcium-dependent protein kinase 26-like [Chenopodium quinoa]	RecName: Full=Calcium-dependent protein kinase 4; Short=CDPK 4; Short=StCDPK4; EC=2.7.11.1;	SubName: Full=Uncharacterized protein {ECO:0000313|EMBL:KNA06834.1};	Glutaminyl-tRNA synthetase, non-specific RNA binding region part 1
gene-LOC110681917	1.38	0.83	0.78	1.73	1.03	1.19	1.06	1.22	0.58	149	93	87	197	111	143	124	141	71	NW_018743574.1	1566390	1571220	-	LOC110681917	GO:0005634,nucleus; GO:0003677,DNA binding; GO:0046872,metal ion binding; GO:0006310,DNA recombination; GO:0006281,DNA repair; GO:0006260,DNA replication; GO:0010224,response to UV-B	K15255 ATP-dependent DNA helicase PIF1 [EC:3.6.4.12] | (RefSeq) ATP-dependent DNA helicase PIF1-like (A)	Single-stranded DNA-binding replication protein A (RPA), large (70 kD) subunit and related ssDNA-binding proteins	replication protein A 70 kDa DNA-binding subunit D-like isoform X1 [Chenopodium quinoa]	RecName: Full=Replication protein A 70 kDa DNA-binding subunit B; Short=AtRPA70B; AltName: Full=AtRPA1-5; AltName: Full=Replication factor A protein 1B; AltName: Full=Replication protein A 1B; Short=AtRPA1B;	SubName: Full=Uncharacterized protein {ECO:0000313|EMBL:KNA05758.1}; Flags: Fragment;	Replication protein A OB domain
gene-LOC110681918	0.57	0.8	0.58	0.89	0.64	1.17	1.02	0.97	0.79	86	125	92	143	98	198	169	158	136	NW_018743574.1	1593154	1612144	-	LOC110681918	GO:0005634,nucleus; GO:0005524,ATP binding; GO:0016787,hydrolase activity; GO:0006310,DNA recombination; GO:0006281,DNA repair; GO:0045128,negative regulation of reciprocal meiotic recombination; GO:0010569,regulation of double-strand break repair via homologous recombination	K13254 spastin [EC:5.6.1.1] | (RefSeq) spastin-like (A)	AAA+-type ATPase	ATPase family AAA domain-containing protein FIGL1-like [Chenopodium quinoa]	RecName: Full=ATPase family AAA domain-containing protein FIGL1 {ECO:0000305}; AltName: Full=AAA-ATPase FIDGETIN-LIKE 1 {ECO:0000303|PubMed:26161528}; EC=3.6.4.- {ECO:0000305};	SubName: Full=Uncharacterized protein {ECO:0000313|EMBL:KNA13972.1};	AAA domain (Cdc48 subfamily)
gene-LOC110681919	3.08	3.59	2.94	1.25	0.83	0.97	1.89	1.66	1.25	177	213	175	76	48	62	118	102	81	NW_018742244.1	2965145	2967743	-	LOC110681919	--	--	Aminoacylase ACY1 and related metalloexopeptidases	uncharacterized protein LOC110681919 [Chenopodium quinoa]	--	SubName: Full=Uncharacterized protein {ECO:0000313|EMBL:KNA17190.1};	--
gene-LOC110681920	15.3	16.82	14.34	14.99	13.74	15.47	14.85	14.26	15.66	832	945	809	861	748	939	876	828	958	NW_018743574.1	1612234	1618159	-	LOC110681920	GO:0005739,mitochondrion; GO:0005777,peroxisome; GO:0030151,molybdenum ion binding; GO:0008482,sulfite oxidase activity; GO:0015994,chlorophyll metabolic process; GO:0042128,nitrate assimilation; GO:0010477,response to sulfur dioxide; GO:0006790,sulfur compound metabolic process	K00387 sulfite oxidase [EC:1.8.3.1] | (RefSeq) LOW QUALITY PROTEIN: sulfite oxidase-like (A)	Sulfite oxidase, molybdopterin-binding component	LOW QUALITY PROTEIN: sulfite oxidase-like [Chenopodium quinoa]	RecName: Full=Sulfite oxidase; EC=1.8.3.1; AltName: Full=Moco-containing protein AtMCP; Short=At-SO; Short=AtSOX;	SubName: Full=Uncharacterized protein {ECO:0000313|EMBL:KNA18351.1};	Mo-co oxidoreductase dimerisation domain
gene-LOC110681921	0.25	0.37	0.83	0.46	0.91	0.56	0.89	0.63	0.95	16	24	55	31	58	40	61	43	68	NW_018743574.1	1623856	1625637	+	LOC110681921	GO:0009507,chloroplast; GO:0004519,endonuclease activity; GO:0003723,RNA binding; GO:0008270,zinc ion binding; GO:1900865,chloroplast RNA modification; GO:0016554,cytidine to uridine editing	K23541 Ca2+/H+ antiporter, TMEM165/GDT1 family | (RefSeq) pentatricopeptide repeat-containing protein At4g21065-like (A)	FOG: PPR repeat	pentatricopeptide repeat-containing protein At5g66520-like [Chenopodium quinoa]	RecName: Full=Pentatricopeptide repeat-containing protein At5g66520;	SubName: Full=Uncharacterized protein {ECO:0000313|EMBL:KNA18352.1};	Tetratricopeptide repeat
gene-LOC110681922	3.24	3.58	2.73	4.79	4.7	5.11	5.49	4.82	4.14	192	219	168	300	279	338	353	305	276	NW_018743574.1	1625782	1630094	-	LOC110681922	GO:0004222,metalloendopeptidase activity; GO:0071586,CAAX-box protein processing	--	--	uncharacterized protein LOC110681922 isoform X1 [Chenopodium quinoa]	--	SubName: Full=Uncharacterized protein {ECO:0000313|EMBL:KNA18353.1};	Peptidase family M48
gene-LOC110681923	0.08	0.16	0.3	0.02	0	0.06	0.18	0.19	0.06	7	14	27	2	0	6	17	18	6	NW_018743574.1	1633738	1639884	+	LOC110681923	--	--	--	--	--	--	--
gene-LOC110681924	270.1	272.45	306.19	143.26	78.17	146.87	145.29	138.21	151.09	14138	14731	16631	7922	4098	8582	8248	7725	8899	NW_018743574.1	1654987	1658642	-	LOC110681924	--	--	--	B2 protein-like isoform X2 [Chenopodium quinoa]	RecName: Full=B2 protein;	SubName: Full=Uncharacterized protein {ECO:0000313|EMBL:KNA18355.1};	Development and cell death domain
gene-LOC110681925	5.52	5.1	6.37	7.11	7.12	8.51	6.34	8.18	7.88	172	164	206	234	222	296	214	272	276	NW_018743574.1	1641543	1653840	+	LOC110681925	GO:0071819,DUBm complex; GO:0005643,nuclear pore; GO:0000124,SAGA complex; GO:0003682,chromatin binding; GO:0003713,transcription coactivator activity; GO:0016578,histone deubiquitination; GO:0016973,poly(A)+ mRNA export from nucleus; GO:0045893,positive regulation of transcription, DNA-templated; GO:0006357,regulation of transcription by RNA polymerase II; GO:0006351,transcription, DNA-templated	K11368 enhancer of yellow 2 transcription factor | (RefSeq) transcription and mRNA export factor SUS1-like (A)	Transcription factor e(y)2	transcription and mRNA export factor SUS1-like [Chenopodium quinoa]	RecName: Full=Transcription and mRNA export factor ENY2 {ECO:0000255|HAMAP-Rule:MF_03046}; AltName: Full=Enhancer of yellow 2 transcription factor homolog {ECO:0000255|HAMAP-Rule:MF_03046};	RecName: Full=Transcription and mRNA export factor ENY2 {ECO:0000256|HAMAP-Rule:MF_03046}; AltName: Full=Enhancer of yellow 2 transcription factor homolog {ECO:0000256|HAMAP-Rule:MF_03046};	Transcription factor e(y)2
gene-LOC110681926	5.17	4.42	5.02	7.9	2.46	8.99	7.2	8.74	8.19	465	410	468	750	221	902	702	839	828	NW_018743574.1	1675932	1683578	+	LOC110681926	GO:0005634,nucleus; GO:0015074,DNA integration; GO:0006355,regulation of transcription, DNA-templated; GO:0006351,transcription, DNA-templated	K12605 CCR4-NOT transcription complex subunit 2 | (RefSeq) probable NOT transcription complex subunit VIP2 isoform X1 (A)	Predicted transcriptional regulator	probable NOT transcription complex subunit VIP2 isoform X1 [Chenopodium quinoa]	RecName: Full=Probable NOT transcription complex subunit VIP2; AltName: Full=Protein VIRE2 INTERACTING PROTEIN2; Short=NbVIP2; Flags: Fragment;	SubName: Full=Uncharacterized protein {ECO:0000313|EMBL:CCB43613.1};	Commissureless
gene-LOC110681927	0.78	1.7	1.35	2.08	1.18	1.49	2.64	1.87	1.86	42	95	76	119	64	90	155	108	113	NW_018742244.1	2970930	2972448	-	LOC110681927	--	--	--	uncharacterized protein LOC110681927 [Chenopodium quinoa]	--	SubName: Full=Uncharacterized protein {ECO:0000313|EMBL:OMO59107.1};	--
gene-LOC110681928	166.58	170.87	181.82	104.69	100.82	105.31	101.24	99.95	109.85	6446	6830	7301	4280	3907	4549	4249	4130	4783	NW_018743574.1	1684403	1689357	+	LOC110681928	GO:0016021,integral component of membrane; GO:0005742,mitochondrial outer membrane translocase complex; GO:0045040,protein import into mitochondrial outer membrane	--	--	mitochondrial import receptor subunit TOM20-like [Chenopodium quinoa]	RecName: Full=Mitochondrial import receptor subunit TOM20; AltName: Full=Translocase of outer membrane 20 kDa subunit;	SubName: Full=Uncharacterized protein {ECO:0000313|EMBL:KNA18927.1};	Tetratricopeptide repeat
gene-LOC110681929	3.8	4.56	5.15	107.08	208.25	111.77	123.8	115.08	100.09	187	232	263	5571	10270	6144	6612	6051	5546	NW_018743574.1	1699548	1700929	-	LOC110681929	GO:0005737,cytoplasm; GO:0046872,metal ion binding; GO:0004748,ribonucleoside-diphosphate reductase activity, thioredoxin disulfide as acceptor; GO:0009263,deoxyribonucleotide biosynthetic process; GO:0006260,DNA replication	K10808 ribonucleoside-diphosphate reductase subunit M2 [EC:1.17.4.1] | (RefSeq) ribonucleoside-diphosphate reductase small chain-like (A)	Ribonucleotide reductase, beta subunit	ribonucleoside-diphosphate reductase small chain-like [Chenopodium quinoa]	RecName: Full=Ribonucleoside-diphosphate reductase small chain; EC=1.17.4.1; AltName: Full=Ribonucleoside-diphosphate reductase R2 subunit; AltName: Full=Ribonucleotide reductase small subunit;	SubName: Full=Uncharacterized protein {ECO:0000313|EMBL:KNA15253.1};	Ribonucleotide reductase, small chain
gene-LOC110681930	9.34	8.56	7.68	7.37	8.33	5.76	6.86	6.8	6.81	468	443	399	390	418	322	373	364	384	NW_018743574.1	1694591	1699223	+	LOC110681930	GO:0003725,double-stranded RNA binding	--	RNA binding/translational regulation protein of the SUA5 family	uncharacterized protein LOC110681930 [Chenopodium quinoa]	--	SubName: Full=Uncharacterized protein {ECO:0000313|EMBL:KNA07638.1};	Telomere recombination
gene-LOC110681931	4.9	5.3	4.48	7.88	14.14	10.09	12.3	12.02	9.85	137	153	130	233	396	315	373	359	310	NW_018743574.1	1703040	1708687	+	LOC110681931	--	--	--	uncharacterized protein LOC110681931 isoform X1 [Chenopodium quinoa]	--	SubName: Full=Uncharacterized protein {ECO:0000313|EMBL:KNA14155.1};	--
gene-LOC110681934	58.02	60.73	62.02	56.18	43.25	64.98	68.69	66.9	59.71	2214	2394	2456	2265	1653	2768	2843	2726	2564	NW_018743574.1	1743602	1746109	+	LOC110681934	GO:0009507,chloroplast; GO:0005840,ribosome; GO:0003735,structural constituent of ribosome; GO:0006412,translation	K02899 large subunit ribosomal protein L27 | (RefSeq) 50S ribosomal protein L27, chloroplastic-like (A)	Mitochondrial ribosomal protein MRP7 (L2)	50S ribosomal protein L27, chloroplastic-like [Chenopodium quinoa]	RecName: Full=50S ribosomal protein L27, chloroplastic {ECO:0000303|PubMed:10874046}; AltName: Full=CL27; AltName: Full=Chloroplastic large ribosomal subunit protein bL27c {ECO:0000303|PubMed:28007896}; Flags: Precursor;	SubName: Full=Uncharacterized protein {ECO:0000313|EMBL:KJB33993.1};	Ribosomal L27 protein
gene-LOC110681935	10.43	12.04	12.7	8.62	7.84	8.93	9.2	8.21	7.66	664	792	839	580	500	635	635	558	549	NW_018742244.1	2980970	2988688	+	LOC110681935	GO:0005768,endosome; GO:0005794,Golgi apparatus; GO:0000139,Golgi membrane; GO:0016021,integral component of membrane; GO:0005802,trans-Golgi network; GO:0015136,sialic acid transmembrane transporter activity; GO:0005351,carbohydrate:proton symporter activity; GO:0015739,sialic acid transport	K15272 solute carrier family 35 (UDP-sugar transporter), member A1/2/3 | (RefSeq) CMP-sialic acid transporter 4-like isoform X1 (A)	Predicted UDP-galactose transporter	CMP-sialic acid transporter 4-like isoform X1 [Chenopodium quinoa]	RecName: Full=CMP-sialic acid transporter 4; Short=CMP-SA-Tr 4; Short=CMP-Sia-Tr 4;	SubName: Full=Uncharacterized protein {ECO:0000313|EMBL:KNA05615.1};	EamA-like transporter family
gene-LOC110681936	36.46	62.01	61.67	120.61	124.72	127.63	126.72	142.52	98.13	695	1221	1220	2429	2381	2716	2620	2901	2105	NW_018743574.1	1756249	1758708	-	LOC110681936	GO:0005789,endoplasmic reticulum membrane; GO:0016021,integral component of membrane; GO:0015450,P-P-bond-hydrolysis-driven protein transmembrane transporter activity; GO:0006605,protein targeting	K07342 protein transport protein SEC61 subunit gamma and related proteins | (RefSeq) protein transport protein Sec61 subunit gamma-1-like (A)	Preprotein translocase, gamma subunit	protein transport protein Sec61 subunit gamma-1-like [Chenopodium quinoa]	RecName: Full=Protein transport protein Sec61 subunit gamma-2;	SubName: Full=Uncharacterized protein {ECO:0000313|EMBL:KNA14419.1};	SecE/Sec61-gamma subunits of protein translocation complex
gene-LOC110681937	14.54	14.54	11.76	29.3	28.05	27.03	30.17	29.23	26.27	1206	1246	1012	2568	2330	2503	2714	2589	2452	NW_018743574.1	1764588	1770775	-	LOC110681937	GO:0005737,cytoplasm; GO:0009737,response to abscisic acid; GO:0009733,response to auxin; GO:0009723,response to ethylene; GO:0009416,response to light stimulus; GO:0006970,response to osmotic stress	K22382 WD repeat-containing protein 26 | (RefSeq) uncharacterized WD repeat-containing protein C343.04c-like (A)	WD40 repeat-containing protein	uncharacterized WD repeat-containing protein C343.04c-like [Chenopodium quinoa]	RecName: Full=WD repeat-containing protein 26 homolog {ECO:0000305}; Short=AtWDR26 {ECO:0000303|PubMed:26706055};	SubName: Full=Uncharacterized protein {ECO:0000313|EMBL:KNA13957.1};	Anaphase-promoting complex subunit 4 WD40 domain
gene-LOC110681938	12.97	15.63	11.31	11.23	5.13	13.36	15.65	14.18	11.51	503	626	455	460	199	578	658	587	502	NW_018743574.1	1761404	1763439	+	LOC110681938	GO:0009535,chloroplast thylakoid membrane; GO:0019898,extrinsic component of membrane; GO:0009654,photosystem II oxygen evolving complex; GO:0005509,calcium ion binding; GO:0015979,photosynthesis	K02717 photosystem II oxygen-evolving enhancer protein 2 | (RefSeq) oxygen-evolving enhancer protein 2, chloroplastic-like (A)	--	oxygen-evolving enhancer protein 2, chloroplastic-like [Chenopodium quinoa]	RecName: Full=Oxygen-evolving enhancer protein 2, chloroplastic; Short=OEE2; AltName: Full=23 kDa subunit of oxygen evolving system of photosystem II; AltName: Full=23 kDa thylakoid membrane protein; AltName: Full=OEC 23 kDa subunit; Flags: Precursor;	SubName: Full=Uncharacterized protein {ECO:0000313|EMBL:KNA13956.1};	PsbP
gene-LOC110681939	7.78	8.21	7.03	14.3	7.56	12.29	11.45	13.48	11.6	447	487	419	868	435	788	713	827	750	NW_018743574.1	1773708	1783189	-	LOC110681939	GO:0005829,cytosol; GO:0005794,Golgi apparatus; GO:0043231,intracellular membrane-bounded organelle; GO:0031902,late endosome membrane; GO:0016020,membrane; GO:0005771,multivesicular body; GO:0030904,retromer complex; GO:0008565,protein transporter activity; GO:0006886,intracellular protein transport; GO:0042147,retrograde transport, endosome to Golgi	K18466 vacuolar protein sorting-associated protein 26 | (RefSeq) vacuolar protein sorting-associated protein 26A (A)	Membrane coat complex Retromer, subunit VPS26	vacuolar protein sorting-associated protein 26A [Chenopodium quinoa]	RecName: Full=Vacuolar protein sorting-associated protein 26A; AltName: Full=Vesicle protein sorting 26A;	SubName: Full=Uncharacterized protein {ECO:0000313|EMBL:KNA09886.1}; Flags: Fragment;	Vacuolar protein sorting-associated protein 26
gene-LOC110681940	3.37	3.09	5.13	10.08	7.78	9.79	9.76	9.6	9.51	259	245	409	818	598	839	813	787	822	NW_018743574.1	1786565	1792190	+	LOC110681940	--	--	--	caldesmon-like isoform X1 [Chenopodium quinoa]	--	SubName: Full=Uncharacterized protein {ECO:0000313|EMBL:KNA12510.1};	Remorin, C-terminal region
gene-LOC110681941	13.62	12.31	13.71	18.35	31.33	14.58	15.5	15.4	14.56	933	871	974	1328	2149	1115	1151	1126	1122	NW_018743574.1	1793239	1799828	+	LOC110681941	GO:0016021,integral component of membrane; GO:0009705,plant-type vacuole membrane; GO:0046786,viral replication complex formation and maintenance	--	--	protein TOM THREE HOMOLOG 1 [Chenopodium quinoa]	RecName: Full=Tobamovirus multiplication protein 3; Short=AtTOM3;	SubName: Full=Uncharacterized protein {ECO:0000313|EMBL:KNA12509.1};	Protein of unknown function (DUF1084)
gene-LOC110681942	4.63	5.01	5.87	8.26	4.12	8.63	8.23	7.91	7.89	509	569	669	959	454	1059	981	929	976	NW_018743574.1	1833602	1840857	-	LOC110681942	GO:0016021,integral component of membrane; GO:0005886,plasma membrane; GO:0019706,protein-cysteine S-palmitoyltransferase activity	K20027 palmitoyltransferase ZDHHC1/11 [EC:2.3.1.225] | (RefSeq) probable protein S-acyltransferase 19 (A)	DHHC-type Zn-finger proteins	probable protein S-acyltransferase 19 [Chenopodium quinoa]	RecName: Full=Probable protein S-acyltransferase 19; EC=2.3.1.225; AltName: Full=Probable palmitoyltransferase At4g15080; AltName: Full=Zinc finger DHHC domain-containing protein At4g15080;	RecName: Full=S-acyltransferase {ECO:0000256|RuleBase:RU079119}; EC=2.3.1.225 {ECO:0000256|RuleBase:RU079119}; AltName: Full=Palmitoyltransferase {ECO:0000256|RuleBase:RU079119};	DHHC palmitoyltransferase
gene-LOC110681943	15.04	15.01	14.51	29.24	22.84	27.47	25.13	29.8	24.65	964	994	965	1980	1466	1966	1747	2040	1778	NW_018743574.1	1816739	1827884	-	LOC110681943	GO:0009507,chloroplast; GO:0034387,4-aminobutyrate:pyruvate transaminase activity; GO:0102351,gamma-aminobutyrate transaminase (glyoxylate dependent) activity; GO:0030170,pyridoxal phosphate binding	K16871 4-aminobutyrate---pyruvate transaminase [EC:2.6.1.96] | (RefSeq) gamma aminobutyrate transaminase 3, chloroplastic-like (A)	Alanine-glyoxylate aminotransferase AGT2	gamma aminobutyrate transaminase 3, chloroplastic-like [Chenopodium quinoa]	RecName: Full=Gamma aminobutyrate transaminase 3, chloroplastic; AltName: Full=Gamma-aminobutyrate transaminase isozyme 3; Short=LeGABA-TP3; Short=SlGABA-T3; EC=2.6.1.96; Flags: Precursor;	SubName: Full=Uncharacterized protein {ECO:0000313|EMBL:KNA24571.1};	Aminotransferase class-III
gene-LOC110681944	0.21	0.29	0.1	0.15	0.21	0.05	0.1	0.09	0	16	22	8	12	16	4	8	7	0	NW_018743574.1	1808606	1813071	-	LOC110681944	GO:0009507,chloroplast; GO:0034387,4-aminobutyrate:pyruvate transaminase activity; GO:0102351,gamma-aminobutyrate transaminase (glyoxylate dependent) activity; GO:0030170,pyridoxal phosphate binding	K16871 4-aminobutyrate---pyruvate transaminase [EC:2.6.1.96] | (RefSeq) gamma aminobutyrate transaminase 3, chloroplastic-like (A)	Alanine-glyoxylate aminotransferase AGT2	gamma aminobutyrate transaminase 3, chloroplastic-like [Chenopodium quinoa]	RecName: Full=Gamma aminobutyrate transaminase 3, chloroplastic; AltName: Full=Gamma-aminobutyrate transaminase isozyme 3; Short=LeGABA-TP3; Short=SlGABA-T3; EC=2.6.1.96; Flags: Precursor;	SubName: Full=Uncharacterized protein {ECO:0000313|EMBL:KNA24573.1};	Aminotransferase class-III
gene-LOC110681945	0.87	0.9	1.35	1.69	1.55	1.73	1.66	2.58	1.12	48	51	77	98	85	106	99	151	69	NW_018743574.1	1800657	1807352	-	LOC110681945	GO:0016021,integral component of membrane	--	Uncharacterized conserved protein, contains TBC domain	transmembrane protein 56-like [Chenopodium quinoa]	--	SubName: Full=Uncharacterized protein {ECO:0000313|EMBL:KNA24639.1};	TLC domain
gene-LOC110681946	7.87	14.46	9.46	4.81	10.37	5.86	6.89	6.29	6.05	178	338	222	115	235	148	169	152	154	NW_018743574.1	1815835	1816552	+	LOC110681946	GO:0016021,integral component of membrane	--	--	uncharacterized protein LOC110681946 [Chenopodium quinoa]	--	SubName: Full=Uncharacterized protein {ECO:0000313|EMBL:KNA24572.1};	--
gene-LOC110681947	2.73	2.94	2.47	5.81	7.1	6.2	5.69	6.38	6.18	513	572	483	1155	1337	1301	1160	1282	1307	NW_018743574.1	1843823	1850083	+	LOC110681947	GO:0005634,nucleus; GO:0003700,DNA-binding transcription factor activity; GO:0008270,zinc ion binding; GO:0007623,circadian rhythm; GO:0010018,far-red light signaling pathway; GO:0042753,positive regulation of circadian rhythm; GO:0045893,positive regulation of transcription, DNA-templated; GO:0010017,red or far-red light signaling pathway; GO:0009585,red, far-red light phototransduction; GO:0010…	K17604 zinc finger SWIM domain-containing protein 3 | (RefSeq) protein FAR1-RELATED SEQUENCE 8-like (A)	--	protein FAR-RED ELONGATED HYPOCOTYL 3-like [Chenopodium quinoa]	RecName: Full=Protein FAR-RED ELONGATED HYPOCOTYL 3;	SubName: Full=Uncharacterized protein {ECO:0000313|EMBL:KNA09042.1};	Transposase
gene-LOC110681948	3.78	2.96	3.16	4.7	2.66	6.03	4.3	5.06	4.87	235	190	204	309	166	419	290	336	341	NW_018742244.1	2989364	3004688	-	LOC110681948	GO:0009570,chloroplast stroma; GO:0016149,translation release factor activity, codon specific	K02835 peptide chain release factor 1 | (RefSeq) uncharacterized protein LOC110734183 isoform X1 (A)	Mitochondrial polypeptide chain release factor	uncharacterized protein LOC110681948 isoform X1 [Chenopodium quinoa]	RecName: Full=Peptide chain release factor PrfB2, chloroplastic {ECO:0000303|PubMed:21771930}; Short=AtPrfB2 {ECO:0000303|PubMed:21771930}; Flags: Precursor;	SubName: Full=Uncharacterized protein {ECO:0000313|EMBL:KNA05614.1};	RF-1 domain
gene-LOC110681949	29.06	28.8	26.45	55.03	26.26	47.82	51.18	45.55	51.54	2776	2842	2622	5554	2512	5099	5303	4646	5540	NW_018743574.1	1851358	1858553	+	LOC110681949	GO:0005634,nucleus; GO:0003677,DNA binding; GO:0003700,DNA-binding transcription factor activity; GO:0046872,metal ion binding; GO:0030154,cell differentiation; GO:0009908,flower development; GO:0009910,negative regulation of flower development; GO:0006355,regulation of transcription, DNA-templated	--	Zn finger protein	protein SUPPRESSOR OF FRI 4-like isoform X1 [Chenopodium quinoa]	RecName: Full=Protein SUPPRESSOR OF FRI 4 {ECO:0000303|PubMed:17079264};	SubName: Full=Uncharacterized protein {ECO:0000313|EMBL:KNA14002.1};	Zinc finger, C2H2 type
gene-LOC110681950	56.56	55.1	65.87	57.29	79.07	56.86	56.55	58.89	51.07	3166	3186	3826	3388	4433	3553	3433	3520	3217	NW_018743574.1	1860605	1865858	+	LOC110681950	GO:0004105,choline-phosphate cytidylyltransferase activity; GO:0006656,phosphatidylcholine biosynthetic process	K00968 choline-phosphate cytidylyltransferase [EC:2.7.7.15] | (RefSeq) choline-phosphate cytidylyltransferase 2-like (A)	Phosphorylcholine transferase/cholinephosphate cytidylyltransferase	choline-phosphate cytidylyltransferase 2-like [Chenopodium quinoa]	RecName: Full=Choline-phosphate cytidylyltransferase 2; Short=AtCCT2; EC=2.7.7.15; AltName: Full=CTP:phosphocholine cytidylyltransferase 2; AltName: Full=Phosphorylcholine transferase 2;	SubName: Full=Uncharacterized protein {ECO:0000313|EMBL:KNA14003.1};	Cytidylyltransferase-like
gene-LOC110681951	4.36	4.04	4.02	5.37	6.12	6.99	4.35	6.16	6.26	258	247	247	336	363	462	279	389	417	NW_018743574.1	1867433	1870571	+	LOC110681951	--	--	--	LOW QUALITY PROTEIN: putative FBD-associated F-box protein At5g38570 [Chenopodium quinoa]	RecName: Full=Putative FBD-associated F-box protein At5g22720;	SubName: Full=Uncharacterized protein {ECO:0000313|EMBL:KNA05701.1};	FBD
gene-LOC110681952	11.78	12.32	9.33	16.86	33.68	16.04	16.85	15.62	15.69	945	1021	777	1429	2707	1437	1466	1338	1417	NW_018743574.1	1891162	1896148	+	LOC110681952	GO:0003682,chromatin binding; GO:0045892,negative regulation of transcription, DNA-templated; GO:0007219,Notch signaling pathway	--	Uncharacterized conserved protein	NF-kappa-B-activating protein-like [Chenopodium quinoa]	--	SubName: Full=Uncharacterized protein {ECO:0000313|EMBL:KNA22574.1};	NF-kappa-B-activating protein C-terminal domain
gene-LOC110681953	10.09	9.14	9.9	7.46	9.6	8.4	8.09	9.7	8.79	856	801	871	668	815	795	744	878	839	NW_018743574.1	1903926	1914346	+	LOC110681953	GO:0031969,chloroplast membrane; GO:0020037,heme binding; GO:0005506,iron ion binding; GO:0004497,monooxygenase activity; GO:0016705,oxidoreductase activity, acting on paired donors, with incorporation or reduction of molecular oxygen	K15747 beta-ring hydroxylase [EC:1.14.-.-] | (RefSeq) protein LUTEIN DEFICIENT 5, chloroplastic-like (A)	Cytochrome P450 CYP4/CYP19/CYP26 subfamilies	cytochrome P450 97B2, chloroplastic isoform X1 [Chenopodium quinoa]	RecName: Full=Cytochrome P450 97B2, chloroplastic; EC=1.14.-.-; Flags: Precursor;	SubName: Full=Uncharacterized protein {ECO:0000313|EMBL:KNA25057.1};	Cytochrome P450
gene-LOC110681954	31.01	30.38	34.36	55.46	84.8	49.94	50.92	56.24	50.87	2430	2459	2794	4591	6654	4368	4327	4705	4485	NW_018743574.1	1929255	1933985	-	LOC110681954	GO:0005786,signal recognition particle, endoplasmic reticulum targeting; GO:0008312,7S RNA binding; GO:0005525,GTP binding; GO:0003924,GTPase activity; GO:0006614,SRP-dependent cotranslational protein targeting to membrane	K13431 signal recognition particle receptor subunit alpha | (RefSeq) signal recognition particle receptor subunit alpha-like (A)	Signal recognition particle receptor, alpha subunit	signal recognition particle receptor subunit alpha-like [Chenopodium quinoa]	RecName: Full=Signal recognition particle 54 kDa protein 2; Short=SRP54;	SubName: Full=Uncharacterized protein {ECO:0000313|EMBL:KNA25056.1};	Thiamine pyrophosphate enzyme, central domain
gene-LOC110681955	1.83	1.37	1.2	3.71	4.16	3.82	4.16	3.83	4.17	198	153	134	423	450	460	487	441	506	NW_018743574.1	1956871	1960358	-	LOC110681955	GO:0009507,chloroplast; GO:0005739,mitochondrion; GO:0009536,plastid; GO:0004519,endonuclease activity; GO:0003723,RNA binding; GO:1900865,chloroplast RNA modification; GO:0080156,mitochondrial mRNA modification	K23541 Ca2+/H+ antiporter, TMEM165/GDT1 family | (RefSeq) pentatricopeptide repeat-containing protein At4g21065-like (A)	FOG: PPR repeat	pentatricopeptide repeat-containing protein At3g22150, chloroplastic-like [Chenopodium quinoa]	RecName: Full=Pentatricopeptide repeat-containing protein At3g22150, chloroplastic; Flags: Precursor;	SubName: Full=Uncharacterized protein {ECO:0000313|EMBL:KNA10817.1};	DYW family of nucleic acid deaminases
gene-LOC110681956	1.82	1.34	1.83	2.49	2.56	2.05	2.06	2.13	1.66	173	131	180	249	243	217	212	216	177	NW_018743574.1	1960684	1963686	+	LOC110681956	GO:0005739,mitochondrion; GO:0004519,endonuclease activity; GO:0003723,RNA binding; GO:0090617,mitochondrial mRNA 5'-end processing; GO:0009451,RNA modification	K17710 pentatricopeptide repeat domain-containing protein 1 | (RefSeq) LOW QUALITY PROTEIN: putative pentatricopeptide repeat-containing protein At2g02150 (A)	FOG: PPR repeat	LOW QUALITY PROTEIN: pentatricopeptide repeat-containing protein At4g26680, mitochondrial-like [Chenopodium quinoa]	RecName: Full=Pentatricopeptide repeat-containing protein At4g26680, mitochondrial; Flags: Precursor;	SubName: Full=Uncharacterized protein {ECO:0000313|EMBL:KNA10818.1};	ATPase expression protein 1
gene-LOC110681957	0	0	0	0.04	0	0.12	0	0	0.12	0	0	0	2	0	6	0	0	6	NW_018743574.1	1963658	1965071	-	LOC110681957	--	--	--	uncharacterized protein LOC110681957 [Chenopodium quinoa]	--	SubName: Full=Uncharacterized protein {ECO:0000313|EMBL:KNA10820.1};	--
gene-LOC110681958	4.08	7.09	1.01	12.19	0.67	2.46	5.81	3.1	0.8	250	449	64	789	41	168	386	203	55	NW_018743574.1	1973402	1975154	+	LOC110681958	--	--	--	36.4 kDa proline-rich protein-like [Chenopodium quinoa]	RecName: Full=36.4 kDa proline-rich protein;	SubName: Full=Uncharacterized protein {ECO:0000313|EMBL:CAN77497.1};	Protease inhibitor/seed storage/LTP family
gene-LOC110681959	12.91	12.27	12.84	6.14	5.06	7.25	7.01	6.29	8.36	973	955	1004	489	382	610	573	506	709	NW_018743574.1	1986344	1991462	-	LOC110681959	GO:0000785,chromatin; GO:0005829,cytosol; GO:0005634,nucleus; GO:0003682,chromatin binding; GO:0005085,guanyl-nucleotide exchange factor activity; GO:0042802,identical protein binding; GO:0009881,photoreceptor activity; GO:0042803,protein homodimerization activity; GO:0009649,entrainment of circadian clock; GO:0018298,protein-chromophore linkage; GO:0009411,response to UV; GO:0010224,response to …	--	FOG: RCC1 domain	ultraviolet-B receptor UVR8-like isoform X1 [Chenopodium quinoa]	RecName: Full=Ultraviolet-B receptor UVR8; AltName: Full=Protein UV-B RESISTANCE 8; AltName: Full=RCC1 domain-containing protein UVR8;	SubName: Full=Uncharacterized protein {ECO:0000313|EMBL:KNA12989.1};	Regulator of chromosome condensation (RCC1) repeat
gene-LOC110681960	47.87	48.95	50.93	53.31	55.17	58.53	50.98	55.95	55.13	3009	3178	3322	3540	3473	4107	3475	3755	3899	NW_018743574.1	1978071	1985725	+	LOC110681960	GO:0005739,mitochondrion; GO:0005524,ATP binding; GO:0005507,copper ion binding; GO:0004775,succinate-CoA ligase (ADP-forming) activity; GO:0046686,response to cadmium ion; GO:0006099,tricarboxylic acid cycle	K01900 succinyl-CoA synthetase beta subunit [EC:6.2.1.4 6.2.1.5] | (RefSeq) succinate--CoA ligase [ADP-forming] subunit beta, mitochondrial (A)	Succinyl-CoA synthetase, beta subunit	succinate--CoA ligase [ADP-forming]	RecName: Full=Succinate--CoA ligase [ADP-forming] subunit beta, mitochondrial {ECO:0000255|HAMAP-Rule:MF_03219}; EC=6.2.1.5 {ECO:0000255|HAMAP-Rule:MF_03219}; AltName: Full=Succinyl-CoA synthetase beta chain {ECO:0000255|HAMAP-Rule:MF_03219}; Short=SCS-beta {ECO:0000255|HAMAP-Rule:MF_03219}; Flags: Precursor;	RecName: Full=Succinate--CoA ligase [ADP-forming] subunit beta, mitochondrial {ECO:0000256|HAMAP-Rule:MF_03219}; EC=6.2.1.5 {ECO:0000256|HAMAP-Rule:MF_03219}; AltName: Full=Succinyl-CoA synthetase beta chain {ECO:0000256|HAMAP-Rule:MF_03219}; Short=SCS-beta {ECO:0000256|HAMAP-Rule:MF_03219};	Phosphoribosylglycinamide synthetase, ATP-grasp (A) domain
gene-LOC110681961	4.25	4.15	4.33	8.97	8.11	8.04	10.04	7.58	9.3	548	553	580	1223	1048	1157	1404	1044	1350	NW_018743574.1	1991884	1998523	+	LOC110681961	GO:0009507,chloroplast; GO:0043231,intracellular membrane-bounded organelle; GO:0004519,endonuclease activity; GO:0003723,RNA binding; GO:0009793,embryo development ending in seed dormancy; GO:0009451,RNA modification	K17710 pentatricopeptide repeat domain-containing protein 1 | (RefSeq) pentatricopeptide repeat-containing protein At2g18940, chloroplastic-like (A)	FOG: PPR repeat	pentatricopeptide repeat-containing protein At1g30610, chloroplastic-like [Chenopodium quinoa]	RecName: Full=Pentatricopeptide repeat-containing protein At1g30610, chloroplastic; AltName: Full=Protein EMBRYO DEFECTIVE 2279; Flags: Precursor;	SubName: Full=Uncharacterized protein {ECO:0000313|EMBL:KNA19262.1};	Tetratricopeptide repeat
gene-LOC110681962	0.56	0.41	0.33	0.6	1.68	0.92	1.1	0.99	1.11	46	35	28	52	139	85	98	87	103	NW_018743574.1	1998611	2000923	+	LOC110681962	--	--	--	--	--	--	--
gene-LOC110681963	4.99	4.71	4.18	8.83	3.85	11.61	7.74	12.38	9.6	238	232	207	445	184	618	400	630	515	NW_018743574.1	2001037	2003557	-	LOC110681963	GO:0005829,cytosol; GO:0051213,dioxygenase activity; GO:0120091,jasmonic acid hydrolase; GO:0046872,metal ion binding; GO:0009813,flavonoid biosynthetic process; GO:2000022,regulation of jasmonic acid mediated signaling pathway	K24028 salicylic acid 3-hydroxylase [EC:1.14.11.-] | (RefSeq) protein DOWNY MILDEW RESISTANCE 6-like (A)	Iron/ascorbate family oxidoreductases	probable 2-oxoglutarate-dependent dioxygenase At5g05600 [Chenopodium quinoa]	RecName: Full=Probable 2-oxoglutarate-dependent dioxygenase ANS {ECO:0000305}; EC=1.14.11.- {ECO:0000305}; AltName: Full=Anthocyanidin synthase {ECO:0000305};	SubName: Full=Uncharacterized protein {ECO:0000313|EMBL:KNA19260.1};	non-haem dioxygenase in morphine synthesis N-terminal
gene-LOC110681964	151.97	163.89	129.44	102.3	139.93	108.36	118.43	102.72	124.45	16705	18610	14765	11880	15405	13297	14119	12057	15393	NW_018743574.1	2004636	2011970	-	LOC110681964	GO:0009507,chloroplast; GO:0009941,chloroplast envelope; GO:0009570,chloroplast stroma; GO:0016020,membrane; GO:0005730,nucleolus; GO:0005524,ATP binding; GO:0004004,ATP-dependent RNA helicase activity; GO:0003729,mRNA binding; GO:0008270,zinc ion binding; GO:0009658,chloroplast organization; GO:0000373,Group II intron splicing; GO:0009651,response to salt stress; GO:0042254,ribosome biogenesis; …	K16911 ATP-dependent RNA helicase DDX21 [EC:3.6.4.13] | (RefSeq) DEAD-box ATP-dependent RNA helicase 7-like (A)	ATP-dependent RNA helicase	DEAD-box ATP-dependent RNA helicase 3, chloroplastic-like [Chenopodium quinoa]	RecName: Full=DEAD-box ATP-dependent RNA helicase 3, chloroplastic; EC=3.6.4.13; AltName: Full=Protein EMBRYO DEFECTIVE 1138; Flags: Precursor;	SubName: Full=Uncharacterized protein {ECO:0000313|EMBL:KNA19259.1};	U3-containing 90S pre-ribosomal complex subunit
gene-LOC110681965	11.86	11.69	10.7	23.89	19.77	21.59	21.11	21.5	22.34	934	951	875	1988	1560	1899	1804	1809	1980	NW_018743574.1	2016765	2024203	+	LOC110681965	GO:0016021,integral component of membrane; GO:0005215,transporter activity	--	Predicted seven transmembrane receptor - rhodopsin family	transmembrane protein 184A-like isoform X1 [Chenopodium quinoa]	RecName: Full=Protein LAZ1 homolog 1 {ECO:0000303|PubMed:20830211}; AltName: Full=Lazarus1 homolog 1 {ECO:0000303|PubMed:20830211}; Flags: Precursor;	SubName: Full=Uncharacterized protein {ECO:0000313|EMBL:KNA17525.1};	Organic solute transporter Ostalpha
gene-LOC110681966	0.31	0.45	0.31	0.4	0.84	0.45	0.67	0.26	0.52	22	33	23	30	60	36	52	20	42	NW_018742244.1	3014413	3016981	-	LOC110681966	GO:0005618,cell wall; GO:0005576,extracellular region; GO:0047911,galacturan 1,4-alpha-galacturonidase activity; GO:0019863,IgE binding; GO:0004650,polygalacturonase activity; GO:0071555,cell wall organization; GO:0045490,pectin catabolic process	K01213 galacturan 1,4-alpha-galacturonidase [EC:3.2.1.67] | (RefSeq) exopolygalacturonase-like (A)	--	exopolygalacturonase-like [Chenopodium quinoa]	RecName: Full=Exopolygalacturonase; EC=3.2.1.67; AltName: Full=Pollen allergen Pla a 2; AltName: Allergen=Pla a 2; Flags: Precursor; Fragment;	SubName: Full=exopolygalacturonase {ECO:0000313|RefSeq:XP_018829075.1};	Pectate lyase superfamily protein
gene-LOC110681967	5.36	4.37	5.78	10.44	10.22	10.82	10.4	10.99	10.53	353	297	395	726	674	795	743	773	780	NW_018743574.1	2084641	2094145	+	LOC110681967	GO:0005739,mitochondrion; GO:0005730,nucleolus; GO:0005654,nucleoplasm; GO:0003677,DNA binding; GO:0004519,endonuclease activity; GO:0004527,exonuclease activity; GO:0046872,metal ion binding; GO:0006281,DNA repair; GO:0006260,DNA replication	K04799 flap endonuclease-1 [EC:3.-.-.-] | (RefSeq) flap endonuclease 1 isoform X1 (A)	5'-3' exonuclease	flap endonuclease 1 isoform X1 [Chenopodium quinoa]	RecName: Full=Flap endonuclease 1 {ECO:0000255|HAMAP-Rule:MF_03140}; Short=FEN-1 {ECO:0000255|HAMAP-Rule:MF_03140}; EC=3.1.-.- {ECO:0000255|HAMAP-Rule:MF_03140}; AltName: Full=Flap structure-specific endonuclease 1 {ECO:0000255|HAMAP-Rule:MF_03140};	RecName: Full=Flap endonuclease 1 {ECO:0000256|HAMAP-Rule:MF_03140}; Short=FEN-1 {ECO:0000256|HAMAP-Rule:MF_03140}; EC=3.1.-.- {ECO:0000256|HAMAP-Rule:MF_03140}; AltName: Full=Flap structure-specific endonuclease 1 {ECO:0000256|HAMAP-Rule:MF_03140};	5'-3' exonuclease, C-terminal SAM fold
gene-LOC110681968	52.36	51.3	54.67	27.26	28.52	28.83	28.4	27.49	26.09	2720	2753	2947	1496	1484	1672	1600	1525	1525	NW_018743574.1	2094850	2099289	+	LOC110681968	GO:0005730,nucleolus	K14831 protein MAK16 | (RefSeq) protein mak16-like (A)	RNA-binding nuclear protein (MAK16) containing a distinct C4 Zn-finger	protein mak16-like [Chenopodium quinoa]	--	RecName: Full=Protein MAK16 homolog {ECO:0000256|PIRNR:PIRNR003352};	BUD22
gene-LOC110681969	41.15	46.22	40.2	97.42	83.8	96.55	95.65	96.34	110.07	6151	7136	6236	15384	12544	16110	15506	15376	18513	NW_018743574.1	2102048	2109058	-	LOC110681969	GO:0005737,cytoplasm; GO:0016604,nuclear body; GO:0031516,far-red light photoreceptor activity; GO:0003729,mRNA binding; GO:0000155,phosphorelay sensor kinase activity; GO:0042803,protein homodimerization activity; GO:0009584,detection of visible light; GO:0009630,gravitropism; GO:0017148,negative regulation of translation; GO:0009640,photomorphogenesis; GO:0009638,phototropism; GO:0018298,protei…	K12120 phytochrome A | (RefSeq) phytochrome A-like (A)	--	phytochrome A-like [Chenopodium quinoa]	RecName: Full=Phytochrome A;	RecName: Full=Phytochrome {ECO:0000256|PIRNR:PIRNR000084};	PAS fold
gene-LOC110681970	0.8	0.41	0.7	1.62	1.2	1.68	1.65	1.77	1.74	183	96	165	389	273	427	407	430	445	NW_018743574.1	2138337	2157830	-	LOC110681970	GO:0000148,1,3-beta-D-glucan synthase complex; GO:0016021,integral component of membrane; GO:0003843,1,3-beta-D-glucan synthase activity; GO:0006075,(1->3)-beta-D-glucan biosynthetic process; GO:0071555,cell wall organization; GO:0009556,microsporogenesis; GO:0009846,pollen germination; GO:0009860,pollen tube growth; GO:0010208,pollen wall assembly; GO:0008360,regulation of cell shape; GO:0080092…	K11000 callose synthase [EC:2.4.1.-] | (RefSeq) callose synthase 5-like isoform X1 (A)	1,3-beta-glucan synthase/callose synthase catalytic subunit	callose synthase 5-like isoform X3 [Chenopodium quinoa]	RecName: Full=Callose synthase 5; EC=2.4.1.34; AltName: Full=1,3-beta-glucan synthase; AltName: Full=Protein GLUCAN SYNTHASE-LIKE 2; AltName: Full=Protein LESS ADHERENT POLLEN 1;	SubName: Full=Uncharacterized protein {ECO:0000313|EMBL:KNA09407.1};	Vta1 like
gene-LOC110681971	14.09	15.36	15.16	17.43	10.54	15.18	13.26	14.82	15.34	1453	1637	1623	1899	1089	1748	1483	1632	1780	NW_018743574.1	2161118	2170223	+	LOC110681971	GO:0005737,cytoplasm; GO:0005524,ATP binding; GO:0004709,MAP kinase kinase kinase activity; GO:0004674,protein serine/threonine kinase activity; GO:0032147,activation of protein kinase activity; GO:0007346,regulation of mitotic cell cycle; GO:0023014,signal transduction by protein phosphorylation; GO:0031098,stress-activated protein kinase signaling cascade	K04421 mitogen-activated protein kinase kinase kinase 3 [EC:2.7.11.25] | (RefSeq) mitogen-activated protein kinase kinase kinase 3-like (A)	MEKK and related serine/threonine protein kinases	mitogen-activated protein kinase kinase kinase 3-like [Chenopodium quinoa]	RecName: Full=Mitogen-activated protein kinase kinase kinase 3 {ECO:0000303|PubMed:27679653}; EC=2.7.11.25 {ECO:0000250|UniProtKB:Q9C5H5}; AltName: Full=MAP3K alpha protein kinase {ECO:0000303|PubMed:10095117}; Short=AtMAP3Kalpha {ECO:0000303|PubMed:10095117};	SubName: Full=Uncharacterized protein {ECO:0000313|EMBL:KNA09218.1};	Kinase-like
gene-LOC110681972	0.78	0.51	0.75	3.87	2.14	2.93	3.25	3.58	3.1	84	57	84	440	231	352	379	411	375	NW_018743574.1	2171547	2175463	+	LOC110681972	GO:0005737,cytoplasm; GO:0005634,nucleus; GO:0005524,ATP binding; GO:0003677,DNA binding; GO:0003910,DNA ligase (ATP) activity; GO:0046872,metal ion binding; GO:0071897,DNA biosynthetic process; GO:0015074,DNA integration; GO:0051103,DNA ligation involved in DNA repair; GO:0006310,DNA recombination; GO:0006281,DNA repair; GO:0006303,double-strand break repair via nonhomologous end joining; GO:000…	K15340 DNA cross-link repair 1A protein | (RefSeq) protein artemis-like isoform X1 (A)	Predicted hydrolase involved in interstrand cross-link repair	protein artemis-like isoform X1 [Chenopodium quinoa]	RecName: Full=DNA ligase 6 {ECO:0000303|PubMed:20584150}; Short=AtLIG6 {ECO:0000303|PubMed:20584150}; Short=DNA ligase VI {ECO:0000303|PubMed:25641249}; EC=6.5.1.1 {ECO:0000250|UniProtKB:P56709, ECO:0000255|PROSITE-ProRule:PRU10135}; AltName: Full=Ligase 1 {ECO:0000303|PubMed:15155891};	SubName: Full=Uncharacterized protein {ECO:0000313|EMBL:KNA15193.1};	Beta-lactamase superfamily domain
gene-LOC110681973	4.88	5.02	5.57	14.21	10.89	13.19	13.58	14.37	14.1	287	305	340	884	642	867	867	903	934	NW_018742244.1	3007007	3013600	-	LOC110681973	--	K09680 type II pantothenate kinase [EC:2.7.1.33] | (RefSeq) pantothenate kinase 2-like isoform X1 (A)	Uncharacterized conserved protein	uncharacterized protein At2g17340-like [Chenopodium quinoa]	RecName: Full=Uncharacterized protein At2g17340;	SubName: Full=Uncharacterized protein {ECO:0000313|EMBL:KNA18261.1};	Protein of unknown function DUF89
gene-LOC110681974	4.03	2.47	2.24	4.57	3.57	7.4	6.38	6.19	5.25	142	90	82	170	126	291	244	233	208	NW_018743574.1	2175465	2177579	-	LOC110681974	GO:0009507,chloroplast; GO:0009535,chloroplast thylakoid membrane; GO:0010598,NAD(P)H dehydrogenase complex (plastoquinone); GO:0005886,plasma membrane; GO:0016655,oxidoreductase activity, acting on NAD(P)H, quinone or similar compound as acceptor; GO:0048038,quinone binding; GO:0010258,NADH dehydrogenase complex (plastoquinone) assembly	--	--	NAD(P)H-quinone oxidoreductase subunit O, chloroplastic-like [Chenopodium quinoa]	RecName: Full=NAD(P)H-quinone oxidoreductase subunit O, chloroplastic {ECO:0000305}; EC=1.6.5.- {ECO:0000305}; AltName: Full=NAD(P)H dehydrogenase subunit O {ECO:0000303|PubMed:21785130}; Short=NDH subunit O {ECO:0000305}; Short=NDH-O {ECO:0000303|PubMed:15608332}; AltName: Full=NADH-plastoquinone oxidoreductase subunit O {ECO:0000305}; Flags: Precursor;	SubName: Full=Uncharacterized protein {ECO:0000313|EMBL:ACY01921.1};	Cyanobacterial and plant NDH-1 subunit O
gene-LOC110681975	11.76	9.54	9.28	5.38	7.77	6.72	7.36	5.24	7.07	414	347	339	200	274	264	281	197	280	NW_018743574.1	2177979	2180400	+	LOC110681975	GO:0009941,chloroplast envelope; GO:0005524,ATP binding; GO:0016887,ATPase activity; GO:0005215,transporter activity	K05666 ATP-binding cassette, subfamily C (CFTR/MRP), member 2 | (RefSeq) ABC transporter C family member 10-like (A)	Multidrug/pheromone exporter, ABC superfamily	ABC transporter I family member 10, chloroplastic-like [Chenopodium quinoa]	RecName: Full=ABC transporter I family member 10; Short=ABC transporter ABCI.10; Short=AtABCI10; AltName: Full=Non-intrinsic ABC protein 13; AltName: Full=Protein EMBRYO DEFECTIVE 2751;	SubName: Full=Uncharacterized protein {ECO:0000313|EMBL:KNA15195.1};	AAA domain (dynein-related subfamily)
gene-LOC110681976	40.57	44.17	35.92	43.58	67.41	41.38	50.42	47.85	43.74	1661	1868	1526	1885	2764	1891	2239	2092	2015	NW_018743574.1	2180444	2184027	-	LOC110681976	GO:0009507,chloroplast; GO:0005840,ribosome; GO:0019843,rRNA binding; GO:0042254,ribosome biogenesis	K02864 large subunit ribosomal protein L10 | (RefSeq) 50S ribosomal protein L10, chloroplastic-like (A)	--	50S ribosomal protein L10, chloroplastic-like [Chenopodium quinoa]	RecName: Full=50S ribosomal protein L10, chloroplastic; AltName: Full=CL10; Flags: Precursor;	SubName: Full=Uncharacterized protein {ECO:0000313|EMBL:KNA15196.1};	Ribosomal protein L10
gene-LOC110681977	8.36	9.45	9.12	9.93	5.21	8.83	10.04	10.01	10.73	675	788	764	847	421	796	879	863	975	NW_018743574.1	2202444	2207115	-	LOC110681977	GO:0016021,integral component of membrane; GO:0004650,polygalacturonase activity; GO:0005975,carbohydrate metabolic process	K01213 galacturan 1,4-alpha-galacturonidase [EC:3.2.1.67] | (RefSeq) probable polygalacturonase At1g80170 (A)	--	probable polygalacturonase [Chenopodium quinoa]	RecName: Full=Probable polygalacturonase; Short=PG {ECO:0000250|UniProtKB:Q7M1E7}; EC=3.2.1.15; AltName: Full=Pectinase {ECO:0000250|UniProtKB:Q7M1E7};	SubName: Full=Uncharacterized protein {ECO:0000313|EMBL:KNA06024.1};	Right handed beta helix region
gene-LOC110681978	6.45	6.22	6.73	8.6	5.17	7.4	6.5	9.34	7.25	398	397	431	561	320	510	435	616	504	NW_018743574.1	2185119	2191488	+	LOC110681978	GO:0005794,Golgi apparatus; GO:0000139,Golgi membrane; GO:0016021,integral component of membrane; GO:0015297,antiporter activity; GO:0005457,GDP-fucose transmembrane transporter activity; GO:0005458,GDP-mannose transmembrane transporter activity; GO:0005338,nucleotide-sugar transmembrane transporter activity; GO:0008643,carbohydrate transport; GO:0015783,GDP-fucose transmembrane transport; GO:199…	K15356 GDP-mannose transporter | (RefSeq) GDP-mannose transporter GONST1-like isoform X1 (A)	Nucleotide-sugar transporter VRG4/SQV-7	GDP-mannose transporter GONST1-like isoform X1 [Chenopodium quinoa]	RecName: Full=GDP-mannose transporter GONST1 {ECO:0000303|PubMed:11595802}; AltName: Full=Protein GOLGI NUCLEOTIDE SUGAR TRANSPORTER 1 {ECO:0000303|PubMed:11595802};	SubName: Full=Uncharacterized protein {ECO:0000313|EMBL:KNA15197.1};	Triose-phosphate Transporter family
gene-LOC110681979	7.8	10.5	9	13.99	4.8	16.33	15.05	13.84	11.7	208	289	249	394	128	486	435	394	351	NW_018743574.1	2200856	2201998	+	LOC110681979	GO:0009535,chloroplast thylakoid membrane; GO:0009522,photosystem I; GO:0019904,protein domain specific binding; GO:0015979,photosynthesis	K02701 photosystem I subunit PsaN | (RefSeq) photosystem I reaction center subunit N, chloroplastic-like (A)	--	photosystem I reaction center subunit N, chloroplastic-like [Chenopodium quinoa]	RecName: Full=Photosystem I reaction center subunit N, chloroplastic; Short=PSI-N; Flags: Precursor;	SubName: Full=Uncharacterized protein {ECO:0000313|EMBL:KNA06023.1};	Oxygen evolving enhancer protein 3 (PsbQ)
gene-LOC110681980	52.85	55.96	49.44	28.71	29.76	25.85	28.87	30.56	29.46	1610	1761	1563	924	908	879	954	994	1010	NW_018743574.1	2192549	2200282	+	LOC110681980	GO:0070765,gamma-secretase complex; GO:0005798,Golgi-associated vesicle; GO:0016021,integral component of membrane; GO:0007219,Notch signaling pathway	K06170 presenilin enhancer 2 | (RefSeq) probable gamma-secretase subunit PEN-2 (A)	Predicted membrane protein	probable gamma-secretase subunit PEN-2 [Chenopodium quinoa]	RecName: Full=Probable gamma-secretase subunit PEN-2;	SubName: Full=Uncharacterized protein {ECO:0000313|EMBL:KNA06022.1};	Presenilin enhancer-2 subunit of gamma secretase
gene-LOC110681981	0	0	0	0	0	0	0.12	0	0	0	0	0	0	0	0	6	0	0	NW_018743574.1	2208169	2209471	+	LOC110681981	GO:0016021,integral component of membrane	--	--	uncharacterized protein LOC110681981 [Chenopodium quinoa]	--	SubName: Full=Uncharacterized protein {ECO:0000313|EMBL:KNA20593.1};	--
gene-LOC110681982	8.01	8.69	8	6.05	6.14	4.6	6.28	4.79	4.58	617	692	640	493	474	396	525	394	397	NW_018743574.1	2256511	2268768	-	LOC110681982	GO:0080008,Cul4-RING E3 ubiquitin ligase complex; GO:0008352,katanin complex; GO:0005874,microtubule; GO:0008017,microtubule binding; GO:0043622,cortical microtubule organization; GO:0051013,microtubule severing	K11799 WD repeat-containing protein 21A | (RefSeq) uncharacterized protein LOC110681982 (A)	WD40 repeat protein	uncharacterized protein LOC110681982 [Chenopodium quinoa]	RecName: Full=Katanin p80 WD40 repeat-containing subunit B1 homolog {ECO:0000255|HAMAP-Rule:MF_03022};	SubName: Full=Uncharacterized protein {ECO:0000313|EMBL:KNA12731.1};	WD domain, G-beta repeat
gene-LOC110681983	0	0.17	0.04	0.04	0	0.04	0.08	0	0	0	8	2	2	0	2	4	0	0	NW_018742244.1	3005326	3006989	+	LOC110681983	GO:0005618,cell wall; GO:0005615,extracellular space; GO:0005764,lysosome; GO:0005886,plasma membrane; GO:0004197,cysteine-type endopeptidase activity; GO:0042742,defense response to bacterium; GO:0010623,programmed cell death involved in cell development; GO:0051603,proteolysis involved in cellular protein catabolic process	K16290 xylem cysteine proteinase [EC:3.4.22.-] | (RefSeq) cysteine protease XCP2-like (A)	Cysteine proteinase Cathepsin L	cysteine protease XCP2-like [Chenopodium quinoa]	RecName: Full=Cysteine protease XCP2 {ECO:0000305}; EC=3.4.22.-; AltName: Full=Xylem cysteine peptidase 2 {ECO:0000303|PubMed:10889267}; Short=AtXCP2 {ECO:0000303|PubMed:10889267}; Flags: Precursor;	SubName: Full=Uncharacterized protein {ECO:0000313|EMBL:KNA18262.1};	Peptidase C1-like family
gene-LOC110681984	11.92	13.39	14.33	15.38	15.31	16.95	17.39	20.01	14.28	644	747	803	878	828	1022	1019	1154	868	NW_018743574.1	2249401	2255762	-	LOC110681984	GO:0005794,Golgi apparatus; GO:0005886,plasma membrane; GO:0005525,GTP binding; GO:0003924,GTPase activity; GO:0015031,protein transport	K07910 Ras-related protein Rab-18 | (RefSeq) ras-related protein RABC1 (A)	GTPase Rab18, small G protein superfamily	ras-related protein RABC1 [Chenopodium quinoa]	RecName: Full=Ras-related protein RABC1; Short=AtRABC1; AltName: Full=Ras-related protein Rab18; Short=AtRab18;	SubName: Full=Uncharacterized protein {ECO:0000313|EMBL:KNA12733.1};	Signal recognition particle receptor beta subunit
gene-LOC110681985	0.41	0.36	0.33	2.48	2.49	3.17	2.5	2.67	2.66	45	41	37	286	272	385	295	311	326	NW_018743574.1	2269432	2275072	+	LOC110681985	GO:0009507,chloroplast; GO:0005739,mitochondrion; GO:0003677,DNA binding; GO:0004519,endonuclease activity; GO:0046872,metal ion binding; GO:0000373,Group II intron splicing; GO:0006314,intron homing; GO:0090615,mitochondrial mRNA processing; GO:0097031,NA; GO:1900864,mitochondrial RNA modification; GO:0007005,mitochondrion organization; GO:0032885,regulation of polysaccharide biosynthetic proces…	--	FOG: Reverse transcriptase	LOW QUALITY PROTEIN: nuclear intron maturase 4, mitochondrial-like [Chenopodium quinoa]	RecName: Full=Nuclear intron maturase 4, mitochondrial {ECO:0000303|PubMed:19946041}; Short=AtnMat4 {ECO:0000303|PubMed:19946041}; EC=3.1.-.-; AltName: Full=Nuclear intron maturase 2 b {ECO:0000303|PubMed:12527773}; Short=AtnMat2b {ECO:0000303|PubMed:12527773}; Flags: Precursor;	SubName: Full=uncharacterized protein LOC108996256 {ECO:0000313|RefSeq:XP_018827568.1, ECO:0000313|RefSeq:XP_018827569.1, ECO:0000313|RefSeq:XP_018827570.1};	Type II intron maturase
gene-LOC110681986	1.26	0.81	0.84	2.4	1.2	2.25	2.62	1.78	2.32	249	166	172	501	238	496	563	376	516	NW_018743574.1	2272534	2278824	-	LOC110681986	GO:0012505,endomembrane system; GO:0016021,integral component of membrane; GO:0015299,solute:proton antiporter activity; GO:0015672,monovalent inorganic cation transport; GO:0006813,potassium ion transport; GO:0006885,regulation of pH	--	Predicted K+/H+-antiporter	cation/H(+) antiporter 15-like [Chenopodium quinoa]	RecName: Full=Cation/H(+) antiporter 15; AltName: Full=Protein CATION/H+ EXCHANGER 15; Short=AtCHX15;	SubName: Full=Uncharacterized protein {ECO:0000313|EMBL:KNA15007.1};	YrzO-like protein
gene-LOC110681987	0.38	0.21	0.37	0.49	1.58	0.67	0.76	0.56	0.68	41	23	41	56	170	80	88	64	82	NW_018743574.1	2377925	2385412	+	LOC110681987	GO:0005739,mitochondrion; GO:0004519,endonuclease activity; GO:0003723,RNA binding; GO:0080156,mitochondrial mRNA modification; GO:0010182,sugar mediated signaling pathway	K23541 Ca2+/H+ antiporter, TMEM165/GDT1 family | (RefSeq) pentatricopeptide repeat-containing protein At4g21065-like (A)	FOG: PPR repeat	pentatricopeptide repeat-containing protein At2g13600-like [Chenopodium quinoa]	RecName: Full=Pentatricopeptide repeat-containing protein At2g13600;	SubName: Full=Uncharacterized protein {ECO:0000313|EMBL:KNA05410.1};	ATPase expression protein 1
gene-LOC110681988	0.14	0.28	0.22	0.48	0.14	0.37	0.38	0.67	0.29	18	36	28	63	18	52	51	89	41	NW_018743574.1	2382974	2386934	-	LOC110681988	GO:0016021,integral component of membrane; GO:0005886,plasma membrane; GO:0005524,ATP binding; GO:0042626,ATPase activity, coupled to transmembrane movement of substances	K05643 ATP-binding cassette, subfamily A (ABC1), member 3 | (RefSeq) ABC transporter A family member 1-like isoform X1 (A)	Transporter, ABC superfamily (Breast cancer resistance protein)	ABC transporter G family member 5-like [Chenopodium quinoa]	RecName: Full=ABC transporter G family member 5; Short=ABC transporter ABCG.5; Short=AtABCG5; AltName: Full=White-brown complex homolog protein 5; Short=AtWBC5;	SubName: Full=Uncharacterized protein {ECO:0000313|EMBL:KNA05409.1};	AAA domain
gene-LOC110681990	0.2	0.47	0.13	0.16	0	0.09	0.05	0	0.03	12	29	8	10	0	6	3	0	2	NW_018743574.1	2341307	2344439	-	LOC110681990	GO:0005759,mitochondrial matrix; GO:0005739,mitochondrion; GO:0003863,3-methyl-2-oxobutanoate dehydrogenase (2-methylpropanoyl-transferring) activity; GO:0046872,metal ion binding	K00166 2-oxoisovalerate dehydrogenase E1 component alpha subunit [EC:1.2.4.4] | (RefSeq) 2-oxoisovalerate dehydrogenase subunit alpha 2, mitochondrial-like (A)	Branched chain alpha-keto acid dehydrogenase complex, alpha subunit	2-oxoisovalerate dehydrogenase subunit alpha 2, mitochondrial-like [Chenopodium quinoa]	RecName: Full=2-oxoisovalerate dehydrogenase subunit alpha 2, mitochondrial; EC=1.2.4.4; AltName: Full=Branched-chain alpha-keto acid dehydrogenase E1 component alpha chain; Short=BCKDE1A; Short=BCKDH E1-alpha; Flags: Precursor;	SubName: Full=Uncharacterized protein {ECO:0000313|EMBL:KNA15009.1};	Thiamine pyrophosphate enzyme, C-terminal TPP binding domain
gene-LOC110681991	8.24	9.25	6.81	10.81	11.37	10.26	10.98	11.55	10.29	252	292	216	349	348	350	364	377	354	NW_018742244.1	3017132	3019074	-	LOC110681991	--	--	--	PREDICTED: uncharacterized protein LOC104904085 [Beta vulgaris subsp. vulgaris]	--	SubName: Full=Uncharacterized protein {ECO:0000313|EMBL:KNA18259.1};	--
gene-LOC110681992	9.83	9.86	9.16	9.77	7.92	9.98	8.34	8.89	11.26	554	574	536	582	447	628	510	535	714	NW_018743574.1	2370395	2377830	+	LOC110681992	GO:0009507,chloroplast; GO:0005829,cytosol; GO:0005634,nucleus; GO:0043014,alpha-tubulin binding; GO:0048487,beta-tubulin binding; GO:0032041,NAD-dependent histone deacetylase activity (H3-K14 specific); GO:0051721,protein phosphatase 2A binding; GO:0043621,protein self-association; GO:0042903,tubulin deacetylase activity; GO:0006355,regulation of transcription, DNA-templated; GO:0006351,transcri…	K11407 histone deacetylase 6 [EC:3.5.1.98] | (RefSeq) histone deacetylase 5-like (A)	Histone deacetylase complex, catalytic component HDA1	histone deacetylase 14-like [Chenopodium quinoa]	RecName: Full=Histone deacetylase 14; EC=3.5.1.98;	RecName: Full=Histone deacetylase {ECO:0000256|SAAS:SAAS00894283}; EC=3.5.1.98 {ECO:0000256|SAAS:SAAS00894283};	Histone deacetylase domain
gene-LOC110681993	1.08	1.31	1.03	1.68	2.81	1.81	1.09	0.94	1.73	73	91	72	120	190	136	80	68	131	NW_018743574.1	2295284	2297177	+	LOC110681993	GO:0043231,intracellular membrane-bounded organelle; GO:0004519,endonuclease activity; GO:0003723,RNA binding; GO:0009451,RNA modification	K23541 Ca2+/H+ antiporter, TMEM165/GDT1 family | (RefSeq) pentatricopeptide repeat-containing protein At4g21065-like (A)	FOG: PPR repeat	pentatricopeptide repeat-containing protein At1g31790-like [Chenopodium quinoa]	RecName: Full=Pentatricopeptide repeat-containing protein At1g31790;	SubName: Full=Uncharacterized protein {ECO:0000313|EMBL:KNA15008.1};	Pentacotripeptide-repeat region of PRORP
gene-LOC110681994	19.79	17.57	18.49	13.95	13.11	16.15	14.53	15.58	12.98	1010	926	979	752	670	920	804	849	745	NW_018743574.1	2337437	2341203	+	LOC110681994	GO:0008441,3'(2'),5'-bisphosphate nucleotidase activity; GO:0004441,inositol-1,4-bisphosphate 1-phosphatase activity; GO:0046872,metal ion binding; GO:0009738,abscisic acid-activated signaling pathway; GO:0046854,phosphatidylinositol phosphorylation; GO:0006790,sulfur compound metabolic process	K15422 3'(2'), 5'-bisphosphate nucleotidase / inositol polyphosphate 1-phosphatase [EC:3.1.3.7 3.1.3.57] | (RefSeq) SAL1 phosphatase-like (A)	Salt-sensitive 3'-phosphoadenosine-5'-phosphatase HAL2/SAL1	SAL1 phosphatase-like [Chenopodium quinoa]	RecName: Full=SAL1 phosphatase; AltName: Full=3'(2'),5'-bisphosphate nucleotidase 1; EC=3.1.3.7; AltName: Full=3'(2'),5'-bisphosphonucleoside 3'(2')-phosphohydrolase 1; AltName: Full=DPNPase 1; AltName: Full=Inositol polyphosphate 1-phosphatase 1; Short=IPPase 1; AltName: Full=Inositol-1,4-bisphosphate 1-phosphatase 1; EC=3.1.3.57; AltName: Full=Protein FIERY 1;	SubName: Full=Uncharacterized protein {ECO:0000313|EMBL:KNA15008.1};	Inositol monophosphatase family
gene-LOC110681995	0.02	0	0	0.05	0.39	0.11	0.09	0.09	0.04	1	0	0	2	16	5	4	4	2	NW_018743574.1	2297218	2298494	-	LOC110681995	GO:0000326,protein storage vacuole	K12472 epidermal growth factor receptor substrate 15 | (RefSeq) GATA zinc finger domain-containing protein 14-like (A)	--	BURP domain-containing protein BNM2A-like [Chenopodium quinoa]	RecName: Full=BURP domain-containing protein BNM2A {ECO:0000303|PubMed:19714473}; AltName: Full=Brassica napus microspore-derived embryo protein 2 {ECO:0000303|PubMed:9790599}; Short=BNM2 {ECO:0000303|PubMed:9790599}; Flags: Precursor;	SubName: Full=Uncharacterized protein {ECO:0000313|EMBL:EXB63587.1};	BURP domain
gene-LOC110681997	0.78	0.93	0.82	0.11	0.21	0.25	0.25	0.09	0.16	34	42	37	5	9	12	12	4	8	NW_018743574.1	2310102	2312047	+	LOC110681997	--	--	--	uncharacterized protein LOC110681997 [Chenopodium quinoa]	--	SubName: Full=Uncharacterized protein {ECO:0000313|EMBL:EYU42625.1};	Organ specific protein
gene-LOC110682001	20.58	20.71	20.87	15.02	22.7	16.68	19.24	17.53	18.1	861	895	906	664	951	779	873	783	852	NW_018743574.1	2389888	2394207	+	LOC110682001	--	K17427 large subunit ribosomal protein L46 | (RefSeq) 39S ribosomal protein L46, mitochondrial-like isoform X1 (A)	Mitochondrial ribosomal protein L17	39S ribosomal protein L46, mitochondrial-like isoform X1 [Chenopodium quinoa]	--	SubName: Full=Uncharacterized protein {ECO:0000313|EMBL:KNA15473.1};	39S mitochondrial ribosomal protein L46
gene-LOC110682002	0.21	0.38	0.09	0.45	0.79	1.07	0.91	0.8	0.98	17	32	8	39	65	98	81	70	91	NW_018742244.1	3024162	3026469	+	LOC110682002	GO:0005739,mitochondrion; GO:0004519,endonuclease activity; GO:0003723,RNA binding; GO:0008270,zinc ion binding; GO:0009451,RNA modification	K23541 Ca2+/H+ antiporter, TMEM165/GDT1 family | (RefSeq) pentatricopeptide repeat-containing protein At4g21065-like (A)	FOG: PPR repeat	pentatricopeptide repeat-containing protein At2g03880, mitochondrial-like [Chenopodium quinoa]	RecName: Full=Pentatricopeptide repeat-containing protein At2g03880, mitochondrial; Flags: Precursor;	SubName: Full=Uncharacterized protein {ECO:0000313|EMBL:KNA12600.1};	Tetratricopeptide repeat
gene-LOC110682003	2.84	3.58	3.83	3.65	6.29	2.91	3.68	2.79	3.36	145	189	203	197	322	166	204	152	193	NW_018743574.1	2409747	2415865	-	LOC110682003	--	--	--	uncharacterized protein LOC110682003 [Chenopodium quinoa]	--	SubName: Full=Uncharacterized protein {ECO:0000313|EMBL:KNA15475.1};	--
gene-LOC110682004	9.07	8.69	9.61	8.13	4.64	6.67	7.08	7.04	7.04	790	782	869	748	405	649	669	655	690	NW_018743574.1	2418694	2424307	+	LOC110682004	GO:0005737,cytoplasm; GO:0016021,integral component of membrane; GO:0005634,nucleus; GO:0016757,transferase activity, transferring glycosyl groups; GO:0006004,fucose metabolic process; GO:0006486,protein glycosylation	K23280 rhamnogalacturonan I rhamnosyltransferase [EC:2.4.1.351] | (RefSeq) uncharacterized protein At1g04910-like (A)	--	uncharacterized protein At1g04910-like [Chenopodium quinoa]	RecName: Full=O-fucosyltransferase 38 {ECO:0000305}; Short=O-FucT-38 {ECO:0000305}; EC=2.4.1.- {ECO:0000305}; AltName: Full=O-fucosyltransferase family protein {ECO:0000312|EMBL:ARJ31455.1};	SubName: Full=Uncharacterized protein {ECO:0000313|EMBL:KNA22799.1};	GDP-fucose protein O-fucosyltransferase
gene-LOC110682005	1.42	1.71	1.56	1.42	0.62	1.13	0.84	1.67	1.29	147	183	167	155	64	131	94	185	150	NW_018743574.1	2424599	2428356	+	LOC110682005	GO:0009567,double fertilization forming a zygote and endosperm; GO:0009555,pollen development; GO:0007338,single fertilization	--	--	uncharacterized protein LOC110682005 [Chenopodium quinoa]	RecName: Full=Protein KOKOPELLI {ECO:0000303|PubMed:20478994};	SubName: Full=Uncharacterized protein {ECO:0000313|EMBL:KNA22885.1};	--
gene-LOC110682006	2.19	1.75	2.11	5.91	7.49	6.54	6.61	6.31	6.79	248	205	248	707	849	827	811	763	865	NW_018743574.1	2437146	2442151	-	LOC110682006	GO:0009507,chloroplast; GO:0009941,chloroplast envelope; GO:0009535,chloroplast thylakoid membrane; GO:0016021,integral component of membrane; GO:0005739,mitochondrion; GO:0009536,plastid; GO:0005524,ATP binding; GO:0004176,ATP-dependent peptidase activity; GO:0004222,metalloendopeptidase activity; GO:0008237,metallopeptidase activity; GO:0009793,embryo development ending in seed dormancy; GO:000…	K03798 cell division protease FtsH [EC:3.4.24.-] | (RefSeq) ATP-dependent zinc metalloprotease FTSH, chloroplastic-like (A)	AAA+-type ATPase containing the peptidase M41 domain	probable inactive ATP-dependent zinc metalloprotease FTSHI 4, chloroplastic [Chenopodium quinoa]	RecName: Full=Probable inactive ATP-dependent zinc metalloprotease FTSHI 4, chloroplastic; Short=AtFTSHI4 {ECO:0000303|PubMed:12185496}; AltName: Full=Protein EMBRYO DEFECTIVE 3144 {ECO:0000303|PubMed:21139083}; AltName: Full=Protein FTSH INACTIVE PROTEASE 4 {ECO:0000303|PubMed:12185496}; Flags: Precursor;	SubName: Full=Uncharacterized protein {ECO:0000313|EMBL:KNA05337.1};	AAA domain
gene-LOC110682007	3.15	3.03	2.43	4.77	4.14	4.08	3.93	4.72	4.85	293	292	235	469	386	424	397	469	508	NW_018743574.1	2432392	2436429	+	LOC110682007	GO:0043231,intracellular membrane-bounded organelle; GO:0004519,endonuclease activity; GO:0003723,RNA binding; GO:0009451,RNA modification	K17710 pentatricopeptide repeat domain-containing protein 1 | (RefSeq) putative pentatricopeptide repeat-containing protein At2g02150 (A)	FOG: PPR repeat	pentatricopeptide repeat-containing protein At5g24830-like [Chenopodium quinoa]	RecName: Full=Pentatricopeptide repeat-containing protein At5g24830;	SubName: Full=Uncharacterized protein {ECO:0000313|EMBL:KNA05336.1};	MA3 domain
gene-LOC110682008	3.4	3.94	4.85	3.13	1.5	3.88	4.13	2.67	2.39	215	257	318	209	95	274	283	180	170	NW_018743574.1	2444395	2470559	-	LOC110682008	GO:0046861,glyoxysomal membrane; GO:0005779,integral component of peroxisomal membrane; GO:0005743,mitochondrial inner membrane; GO:0005777,peroxisome; GO:0005774,vacuolar membrane; GO:0015217,ADP transmembrane transporter activity; GO:0080122,AMP transmembrane transporter activity; GO:0015297,antiporter activity; GO:0005347,ATP transmembrane transporter activity; GO:0015228,coenzyme A transmembr…	K13354 solute carrier family 25 (peroxisomal adenine nucleotide transporter), member 17 | (RefSeq) peroxisomal nicotinamide adenine dinucleotide carrier-like isoform X1 (A)	Predicted mitochondrial carrier protein	peroxisomal nicotinamide adenine dinucleotide carrier-like isoform X1 [Chenopodium quinoa]	RecName: Full=Peroxisomal nicotinamide adenine dinucleotide carrier; AltName: Full=Peroxisomal NAD carrier; AltName: Full=Peroxisomal membrane protein 38, (PMP36); Short=AtPMP38; AltName: Full=Protein ABERRANT PEROXISOME MORPHOLOGY 3; AltName: Full=Solute carrier family 25 member 17;	SubName: Full=Uncharacterized protein {ECO:0000313|EMBL:KNA05338.1};	H2-forming N5,N10-methylene-tetrahydromethanopterin dehydrogenase
gene-LOC110682009	36.63	32.03	41.9	20.58	23.96	22.49	19.77	19.41	21.35	2241	2024	2660	1330	1468	1536	1312	1268	1470	NW_018743574.1	2457301	2459115	+	LOC110682009	GO:0005634,nucleus; GO:0003700,DNA-binding transcription factor activity; GO:0046872,metal ion binding; GO:0046983,protein dimerization activity; GO:0000977,RNA polymerase II regulatory region sequence-specific DNA binding; GO:0009791,post-embryonic development; GO:0006357,regulation of transcription by RNA polymerase II; GO:0006351,transcription, DNA-templated	--	Tam3-transposase (Ac family)	zinc finger BED domain-containing protein RICESLEEPER 1-like [Chenopodium quinoa]	RecName: Full=Zinc finger BED domain-containing protein RICESLEEPER 2; AltName: Full=Transposase-like protein RICESLEEPER 2;	SubName: Full=Uncharacterized protein {ECO:0000313|EMBL:KMS98900.1};	Domain of unknown function (DUF4413)
gene-LOC110682010	3.34	2.73	1.86	4.94	3.39	4.41	5.12	4.59	4.15	256	216	148	400	260	377	425	375	358	NW_018743574.1	2474737	2479729	+	LOC110682010	GO:0033186,CAF-1 complex; GO:0005634,nucleus; GO:0042393,histone binding; GO:0008283,cell proliferation; GO:0016569,covalent chromatin modification; GO:0006310,DNA recombination; GO:0000724,double-strand break repair via homologous recombination; GO:0031507,heterochromatin assembly; GO:0048366,leaf development; GO:0009933,meristem structural organization; GO:0006334,nucleosome assembly; GO:000955…	K10751 chromatin assembly factor 1 subunit B | (RefSeq) chromatin assembly factor 1 subunit FAS2-like (A)	Chromatin assembly complex 1 subunit B/CAC2 (contains WD40 repeats)	chromatin assembly factor 1 subunit FAS2-like [Chenopodium quinoa]	RecName: Full=Chromatin assembly factor 1 subunit FAS2; Short=CAF-1 subunit FAS2; AltName: Full=CAF-1 p60 homolog; AltName: Full=Protein FASCIATA 2;	SubName: Full=Uncharacterized protein {ECO:0000313|EMBL:KNA08086.1};	Coatomer WD associated region
gene-LOC110682011	2.57	2.2	2.3	5.09	6.02	4.37	4.09	3.94	4.94	212	187	197	443	497	402	366	347	458	NW_018743574.1	2481814	2486915	-	LOC110682011	GO:0005794,Golgi apparatus; GO:0016021,integral component of membrane; GO:0016413,O-acetyltransferase activity; GO:0071554,cell wall organization or biogenesis	K23877 xyloglucan O-acetyltransferase | (RefSeq) protein ALTERED XYLOGLUCAN 4-like isoform X1 (A)	--	protein trichome berefringence-like 7 [Chenopodium quinoa]	RecName: Full=Protein trichome berefringence-like 7;	SubName: Full=Uncharacterized protein {ECO:0000313|EMBL:KNA08088.1};	PMR5 N terminal Domain
gene-LOC110682012	5.97	3.96	3.91	10.01	8.2	10.13	11.61	12.86	11.13	403	276	274	713	554	763	849	926	845	NW_018742244.1	3037497	3041455	-	LOC110682012	GO:0005737,cytoplasm; GO:0004046,aminoacylase activity; GO:0008237,metallopeptidase activity; GO:0006520,cellular amino acid metabolic process	K14677 aminoacylase [EC:3.5.1.14] | (RefSeq) aminoacylase-1-like (A)	Aminoacylase ACY1 and related metalloexopeptidases	aminoacylase-1-like [Chenopodium quinoa]	--	SubName: Full=Uncharacterized protein {ECO:0000313|EMBL:KNA12603.1};	Peptidase dimerisation domain
gene-LOC110682013	6.86	6.73	6.97	11.55	6.38	11.26	11.62	11.29	11.79	1117	1132	1178	1988	1040	2048	2052	1964	2160	NW_018743574.1	2507257	2519624	-	LOC110682013	GO:0003677,DNA binding; GO:0046872,metal ion binding	--	--	zinc finger CCCH domain-containing protein 38-like isoform X1 [Chenopodium quinoa]	RecName: Full=Zinc finger CCCH domain-containing protein 38; Short=AtC3H38;	SubName: Full=Uncharacterized protein {ECO:0000313|EMBL:KNA22561.1};	RNA-binding, Nab2-type zinc finger
gene-LOC110682014	2.43	2.79	2.94	6.52	5.05	6.18	6.88	6.23	6.25	282	335	354	800	588	801	867	773	817	NW_018743574.1	2538031	2548396	-	LOC110682014	GO:0009507,chloroplast; GO:0000111,nucleotide-excision repair factor 2 complex; GO:0071942,XPC complex; GO:0003684,damaged DNA binding; GO:0003697,single-stranded DNA binding; GO:0006298,mismatch repair; GO:0006289,nucleotide-excision repair	K10838 xeroderma pigmentosum group C-complementing protein | (RefSeq) DNA repair protein RAD4-like (A)	Nucleotide excision repair complex XPC-HR23B, subunit XPC/DPB11	DNA repair protein RAD4-like [Chenopodium quinoa]	RecName: Full=DNA repair protein RAD4 {ECO:0000312|EMBL:AED92319.1};	SubName: Full=Uncharacterized protein {ECO:0000313|EMBL:KNA14538.1};	Transglutaminase-like superfamily
gene-LOC110682015	0.02	0.08	0.1	0.09	0.44	0.09	0.18	0.11	0.07	2	8	10	10	44	10	20	12	8	NW_018743574.1	2552327	2557170	-	LOC110682015	GO:0005794,Golgi apparatus; GO:0000139,Golgi membrane; GO:0016021,integral component of membrane; GO:0015020,glucuronosyltransferase activity; GO:0080116,glucuronoxylan glucuronosyltransferase activity; GO:0046872,metal ion binding; GO:0071555,cell wall organization; GO:0010417,glucuronoxylan biosynthetic process; GO:0009834,plant-type secondary cell wall biogenesis; GO:0045492,xylan biosynthetic…	K20890 xylan alpha-glucuronosyltransferase [EC:2.4.1.-] | (RefSeq) UDP-glucuronate:xylan alpha-glucuronosyltransferase 1-like (A)	Glycosyl transferase, family 8 - glycogenin	UDP-glucuronate:xylan alpha-glucuronosyltransferase 1-like [Chenopodium quinoa]	RecName: Full=UDP-glucuronate:xylan alpha-glucuronosyltransferase 1; Short=UDP-GlcA:xylan glucuronyltransferase 1; EC=2.4.1.-; AltName: Full=Glycogenin-like protein 1; AltName: Full=Plant glycogenin-like starch initiation protein 1; AltName: Full=Protein GLUCURONIC ACID SUBSTITUTION OF XYLAN 1; Short=AtGUX1;	RecName: Full=Hexosyltransferase {ECO:0000256|RuleBase:RU362027}; EC=2.4.1.- {ECO:0000256|RuleBase:RU362027};	Nucleotide-diphospho-sugar transferase
gene-LOC110682016	0.23	0.22	0.25	3.81	1.08	2.9	3.4	2.97	3.2	16	16	18	280	75	225	256	220	250	NW_018743574.1	2548923	2551545	+	LOC110682016	GO:0071944,cell periphery; GO:0005618,cell wall; GO:0005576,extracellular region; GO:0045330,aspartyl esterase activity; GO:0030599,pectinesterase activity; GO:0046910,pectinesterase inhibitor activity; GO:0042545,cell wall modification; GO:0045490,pectin catabolic process	K01051 pectinesterase [EC:3.1.1.11] | (RefSeq) pectinesterase 2-like (A)	--	probable pectinesterase/pectinesterase inhibitor 51 [Chenopodium quinoa]	RecName: Full=Probable pectinesterase/pectinesterase inhibitor 51; Includes: RecName: Full=Pectinesterase inhibitor 51; AltName: Full=Pectin methylesterase inhibitor 51; Includes: RecName: Full=Pectinesterase 51; Short=PE 51; EC=3.1.1.11; AltName: Full=Pectin methylesterase 51; Short=AtPME51; Flags: Precursor;	SubName: Full=Uncharacterized protein {ECO:0000313|EMBL:KNA11849.1};	Pectate lyase superfamily protein
gene-LOC110682017	0	0.14	0	0	0.33	0.04	0	0.09	0.08	0	6	0	0	14	2	0	4	4	NW_018743574.1	2570244	2571431	-	LOC110682017	GO:0004190,aspartic-type endopeptidase activity; GO:0004519,endonuclease activity; GO:0046872,metal ion binding; GO:0003676,nucleic acid binding; GO:0003964,RNA-directed DNA polymerase activity; GO:0015074,DNA integration; GO:0006310,DNA recombination	K18195 rhamnogalacturonan endolyase [EC:4.2.2.23] | (RefSeq) probable rhamnogalacturonate lyase B (A)	FOG: Transposon-encoded proteins with TYA, reverse transcriptase, integrase domains in various combinations	uncharacterized protein LOC110682017 [Chenopodium quinoa]	RecName: Full=Retrovirus-related Pol polyprotein from transposon RE1; AltName: Full=Retro element 1 {ECO:0000303|PubMed:10689195}; Short=AtRE1 {ECO:0000303|PubMed:10689195}; Includes: RecName: Full=Protease RE1; EC=3.4.23.-; Includes: RecName: Full=Reverse transcriptase RE1; EC=2.7.7.49; Includes: RecName: Full=Endonuclease RE1;	SubName: Full=Uncharacterized protein {ECO:0000313|EMBL:KYP54496.1};	Reverse transcriptase (RNA-dependent DNA polymerase)
gene-LOC110682019	0.3	0.55	0.37	1	1.07	0.53	0.4	0.57	0.77	26	50	34	93	94	52	38	54	76	NW_018743574.1	2581140	2587658	-	LOC110682019	GO:0009507,chloroplast; GO:0005634,nucleus; GO:0018024,histone-lysine N-methyltransferase activity; GO:0046872,metal ion binding	K11446 histone demethylase JARID1 [EC:1.14.11.-] | (RefSeq) lysine-specific demethylase 5D-like (A)	Putative transcription factor ASH1/LIN-59	probable Histone-lysine N-methyltransferase ATXR5 [Chenopodium quinoa]	RecName: Full=Probable Histone-lysine N-methyltransferase ATXR5; EC=2.1.1.43; Flags: Precursor;	SubName: Full=Uncharacterized protein {ECO:0000313|EMBL:KNA14302.1};	SET domain
gene-LOC110682020	0.21	0.6	0.35	1.19	2.16	0.72	0.82	0.99	0.89	10	29	17	59	102	38	42	50	47	NW_018743574.1	2591950	2593271	+	LOC110682020	GO:0005634,nucleus; GO:0006952,defense response; GO:0009870,defense response signaling pathway, resistance gene-dependent	K20725 MAP kinase substrate 1 | (RefSeq) protein MKS1-like (A)	--	protein MKS1-like [Chenopodium quinoa]	RecName: Full=Protein MKS1; AltName: Full=Protein MAP kinase 4 substrate 1; AltName: Full=VQ motif-containing protein 21 {ECO:0000303|PubMed:22535423}; Short=AtVQ21 {ECO:0000303|PubMed:22535423};	SubName: Full=Uncharacterized protein {ECO:0000313|EMBL:KNA03600.1};	VQ motif
gene-LOC110682021	1.19	1.14	1.53	0.9	0.85	1.18	1.43	1.1	1.41	128	127	171	102	92	142	167	127	171	NW_018743574.1	2595055	2600172	-	LOC110682021	--	--	--	uncharacterized protein LOC110682021 [Chenopodium quinoa]	--	SubName: Full=Uncharacterized protein {ECO:0000313|EMBL:KNA25310.1};	PHD-finger
gene-LOC110682022	0	0	0	0.08	0.24	0.02	0.04	0.04	0.05	0	0	0	8	24	2	4	4	6	NW_018743574.1	2638537	2642201	-	LOC110682022	GO:0005634,nucleus; GO:0048188,Set1C/COMPASS complex; GO:0042393,histone binding; GO:0008168,methyltransferase activity; GO:0010228,vegetative to reproductive phase transition of meristem	K20241 WD repeat-containing protein 44 | (RefSeq) WD repeat-containing protein 44-like (A)	WD40 repeat-containing protein	WD repeat-containing protein 44-like [Chenopodium quinoa]	RecName: Full=COMPASS-like H3K4 histone methylase component WDR5A {ECO:0000303|PubMed:19567704}; Short=AtWDR5A {ECO:0000303|PubMed:19567704};	SubName: Full=Uncharacterized protein {ECO:0000313|EMBL:KNA03239.1}; Flags: Fragment;	Ciliary BBSome complex subunit 2, middle region
gene-LOC110682023	0.54	2.92	1.22	5.14	3.84	2.7	3.19	2.79	3.33	30	167	70	301	213	167	192	165	208	NW_018743574.1	2655573	2657128	-	LOC110682023	GO:0004842,ubiquitin-protein transferase activity; GO:0010200,response to chitin	K09561 STIP1 homology and U-box containing protein 1 [EC:2.3.2.27] | (RefSeq) E3 ubiquitin-protein ligase CHIP-like (A)	--	U-box domain-containing protein 27-like [Chenopodium quinoa]	RecName: Full=U-box domain-containing protein 27; EC=2.3.2.27; AltName: Full=Plant U-box protein 27; AltName: Full=RING-type E3 ubiquitin transferase PUB27 {ECO:0000305};	RecName: Full=RING-type E3 ubiquitin transferase {ECO:0000256|SAAS:SAAS00702733}; EC=2.3.2.27 {ECO:0000256|SAAS:SAAS00702733};	Zinc-finger of the MIZ type in Nse subunit
gene-LOC110682024	0.45	0.49	0.49	1.26	1.1	1.28	1.56	1.44	1.14	74	82	84	218	180	234	277	252	210	NW_018743574.1	2671191	2683546	-	LOC110682024	GO:0016020,membrane; GO:0005654,nucleoplasm; GO:0005634,nucleus; GO:0051301,cell division; GO:0016569,covalent chromatin modification; GO:0000086,G2/M transition of mitotic cell cycle; GO:0009933,meristem structural organization; GO:0009934,regulation of meristem structural organization	K22614 NLR family CARD domain-containing protein 3 | (RefSeq) protein NLRC3-like (A)	FOG: TPR repeat	protein TONSOKU-like [Chenopodium quinoa]	RecName: Full=Protein TONSOKU; AltName: Full=Protein BRUSHY 1; AltName: Full=Protein MGOUN 3;	SubName: Full=Uncharacterized protein {ECO:0000313|EMBL:KNA11274.1};	TPR repeat
gene-LOC110682025	2.21	3.34	3.12	4.72	4.2	5.34	5.2	6.46	5.7	82	128	120	185	156	221	209	256	238	NW_018743574.1	2684488	2687071	-	LOC110682025	GO:0016607,nuclear speck; GO:0005634,nucleus; GO:0005681,spliceosomal complex; GO:0006397,mRNA processing; GO:0008380,RNA splicing	K09131 uncharacterized protein | (RefSeq) UPF0235 protein C15orf40 homolog (A)	Uncharacterized conserved protein, contains YggU domain	UPF0235 protein C15orf40 homolog [Chenopodium quinoa]	RecName: Full=UPF0235 protein At5g63440;	SubName: Full=Uncharacterized protein {ECO:0000313|EMBL:KNA12937.1};	Uncharacterised ACR, YggU family COG1872
gene-LOC110682026	1.52	2.4	2.21	2.24	1.97	2.72	1.83	2.07	2.47	96	157	145	150	125	192	126	140	176	NW_018742244.1	3026560	3029685	-	LOC110682026	--	--	--	--	--	--	--
gene-LOC110682027	0.93	1.3	1.06	2.83	3.17	3.1	2.77	3.78	2.95	109	158	129	351	373	407	353	474	390	NW_018743574.1	2695254	2700611	-	LOC110682027	GO:1990316,Atg1/ULK1 kinase complex; GO:0005776,autophagosome; GO:0031410,cytoplasmic vesicle; GO:0006914,autophagy; GO:0015031,protein transport	K08331 autophagy-related protein 13 | (RefSeq) autophagy-related protein 13b-like (A)	Phosphoprotein involved in cytoplasm to vacuole targeting and autophagy	autophagy-related protein 13b-like [Chenopodium quinoa]	RecName: Full=Autophagy-related protein 13b {ECO:0000303|PubMed:12114572}; Short=AtAPG13b {ECO:0000303|PubMed:12114572};	SubName: Full=Uncharacterized protein {ECO:0000313|EMBL:KNA12935.1};	Protein of unknown function (DUF4005)
gene-LOC110682028	0.97	1.23	0.86	1.62	1.59	1.46	1.3	1.7	1.59	85	112	79	151	140	144	124	160	158	NW_018743574.1	2687747	2691934	-	LOC110682028	GO:0005776,autophagosome; GO:0031410,cytoplasmic vesicle; GO:0005524,ATP binding; GO:0003676,nucleic acid binding; GO:0004674,protein serine/threonine kinase activity; GO:0006914,autophagy; GO:0015031,protein transport	K08269 serine/threonine-protein kinase ULK2 [EC:2.7.11.1] | (RefSeq) serine/threonine-protein kinase ATG1a-like (A)	Serine/threonine-protein kinase involved in autophagy	serine/threonine-protein kinase ATG1t-like isoform X1 [Chenopodium quinoa]	RecName: Full=Serine/threonine-protein kinase ATG1t {ECO:0000305}; EC=2.7.11.-; AltName: Full=Autophagy-related protein 1t {ECO:0000305};	SubName: Full=Uncharacterized protein {ECO:0000313|EMBL:KNA12936.1};	Lipopolysaccharide kinase (Kdo/WaaP) family
gene-LOC110682029	0.04	0.04	0	0	0	0	0	0	0.02	2	2	0	0	0	0	0	0	1	NW_018743574.1	2707671	2709048	+	LOC110682029	GO:0016021,integral component of membrane; GO:0046872,metal ion binding; GO:0061630,ubiquitin protein ligase activity; GO:0043161,proteasome-mediated ubiquitin-dependent protein catabolic process	K19040 E3 ubiquitin-protein ligase ATL10/75/76/77/78 [EC:2.3.2.27] | (RefSeq) RING-H2 finger protein ATL78-like (A)	FOG: Predicted E3 ubiquitin ligase	RING-H2 finger protein ATL78-like [Chenopodium quinoa]	RecName: Full=RING-H2 finger protein ATL78; EC=2.3.2.27 {ECO:0000305}; AltName: Full=RING-type E3 ubiquitin transferase ATL78 {ECO:0000305};	SubName: Full=Uncharacterized protein {ECO:0000313|EMBL:KNA25175.1};	Prokaryotic RING finger family 1
gene-LOC110682030	0	0.14	0.27	0.04	0.23	0.04	0.21	0.13	0	0	6	12	2	10	2	10	6	0	NW_018743574.1	2719543	2720748	+	LOC110682030	GO:0016021,integral component of membrane; GO:0046872,metal ion binding; GO:0061630,ubiquitin protein ligase activity; GO:0043161,proteasome-mediated ubiquitin-dependent protein catabolic process	K19040 E3 ubiquitin-protein ligase ATL10/75/76/77/78 [EC:2.3.2.27] | (RefSeq) RING-H2 finger protein ATL78-like (A)	FOG: Predicted E3 ubiquitin ligase	RING-H2 finger protein ATL78-like [Chenopodium quinoa]	RecName: Full=RING-H2 finger protein ATL78; EC=2.3.2.27 {ECO:0000305}; AltName: Full=RING-type E3 ubiquitin transferase ATL78 {ECO:0000305};	SubName: Full=Uncharacterized protein {ECO:0000313|EMBL:KNA25176.1};	Domain of unknown function (DUF3439)
gene-LOC110682031	0	0	0	0	0	0	0.07	0	0	0	0	0	0	0	0	3	0	0	NW_018743574.1	2749574	2750719	+	LOC110682031	GO:0016021,integral component of membrane; GO:0046872,metal ion binding; GO:0061630,ubiquitin protein ligase activity; GO:0043161,proteasome-mediated ubiquitin-dependent protein catabolic process	K19040 E3 ubiquitin-protein ligase ATL10/75/76/77/78 [EC:2.3.2.27] | (RefSeq) RING-H2 finger protein ATL78-like (A)	FOG: Predicted E3 ubiquitin ligase	RING-H2 finger protein ATL78-like [Chenopodium quinoa]	RecName: Full=RING-H2 finger protein ATL78; EC=2.3.2.27 {ECO:0000305}; AltName: Full=RING-type E3 ubiquitin transferase ATL78 {ECO:0000305};	SubName: Full=Uncharacterized protein {ECO:0000313|EMBL:KNA25176.1};	Domain of unknown function (DUF3439)
gene-LOC110682032	0	0	0	0.04	0	0	0.04	0	0	0	0	0	2	0	0	2	0	0	NW_018743574.1	2742110	2743296	+	LOC110682032	GO:0016021,integral component of membrane; GO:0046872,metal ion binding; GO:0061630,ubiquitin protein ligase activity; GO:0043161,proteasome-mediated ubiquitin-dependent protein catabolic process	K19040 E3 ubiquitin-protein ligase ATL10/75/76/77/78 [EC:2.3.2.27] | (RefSeq) RING-H2 finger protein ATL78-like (A)	FOG: Predicted E3 ubiquitin ligase	RING-H2 finger protein ATL78-like [Chenopodium quinoa]	RecName: Full=RING-H2 finger protein ATL78; EC=2.3.2.27 {ECO:0000305}; AltName: Full=RING-type E3 ubiquitin transferase ATL78 {ECO:0000305};	SubName: Full=Uncharacterized protein {ECO:0000313|EMBL:KNA25176.1};	FANCL C-terminal domain
gene-LOC110682033	0	0.36	0	0.43	0	0.64	1.16	0.67	0.38	0	17	0	21	0	33	58	33	20	NW_018743574.1	2765326	2766621	+	LOC110682033	GO:0016021,integral component of membrane; GO:0046872,metal ion binding; GO:0061630,ubiquitin protein ligase activity; GO:0043161,proteasome-mediated ubiquitin-dependent protein catabolic process	K19040 E3 ubiquitin-protein ligase ATL10/75/76/77/78 [EC:2.3.2.27] | (RefSeq) RING-H2 finger protein ATL78-like (A)	FOG: Predicted E3 ubiquitin ligase	RING-H2 finger protein ATL78-like [Chenopodium quinoa]	RecName: Full=RING-H2 finger protein ATL78; EC=2.3.2.27 {ECO:0000305}; AltName: Full=RING-type E3 ubiquitin transferase ATL78 {ECO:0000305};	SubName: Full=Uncharacterized protein {ECO:0000313|EMBL:KNA10083.1};	Zinc finger, C3HC4 type (RING finger)
gene-LOC110682034	1.24	0.86	0.88	1.93	6.09	1.37	1.84	1.32	2.35	97	70	72	160	479	120	157	111	208	NW_018743574.1	2789409	2791947	-	LOC110682034	--	--	--	uncharacterized protein LOC110682034 [Chenopodium quinoa]	--	SubName: Full=Uncharacterized protein {ECO:0000313|EMBL:KNA02738.1}; Flags: Fragment;	--
gene-LOC110682035	2.19	2.22	1.89	7.22	6.73	6.99	7.27	7.03	7.69	839	878	754	2927	2583	2994	3023	2877	3320	NW_018743574.1	2810306	2838346	+	LOC110682035	--	K19026 spatacsin | (RefSeq) uncharacterized protein LOC110682035 isoform X1 (A)	Uncharacterized conserved protein	uncharacterized protein LOC110682035 isoform X1 [Chenopodium quinoa]	--	SubName: Full=Uncharacterized protein {ECO:0000313|EMBL:KNA13110.1};	Spatacsin C-terminus
gene-LOC110682036	1.58	1.99	2.47	3	1	3.56	2.96	3.27	2.92	103	134	167	207	65	259	209	228	214	NW_018742244.1	3029764	3032863	-	LOC110682036	--	--	--	--	--	--	--
gene-LOC110682037	1.88	1.64	1.97	2.58	0.86	2.09	2.07	2.88	2.53	102	92	111	148	47	127	122	167	155	NW_018743574.1	2838594	2841521	+	LOC110682037	GO:0009507,chloroplast; GO:0009570,chloroplast stroma; GO:0010236,plastoquinone biosynthetic process	--	--	probable plastid-lipid-associated protein 7, chloroplastic [Chenopodium quinoa]	RecName: Full=Probable plastid-lipid-associated protein 7, chloroplastic; AltName: Full=Fibrillin-5; Flags: Precursor;	SubName: Full=Uncharacterized protein {ECO:0000313|EMBL:KNA13111.1};	PAP_fibrillin
gene-LOC110682038	62.7	61.65	78.17	26.56	45.25	30.19	27.73	28.16	27.8	1345	1366	1740	602	972	723	645	645	671	NW_018743574.1	2842172	2844145	+	LOC110682038	GO:0005737,cytoplasm; GO:0005829,cytosol; GO:0005634,nucleus; GO:0010039,response to iron ion; GO:0006979,response to oxidative stress	K22066 BolA-like protein 1 | (RefSeq) sufE-like protein 1, chloroplastic/mitochondrial (A)	BolA (bacterial stress-induced morphogen)-related protein	protein BOLA2-like [Chenopodium quinoa]	RecName: Full=Protein BOLA2 {ECO:0000303|PubMed:24203231};	SubName: Full=Uncharacterized protein {ECO:0000313|EMBL:EXB76036.1};	BolA-like protein
gene-LOC110682039	8.14	8.11	8.47	3.57	4.74	3.88	4.05	3.2	3.76	679	699	733	315	396	361	366	285	353	NW_018743574.1	2847138	2850425	+	LOC110682039	GO:0005634,nucleus; GO:0003677,DNA binding; GO:0003700,DNA-binding transcription factor activity; GO:0006351,transcription, DNA-templated	--	Transcription factor GT-2 and related proteins, contains trihelix DNA-binding/SANT domain	trihelix transcription factor GT-2-like [Chenopodium quinoa]	RecName: Full=Trihelix transcription factor GT-2; AltName: Full=Trihelix DNA-binding protein GT-2;	SubName: Full=Uncharacterized protein {ECO:0000313|EMBL:KNA21649.1};	Myb/SANT-like DNA-binding domain
gene-LOC110682040	17.35	15.27	16.2	21.79	24.26	21.63	21.37	21.64	22.96	1004	913	973	1332	1406	1397	1341	1337	1495	NW_018743574.1	2851069	2864534	+	LOC110682040	GO:0005634,nucleus	K14818 ribosome assembly protein SQT1 | (RefSeq) angio-associated migratory cell protein-like isoform X1 (A)	Angio-associated migratory cell protein (contains WD40 repeats)	angio-associated migratory cell protein-like isoform X1 [Chenopodium quinoa]	RecName: Full=Protein Mut11; AltName: Full=Mut11p;	SubName: Full=WD40 repeat {ECO:0000313|EMBL:OVA00406.1};	Neuroblastoma-amplified sequence, N terminal
gene-LOC110682041	2.72	3.1	3.18	5.98	2	7.08	6.83	7.38	6.6	132	155	160	306	97	383	359	382	360	NW_018743574.1	2870229	2875898	-	LOC110682041	--	--	Molecular chaperone (DnaJ superfamily)	uncharacterized protein LOC110682041 isoform X1 [Chenopodium quinoa]	--	SubName: Full=Uncharacterized protein {ECO:0000313|EMBL:KNA15219.1};	DnaJ domain
gene-LOC110682042	0.14	0.2	0.44	0.35	0.33	0.2	0.46	0.31	0.42	7	10	22	18	16	11	24	16	23	NW_018743574.1	2868246	2869606	+	LOC110682042	GO:0016021,integral component of membrane	--	--	uncharacterized protein LOC110682042 [Chenopodium quinoa]	--	SubName: Full=Uncharacterized protein {ECO:0000313|EMBL:KNA23938.1};	--
gene-LOC110682043	0.47	0.7	0.62	0.54	0.95	0.43	0.46	0.55	0.38	55	85	75	67	111	56	58	69	50	NW_018743574.1	2889677	2896628	+	LOC110682043	--	--	--	uncharacterized protein LOC110682043 isoform X1 [Chenopodium quinoa]	--	--	--
gene-LOC110682044	3.89	1.88	2.13	4.81	4.36	6.25	5.24	5.24	4.54	220	110	125	287	247	394	321	316	289	NW_018742244.1	3033056	3036996	-	LOC110682044	GO:0008777,acetylornithine deacetylase activity; GO:0046872,metal ion binding; GO:0006526,arginine biosynthetic process	K14677 aminoacylase [EC:3.5.1.14] | (RefSeq) aminoacylase-1-like (A)	Aminoacylase ACY1 and related metalloexopeptidases	aminoacylase-1-like [Chenopodium quinoa]	RecName: Full=Acetylornithine deacetylase; EC=3.5.1.16; AltName: Full=N-acetylornithinase; Short=AO; Short=Acetylornithinase; Short=NAO;	SubName: Full=Uncharacterized protein {ECO:0000313|EMBL:KNA12602.1};	Peptidase dimerisation domain
gene-LOC110682045	0	0.28	0.06	0.03	0.12	0.16	0.11	0.05	0.04	0	20	4	2	8	12	8	4	3	NW_018743574.1	2897770	2910489	-	LOC110682045	GO:0016021,integral component of membrane; GO:0005886,plasma membrane; GO:0022857,transmembrane transporter activity	--	--	WAT1-related protein At5g64700-like [Chenopodium quinoa]	RecName: Full=WAT1-related protein At5g64700;	RecName: Full=WAT1-related protein {ECO:0000256|RuleBase:RU363077};	EamA-like transporter family
gene-LOC110682046	2.35	2.77	2.36	5.11	3.7	5.71	4.69	5.27	5.59	325	396	339	748	514	883	705	780	871	NW_018743574.1	2920497	2928573	+	LOC110682046	GO:0005777,peroxisome; GO:0010468,regulation of gene expression	--	--	uncharacterized protein LOC110682046 isoform X2 [Chenopodium quinoa]	--	SubName: Full=Uncharacterized protein {ECO:0000313|EMBL:KNA18954.1};	PIN domain
gene-LOC110682047	11.27	11.94	12.64	21.16	24	20.63	23.32	23.73	24.1	976	1068	1136	1936	2081	1994	2190	2194	2348	NW_018743574.1	2932502	2936381	-	LOC110682047	GO:0005829,cytosol; GO:0070449,elongin complex; GO:0003746,translation elongation factor activity; GO:0006355,regulation of transcription, DNA-templated; GO:0006368,transcription elongation from RNA polymerase II promoter	--	--	probable mediator of RNA polymerase II transcription subunit 26c isoform X1 [Chenopodium quinoa]	RecName: Full=Probable mediator of RNA polymerase II transcription subunit 26c;	SubName: Full=Uncharacterized protein {ECO:0000313|EMBL:KNA12147.1};	TFIIS helical bundle-like domain
gene-LOC110682049	25.89	19.24	21.93	18.69	21.81	12.93	14.76	16.45	15.69	1248	958	1097	952	1053	696	772	847	851	NW_018743574.1	2945271	2948387	+	LOC110682049	GO:0048046,apoplast; GO:0045551,cinnamyl-alcohol dehydrogenase activity; GO:0052747,sinapyl alcohol dehydrogenase activity; GO:0008270,zinc ion binding; GO:0009809,lignin biosynthetic process; GO:0009735,response to cytokinin	K00083 cinnamyl-alcohol dehydrogenase [EC:1.1.1.195] | (RefSeq) probable cinnamyl alcohol dehydrogenase 6 isoform X1 (A)	Alcohol dehydrogenase, class V	probable mannitol dehydrogenase [Chenopodium quinoa]	RecName: Full=Probable cinnamyl alcohol dehydrogenase 9; Short=AtCAD9; EC=1.1.1.195;	SubName: Full=Uncharacterized protein {ECO:0000313|EMBL:KDP35308.1};	D-isomer specific 2-hydroxyacid dehydrogenase, NAD binding domain
gene-LOC110682050	4.68	8.89	6.64	27.08	28.73	16.93	25.34	30.02	17.82	239	469	352	1461	1469	965	1403	1637	1024	NW_018743574.1	2951322	2954907	-	LOC110682050	GO:0005634,nucleus; GO:0003700,DNA-binding transcription factor activity; GO:0043565,sequence-specific DNA binding; GO:0071497,cellular response to freezing; GO:0009873,ethylene-activated signaling pathway; GO:0019760,glucosinolate metabolic process; GO:0045893,positive regulation of transcription, DNA-templated; GO:0009737,response to abscisic acid; GO:0009723,response to ethylene; GO:0009753,re…	K09286 EREBP-like factor | (RefSeq) ethylene-responsive transcription factor ERF071-like (A)	--	ethylene-responsive transcription factor ERF113-like [Chenopodium quinoa]	RecName: Full=Ethylene-responsive transcription factor ERF113; AltName: Full=Protein RELATED TO AP2 6L {ECO:0000305};	SubName: Full=Uncharacterized protein {ECO:0000313|EMBL:KNA23407.1};	AP2 domain
gene-LOC110682051	1.61	1.78	1.49	4.89	4.87	4.67	4.99	5.27	5.2	314	359	301	1006	951	1015	1055	1096	1140	NW_018742244.1	3046527	3071299	+	LOC110682051	GO:0043531,ADP binding; GO:0005524,ATP binding; GO:0006952,defense response	K13457 disease resistance protein RPM1 | (RefSeq) disease resistance protein RPM1-like isoform X1 (A)	Apoptotic ATPase	putative disease resistance protein RGA1 isoform X1 [Chenopodium quinoa]	RecName: Full=Disease resistance protein RGA2; AltName: Full=Blight resistance protein RPI; AltName: Full=RGA2-blb;	SubName: Full=NBS-LRR type resistance protein {ECO:0000313|EMBL:ABJ99599.1};	AAA domain
gene-LOC110682052	4.55	3.42	3.57	17.29	21.18	21.03	19.01	17.66	18.44	530	411	431	2127	2469	2733	2400	2195	2415	NW_018743574.1	2957654	2962734	-	LOC110682052	GO:0005737,cytoplasm; GO:0005524,ATP binding; GO:0004748,ribonucleoside-diphosphate reductase activity, thioredoxin disulfide as acceptor; GO:0009202,deoxyribonucleoside triphosphate biosynthetic process; GO:0009263,deoxyribonucleotide biosynthetic process; GO:0006260,DNA replication; GO:0046686,response to cadmium ion	K10807 ribonucleoside-diphosphate reductase subunit M1 [EC:1.17.4.1] | (RefSeq) ribonucleoside-diphosphate reductase large subunit-like (A)	Ribonucleotide reductase, alpha subunit	ribonucleoside-diphosphate reductase large subunit-like [Chenopodium quinoa]	RecName: Full=Ribonucleoside-diphosphate reductase large subunit {ECO:0000303|PubMed:10542051}; EC=1.17.4.1; AltName: Full=Protein DEFECTIVE IN POLLEN DNA DEGRADATION 2 {ECO:0000303|PubMed:22239102}; AltName: Full=Ribonucleoside-diphosphate reductase R1 subunit {ECO:0000303|PubMed:10542051}; Short=AtRNR1;	RecName: Full=Ribonucleoside-diphosphate reductase {ECO:0000256|RuleBase:RU003410}; EC=1.17.4.1 {ECO:0000256|RuleBase:RU003410};	ATP cone domain
gene-LOC110682053	8.8	7.36	5.69	11.38	16.15	13.71	12.39	13.65	12.23	466	403	313	637	857	811	712	772	729	NW_018743574.1	2964557	2970128	+	LOC110682053	GO:0005768,endosome; GO:0005794,Golgi apparatus; GO:0016021,integral component of membrane; GO:0005802,trans-Golgi network; GO:0010222,stem vascular tissue pattern formation	--	--	protein LIKE COV 2-like [Chenopodium quinoa]	RecName: Full=Protein LIKE COV 2 {ECO:0000303|PubMed:12668628};	SubName: Full=Uncharacterized protein {ECO:0000313|EMBL:KNA18584.1};	Protein of unknown function (DUF502)
gene-LOC110682054	21.99	21.68	20.25	28.19	21.56	27.65	28.14	28.11	28.86	1970	2006	1882	2668	1934	2765	2734	2689	2909	NW_018743574.1	2971253	2979008	+	LOC110682054	GO:0009507,chloroplast; GO:0009570,chloroplast stroma; GO:0030529,NA; GO:0009579,thylakoid; GO:0003729,mRNA binding; GO:0003723,RNA binding; GO:0031425,chloroplast RNA processing; GO:1901259,chloroplast rRNA processing; GO:0006397,mRNA processing	K13091 RNA-binding protein 39 | (RefSeq) RNA-binding protein 39-like (A)	Transcriptional coactivator CAPER (RRM superfamily)	RNA-binding protein 39-like [Chenopodium quinoa]	RecName: Full=RNA-binding protein CP33, chloroplastic {ECO:0000305}; AltName: Full=Protein PIGMENT DEFECTIVE 322; Flags: Precursor;	SubName: Full=Uncharacterized protein {ECO:0000313|EMBL:KNA24534.1};	Nup53/35/40-type RNA recognition motif
gene-LOC110682055	3.43	3.55	2.91	8.73	2.87	8.05	9.01	11.05	7.8	218	233	192	586	183	571	621	750	558	NW_018743574.1	2980383	2988457	+	LOC110682055	GO:0005737,cytoplasm; GO:0005634,nucleus; GO:0000932,P-body; GO:0003729,mRNA binding; GO:0006397,mRNA processing; GO:0043484,regulation of RNA splicing; GO:0006417,regulation of translation; GO:0008380,RNA splicing	K14948 polypyrimidine tract-binding protein 2 | (RefSeq) polypyrimidine tract-binding protein homolog 3-like (A)	Polypyrimidine tract-binding protein	polypyrimidine tract-binding protein homolog 3-like [Chenopodium quinoa]	RecName: Full=Polypyrimidine tract-binding protein homolog 3;	SubName: Full=Uncharacterized protein {ECO:0000313|EMBL:KNA17164.1};	RL domain
gene-LOC110682056	49.42	49.92	45.52	27.54	33.82	28.46	25.64	27.23	28.17	2351	2453	2247	1384	1611	1511	1323	1383	1508	NW_018743574.1	2989178	2993897	+	LOC110682056	GO:0003676,nucleic acid binding	--	Uncharacterized conserved protein	ribonuclease P protein subunit p25-like protein [Chenopodium quinoa]	--	SubName: Full=Uncharacterized protein {ECO:0000313|EMBL:KNA08122.1};	Rpp20 subunit of nuclear RNase MRP and P
gene-LOC110682057	898.71	879.54	936.86	516.41	434.66	519.89	524.25	517.62	551.57	47521	48042	51405	28849	23018	30688	30065	29226	32818	NW_018743574.1	3004283	3007359	-	LOC110682057	GO:0022625,cytosolic large ribosomal subunit; GO:0003723,RNA binding; GO:0003735,structural constituent of ribosome; GO:0000027,ribosomal large subunit assembly; GO:0006412,translation	K02925 large subunit ribosomal protein L3e | (RefSeq) 60S ribosomal protein L3 (A)	60S ribosomal protein L3 and related proteins	60S ribosomal protein L3 [Chenopodium quinoa]	RecName: Full=60S ribosomal protein L3;	SubName: Full=Uncharacterized protein {ECO:0000313|EMBL:KCW71110.1};	Ribosomal protein L3
gene-LOC110682058	5.36	6.19	5.75	7.98	4.69	7.27	7.79	7.98	8.1	290	346	323	456	254	439	457	461	493	NW_018743574.1	3015419	3020895	-	LOC110682058	GO:0005634,nucleus; GO:0048188,Set1C/COMPASS complex; GO:0042393,histone binding; GO:0008168,methyltransferase activity; GO:0010228,vegetative to reproductive phase transition of meristem	K13124 mitogen-activated protein kinase organizer 1 | (RefSeq) WD repeat domain-containing protein 83-like (A)	Conserved WD40 repeat-containing protein	WD repeat domain-containing protein 83-like [Chenopodium quinoa]	RecName: Full=COMPASS-like H3K4 histone methylase component WDR5A {ECO:0000303|PubMed:19567704}; Short=AtWDR5A {ECO:0000303|PubMed:19567704};	SubName: Full=Uncharacterized protein {ECO:0000313|EMBL:KNA15392.1};	PQQ enzyme repeat
gene-LOC110682059	7.1	7.77	6.25	25.83	15.4	21.46	26.54	22.73	20.58	451	510	412	1734	980	1522	1829	1542	1471	NW_018743574.1	3021927	3028225	-	LOC110682059	GO:0016021,integral component of membrane; GO:0005886,plasma membrane; GO:0019706,protein-cysteine S-palmitoyltransferase activity	K16675 palmitoyltransferase ZDHHC9/14/18 [EC:2.3.1.225] | (RefSeq) protein S-acyltransferase 8-like (A)	DHHC-type Zn-finger proteins	protein S-acyltransferase 8-like [Chenopodium quinoa]	RecName: Full=Protein S-acyltransferase 8; EC=2.3.1.225; AltName: Full=Probable palmitoyltransferase At4g24630; AltName: Full=Zinc finger DHHC domain-containing protein At4g24630;	RecName: Full=S-acyltransferase {ECO:0000256|RuleBase:RU079119}; EC=2.3.1.225 {ECO:0000256|RuleBase:RU079119}; AltName: Full=Palmitoyltransferase {ECO:0000256|RuleBase:RU079119};	DHHC palmitoyltransferase
gene-LOC110682060	13.2	9.33	11.89	13.86	7.09	12.13	12.73	12.67	11.64	998	729	933	1107	537	1024	1044	1023	990	NW_018743574.1	3034262	3040457	+	LOC110682060	GO:0016021,integral component of membrane; GO:0036459,thiol-dependent ubiquitinyl hydrolase activity; GO:0016579,protein deubiquitination; GO:0006511,ubiquitin-dependent protein catabolic process	K11851 ubiquitin carboxyl-terminal hydrolase 30 [EC:3.4.19.12] | (RefSeq) LOW QUALITY PROTEIN: ubiquitin carboxyl-terminal hydrolase 27-like (A)	Ubiquitin C-terminal hydrolase	LOW QUALITY PROTEIN: ubiquitin carboxyl-terminal hydrolase 27-like [Chenopodium quinoa]	RecName: Full=Ubiquitin carboxyl-terminal hydrolase 27; EC=3.4.19.12; AltName: Full=Deubiquitinating enzyme 27; Short=AtUBP27; AltName: Full=Ubiquitin thioesterase 27; AltName: Full=Ubiquitin-specific-processing protease 27;	SubName: Full=Uncharacterized protein {ECO:0000313|EMBL:KNA02703.1}; Flags: Fragment;	Ubiquitin carboxyl-terminal hydrolase
gene-LOC110682061	22.81	27.48	31.4	21.95	9.73	22.52	22.56	25.85	17.95	646	804	923	657	276	712	693	782	572	NW_018743574.1	3047239	3050697	+	LOC110682061	GO:0005737,cytoplasm; GO:1990726,Lsm1-7-Pat1 complex; GO:0005681,spliceosomal complex; GO:0046540,U4/U6 x U5 tri-snRNP complex; GO:0005688,U6 snRNP; GO:0003723,RNA binding; GO:0000398,mRNA splicing, via spliceosome; GO:0000956,nuclear-transcribed mRNA catabolic process; GO:0009737,response to abscisic acid; GO:0009414,response to water deprivation	K11097 small nuclear ribonucleoprotein E | (RefSeq) small nuclear ribonucleoprotein E-like (A)	Small nuclear ribonucleoprotein E	small nuclear ribonucleoprotein E-like [Chenopodium quinoa]	RecName: Full=Sm-like protein LSM5 {ECO:0000305}; Short=AtLSM5 {ECO:0000303|PubMed:23620288}; AltName: Full=Protein SUPERSENSITIVE TO ABA AND DROUGHT 1 {ECO:0000303|PubMed:11740939}; Short=AtSAD1 {ECO:0000303|PubMed:11740939}; AltName: Full=U6 snRNA-associated Sm-like protein LSM5 {ECO:0000305};	SubName: Full=Uncharacterized protein {ECO:0000313|EMBL:KNA10834.1};	LSM domain
gene-LOC110682062	4.93	4.49	4.93	12.75	7.32	12.29	13.4	15.06	12.73	472	444	490	1291	702	1315	1392	1541	1372	NW_018743574.1	3053697	3066976	+	LOC110682062	GO:0048476,Holliday junction resolvase complex; GO:0005634,nucleus; GO:0003677,DNA binding; GO:0004519,endonuclease activity; GO:0046872,metal ion binding; GO:0051301,cell division; GO:0006310,DNA recombination; GO:0006281,DNA repair; GO:0051321,meiotic cell cycle	K10882 crossover junction endonuclease EME1 [EC:3.1.22.-] | (RefSeq) crossover junction endonuclease EME1B-like isoform X1 (A)	--	crossover junction endonuclease EME1B-like isoform X1 [Chenopodium quinoa]	RecName: Full=Crossover junction endonuclease EME1B; EC=3.1.22.-; AltName: Full=Essential meiotic endonuclease 1B; Short=AtEME1B;	SubName: Full=Uncharacterized protein {ECO:0000313|EMBL:KNA23492.1};	ERCC4 domain
gene-LOC110682063	0.23	0.51	0.5	0.66	0.31	0.74	0.67	0.53	0.59	28	64	63	84	38	100	88	69	81	NW_018743574.1	3067735	3073540	-	LOC110682063	GO:0005634,nucleus; GO:0003682,chromatin binding; GO:0003677,DNA binding; GO:0006355,regulation of transcription, DNA-templated; GO:0006351,transcription, DNA-templated	--	--	TSL-kinase interacting protein 1-like [Chenopodium quinoa]	RecName: Full=TSL-kinase interacting protein 1; AltName: Full=Myb-related protein TKI1;	SubName: Full=Uncharacterized protein {ECO:0000313|EMBL:KNA23491.1};	--
gene-LOC110682064	5.06	5.06	5.09	12.54	4.47	11.4	12.59	13.87	12.08	380	392	396	994	336	955	1025	1111	1020	NW_018743574.1	3077856	3084817	+	LOC110682064	GO:0005794,Golgi apparatus; GO:0000139,Golgi membrane; GO:0016021,integral component of membrane; GO:0015297,antiporter activity; GO:0005338,nucleotide-sugar transmembrane transporter activity; GO:0022857,transmembrane transporter activity; GO:0005459,UDP-galactose transmembrane transporter activity; GO:0008643,carbohydrate transport; GO:0015780,nucleotide-sugar transmembrane transport; GO:009048…	K15285 solute carrier family 35, member E3 | (RefSeq) UDP-xylose transporter 3-like (A)	Glucose-6-phosphate/phosphate and phosphoenolpyruvate/phosphate antiporter	UDP-rhamnose/UDP-galactose transporter 4-like [Chenopodium quinoa]	RecName: Full=UDP-rhamnose/UDP-galactose transporter 4 {ECO:0000312|EMBL:AKA88217.1}; Short=UDP-Rha/UDP-Gal transporter 4 {ECO:0000303|PubMed:25053812}; AltName: Full=Bi-functional UDP-rhamnose/UDP-galactose transporter {ECO:0000312|EMBL:AIJ01998.1}; AltName: Full=Nucleotide sugar transporter-KT 1 {ECO:0000303|PubMed:16831428}; Short=AtNST-KT1 {ECO:0000303|PubMed:16831428};	SubName: Full=Uncharacterized protein {ECO:0000313|EMBL:KNA23413.1};	EamA-like transporter family
gene-LOC110682065	6.86	6.81	7.38	6.29	3.59	7.4	7.27	8.69	6.9	549	563	613	532	288	661	631	743	622	NW_018743574.1	3102183	3105562	+	LOC110682065	GO:0005856,cytoskeleton; GO:0009524,phragmoplast; GO:0005524,ATP binding; GO:0019894,kinesin binding; GO:0004674,protein serine/threonine kinase activity; GO:0000911,cytokinesis by cell plate formation; GO:0009558,embryo sac cellularization; GO:0007112,male meiosis cytokinesis	K06228 fused [EC:2.7.11.1] | (RefSeq) serine/threonine-protein kinase TIO-like isoform X1 (A)	--	serine/threonine-protein kinase TIO-like [Chenopodium quinoa]	RecName: Full=Serine/threonine-protein kinase TIO; EC=2.7.11.1; AltName: Full=Fused homolog; Short=AtFUSED; AltName: Full=Protein TWO-IN-ONE; Short=AtTIO;	SubName: Full=Uncharacterized protein {ECO:0000313|EnsemblPlants:OB12G19080.1};	Armadillo/beta-catenin-like repeat
gene-LOC110682066	1.31	1.32	0.77	4.37	3.45	3.71	3.6	4.24	4.45	206	214	125	727	543	651	615	713	788	NW_018743574.1	3139694	3144108	+	LOC110682066	GO:0016021,integral component of membrane; GO:0005886,plasma membrane; GO:0005524,ATP binding; GO:0004674,protein serine/threonine kinase activity; GO:0005496,steroid binding; GO:0006952,defense response	K13415 protein brassinosteroid insensitive 1 [EC:2.7.10.1 2.7.11.1] | (RefSeq) systemin receptor SR160-like (A)	--	systemin receptor SR160-like [Chenopodium quinoa]	RecName: Full=Systemin receptor SR160; EC=2.7.11.1; AltName: Full=Brassinosteroid LRR receptor kinase; Flags: Precursor;	SubName: Full=Uncharacterized protein {ECO:0000313|EMBL:KNA23893.1};	Leucine-rich repeat
gene-LOC110682067	0.16	0.46	0.59	0.97	0.16	1.37	1.15	1.25	1.24	10	29	37	62	10	93	76	81	85	NW_018743574.1	3159925	3164307	-	LOC110682067	GO:0005634,nucleus; GO:0003700,DNA-binding transcription factor activity; GO:0000978,RNA polymerase II proximal promoter sequence-specific DNA binding; GO:0044212,transcription regulatory region DNA binding; GO:1904369,positive regulation of sclerenchyma cell differentiation; GO:0045893,positive regulation of transcription, DNA-templated; GO:1901141,regulation of lignin biosynthetic process; GO:0…	K13424 WRKY transcription factor 33 | (RefSeq) WRKY transcription factor WRKY24-like (A)	--	probable WRKY transcription factor 13 [Chenopodium quinoa]	RecName: Full=Probable WRKY transcription factor 13; AltName: Full=WRKY DNA-binding protein 13;	SubName: Full=Uncharacterized protein {ECO:0000313|EMBL:KNA13964.1};	WRKY DNA -binding domain
gene-LOC110682068	0	0	0.05	0	0	0	0	0	0	0	0	1	0	0	0	0	0	0	NW_018743574.1	3197460	3198121	+	LOC110682068	--	--	--	uncharacterized protein LOC110682068 [Chenopodium quinoa]	--	--	--
gene-LOC110682070	0.44	0.55	0.87	1.64	2.01	2.23	2.15	1.97	2	52	67	106	204	237	293	274	248	265	NW_018743574.1	3202368	3208092	+	LOC110682070	--	--	Uncharacterized conserved protein	uncharacterized protein LOC110682070 isoform X1 [Chenopodium quinoa]	--	SubName: Full=Uncharacterized protein {ECO:0000313|EMBL:KNA10417.1};	Protein of unknown function (DUF3747)
gene-LOC110682071	2.51	2.49	2.31	2.43	2.81	3.49	4.06	2.42	2.71	232	238	222	238	260	360	407	239	282	NW_018743574.1	3248064	3261215	-	LOC110682071	GO:0005634,nucleus; GO:0003677,DNA binding; GO:0003700,DNA-binding transcription factor activity; GO:0046983,protein dimerization activity; GO:0009718,anthocyanin-containing compound biosynthetic process; GO:0016036,cellular response to phosphate starvation; GO:0006355,regulation of transcription, DNA-templated; GO:0048364,root development; GO:0080147,root hair cell development; GO:0006351,transc…	--	--	uncharacterized protein LOC110682071 isoform X1 [Chenopodium quinoa]	RecName: Full=Transcription factor AIG1; Short=AtAIG1; AltName: Full=Basic helix-loop-helix protein 32; Short=AtbHLH32; Short=bHLH 32; AltName: Full=Protein TARGET OF MOOPTEROS 5; AltName: Full=Transcription factor EN 54; AltName: Full=bHLH transcription factor bHLH032;	SubName: Full=Uncharacterized protein {ECO:0000313|EMBL:KNA18719.1};	ACT domain
gene-LOC110682072	1.6	1.66	1.36	3.56	2.56	4.01	3.28	3.83	3.02	223	239	197	525	358	625	496	570	474	NW_018743574.1	3262975	3271608	-	LOC110682072	GO:0016021,integral component of membrane; GO:0003824,catalytic activity; GO:0008152,metabolic process	K05310 ethanolamine phosphate transferase 2 subunit G [EC:2.7.-.-] | (RefSeq) GPI ethanolamine phosphate transferase 2-like isoform X1 (A)	Glycosylphosphatidylinositol anchor synthesis protein	GPI ethanolamine phosphate transferase 2-like isoform X1 [Chenopodium quinoa]	--	SubName: Full=Uncharacterized protein {ECO:0000313|EMBL:KNA13901.1};	Type I phosphodiesterase / nucleotide pyrophosphatase
gene-LOC110682073	14.16	12.37	13.44	16.71	16.1	17.55	18.73	17.45	18.63	2257	2037	2223	2814	2570	3122	3237	2970	3341	NW_018743574.1	3273222	3289580	-	LOC110682073	GO:0005829,cytosol; GO:0005871,kinesin complex; GO:0005874,microtubule; GO:0005886,plasma membrane; GO:0005524,ATP binding; GO:0016887,ATPase activity; GO:0008017,microtubule binding; GO:0003777,microtubule motor activity; GO:0009904,chloroplast accumulation movement; GO:0009903,chloroplast avoidance movement; GO:0007018,microtubule-based movement; GO:0031022,nuclear migration along microfilament	K10406 kinesin family member C2/C3 | (RefSeq) kinesin-like protein KIN-14R (A)	Kinesin (KAR3 subfamily)	kinesin-like protein KIN-14B [Chenopodium quinoa]	RecName: Full=Kinesin-like protein KIN-14B {ECO:0000305}; AltName: Full=Kinesin CDKA-1-associated protein 2 {ECO:0000303|PubMed:15247388}; AltName: Full=Kinesin-like protein KCA2 {ECO:0000303|PubMed:15247388}; AltName: Full=Kinesin-like protein for actin-based chloroplast movement 2 {ECO:0000303|PubMed:20418504};	SubName: Full=Uncharacterized protein {ECO:0000313|EMBL:KNA06256.1};	Viral A-type inclusion protein repeat
gene-LOC110682074	6.1	5.88	5.54	9.57	9.24	9.43	10.09	9.41	9.55	397	395	374	658	602	685	712	654	699	NW_018743574.1	3295343	3300615	+	LOC110682074	GO:0005634,nucleus; GO:0003700,DNA-binding transcription factor activity; GO:0046983,protein dimerization activity; GO:0000977,RNA polymerase II regulatory region sequence-specific DNA binding; GO:0000900,translation repressor activity, mRNA regulatory element binding; GO:0048438,floral whorl development; GO:0009910,negative regulation of flower development; GO:0045892,negative regulation of tran…	K09264 MADS-box transcription factor, plant | (RefSeq) MADS-box transcription factor 23-like isoform X1 (A)	MADS box transcription factor	MADS-box protein JOINTLESS-like [Chenopodium quinoa]	RecName: Full=MADS-box protein JOINTLESS; AltName: Full=LeMADS;	SubName: Full=Uncharacterized protein {ECO:0000313|EMBL:CDP01559.1};	K-box region
gene-LOC110682075	7.97	7.36	8.42	10.24	6	10.63	10.68	10.11	9.14	342	326	375	464	258	509	497	463	441	NW_018743574.1	3301966	3305647	-	LOC110682075	GO:0030176,integral component of endoplasmic reticulum membrane; GO:0005634,nucleus; GO:0102343,3-hydroxy-arachidoyl-CoA dehydratase activity; GO:0102344,3-hydroxy-behenoyl-CoA dehydratase activity; GO:0102345,3-hydroxy-lignoceroyl-CoA dehydratase activity; GO:0018812,3-hydroxyacyl-CoA dehydratase activity; GO:0102158,very-long-chain 3-hydroxyacyl-CoA dehydratase activity; GO:0030497,fatty acid e…	K10703 very-long-chain (3R)-3-hydroxyacyl-CoA dehydratase [EC:4.2.1.134] | (RefSeq) very-long-chain (3R)-3-hydroxyacyl-CoA dehydratase PASTICCINO 2-like (A)	Protein tyrosine phosphatase-like protein PTPLA (contains Pro instead of catalytic Arg)	very-long-chain (3R)-3-hydroxyacyl-CoA dehydratase PASTICCINO 2-like [Chenopodium quinoa]	RecName: Full=Very-long-chain (3R)-3-hydroxyacyl-CoA dehydratase PASTICCINO 2 {ECO:0000305}; EC=4.2.1.134 {ECO:0000305|PubMed:18799749}; AltName: Full=3-hydroxyacyl-CoA dehydratase PASTICCINO 2; Short=AtPAS2; Short=HACD; Short=HCD; AltName: Full=Protein PEPINO; Short=PEP; AltName: Full=Protein tyrosine phosphatase-like protein;	RecName: Full=Very-long-chain (3R)-3-hydroxyacyl-CoA dehydratase {ECO:0000256|RuleBase:RU363109}; EC=4.2.1.134 {ECO:0000256|RuleBase:RU363109}; Flags: Fragment;	Protein tyrosine phosphatase-like protein, PTPLA
gene-LOC110682076	12.8	12.63	13.4	16.95	13.07	15.41	18.75	19.1	18.44	838	854	910	1172	857	1126	1331	1335	1358	NW_018742244.1	3071673	3078085	-	LOC110682076	--	K14677 aminoacylase [EC:3.5.1.14] | (RefSeq) aminoacylase-1-like isoform X1 (A)	Aminoacylase ACY1 and related metalloexopeptidases	aminoacylase-1-like isoform X1 [Chenopodium quinoa]	--	SubName: Full=aminoacylase-1 {ECO:0000313|RefSeq:XP_018829218.1};	Peptidase dimerisation domain
gene-LOC110682077	3.12	2.71	2.53	6.27	5.81	5.87	5.73	6.23	5.9	214	192	180	454	399	449	426	456	455	NW_018743574.1	3306686	3314231	-	LOC110682077	GO:0016021,integral component of membrane; GO:0046873,metal ion transmembrane transporter activity	K16075 magnesium transporter | (RefSeq) magnesium transporter MRS2-I-like (A)	Magnesium transporters: CorA family	magnesium transporter MRS2-I-like [Chenopodium quinoa]	RecName: Full=Magnesium transporter MRS2-I;	SubName: Full=Uncharacterized protein {ECO:0000313|EMBL:KNA14309.1}; Flags: Fragment;	Apolipoprotein A1/A4/E domain
gene-LOC110682078	10.11	9.11	9.73	19.34	8.76	19.8	20.92	19.36	19.62	1136	1057	1134	2295	985	2482	2548	2322	2479	NW_018743574.1	3326010	3333406	-	LOC110682078	GO:0009507,chloroplast; GO:0031969,chloroplast membrane; GO:0016021,integral component of membrane; GO:0009526,plastid envelope; GO:0010020,chloroplast fission; GO:0006811,ion transport; GO:0055085,transmembrane transport	K22047 mechanosensitive ion channel protein 1/2/3 | (RefSeq) mechanosensitive ion channel protein 2, chloroplastic-like (A)	--	mechanosensitive ion channel protein 2, chloroplastic-like [Chenopodium quinoa]	RecName: Full=Mechanosensitive ion channel protein 2, chloroplastic; AltName: Full=Mechanosensitive channel of small conductance-like 2; AltName: Full=MscS-Like protein 2; Flags: Precursor;	SubName: Full=Uncharacterized protein {ECO:0000313|EMBL:KNA09929.1};	Mechanosensitive ion channel
gene-LOC110682079	0	0	0	0.22	0.2	0.19	0.06	0.06	0.17	0	0	0	22	19	20	6	6	18	NW_018743574.1	3337925	3340884	-	LOC110682079	--	--	--	uncharacterized protein At4g38062-like [Chenopodium quinoa]	RecName: Full=Uncharacterized protein At4g38062;	SubName: Full=Uncharacterized protein {ECO:0000313|EMBL:KNA14996.1};	--
gene-LOC110682080	29.92	30.32	29.19	21.86	17.14	21.44	19.82	20.24	21.78	2601	2723	2633	2008	1492	2081	1869	1879	2131	NW_018743574.1	3320426	3325400	+	LOC110682080	GO:0016021,integral component of membrane; GO:0016757,transferase activity, transferring glycosyl groups; GO:0006004,fucose metabolic process; GO:0006486,protein glycosylation	K23280 rhamnogalacturonan I rhamnosyltransferase [EC:2.4.1.351] | (RefSeq) uncharacterized protein At1g04910-like (A)	--	uncharacterized protein At1g04910-like [Chenopodium quinoa]	RecName: Full=O-fucosyltransferase 39 {ECO:0000305}; Short=O-FucT-39 {ECO:0000305}; EC=2.4.1.- {ECO:0000305}; AltName: Full=O-fucosyltransferase family protein {ECO:0000312|EMBL:ARJ31456.1};	SubName: Full=Uncharacterized protein {ECO:0000313|EMBL:KNA09931.1};	GDP-fucose protein O-fucosyltransferase
gene-LOC110682081	0.44	0.98	0.95	0.54	0.6	1.13	1.27	1.27	1.04	19	44	43	25	26	55	60	59	51	NW_018743574.1	3334620	3337834	+	LOC110682081	--	--	--	--	--	--	--
gene-LOC110682082	4.82	5.48	4.91	4.72	6.07	4.71	4.37	5.41	4.81	358	420	378	370	451	390	352	429	402	NW_018743574.1	3350685	3354653	+	LOC110682082	--	--	--	uncharacterized protein LOC110682082 [Chenopodium quinoa]	--	SubName: Full=Uncharacterized protein {ECO:0000313|EMBL:KNA14277.1};	--
gene-LOC110682083	0.47	0.39	0.29	0.32	0.17	0.53	0.47	0.68	0.6	72	61	46	51	26	89	77	110	103	NW_018743574.1	3356340	3361253	+	LOC110682083	GO:0005886,plasma membrane; GO:0003779,actin binding	--	--	protein NETWORKED 2D-like [Chenopodium quinoa]	RecName: Full=Protein NETWORKED 2D {ECO:0000303|PubMed:22840520};	SubName: Full=Uncharacterized protein {ECO:0000313|EMBL:KNA14278.1};	Coiled-coil region of CCDC155 or KASH
gene-LOC110682084	0.89	0.66	1.06	5.13	3.04	3.64	3.96	4.73	3.98	39	30	48	237	133	178	188	221	196	NW_018743574.1	3360237	3363869	-	LOC110682084	GO:0005737,cytoplasm; GO:0008936,nicotinamidase activity; GO:0006769,nicotinamide metabolic process; GO:0019365,pyridine nucleotide salvage; GO:0009737,response to abscisic acid	--	--	nicotinamidase 1-like [Chenopodium quinoa]	RecName: Full=Nicotinamidase 1 {ECO:0000305}; Short=AtNIC1 {ECO:0000303|PubMed:17335512}; EC=3.5.1.19 {ECO:0000269|PubMed:17335512}; AltName: Full=Nicotinamide deamidase 1;	SubName: Full=Uncharacterized protein {ECO:0000313|EMBL:KNA14279.1};	Isochorismatase family
gene-LOC110682085	0.58	0.45	0.35	0.48	0.46	0.68	0.46	0.58	0.42	59	47	37	52	47	78	51	63	48	NW_018743574.1	3375396	3380850	+	LOC110682085	GO:0016021,integral component of membrane; GO:0005886,plasma membrane; GO:0022857,transmembrane transporter activity	K14611 solute carrier family 23 (nucleobase transporter), member 1 | (RefSeq) nucleobase-ascorbate transporter 11-like (A)	Xanthine/uracil transporters	nucleobase-ascorbate transporter 11-like [Chenopodium quinoa]	RecName: Full=Nucleobase-ascorbate transporter 11; Short=AtNAT11;	SubName: Full=Uncharacterized protein {ECO:0000313|EMBL:KNA04619.1}; Flags: Fragment;	Permease family
gene-LOC110682086	3.17	3.71	3.63	6.62	4.85	7.63	6.83	7.06	8.39	363	438	431	800	555	974	847	862	1079	NW_018743574.1	3364964	3371431	-	LOC110682086	GO:0005634,nucleus; GO:0003713,transcription coactivator activity; GO:0006366,transcription by RNA polymerase II	--	MADS box transcription factor	protein ecdysoneless homolog [Chenopodium quinoa]	RecName: Full=Protein ecdysoneless homolog {ECO:0000250|UniProtKB:Q9W032};	SubName: Full=Uncharacterized protein {ECO:0000313|EMBL:KNA14280.1};	Tetracyclin repressor-like, C-terminal domain
gene-LOC110682087	0.2	0.46	0.4	0.4	0.31	0.74	0.43	0.58	0.45	30	73	63	65	47	126	71	95	77	NW_018743574.1	3380689	3385553	-	LOC110682087	GO:0005777,peroxisome; GO:0016629,12-oxophytodienoate reductase activity; GO:0010181,FMN binding; GO:0009695,jasmonic acid biosynthetic process; GO:0031408,oxylipin biosynthetic process; GO:0009620,response to fungus; GO:0010193,response to ozone; GO:0048443,stamen development	K05894 12-oxophytodienoic acid reductase [EC:1.3.1.42] | (RefSeq) artemisinic aldehyde Delta(11(13)) reductase-like isoform X1 (A)	NADH:flavin oxidoreductase/12-oxophytodienoate reductase	artemisinic aldehyde Delta(11(13)) reductase-like isoform X1 [Chenopodium quinoa]	RecName: Full=12-oxophytodienoate reductase 3; EC=1.3.1.42; AltName: Full=12-oxophytodienoate-10,11-reductase 3; Short=AtOPR3; Short=OPDA-reductase 3; AltName: Full=Delayed dehiscence 1; Contains: RecName: Full=12-oxophytodienoate reductase 3, N-terminally processed;	SubName: Full=Uncharacterized protein {ECO:0000313|EMBL:KNA04621.1};	NADH:flavin oxidoreductase / NADH oxidase family
gene-LOC110682088	2.31	2.64	2.9	3.47	0	3.54	4.22	4.65	3.32	66	78	86	105	0	113	131	142	107	NW_018743574.1	3372129	3372931	+	LOC110682088	--	--	--	protein SKIP34-like [Chenopodium quinoa]	--	--	Type II secretion system (T2SS), protein F
gene-LOC110682089	0.09	0.04	0.04	0.45	0.27	0.24	0.23	0.3	0.12	4	2	2	21	12	12	11	14	6	NW_018742244.1	3085083	3087224	+	LOC110682089	GO:0005618,cell wall; GO:0005576,extracellular region; GO:0016020,membrane; GO:0009664,plant-type cell wall organization; GO:0080167,response to karrikin; GO:0006949,syncytium formation	K20628 expansin | (RefSeq) expansin-A8-like (A)	--	expansin-A20-like [Chenopodium quinoa]	RecName: Full=Expansin-A20; Short=AtEXPA20; AltName: Full=Alpha-expansin-20; Short=At-EXP20; Short=AtEx20; AltName: Full=Ath-ExpAlpha-1.23; Flags: Precursor;	SubName: Full=Uncharacterized protein {ECO:0000313|EMBL:KNA03973.1};	Lytic transglycolase
gene-LOC110682091	0.02	0.02	0.12	0.12	0.18	0.06	0.17	0.19	0.13	2	2	14	14	20	8	20	23	16	NW_018743574.1	3386152	3391112	-	LOC110682091	GO:0005524,ATP binding; GO:0004672,protein kinase activity; GO:0004842,ubiquitin-protein transferase activity	K13436 pto-interacting protein 1 [EC:2.7.11.1] | (RefSeq) pto-interacting protein 1-like (A)	--	putative U-box domain-containing protein 50 [Chenopodium quinoa]	RecName: Full=Putative U-box domain-containing protein 50; EC=2.3.2.27; AltName: Full=Plant U-box protein 50; AltName: Full=RING-type E3 ubiquitin transferase PUB50 {ECO:0000305};	SubName: Full=Uncharacterized protein {ECO:0000313|EMBL:KNA04622.1};	Vacuolar sorting 38 and autophagy-related subunit 14
gene-LOC110682092	24.27	23.73	23.12	22.2	5.46	22.4	20.4	22.69	19.74	2399	2423	2371	2318	540	2472	2187	2395	2195	NW_018743574.1	3414434	3420189	+	LOC110682092	GO:0005634,nucleus; GO:0003677,DNA binding; GO:0003700,DNA-binding transcription factor activity; GO:0009873,ethylene-activated signaling pathway; GO:0007275,multicellular organism development; GO:0006351,transcription, DNA-templated	K09285 AP2-like factor, ANT lineage | (RefSeq) AP2-like ethylene-responsive transcription factor AIL6 (A)	--	AP2-like ethylene-responsive transcription factor AIL6 [Chenopodium quinoa]	RecName: Full=AP2-like ethylene-responsive transcription factor AIL6; AltName: Full=Protein AINTEGUMENTA-LIKE 6;	SubName: Full=AP2/ERF domain-containing transcription factor {ECO:0000313|EMBL:APQ47463.1};	AP2 domain
gene-LOC110682093	2.2	2.36	2.47	5.7	2.23	6.17	6.31	6.37	7.1	302	334	351	825	306	943	938	932	1094	NW_018743574.1	3424892	3442581	+	LOC110682093	--	--	--	uncharacterized protein LOC110682093 [Chenopodium quinoa]	--	SubName: Full=Uncharacterized protein {ECO:0000313|EMBL:KNA21497.1};	Bromodomain associated
gene-LOC110682094	7.55	6.23	7.82	1.46	2.03	2.01	1.79	2.21	1.47	658	561	707	134	177	196	169	206	144	NW_018743574.1	3423126	3430565	-	LOC110682094	GO:0005737,cytoplasm; GO:0005829,cytosol; GO:0012505,endomembrane system; GO:0005634,nucleus; GO:0005886,plasma membrane; GO:0005524,ATP binding; GO:0051020,GTPase binding; GO:0016301,kinase activity; GO:0004675,transmembrane receptor protein serine/threonine kinase activity; GO:0007166,cell surface receptor signaling pathway; GO:0071369,cellular response to ethylene stimulus; GO:0009814,defense …	K13418 somatic embryogenesis receptor kinase 1 [EC:2.7.10.1 2.7.11.1] | (RefSeq) somatic embryogenesis receptor kinase 2 (A)	Serine/threonine protein kinase	receptor-like cytosolic serine/threonine-protein kinase RBK1 [Chenopodium quinoa]	RecName: Full=Receptor-like cytosolic serine/threonine-protein kinase RBK1; EC=2.7.11.1; AltName: Full=Protein ROP BINDING PROTEIN KINASES 1;	SubName: Full=Uncharacterized protein {ECO:0000313|EMBL:KNA03651.1};	Protein kinase domain
gene-LOC110682095	2.39	2.07	3.44	4.29	4.92	3.54	3.21	2.84	3.43	186	167	278	353	384	308	271	236	301	NW_018743574.1	3446374	3452370	+	LOC110682095	GO:0010445,nuclear dicing body; GO:0016607,nuclear speck; GO:0070878,primary miRNA binding; GO:0010286,heat acclimation; GO:0009867,jasmonic acid mediated signaling pathway; GO:0006397,mRNA processing; GO:0031053,primary miRNA processing; GO:1900150,regulation of defense response to fungus; GO:0010468,regulation of gene expression; GO:0006970,response to osmotic stress; GO:0008380,RNA splicing	K21444 poly(rC)-binding protein 3/4 | (RefSeq) KH domain-containing protein HEN4-like (A)	PolyC-binding proteins alphaCP-1 and related KH domain proteins	KH domain-containing protein HEN4-like [Chenopodium quinoa]	RecName: Full=RNA-binding KH domain-containing protein RCF3 {ECO:0000305|PubMed:23087326}; AltName: Full=Protein ENHANCED STRESS RESPONSE 1 {ECO:0000303|PubMed:25985302}; AltName: Full=Protein HIGH OSMOTIC STRESS GENE EXPRESSION 5 {ECO:0000303|PubMed:24146632}; AltName: Full=Protein REGULATOR OF CBF GENE EXPRESSION 3 {ECO:0000303|PubMed:23087326}; AltName: Full=Protein SHINY 1 {ECO:0000303|PubMed…	SubName: Full=Uncharacterized protein {ECO:0000313|EMBL:KNA06234.1};	KH domain
gene-LOC110682096	6.07	7.36	9.61	5.17	2.81	4.23	4.78	5.15	5.22	633	793	1040	570	294	492	541	574	613	NW_018743574.1	3475459	3479885	-	LOC110682096	GO:0009507,chloroplast; GO:0008661,1-deoxy-D-xylulose-5-phosphate synthase activity; GO:0046872,metal ion binding; GO:0052865,1-deoxy-D-xylulose 5-phosphate biosynthetic process; GO:0016114,terpenoid biosynthetic process; GO:0009228,thiamine biosynthetic process	K01662 1-deoxy-D-xylulose-5-phosphate synthase [EC:2.2.1.7] | (RefSeq) probable 1-deoxy-D-xylulose-5-phosphate synthase 2, chloroplastic (A)	Transketolase	probable 1-deoxy-D-xylulose-5-phosphate synthase 2, chloroplastic [Chenopodium quinoa]	RecName: Full=Probable 1-deoxy-D-xylulose-5-phosphate synthase 2, chloroplastic; Short=1-deoxyxylulose-5-phosphate synthase; Short=DXP synthase; Short=DXPS; EC=2.2.1.7; Flags: Precursor;	SubName: Full=Uncharacterized protein {ECO:0000313|EMBL:KNA03259.1};	Transketolase, thiamine diphosphate binding domain
gene-LOC110682097	0.63	0.54	0.42	0.82	1.71	0.99	0.78	0.96	1.2	57	50	39	78	154	100	76	92	122	NW_018743574.1	3472308	3476452	+	LOC110682097	GO:0043231,intracellular membrane-bounded organelle; GO:0004519,endonuclease activity; GO:0003723,RNA binding; GO:0008270,zinc ion binding; GO:0009451,RNA modification	K23541 Ca2+/H+ antiporter, TMEM165/GDT1 family | (RefSeq) pentatricopeptide repeat-containing protein At4g21065-like (A)	FOG: PPR repeat	pentatricopeptide repeat-containing protein At5g65570-like [Chenopodium quinoa]	RecName: Full=Pentatricopeptide repeat-containing protein At5g65570;	SubName: Full=Uncharacterized protein {ECO:0000313|EMBL:KNA08837.1};	Tetratricopeptide repeat
gene-LOC110682098	2.05	1.7	1.87	2.84	2.64	3.06	3.3	3.1	3.8	152	130	144	222	196	253	265	245	317	NW_018743574.1	3486462	3493297	-	LOC110682098	GO:0031418,L-ascorbic acid binding; GO:0046872,metal ion binding; GO:0045486,naringenin 3-dioxygenase activity; GO:0009813,flavonoid biosynthetic process	K24028 salicylic acid 3-hydroxylase [EC:1.14.11.-] | (RefSeq) protein DOWNY MILDEW RESISTANCE 6-like (A)	Iron/ascorbate family oxidoreductases	flavanone 3-dioxygenase 3-like [Chenopodium quinoa]	RecName: Full=Flavanone 3-dioxygenase 3 {ECO:0000305}; EC=1.14.11.9 {ECO:0000269|PubMed:18413994}; AltName: Full=Flavanone 3-beta-hydroxylase 3 {ECO:0000305}; AltName: Full=Flavanone 3-hydroxylase 3 {ECO:0000303|PubMed:18413994}; Short=OsF3H-3 {ECO:0000303|PubMed:18413994}; AltName: Full=Flavonoid 3-hydroxylase {ECO:0000303|PubMed:18726614}; Short=OsF3H {ECO:0000303|PubMed:18726614};	SubName: Full=Uncharacterized protein {ECO:0000313|EMBL:KNA03260.1};	non-haem dioxygenase in morphine synthesis N-terminal
gene-LOC110682099	6.98	8.41	8.14	7.2	4.69	8.05	6.93	7.3	6.4	400	498	484	436	269	515	431	447	413	NW_018743574.1	3482363	3486219	-	LOC110682099	GO:0031418,L-ascorbic acid binding; GO:0046872,metal ion binding; GO:0045486,naringenin 3-dioxygenase activity; GO:0009813,flavonoid biosynthetic process	K24028 salicylic acid 3-hydroxylase [EC:1.14.11.-] | (RefSeq) protein DOWNY MILDEW RESISTANCE 6-like (A)	Iron/ascorbate family oxidoreductases	flavanone 3-dioxygenase 3-like isoform X1 [Chenopodium quinoa]	RecName: Full=Flavanone 3-dioxygenase 3 {ECO:0000305}; EC=1.14.11.9 {ECO:0000269|PubMed:18413994}; AltName: Full=Flavanone 3-beta-hydroxylase 3 {ECO:0000305}; AltName: Full=Flavanone 3-hydroxylase 3 {ECO:0000303|PubMed:18413994}; Short=OsF3H-3 {ECO:0000303|PubMed:18413994}; AltName: Full=Flavonoid 3-hydroxylase {ECO:0000303|PubMed:18726614}; Short=OsF3H {ECO:0000303|PubMed:18726614};	SubName: Full=Uncharacterized protein {ECO:0000313|EMBL:KNA03260.1};	2OG-Fe(II) oxygenase superfamily
gene-LOC110682100	21.54	21.39	20.25	19.22	22.64	19.69	20.44	23.09	19.14	1659	1702	1619	1564	1747	1693	1708	1899	1659	NW_018742244.1	3088169	3094209	+	LOC110682100	GO:0009507,chloroplast; GO:0005739,mitochondrion; GO:0005524,ATP binding; GO:0004818,glutamate-tRNA ligase activity; GO:0000049,tRNA binding; GO:0008270,zinc ion binding; GO:0006424,glutamyl-tRNA aminoacylation	K01885 glutamyl-tRNA synthetase [EC:6.1.1.17] | (RefSeq) glutamate--tRNA ligase, chloroplastic/mitochondrial-like (A)	Glutamyl-tRNA synthetase (mitochondrial)	glutamate--tRNA ligase, chloroplastic/mitochondrial-like [Chenopodium quinoa]	RecName: Full=Glutamate--tRNA ligase, chloroplastic/mitochondrial; EC=6.1.1.17; AltName: Full=Glutamyl-tRNA synthetase; Short=GluRS; Flags: Precursor;	SubName: Full=Uncharacterized protein {ECO:0000313|EMBL:KNA03971.1};	tRNA synthetases class I (E and Q), catalytic domain
gene-LOC110682101	23.12	21.04	25.18	23.35	15.45	23.49	22.64	25.53	23.45	1443	1357	1631	1540	966	1637	1533	1702	1647	NW_018743574.1	3494104	3499438	-	LOC110682101	GO:0000139,Golgi membrane; GO:0016021,integral component of membrane; GO:0016757,transferase activity, transferring glycosyl groups; GO:0071555,cell wall organization; GO:0006486,protein glycosylation	K18789 xylogalacturonan beta-1,3-xylosyltransferase [EC:2.4.2.41] | (RefSeq) probable glycosyltransferase At5g20260 (A)	Acetylglucosaminyltransferase EXT1/exostosin 1	probable glycosyltransferase At5g03795 [Chenopodium quinoa]	RecName: Full=Probable glycosyltransferase At5g03795; EC=2.4.-.-;	SubName: Full=Uncharacterized protein {ECO:0000313|EMBL:KNA03063.1};	Exostosin family
gene-LOC110682102	0.16	0.06	0.04	0.13	0.22	0.11	0.03	0.14	0.09	21	8	6	18	28	16	4	19	13	NW_018743574.1	3522137	3525874	-	LOC110682102	--	--	--	uncharacterized protein LOC110682102 isoform X1 [Chenopodium quinoa]	--	SubName: Full=Uncharacterized protein {ECO:0000313|EMBL:KNA17482.1};	hAT family C-terminal dimerisation region
gene-LOC110682103	9.78	8.85	9.13	16	8.27	14.79	17.17	13.44	14.67	1046	977	1013	1807	886	1766	1991	1535	1765	NW_018743574.1	3532039	3541120	-	LOC110682103	GO:0005739,mitochondrion; GO:0005777,peroxisome; GO:0005525,GTP binding; GO:0003924,GTPase activity; GO:0042802,identical protein binding; GO:0008017,microtubule binding; GO:0007049,cell cycle; GO:0051301,cell division; GO:0007031,peroxisome organization	K17065 dynamin 1-like protein [EC:3.6.5.5] | (RefSeq) dynamin-related protein 3B-like (A)	Vacuolar sorting protein VPS1, dynamin, and related proteins	dynamin-related protein 3B-like [Chenopodium quinoa]	RecName: Full=Dynamin-related protein 3A; AltName: Full=Dynamin-like protein 2; AltName: Full=Dynamin-like protein 2a;	SubName: Full=Dynamin_N domain-containing protein/Dynamin_M domain-containing protein/GED domain-containing protein {ECO:0000313|EMBL:GAV69550.1};	50S ribosome-binding GTPase
gene-LOC110682104	7.5	6.83	7.66	5.01	2.34	5.36	5.67	5.27	4.96	963	906	1021	679	301	768	789	722	716	NW_018743574.1	3548528	3561535	-	LOC110682104	GO:0005739,mitochondrion; GO:0005507,copper ion binding; GO:0004491,methylmalonate-semialdehyde dehydrogenase (acylating) activity; GO:0006979,response to oxidative stress	K00140 malonate-semialdehyde dehydrogenase (acetylating) / methylmalonate-semialdehyde dehydrogenase [EC:1.2.1.18 1.2.1.27] | (RefSeq) methylmalonate-semialdehyde dehydrogenase [acylating], mitochondrial-like isoform X1 (A)	Methylmalonate semialdehyde dehydrogenase	methylmalonate-semialdehyde dehydrogenase [acylating]	RecName: Full=Methylmalonate-semialdehyde dehydrogenase [acylating], mitochondrial; Short=MM-ALDH; Short=MMSDH; Short=Malonate-semialdehyde dehydrogenase [acylating]; EC=1.2.1.27; AltName: Full=Aldehyde dehydrogenase family 6 member B2; Flags: Precursor;	SubName: Full=Uncharacterized protein {ECO:0000313|EMBL:KNA13355.1};	FAR1 DNA-binding domain
gene-LOC110682105	1.8	1.94	1.58	3.04	5.15	2.65	3.01	2.82	3.45	100	111	91	178	286	164	181	167	215	NW_018743574.1	3545368	3548437	-	LOC110682105	GO:0003723,RNA binding; GO:0008173,RNA methyltransferase activity; GO:0006396,RNA processing	K03437 RNA methyltransferase, TrmH family | (RefSeq) uncharacterized protein LOC110682105 (A)	SpoU rRNA Methylase family protein	uncharacterized protein LOC110682105 [Chenopodium quinoa]	--	SubName: Full=Uncharacterized protein {ECO:0000313|EMBL:KNA13356.1};	SpoU rRNA Methylase family
gene-LOC110682106	229	221	204.43	200.6	308.12	199.59	183.71	178.12	217.89	6805	6784	6304	6298	9170	6621	5921	5652	7286	NW_018743574.1	3542045	3543977	-	LOC110682106	--	K22759 coiled-coil-helix-coiled-coil-helix domain-containing protein 10 | (RefSeq) coiled-coil-helix-coiled-coil-helix domain-containing protein 10, mitochondrial-like (A)	Uncharacterized conserved protein	coiled-coil-helix-coiled-coil-helix domain-containing protein 10, mitochondrial-like [Chenopodium quinoa]	--	SubName: Full=Uncharacterized protein {ECO:0000313|EMBL:KNA02733.1};	CHCH domain
gene-LOC110682107	0.44	0.29	0.27	0.71	0.61	0.89	1	0.82	0.54	57	38	36	96	79	128	140	113	78	NW_018743574.1	3562311	3568880	+	LOC110682107	GO:0005871,kinesin complex; GO:0005874,microtubule; GO:0005524,ATP binding; GO:0016887,ATPase activity; GO:0008017,microtubule binding; GO:0003777,microtubule motor activity; GO:0007018,microtubule-based movement	K10406 kinesin family member C2/C3 | (RefSeq) kinesin-like protein KIN-14R (A)	Kinesin (KAR3 subfamily)	kinesin-like protein KIN-14R [Chenopodium quinoa]	RecName: Full=Kinesin-like protein KIN-14R {ECO:0000305};	SubName: Full=Uncharacterized protein {ECO:0000313|EMBL:KNA13950.1};	GCN5-like protein 1 (GCN5L1)
gene-LOC110682108	1.73	4.67	3.46	4.75	0.52	5.27	4.84	6.72	4.23	135	377	281	392	41	460	410	561	372	NW_018743574.1	3573535	3575728	-	LOC110682108	GO:0005634,nucleus; GO:0003700,DNA-binding transcription factor activity; GO:0046872,metal ion binding; GO:0043565,sequence-specific DNA binding; GO:0010052,guard cell differentiation; GO:0045893,positive regulation of transcription, DNA-templated; GO:1902066,regulation of cell wall pectin metabolic process; GO:0006355,regulation of transcription, DNA-templated; GO:0010118,stomatal movement; GO:0…	--	--	dof zinc finger protein DOF5.7-like [Chenopodium quinoa]	RecName: Full=Dof zinc finger protein DOF5.7; Short=AtDOF5.7;	SubName: Full=Uncharacterized protein {ECO:0000313|EMBL:KNA02781.1}; Flags: Fragment;	Dof domain, zinc finger
gene-LOC110682109	5.37	5.77	4.47	11.86	11.56	11.79	11.82	11.83	12.42	1061	1178	917	2474	2286	2600	2531	2494	2761	NW_018742244.1	3095750	3109094	+	LOC110682109	GO:0009507,chloroplast; GO:0005829,cytosol; GO:0016020,membrane; GO:0005086,ARF guanyl-nucleotide exchange factor activity; GO:0015031,protein transport; GO:0032012,regulation of ARF protein signal transduction	K18442 brefeldin A-inhibited guanine nucleotide-exchange protein | (RefSeq) brefeldin A-inhibited guanine nucleotide-exchange protein 1-like isoform X1 (A)	Guanine nucleotide exchange factor	brefeldin A-inhibited guanine nucleotide-exchange protein 1-like isoform X1 [Chenopodium quinoa]	RecName: Full=Brefeldin A-inhibited guanine nucleotide-exchange protein 1; Short=BIG1; AltName: Full=ARF guanine-nucleotide exchange factor BIG1;	SubName: Full=Uncharacterized protein {ECO:0000313|EMBL:KNA03970.1};	C-terminal region of Mon2 protein
gene-LOC110682110	14.34	15.07	13.73	20.19	8.93	16.5	15.9	16.26	18.25	901	978	895	1340	562	1157	1083	1091	1290	NW_018743574.1	3584230	3587277	+	LOC110682110	GO:0005737,cytoplasm; GO:0033588,Elongator holoenzyme complex; GO:0000123,histone acetyltransferase complex; GO:0008023,transcription elongation factor complex; GO:0000993,RNA polymerase II complex binding; GO:0016746,transferase activity, transferring acyl groups; GO:0009738,abscisic acid-activated signaling pathway; GO:0009734,auxin-activated signaling pathway; GO:0071329,cellular response to s…	K11375 elongator complex protein 4 | (RefSeq) elongator complex protein 4-like (A)	RNA polymerase II elongator complex, subunit ELP4	elongator complex protein 4-like [Chenopodium quinoa]	RecName: Full=Elongator complex protein 4; Short=AtELP4; AltName: Full=Elongator component 4; AltName: Full=Protein ELONGATA 1;	SubName: Full=Uncharacterized protein {ECO:0000313|EMBL:KNA08240.1};	PAXNEB protein
gene-LOC110682111	0.39	0.51	0.22	3.22	2.69	2.18	2.33	3.05	1.2	24	32	14	207	164	148	154	198	82	NW_018743574.1	3587486	3590461	-	LOC110682111	GO:0046029,mannitol dehydrogenase activity; GO:0008270,zinc ion binding	K00083 cinnamyl-alcohol dehydrogenase [EC:1.1.1.195] | (RefSeq) probable cinnamyl alcohol dehydrogenase 6 isoform X1 (A)	Alcohol dehydrogenase, class V	probable mannitol dehydrogenase [Chenopodium quinoa]	RecName: Full=Probable mannitol dehydrogenase; EC=1.1.1.255; AltName: Full=NAD-dependent mannitol dehydrogenase;	SubName: Full=Putative mannitol dehydrogenase {ECO:0000313|EMBL:EXB62435.1};	Putative NAD(P)-binding
gene-LOC110682112	6.93	9.38	9.97	100.66	86.9	91.86	86.45	99.31	84.94	369	516	551	5661	4633	5459	4991	5645	5088	NW_018743574.1	3602133	3604663	-	LOC110682112	GO:0046029,mannitol dehydrogenase activity; GO:0008270,zinc ion binding	K00083 cinnamyl-alcohol dehydrogenase [EC:1.1.1.195] | (RefSeq) probable cinnamyl alcohol dehydrogenase 6 isoform X1 (A)	Alcohol dehydrogenase, class V	probable mannitol dehydrogenase [Chenopodium quinoa]	RecName: Full=Probable mannitol dehydrogenase; EC=1.1.1.255; AltName: Full=NAD-dependent mannitol dehydrogenase;	SubName: Full=ADH_zinc_N domain-containing protein/ADH_N domain-containing protein {ECO:0000313|EMBL:GAV90004.1};	Zinc-binding dehydrogenase
gene-LOC110682113	3.71	3.4	4.96	6.99	2.57	6.29	5.98	6.13	5.63	543	514	753	1080	376	1027	948	957	926	NW_018743574.1	3617563	3637409	+	LOC110682113	GO:0031225,anchored component of membrane; GO:0005886,plasma membrane; GO:0004190,aspartic-type endopeptidase activity; GO:0030163,protein catabolic process; GO:0006508,proteolysis	K00924 kinase [EC:2.7.1.-] | (RefSeq) aspartic proteinase-like protein 2 (A)	Aspartyl protease	aspartyl protease family protein 1-like isoform X1 [Chenopodium quinoa]	RecName: Full=Aspartyl protease family protein 1 {ECO:0000305}; EC=3.4.23.- {ECO:0000305}; Flags: Precursor;	SubName: Full=Uncharacterized protein {ECO:0000313|EMBL:KNA24411.1};	Xylanase inhibitor C-terminal
gene-LOC110682114	301.38	328.74	356.03	137.54	185.91	147.31	150.22	146.84	144.68	12446	14024	15257	6001	7689	6791	6728	6475	6723	NW_018743574.1	3624108	3628780	+	LOC110682114	GO:0000243,commitment complex; GO:0016607,nuclear speck; GO:0005634,nucleus; GO:0071004,U2-type prespliceosome; GO:0089701,U2AF; GO:0008187,poly-pyrimidine tract binding; GO:0030628,pre-mRNA 3'-splice site binding; GO:0006397,mRNA processing; GO:0008380,RNA splicing	K14838 nucleolar protein 15 | (RefSeq) uncharacterized RNA-binding protein C1827.05c-like (A)	Nucleolar RNA-binding protein NIFK	uncharacterized RNA-binding protein C1827.05c-like [Chenopodium quinoa]	RecName: Full=Splicing factor U2af large subunit B {ECO:0000303|PubMed:24580679}; AltName: Full=U2 auxiliary factor 65 kDa subunit B {ECO:0000303|PubMed:24580679}; AltName: Full=U2 small nuclear ribonucleoprotein auxiliary factor large subunit B {ECO:0000303|PubMed:24580679}; Short=U2 snRNP auxiliary factor large subunit B {ECO:0000303|PubMed:24580679};	SubName: Full=Uncharacterized protein {ECO:0000313|EMBL:KNA24410.1};	RNA recognition motif. (a.k.a. RRM, RBD, or RNP domain)
gene-LOC110682115	54.82	51.92	51.58	62.44	98.14	67.38	69.76	62.13	65.8	6038	5907	5895	7266	10825	8284	8333	7307	8155	NW_018743574.1	3647429	3653900	-	LOC110682115	GO:0005634,nucleus	--	Uncharacterized conserved protein	pre-rRNA-processing protein esf1-like [Chenopodium quinoa]	--	SubName: Full=Uncharacterized protein {ECO:0000313|EMBL:KNA06742.1};	NUC153 domain
gene-LOC110682116	0.11	0.14	0.06	0.83	0.16	0.27	0.16	0.27	0.22	8	10	4	61	11	21	12	20	17	NW_018743574.1	3643620	3647203	+	LOC110682116	GO:0031225,anchored component of membrane; GO:0005886,plasma membrane; GO:0004190,aspartic-type endopeptidase activity; GO:0030163,protein catabolic process; GO:0006508,proteolysis	K00924 kinase [EC:2.7.1.-] | (RefSeq) aspartic proteinase-like protein 2 (A)	Aspartyl protease	aspartyl protease family protein 1-like [Chenopodium quinoa]	RecName: Full=Aspartyl protease family protein 1 {ECO:0000305}; EC=3.4.23.- {ECO:0000305}; Flags: Precursor;	SubName: Full=Uncharacterized protein {ECO:0000313|EMBL:KNA06741.1}; Flags: Fragment;	Xylanase inhibitor C-terminal
gene-LOC110682117	0.62	0.49	0.51	0.57	0.86	0.74	0.52	0.81	0.82	33	27	28	32	46	44	30	46	49	NW_018743574.1	3655463	3657544	+	LOC110682117	GO:0005576,extracellular region; GO:0009505,plant-type cell wall; GO:0009506,plasmodesma; GO:0020037,heme binding; GO:0046872,metal ion binding; GO:0004601,peroxidase activity; GO:0042744,hydrogen peroxide catabolic process; GO:0009664,plant-type cell wall organization; GO:0006979,response to oxidative stress	K00430 peroxidase [EC:1.11.1.7] | (RefSeq) peroxidase 64-like (A)	--	peroxidase 64-like [Chenopodium quinoa]	RecName: Full=Peroxidase 64; Short=Atperox P64; EC=1.11.1.7; AltName: Full=ATP17a; AltName: Full=PRXR4; Flags: Precursor;	RecName: Full=Peroxidase {ECO:0000256|RuleBase:RU362060, ECO:0000256|SAAS:SAAS00709852}; EC=1.11.1.7 {ECO:0000256|RuleBase:RU362060, ECO:0000256|SAAS:SAAS00709852};	Peroxidase
gene-LOC110682118	0.39	0.81	1.32	1.43	1.53	1.82	1.39	1.2	1.92	19	41	67	74	75	100	74	63	106	NW_018743574.1	3659923	3661825	+	LOC110682118	GO:0005576,extracellular region; GO:0009505,plant-type cell wall; GO:0009506,plasmodesma; GO:0020037,heme binding; GO:0046872,metal ion binding; GO:0004601,peroxidase activity; GO:0042744,hydrogen peroxide catabolic process; GO:0009664,plant-type cell wall organization; GO:0006979,response to oxidative stress	K00430 peroxidase [EC:1.11.1.7] | (RefSeq) peroxidase 64-like (A)	--	peroxidase 64-like [Chenopodium quinoa]	RecName: Full=Peroxidase 64; Short=Atperox P64; EC=1.11.1.7; AltName: Full=ATP17a; AltName: Full=PRXR4; Flags: Precursor;	RecName: Full=Peroxidase {ECO:0000256|RuleBase:RU362060, ECO:0000256|SAAS:SAAS00709852}; EC=1.11.1.7 {ECO:0000256|RuleBase:RU362060, ECO:0000256|SAAS:SAAS00709852};	Peroxidase
gene-LOC110682119	1.4	1.48	1.99	1.75	1.23	1.59	1.91	1.59	2.63	57	62	84	75	50	72	84	69	120	NW_018743574.1	3662344	3664715	-	LOC110682119	--	K21804 protein N-lysine methyltransferase METTL21A [EC:2.1.1.-] | (RefSeq) protein N-lysine methyltransferase METTL21A-like isoform X1 (A)	Putative N2,N2-dimethylguanosine tRNA methyltransferase	methyltransferase-like protein 23 [Chenopodium quinoa]	--	SubName: Full=Uncharacterized protein {ECO:0000313|EMBL:KNA09547.1};	Lysine methyltransferase
gene-LOC110682120	14.83	17.7	13.74	15.34	13.04	17.56	19.87	17.4	15.66	494	609	475	540	435	653	718	619	587	NW_018743574.1	3677226	3681513	+	LOC110682120	--	--	--	uncharacterized protein LOC110682120 [Chenopodium quinoa]	--	SubName: Full=Uncharacterized protein {ECO:0000313|EMBL:KNA18197.1};	Universal stress protein family
gene-LOC110682121	14.92	16.87	15.81	26.09	28.42	25.82	26.11	31.49	31.33	1622	1895	1784	2997	3094	3133	3078	3655	3833	NW_018743574.1	3684838	3692039	+	LOC110682121	GO:0005737,cytoplasm; GO:0005844,polysome; GO:0003729,mRNA binding; GO:0009738,abscisic acid-activated signaling pathway; GO:0010150,leaf senescence; GO:0009737,response to abscisic acid; GO:0009753,response to jasmonic acid; GO:0009751,response to salicylic acid	K18757 la-related protein 1 | (RefSeq) la-related protein 1C-like (A)	RNA-binding protein LARP/SRO9 and related La domain proteins	la-related protein 1C-like [Chenopodium quinoa]	RecName: Full=La-related protein 1C; Short=AtLARP1c;	SubName: Full=Uncharacterized protein {ECO:0000313|EMBL:KNA18196.1};	La domain
gene-LOC110682122	0.99	1.82	0.9	3.24	5.29	2.98	3.44	2.95	3.92	94	179	89	327	506	317	356	301	421	NW_018743574.1	3743172	3745949	+	LOC110682122	GO:0043231,intracellular membrane-bounded organelle; GO:0004519,endonuclease activity; GO:0003723,RNA binding; GO:0009451,RNA modification	K23541 Ca2+/H+ antiporter, TMEM165/GDT1 family | (RefSeq) pentatricopeptide repeat-containing protein At4g21065-like (A)	FOG: PPR repeat	pentatricopeptide repeat-containing protein At3g51320-like [Chenopodium quinoa]	RecName: Full=Pentatricopeptide repeat-containing protein At3g51320;	SubName: Full=Uncharacterized protein {ECO:0000313|EMBL:KNA17154.1};	Protein of unknown function (DUF2650)
gene-LOC110682123	102.2	104.4	109.18	77.85	141.88	78.06	72.26	86.98	82.35	3474	3666	3851	2796	4830	2962	2664	3157	3150	NW_018743574.1	3746668	3749227	-	LOC110682123	GO:0005634,nucleus; GO:0009734,auxin-activated signaling pathway; GO:0007059,chromosome segregation; GO:0009793,embryo development ending in seed dormancy; GO:0009873,ethylene-activated signaling pathway; GO:0016567,protein ubiquitination; GO:0006511,ubiquitin-dependent protein catabolic process; GO:0016032,viral process	K03094 S-phase kinase-associated protein 1 | (RefSeq) SKP1-like protein 1A (A)	SCF ubiquitin ligase, Skp1 component	SKP1-like protein 1A [Chenopodium quinoa]	RecName: Full=SKP1-like protein 1B; AltName: Full=SKP1-like 2; AltName: Full=UFO-binding protein 2;	SubName: Full=Uncharacterized protein {ECO:0000313|EMBL:KNA17153.1};	Skp1 family, tetramerisation domain
gene-LOC110682124	88.79	83.92	86.98	52.9	58.59	51.58	50.17	52.45	46.48	7292	7120	7413	4590	4819	4729	4469	4600	4296	NW_018742244.1	3120975	3124559	+	LOC110682124	GO:0005789,endoplasmic reticulum membrane; GO:0016021,integral component of membrane; GO:0004420,hydroxymethylglutaryl-CoA reductase (NADPH) activity; GO:0050661,NADP binding; GO:0015936,coenzyme A metabolic process; GO:0008299,isoprenoid biosynthetic process	K00021 hydroxymethylglutaryl-CoA reductase (NADPH) [EC:1.1.1.34] | (RefSeq) 3-hydroxy-3-methylglutaryl-coenzyme A reductase-like (A)	3-hydroxy-3-methylglutaryl-CoA (HMG-CoA) reductase	3-hydroxy-3-methylglutaryl-coenzyme A reductase-like [Chenopodium quinoa]	RecName: Full=3-hydroxy-3-methylglutaryl-coenzyme A reductase; Short=HMG-CoA reductase; EC=1.1.1.34;	RecName: Full=3-hydroxy-3-methylglutaryl coenzyme A reductase {ECO:0000256|RuleBase:RU361219}; Short=HMG-CoA reductase {ECO:0000256|RuleBase:RU361219}; EC=1.1.1.34 {ECO:0000256|RuleBase:RU361219};	Hydroxymethylglutaryl-coenzyme A reductase
gene-LOC110682125	0.56	0.17	0.17	1.14	0.22	0.23	0.2	0.32	0.19	13	4	4	28	5	6	5	8	5	NW_018743574.1	3724037	3743163	-	LOC110682125	--	--	--	protein preY, mitochondrial-like [Chenopodium quinoa]	--	SubName: Full=Uncharacterized protein {ECO:0000313|EMBL:KNA17155.1};	Trm112p-like protein
gene-LOC110682126	7.7	7.43	8.83	9.05	12.21	8.11	9.45	8.18	8.08	637	635	758	791	1012	749	848	723	753	NW_018743574.1	3793087	3797754	-	LOC110682126	GO:0005887,integral component of plasma membrane; GO:0005262,calcium channel activity; GO:0006816,calcium ion transport; GO:0033500,carbohydrate homeostasis; GO:0007638,mechanosensory behavior; GO:0007231,osmosensory signaling pathway	--	--	protein MID1-COMPLEMENTING ACTIVITY 1-like [Chenopodium quinoa]	RecName: Full=Protein MID1-COMPLEMENTING ACTIVITY 1;	SubName: Full=Uncharacterized protein {ECO:0000313|EMBL:KNA21554.1};	PLAC8 family
gene-LOC110682127	7.55	8.43	8.2	4.87	7.07	6.96	4.93	4.33	6.44	274	316	309	187	257	282	194	168	263	NW_018743574.1	3791552	3793004	+	LOC110682127	--	--	--	uncharacterized protein LOC110682127 [Chenopodium quinoa]	--	SubName: Full=Uncharacterized protein {ECO:0000313|EMBL:KNA12100.1};	--
gene-LOC110682129	0.06	0	0	0	0	0	0	0	0	2	0	0	0	0	0	0	0	0	NW_018743574.1	3814089	3816333	-	LOC110682129	GO:0005634,nucleus; GO:0003700,DNA-binding transcription factor activity; GO:0043565,sequence-specific DNA binding; GO:0009733,response to auxin; GO:0006351,transcription, DNA-templated	K09338 homeobox-leucine zipper protein | (RefSeq) homeobox-leucine zipper protein ATHB-40-like (A)	Transcription factor HEX, contains HOX and HALZ domains	homeobox-leucine zipper protein ATHB-40-like [Chenopodium quinoa]	RecName: Full=Homeobox-leucine zipper protein ATHB-40; AltName: Full=HD-ZIP protein ATHB-40; AltName: Full=Homeodomain transcription factor ATHB-40;	SubName: Full=Uncharacterized protein {ECO:0000313|EMBL:KNA20615.1};	Coiled-coil region of CCDC155 or KASH
gene-LOC110682130	0.21	0.05	0.15	0	0	0.02	0	0.01	0	16	4	12	0	0	2	0	1	0	NW_018743574.1	3856143	3859388	-	LOC110682130	GO:0005576,extracellular region; GO:0050660,flavin adenine dinucleotide binding; GO:0046593,mandelonitrile lyase activity; GO:0016614,oxidoreductase activity, acting on CH-OH group of donors; GO:0007267,cell-cell signaling; GO:0009553,embryo sac development; GO:0010430,fatty acid omega-oxidation	K00108 choline dehydrogenase [EC:1.1.99.1] | (RefSeq) protein HOTHEAD-like (A)	Glucose dehydrogenase/choline dehydrogenase/mandelonitrile lyase (GMC oxidoreductase family)	protein HOTHEAD-like [Chenopodium quinoa]	RecName: Full=Protein HOTHEAD; AltName: Full=Protein ADHESION OF CALYX EDGES; Flags: Precursor;	SubName: Full=Uncharacterized protein {ECO:0000313|EMBL:KNA03049.1};	Lycopene cyclase protein
gene-LOC110682131	4.89	4.86	5.05	5.92	6.46	5.37	5.99	5.75	5.52	300	308	322	384	397	368	399	377	381	NW_018743574.1	3863962	3869758	-	LOC110682131	GO:0005654,nucleoplasm; GO:0005634,nucleus; GO:0046872,metal ion binding; GO:0004722,protein serine/threonine phosphatase activity; GO:0009785,blue light signaling pathway; GO:0009408,response to heat	K04460 serine/threonine-protein phosphatase 5 [EC:3.1.3.16] | (RefSeq) serine/threonine-protein phosphatase 7-like (A)	Serine-threonine phosphatase 2A, catalytic subunit	serine/threonine-protein phosphatase 7-like [Chenopodium quinoa]	RecName: Full=Serine/threonine-protein phosphatase 7; EC=3.1.3.16;	RecName: Full=Serine/threonine-protein phosphatase {ECO:0000256|RuleBase:RU004273}; EC=3.1.3.16 {ECO:0000256|RuleBase:RU004273};	Calcineurin-like phosphoesterase
gene-LOC110682132	22.94	24.58	17.57	53.61	120.74	46.01	50.24	51.24	53.59	1227	1358	975	3029	6467	2747	2914	2926	3225	NW_018743574.1	3883626	3887497	+	LOC110682132	--	--	--	--	--	--	--
gene-LOC110682133	0.41	0.38	0.37	0.24	0.1	0.2	0.51	0.29	0.19	51	49	48	32	12	28	69	38	26	NW_018743574.1	3888575	3894205	-	LOC110682133	GO:0005789,endoplasmic reticulum membrane; GO:0016021,integral component of membrane; GO:0031966,mitochondrial membrane; GO:0042170,plastid membrane; GO:0004420,hydroxymethylglutaryl-CoA reductase (NADPH) activity; GO:0050661,NADP binding; GO:0015936,coenzyme A metabolic process; GO:0008299,isoprenoid biosynthetic process	K00021 hydroxymethylglutaryl-CoA reductase (NADPH) [EC:1.1.1.34] | (RefSeq) 3-hydroxy-3-methylglutaryl-coenzyme A reductase 1-like (A)	3-hydroxy-3-methylglutaryl-CoA (HMG-CoA) reductase	3-hydroxy-3-methylglutaryl-coenzyme A reductase 1-like [Chenopodium quinoa]	RecName: Full=3-hydroxy-3-methylglutaryl-coenzyme A reductase 1; Short=HMG-CoA reductase 1; EC=1.1.1.34;	RecName: Full=3-hydroxy-3-methylglutaryl coenzyme A reductase {ECO:0000256|RuleBase:RU361219}; Short=HMG-CoA reductase {ECO:0000256|RuleBase:RU361219}; EC=1.1.1.34 {ECO:0000256|RuleBase:RU361219};	Hydroxymethylglutaryl-coenzyme A reductase
gene-LOC110682134	1.66	1.25	0.74	1.41	1.38	1.67	1.81	1.61	1.82	108	84	50	97	90	121	128	112	133	NW_018742244.1	3146453	3148278	+	LOC110682134	GO:0005634,nucleus; GO:0003680,AT DNA binding; GO:0003700,DNA-binding transcription factor activity; GO:0043621,protein self-association; GO:0009938,negative regulation of gibberellic acid mediated signaling pathway; GO:0006351,transcription, DNA-templated	--	--	AT-hook motif nuclear-localized protein 25-like [Chenopodium quinoa]	RecName: Full=AT-hook motif nuclear-localized protein 25 {ECO:0000312|EMBL:FAA00296.1}; AltName: Full=AT-hook protein of GA feedback 1 {ECO:0000303|PubMed:17277098};	RecName: Full=AT-hook motif nuclear-localized protein {ECO:0000256|PIRNR:PIRNR016021};	Plants and Prokaryotes Conserved (PCC) domain
gene-LOC110682135	0.5	0.43	0.38	26.39	15.85	25.94	29.78	27.46	23.94	46	41	36	2572	1464	2671	2980	2705	2485	NW_018743574.1	3901313	3913377	-	LOC110682135	GO:0005737,cytoplasm; GO:0043564,Ku70:Ku80 complex; GO:0000784,nuclear chromosome, telomeric region; GO:0005524,ATP binding; GO:0004003,ATP-dependent DNA helicase activity; GO:0003684,damaged DNA binding; GO:0003690,double-stranded DNA binding; GO:0042162,telomeric DNA binding; GO:0006310,DNA recombination; GO:0006281,DNA repair; GO:0006303,double-strand break repair via nonhomologous end joining…	K10884 ATP-dependent DNA helicase 2 subunit 1 | (RefSeq) ATP-dependent DNA helicase 2 subunit KU70-like isoform X1 (A)	DNA-binding subunit of a DNA-dependent protein kinase (Ku70 autoantigen)	ATP-dependent DNA helicase 2 subunit KU70-like isoform X1 [Chenopodium quinoa]	RecName: Full=ATP-dependent DNA helicase 2 subunit KU70; EC=3.6.4.12; AltName: Full=ATP-dependent DNA helicase 2 subunit 1; AltName: Full=ATP-dependent DNA helicase II 70 kDa subunit;	SubName: Full=Uncharacterized protein {ECO:0000313|EMBL:KNA07325.1}; Flags: Fragment;	SAP domain
gene-LOC110682136	2.66	3.26	3.13	9.66	7.45	9.22	9.36	9.05	9.29	453	573	553	1737	1270	1751	1728	1645	1779	NW_018743574.1	3915219	3923884	+	LOC110682136	--	K20308 trafficking protein particle complex subunit 11 | (RefSeq) trafficking protein particle complex subunit 11-like (A)	Uncharacterized conserved protein	trafficking protein particle complex subunit 11-like [Chenopodium quinoa]	--	SubName: Full=Uncharacterized protein {ECO:0000313|EMBL:KNA09448.1};	Tetratricopeptide repeat
gene-LOC110682137	0.15	0.18	0.11	0.47	0.13	0.35	0.43	0.5	0.43	16	20	12	53	14	41	49	56	51	NW_018743574.1	3931245	3944357	+	LOC110682137	GO:0009941,chloroplast envelope; GO:0005634,nucleus; GO:0009506,plasmodesma; GO:0005524,ATP binding; GO:0016887,ATPase activity; GO:0003677,DNA binding; GO:0004519,endonuclease activity; GO:0042803,protein homodimerization activity; GO:0003723,RNA binding; GO:0016569,covalent chromatin modification; GO:0006952,defense response; GO:0006281,DNA repair; GO:1902290,positive regulation of defense resp…	--	MORC family ATPases	MORC family CW-type zinc finger protein 3-like isoform X1 [Chenopodium quinoa]	RecName: Full=Protein MICRORCHIDIA 6 {ECO:0000303|PubMed:22555433}; Short=AtMORC6 {ECO:0000303|PubMed:22555433}; EC=3.6.-.- {ECO:0000269|PubMed:22560611}; AltName: Full=Protein CRT1-homolog 6 {ECO:0000303|PubMed:19704828}; Short=CRT1-h6 {ECO:0000303|PubMed:19704828}; AltName: Full=Protein DEFECTIVE IN MERISTEM SILENCING 11 {ECO:0000303|PubMed:22560611};	SubName: Full=Uncharacterized protein {ECO:0000313|EMBL:KNA09059.1}; Flags: Fragment;	Histidine kinase-, DNA gyrase B-, and HSP90-like ATPase
gene-LOC110682138	14.7	13.54	12.48	11.5	9.91	12.89	10.8	11.32	11.56	1477	1405	1301	1220	997	1445	1177	1214	1307	NW_018743574.1	3961874	3965459	+	LOC110682138	GO:0005886,plasma membrane; GO:0007165,signal transduction	K13420 LRR receptor-like serine/threonine-protein kinase FLS2 [EC:2.7.11.1] | (RefSeq) LRR receptor-like serine/threonine-protein kinase FLS2 (A)	FOG: Leucine rich repeat	plant intracellular Ras-group-related LRR protein 4-like [Chenopodium quinoa]	RecName: Full=Plant intracellular Ras-group-related LRR protein 4;	SubName: Full=Uncharacterized protein {ECO:0000313|EMBL:KNA25691.1};	Leucine Rich repeat
gene-LOC110682139	4.68	3.01	3.82	3.4	3.62	4.47	2.88	3.85	3.71	241	160	204	185	187	257	161	212	215	NW_018743574.1	3967522	3971348	-	LOC110682139	GO:0016021,integral component of membrane; GO:0005743,mitochondrial inner membrane; GO:0015114,phosphate ion transmembrane transporter activity; GO:0006839,mitochondrial transport; GO:0009651,response to salt stress	K15102 solute carrier family 25 (mitochondrial phosphate transporter), member 3 | (RefSeq) mitochondrial phosphate carrier protein 1, mitochondrial-like (A)	Mitochondrial phosphate carrier protein	mitochondrial phosphate carrier protein 1, mitochondrial-like [Chenopodium quinoa]	RecName: Full=Mitochondrial phosphate carrier protein 1, mitochondrial; AltName: Full=Mitochondrial phosphate transporter 1; Short=MPT1; AltName: Full=Phosphate transporter 3;3;	SubName: Full=Uncharacterized protein {ECO:0000313|EMBL:EEE94195.2};	Mitochondrial carrier protein
gene-LOC110682140	10.98	12.59	11.98	20.53	14.61	18.03	18.93	18.65	17.91	1698	2011	1923	3355	2263	3113	3176	3080	3117	NW_018743574.1	3978272	3987719	+	LOC110682140	GO:0005794,Golgi apparatus; GO:0016021,integral component of membrane; GO:0005774,vacuolar membrane; GO:0005773,vacuole; GO:0005355,glucose transmembrane transporter activity; GO:0005351,carbohydrate:proton symporter activity; GO:0046323,glucose import; GO:0035428,NA	K08150 MFS transporter, SP family, solute carrier family 2 (myo-inositol transporter), member 13 | (RefSeq) inositol transporter 4-like (A)	Predicted transporter (major facilitator superfamily)	monosaccharide-sensing protein 2-like isoform X1 [Chenopodium quinoa]	RecName: Full=Monosaccharide-sensing protein 2; AltName: Full=Sugar transporter MSSP2;	SubName: Full=Uncharacterized protein {ECO:0000313|EMBL:KNA13582.1};	BT1 family
gene-LOC110682141	3.11	2.78	2.71	2.93	4.81	3.38	3.71	3.84	3.41	346	320	313	345	537	420	448	457	427	NW_018742244.1	3152180	3157308	+	LOC110682141	GO:0005634,nucleus; GO:0008270,zinc ion binding; GO:0006355,regulation of transcription, DNA-templated	K17604 zinc finger SWIM domain-containing protein 3 | (RefSeq) protein FAR1-RELATED SEQUENCE 5-like (A)	--	protein FAR1-RELATED SEQUENCE 5-like [Chenopodium quinoa]	RecName: Full=Protein FAR1-RELATED SEQUENCE 5;	SubName: Full=Uncharacterized protein {ECO:0000313|EMBL:KDP47038.1};	SWIM zinc finger
gene-LOC110682142	8.46	8.13	7.53	32.96	29.02	31.29	30.77	29.26	29.88	1086	1079	1003	4472	3732	4486	4286	4012	4317	NW_018743574.1	3988645	3993162	+	LOC110682142	GO:0005634,nucleus; GO:0005681,spliceosomal complex; GO:0003723,RNA binding; GO:0008270,zinc ion binding; GO:0009738,abscisic acid-activated signaling pathway; GO:0006397,mRNA processing; GO:0009737,response to abscisic acid; GO:0008380,RNA splicing	K13095 splicing factor 1 | (RefSeq) branchpoint-bridging protein-like (A)	Splicing factor 1/branch point binding protein (RRM superfamily)	branchpoint-bridging protein-like [Chenopodium quinoa]	RecName: Full=Splicing factor-like protein 1 {ECO:0000303|PubMed:24580679}; Short=AtSF1 {ECO:0000303|PubMed:24580679}; Short=SF1 homolog protein {ECO:0000303|PubMed:24580679};	SubName: Full=Uncharacterized protein {ECO:0000313|EMBL:KNA23548.1};	Zinc knuckle
gene-LOC110682143	1.91	3.02	2.27	1.48	1.23	1.62	1.79	1.64	1.67	156	255	193	128	101	148	159	143	154	NW_018743574.1	4014808	4023731	-	LOC110682143	GO:0016021,integral component of membrane; GO:0005886,plasma membrane; GO:0005516,calmodulin binding; GO:0006952,defense response; GO:0009607,response to biotic stimulus	K08472 mlo protein | (RefSeq) MLO-like protein 10 isoform X1 (A)	--	MLO-like protein 10 isoform X1 [Chenopodium quinoa]	RecName: Full=MLO-like protein 10; Short=AtMlo10;	RecName: Full=MLO-like protein {ECO:0000256|RuleBase:RU280816};	Mlo family
gene-LOC110682144	0.19	0	0	0.12	0.32	0.11	0.18	0.24	0	6	0	0	4	10	4	6	8	0	NW_018743574.1	4013836	4014713	+	LOC110682144	GO:0016021,integral component of membrane; GO:0005886,plasma membrane; GO:0046872,metal ion binding; GO:0061630,ubiquitin protein ligase activity; GO:0070417,cellular response to cold; GO:0006952,defense response; GO:0043161,proteasome-mediated ubiquitin-dependent protein catabolic process; GO:0009909,regulation of flower development; GO:0010966,regulation of phosphate transport; GO:0010200,respo…	K19040 E3 ubiquitin-protein ligase ATL10/75/76/77/78 [EC:2.3.2.27] | (RefSeq) RING-H2 finger protein ATL74-like (A)	FOG: Predicted E3 ubiquitin ligase	RING-H2 finger protein ATL80-like [Chenopodium quinoa]	RecName: Full=RING-H2 finger protein ATL80; EC=2.3.2.27 {ECO:0000305}; AltName: Full=RING-type E3 ubiquitin transferase ATL80 {ECO:0000305};	SubName: Full=RING-H2 finger protein ATL80 {ECO:0000313|RefSeq:XP_008449155.1};	Zinc-ribbon, C4HC2 type
gene-LOC110682145	0.01	0	0.03	0.02	0	0	0	0.02	0.01	1	0	2	2	0	0	0	2	1	NW_018743574.1	4048412	4050665	-	LOC110682145	--	--	--	uncharacterized protein LOC110682145 [Chenopodium quinoa]	--	SubName: Full=Uncharacterized protein {ECO:0000313|EMBL:BAM64827.1};	--
gene-LOC110682146	0.29	0.32	0.45	1.02	0.64	0.58	0.54	0.68	0.65	37	42	60	139	83	84	76	93	94	NW_018743574.1	4054178	4061242	+	LOC110682146	GO:0005789,endoplasmic reticulum membrane; GO:0016021,integral component of membrane; GO:0009734,auxin-activated signaling pathway; GO:0009733,response to auxin; GO:0055085,transmembrane transport	--	Predicted membrane protein	protein PIN-LIKES 7-like [Chenopodium quinoa]	RecName: Full=Protein PIN-LIKES 7 {ECO:0000303|PubMed:22504182}; AltName: Full=Auxin efflux carrier-like protein 7 {ECO:0000303|PubMed:22504182};	SubName: Full=Uncharacterized protein {ECO:0000313|EMBL:KNA06835.1};	Membrane transport protein
gene-LOC110682147	13.72	9.85	11.14	9.69	13.74	8.76	12.41	8.74	11.7	665	493	560	496	667	474	652	452	638	NW_018743574.1	4065509	4068028	-	LOC110682147	GO:0008168,methyltransferase activity	K14568 rRNA small subunit pseudouridine methyltransferase Nep1 [EC:2.1.1.260] | (RefSeq) ribosomal RNA small subunit methyltransferase nep-1-like (A)	Protein required for 18S rRNA maturation and 40S ribosome biogenesis	ribosomal RNA small subunit methyltransferase nep-1-like [Chenopodium quinoa]	--	SubName: Full=Uncharacterized protein {ECO:0000313|EMBL:KNA06836.1};	EMG1/NEP1 methyltransferase
gene-LOC110682148	0.03	0.08	0	0	0	0.19	0.1	0.28	0.05	2	6	0	0	0	16	8	23	4	NW_018743574.1	4061778	4065502	+	LOC110682148	GO:0005789,endoplasmic reticulum membrane; GO:0016021,integral component of membrane; GO:0009734,auxin-activated signaling pathway; GO:0009733,response to auxin; GO:0055085,transmembrane transport	--	Predicted membrane protein	protein PIN-LIKES 7-like [Chenopodium quinoa]	RecName: Full=Protein PIN-LIKES 7 {ECO:0000303|PubMed:22504182}; AltName: Full=Auxin efflux carrier-like protein 7 {ECO:0000303|PubMed:22504182};	SubName: Full=Uncharacterized protein {ECO:0000313|EMBL:KNA06835.1};	Membrane transport protein
gene-LOC110682149	0.24	0.07	0	0.37	0.63	0.24	0.39	0.08	0.06	14	4	0	23	37	16	25	5	4	NW_018742244.1	3217345	3218992	-	LOC110682149	GO:0043531,ADP binding; GO:0005524,ATP binding; GO:0006952,defense response	K13457 disease resistance protein RPM1 | (RefSeq) disease resistance protein RPM1-like isoform X1 (A)	Apoptotic ATPase	putative disease resistance protein RGA3 [Chenopodium quinoa]	RecName: Full=Putative disease resistance protein RGA4; AltName: Full=RGA4-blb;	SubName: Full=NBS-LRR type resistance protein {ECO:0000313|EMBL:ABJ99599.1};	AAA domain
gene-LOC110682150	10.21	8.26	9.43	12.36	12.53	13.03	13.56	12.83	12.27	1213	1014	1163	1551	1491	1728	1747	1628	1640	NW_018743574.1	4079356	4092245	-	LOC110682150	GO:0000178,exosome (RNase complex); GO:0005634,nucleus; GO:0004519,endonuclease activity; GO:0004527,exonuclease activity; GO:0046872,metal ion binding; GO:0003723,RNA binding; GO:0006364,rRNA processing	K12585 exosome complex exonuclease DIS3/RRP44 [EC:3.1.13.-] | (RefSeq) exosome complex exonuclease RRP44 homolog A-like (A)	Exosomal 3'-5' exoribonuclease complex, subunit Rrp44/Dis3	exosome complex exonuclease RRP44 homolog A-like [Chenopodium quinoa]	RecName: Full=Exosome complex exonuclease RRP44 homolog A {ECO:0000305}; Short=RRP44 homolog A {ECO:0000305}; EC=3.1.13.-; EC=3.1.26.-; AltName: Full=Protein EMBRYO DEFECTIVE 2763 {ECO:0000305}; AltName: Full=Ribosomal RNA-processing protein 44A {ECO:0000305}; Short=AtRRP44A {ECO:0000303|PubMed:24244451};	SubName: Full=Uncharacterized protein {ECO:0000313|EMBL:KNA22267.1};	Cold shock domain
gene-LOC110682151	13.6	11.73	10.17	17.51	22.81	16.83	16.57	14.82	16.79	1276	1137	990	1736	2143	1763	1686	1485	1772	NW_018743574.1	4069458	4079049	+	LOC110682151	GO:0005634,nucleus	K14788 ribosome biogenesis protein ENP2 | (RefSeq) nucleolar protein 10-like (A)	WD40 repeat protein	nucleolar protein 10-like [Chenopodium quinoa]	--	SubName: Full=Uncharacterized protein {ECO:0000313|EMBL:KNA06837.1};	WD domain, G-beta repeat
gene-LOC110682152	7.25	5.61	10.01	3.03	1.42	3.15	1.9	2.17	3.01	229	183	328	101	45	111	65	73	107	NW_018743574.1	4095609	4098113	-	LOC110682152	GO:0005737,cytoplasm; GO:0005634,nucleus; GO:0005681,spliceosomal complex; GO:0046540,U4/U6 x U5 tri-snRNP complex; GO:0005682,U5 snRNP; GO:0000245,spliceosomal complex assembly	K12859 U5 snRNP protein, DIM1 family | (RefSeq) thioredoxin-like protein YLS8 isoform X1 (A)	Component of the U4/U6.U5 snRNP/mitosis protein DIM1	thioredoxin-like protein YLS8 isoform X1 [Chenopodium quinoa]	RecName: Full=Thioredoxin-like protein YLS8; AltName: Full=Protein YELLOW-LEAF-SPECIFIC GENE 8;	SubName: Full=Thioredoxin-like protein 4A {ECO:0000313|EMBL:KYP39653.1};	Thioredoxin
gene-LOC110682153	0.86	1.44	1.08	2.12	2.75	1.53	2.29	1.86	1.91	105	183	138	274	338	210	304	243	263	NW_018743574.1	4099276	4108272	+	LOC110682153	GO:0005783,endoplasmic reticulum; GO:0042406,extrinsic component of endoplasmic reticulum membrane; GO:0016021,integral component of membrane; GO:0005524,ATP binding; GO:0004521,endoribonuclease activity; GO:0046872,metal ion binding; GO:0004674,protein serine/threonine kinase activity; GO:0006987,NA; GO:0009816,defense response to bacterium, incompatible interaction; GO:0030968,endoplasmic retic…	K08852 serine/threonine-protein kinase/endoribonuclease IRE1 [EC:2.7.11.1 3.1.26.-] | (RefSeq) serine/threonine-protein kinase/endoribonuclease IRE1a-like (A)	Serine/threonine protein kinase and endoribonuclease ERN1/IRE1, sensor of the unfolded protein response pathway	serine/threonine-protein kinase/endoribonuclease IRE1a-like [Chenopodium quinoa]	RecName: Full=Serine/threonine-protein kinase/endoribonuclease IRE1a; AltName: Full=Endoplasmic reticulum-to-nucleus signaling 1-2; AltName: Full=Inositol-requiring protein 1-2; Short=AtIRE1-2; AltName: Full=Serine/threonine-protein kinase/endoribonuclease IRE1-2; Includes: RecName: Full=Serine/threonine-protein kinase; EC=2.7.11.1; Includes: RecName: Full=Endoribonuclease; EC=3.1.26.-; Flags: Pr…	SubName: Full=Uncharacterized protein {ECO:0000313|EMBL:KNA19937.1};	Fungal protein kinase
gene-LOC110682154	1.25	0.76	0.86	1.77	1.79	1.26	1.76	1.83	1.49	169	106	121	253	243	191	258	265	227	NW_018743574.1	4109790	4114491	-	LOC110682154	--	--	--	--	--	--	--
gene-LOC110682155	0.87	1.11	1.01	1.56	1.7	1.91	2.25	2.1	1.71	127	168	154	242	250	313	358	329	282	NW_018743574.1	4115653	4120549	-	LOC110682155	GO:0016021,integral component of membrane; GO:0005622,intracellular; GO:0005886,plasma membrane; GO:0005262,calcium channel activity; GO:0008066,glutamate receptor activity; GO:0004970,ionotropic glutamate receptor activity; GO:0006816,calcium ion transport; GO:0019722,calcium-mediated signaling; GO:0007267,cell-cell signaling; GO:0071230,cellular response to amino acid stimulus; GO:0009864,induc…	K05387 glutamate receptor, ionotropic, plant | (RefSeq) glutamate receptor 3.6-like (A)	Glutamate-gated kainate-type ion channel receptor subunit GluR5 and related subunits	glutamate receptor 3.6-like [Chenopodium quinoa]	RecName: Full=Glutamate receptor 3.6; AltName: Full=Ligand-gated ion channel 3.6; Flags: Precursor;	RecName: Full=Glutamate receptor {ECO:0000256|PIRNR:PIRNR037090};	Ligated ion channel L-glutamate- and glycine-binding site
gene-LOC110682156	17.01	15.95	14.48	31.69	39.75	35.12	36.53	33.6	35.01	446	432	394	878	1044	1028	1039	941	1033	NW_018743574.1	4122804	4123539	+	LOC110682156	GO:0009507,chloroplast; GO:0005840,ribosome; GO:0019843,rRNA binding; GO:0003735,structural constituent of ribosome; GO:0006412,translation	K02867 large subunit ribosomal protein L11 | (RefSeq) uncharacterized protein LOC110682156 (A)	Mitochondrial/chloroplast ribosomal protein L11	uncharacterized protein LOC110682156 [Chenopodium quinoa]	RecName: Full=50S ribosomal protein L11, chloroplastic {ECO:0000255|HAMAP-Rule:MF_00736};	SubName: Full=Uncharacterized protein {ECO:0000313|EMBL:KNA14219.1};	Ribosomal protein L11, N-terminal domain
gene-LOC110682157	7.71	9.21	8.38	8.24	13.63	6.81	5.97	6.75	8.86	548	676	618	619	970	540	460	512	709	NW_018743574.1	4126665	4128659	+	LOC110682157	GO:0016021,integral component of membrane; GO:0005774,vacuolar membrane; GO:0015171,amino acid transmembrane transporter activity; GO:0015175,neutral amino acid transmembrane transporter activity; GO:0003333,amino acid transmembrane transport; GO:0015804,neutral amino acid transport	K14209 solute carrier family 36 (proton-coupled amino acid transporter) | (RefSeq) amino acid transporter AVT3C-like (A)	Amino acid transporters	amino acid transporter AVT3C-like [Chenopodium quinoa]	RecName: Full=Amino acid transporter AVT3C {ECO:0000305}; Short=AtAvt3C {ECO:0000303|PubMed:27925655}; AltName: Full=Aromatic and neutral amino acid transporter-like protein 2 {ECO:0000305};	SubName: Full=Uncharacterized protein {ECO:0000313|EMBL:KNA04970.1};	Transmembrane amino acid transporter protein
gene-LOC110682158	7.45	7.89	6.55	15.82	15.61	16.14	14.99	16.32	14.17	545	596	497	1222	1143	1317	1189	1274	1166	NW_018743574.1	4131489	4137176	+	LOC110682158	GO:0005524,ATP binding; GO:0004674,protein serine/threonine kinase activity; GO:0004712,protein serine/threonine/tyrosine kinase activity; GO:0006355,regulation of transcription, DNA-templated	K08832 serine/threonine-protein kinase SRPK3 [EC:2.7.11.1] | (RefSeq) SRSF protein kinase 1-like (A)	Serine/threonine protein kinase	SRSF protein kinase 1-like [Chenopodium quinoa]	RecName: Full=Serine/threonine-protein kinase AFC1; EC=2.7.12.1;	SubName: Full=Uncharacterized protein {ECO:0000313|EMBL:KNA20111.1};	Zea mays MURB-like protein (MuDR)
gene-LOC110682159	2.57	1.72	2.3	3.66	2.89	2.87	3.5	3.33	3.41	166	115	154	250	187	207	245	230	248	NW_018742244.1	3240965	3243865	-	LOC110682159	GO:0005634,nucleus; GO:0008270,zinc ion binding; GO:0006355,regulation of transcription, DNA-templated	K17604 zinc finger SWIM domain-containing protein 3 | (RefSeq) protein FAR1-RELATED SEQUENCE 8-like (A)	--	protein FAR1-RELATED SEQUENCE 9-like [Chenopodium quinoa]	RecName: Full=Protein FAR1-RELATED SEQUENCE 9;	SubName: Full=Uncharacterized protein {ECO:0000313|EMBL:KNA22826.1};	Protein of unknown function (DUF664)
gene-LOC110682160	12.56	11.97	12.93	16.6	15.32	16.69	17.15	17.85	15.23	808	795	863	1128	987	1198	1196	1226	1102	NW_018743574.1	4140610	4142791	-	LOC110682160	--	--	--	uncharacterized protein LOC110682160 [Chenopodium quinoa]	--	SubName: Full=Uncharacterized protein {ECO:0000313|EMBL:KNA04606.1};	--
gene-LOC110682161	0	0	0	0	0	0	0.13	0	0	0	0	0	0	0	0	4	0	0	NW_018743574.1	4137816	4138719	+	LOC110682161	--	--	--	--	--	--	--
gene-LOC110682162	2.33	1.89	2.09	4.98	3.87	5.16	5.12	5.09	4.98	498	417	465	1126	831	1233	1190	1164	1199	NW_018743574.1	4144772	4158508	+	LOC110682162	GO:0005712,chiasma; GO:0005694,chromosome; GO:0032300,mismatch repair complex; GO:0000795,synaptonemal complex; GO:0005524,ATP binding; GO:0016887,ATPase activity; GO:0030983,mismatched DNA binding; GO:0003697,single-stranded DNA binding; GO:0006298,mismatch repair; GO:0007131,reciprocal meiotic recombination	K08739 DNA mismatch repair protein MLH3 | (RefSeq) DNA mismatch repair protein MLH3-like isoform X1 (A)	DNA mismatch repair protein - MLH3 family	DNA mismatch repair protein MLH3-like isoform X1 [Chenopodium quinoa]	RecName: Full=DNA mismatch repair protein MLH3; AltName: Full=MutL protein homolog 3;	SubName: Full=Uncharacterized protein {ECO:0000313|EMBL:KNA24368.1};	Histidine kinase-, DNA gyrase B-, and HSP90-like ATPase
gene-LOC110682163	0	0.03	0.05	1.59	0.25	0.91	0.77	1.19	0.33	0	2	3	94	14	57	47	71	21	NW_018743574.1	4158265	4160007	-	LOC110682163	--	--	--	putative F-box/LRR-repeat protein At5g41630 [Chenopodium quinoa]	RecName: Full=Putative F-box/LRR-repeat protein At5g41630;	SubName: Full=putative F-box/LRR-repeat protein At5g54820 {ECO:0000313|RefSeq:XP_010275939.1};	F-box-like
gene-LOC110682164	10.16	8.96	9.9	6.67	4.22	6.2	5.34	6.09	5.35	753	686	761	522	313	513	429	482	446	NW_018743574.1	4169658	4173041	-	LOC110682164	GO:0016021,integral component of membrane; GO:0017176,phosphatidylinositol N-acetylglucosaminyltransferase activity	K03858 phosphatidylinositol N-acetylglucosaminyltransferase subunit H | (RefSeq) uncharacterized protein LOC110682164 (A)	GPI-GlcNAc transferase complex, PIG-H component, involved in glycosylphosphatidylinositol anchor biosynthesis	uncharacterized protein LOC110682164 [Chenopodium quinoa]	--	SubName: Full=Uncharacterized protein {ECO:0000313|EMBL:KNA24369.1};	GPI-GlcNAc transferase complex, PIG-H component
gene-LOC110682165	3.87	3.9	3.43	3.47	2.97	3.29	2.94	2.63	2.5	216	225	199	205	166	205	178	157	157	NW_018743574.1	4173318	4176966	-	LOC110682165	GO:0005634,nucleus; GO:0003677,DNA binding; GO:0007275,multicellular organism development; GO:0006355,regulation of transcription, DNA-templated; GO:0006351,transcription, DNA-templated	--	--	WUSCHEL-related homeobox 8-like [Chenopodium quinoa]	RecName: Full=WUSCHEL-related homeobox 8; AltName: Full=OsWOX8; AltName: Full=Protein WOX13;	SubName: Full=Uncharacterized protein {ECO:0000313|EMBL:KNA05971.1};	Homeodomain
gene-LOC110682166	0.35	0.49	0.4	2.39	2.57	1.82	1.82	2.36	2.11	48	69	57	344	350	276	269	343	323	NW_018743574.1	4180608	4186546	-	LOC110682166	--	--	--	uncharacterized protein LOC110682166 isoform X1 [Chenopodium quinoa]	--	SubName: Full=Uncharacterized protein {ECO:0000313|EMBL:KNA03997.1};	DUF761-associated sequence motif
gene-LOC110682167	4.48	5.13	4.21	5.07	1.95	4.89	5.14	4.47	5.14	316	374	308	378	138	385	393	337	408	NW_018742244.1	3221280	3240728	-	LOC110682167	GO:0046872,metal ion binding; GO:0061630,ubiquitin protein ligase activity; GO:0043161,proteasome-mediated ubiquitin-dependent protein catabolic process; GO:0040008,regulation of growth	K19041 E3 ubiquitin-protein ligase RNF38/44 [EC:2.3.2.27] | (RefSeq) probable E3 ubiquitin-protein ligase ZFP1 (A)	FOG: Predicted E3 ubiquitin ligase	uncharacterized protein LOC110682167 [Chenopodium quinoa]	RecName: Full=Probable E3 ubiquitin-protein ligase HIP1; EC=2.3.2.27; AltName: Full=HAL3-interacting protein 1; Short=OsHIP1; AltName: Full=RING-H2 finger HIP1; AltName: Full=RING-type E3 ubiquitin transferase HIP1 {ECO:0000305};	SubName: Full=Putative E3 ubiquitin-protein ligase HIP1 {ECO:0000313|EMBL:OAY77426.1};	Anaphase-promoting complex subunit 11 RING-H2 finger
gene-LOC110682168	1.67	2.95	2.34	5.3	3.58	5.17	5.25	4.71	3.93	140	256	204	470	301	484	478	422	371	NW_018743574.1	4193163	4198602	-	LOC110682168	GO:0005634,nucleus; GO:0003700,DNA-binding transcription factor activity; GO:0043565,sequence-specific DNA binding; GO:0009409,response to cold; GO:0006351,transcription, DNA-templated	K14431 transcription factor TGA | (RefSeq) transcription factor TGA4-like isoform X1 (A)	--	transcription factor TGA4-like isoform X1 [Chenopodium quinoa]	RecName: Full=Transcription factor TGA4; AltName: Full=Ocs element-binding factor 4; Short=OBF4; AltName: Full=bZIP transcription factor 57; Short=AtbZIP57;	SubName: Full=Uncharacterized protein {ECO:0000313|EMBL:KNA18624.1};	bZIP Maf transcription factor
gene-LOC110682169	10.73	9.17	8.47	10.07	9.67	8.71	9.29	9.04	10.57	657	580	538	651	593	595	617	591	728	NW_018743574.1	4204408	4211858	+	LOC110682169	GO:0016021,integral component of membrane; GO:0008270,zinc ion binding	--	Protein involved in mRNA turnover and stability	uncharacterized protein LOC110717549 [Chenopodium quinoa]	--	SubName: Full=Uncharacterized protein {ECO:0000313|EMBL:KNA18693.1};	RING-variant domain
gene-LOC110682170	3.64	3.98	3.65	6.85	2.73	6.75	6.8	6.13	5.82	445	503	463	886	335	922	902	801	801	NW_018743574.1	4225570	4232762	-	LOC110682170	--	K15559 regulator of Ty1 transposition protein 103 | (RefSeq) regulation of nuclear pre-mRNA domain-containing protein 1A-like (A)	Regulator of nuclear mRNA	regulation of nuclear pre-mRNA domain-containing protein 1A-like [Chenopodium quinoa]	--	SubName: Full=Uncharacterized protein {ECO:0000313|EMBL:KNA06982.1};	CTD kinase subunit gamma CTK3
gene-LOC110682171	0.44	1.31	0.48	1.55	0.44	1.56	1.49	0.78	1.18	17	52	19	63	17	67	62	32	51	NW_018743574.1	4223095	4225391	+	LOC110682171	GO:0016021,integral component of membrane; GO:0005811,lipid droplet; GO:0070524,11-beta-hydroxysteroid dehydrogenase (NADP+) activity; GO:0006694,steroid biosynthetic process	K22418 11beta/17beta-hydroxysteroid dehydrogenase [EC:1.1.1.146 1.1.1.-] | (RefSeq) 11-beta-hydroxysteroid dehydrogenase 1B-like (A)	1-Acyl dihydroxyacetone phosphate reductase and related dehydrogenases	NADPH-dependent 1-acyldihydroxyacetone phosphate reductase-like [Chenopodium quinoa]	RecName: Full=11-beta-hydroxysteroid dehydrogenase 1B; EC=1.1.1.146; AltName: Full=17-beta-hydroxysteroid dehydrogenase 1B; EC=1.1.1.-; AltName: Full=Hydroxysteroid dehydrogenase 1; Short=AtHSD1;	SubName: Full=Uncharacterized protein {ECO:0000313|EMBL:KNA06983.1}; Flags: Fragment;	GDP-mannose 4,6 dehydratase
gene-LOC110682172	32.36	36.31	32.74	42.28	37.52	41.93	38.97	36.36	43	3084	3575	3238	4258	3582	4461	4029	3701	4612	NW_018743574.1	4233851	4238874	-	LOC110682172	GO:0003676,nucleic acid binding	K12875 apoptotic chromatin condensation inducer in the nucleus | (RefSeq) actin cytoskeleton-regulatory complex protein PAN1-like (A)	Acinus (induces apoptotic chromatin condensation)	actin cytoskeleton-regulatory complex protein PAN1-like [Chenopodium quinoa]	--	SubName: Full=Uncharacterized protein {ECO:0000313|EMBL:KNA06981.1};	SAP domain
gene-LOC110682173	7.58	7.02	8.36	13.42	9.07	15.17	14.04	15.88	13.21	729	698	835	1364	874	1629	1465	1631	1430	NW_018743574.1	4250368	4257014	+	LOC110682173	GO:0016021,integral component of membrane; GO:0005743,mitochondrial inner membrane	K17785 mitofilin | (RefSeq) MICOS complex subunit MIC60-like (A)	--	MICOS complex subunit MIC60-like [Chenopodium quinoa]	--	SubName: Full=Uncharacterized protein {ECO:0000313|EMBL:KNA11435.1};	Mitochondrial inner membrane protein
gene-LOC110682174	4.62	5.62	4.66	21.13	18.74	18.37	18.81	19.09	19.53	1188	1493	1243	5741	4826	5275	5248	5243	5652	NW_018743574.1	4258489	4268556	+	LOC110682174	GO:0010330,cellulose synthase complex; GO:0055028,cortical microtubule; GO:0005737,cytoplasm; GO:0009898,cytoplasmic side of plasma membrane; GO:0005794,Golgi apparatus; GO:0036449,microtubule minus-end; GO:0005634,nucleus; GO:0005886,plasma membrane; GO:0009506,plasmodesma; GO:0008017,microtubule binding; GO:0051211,anisotropic cell growth; GO:0009901,anther dehiscence; GO:0030244,cellulose bios…	K08332 vacuolar protein 8 | (RefSeq) U-box domain-containing protein 4-like (A)	FOG: Armadillo/beta-catenin-like repeats	protein CELLULOSE SYNTHASE INTERACTIVE 1-like [Chenopodium quinoa]	RecName: Full=Protein CELLULOSE SYNTHASE INTERACTIVE 1 {ECO:0000303|PubMed:20616083}; AltName: Full=Protein POM-POM 2 {ECO:0000303|PubMed:7743935};	SubName: Full=Uncharacterized protein {ECO:0000313|EMBL:KNA11436.1};	HEAT repeat
gene-LOC110682175	51.2	56.68	58.24	31.05	58.15	28.3	26.56	23.41	28.08	1653	1890	1951	1059	1880	1020	930	807	1020	NW_018742244.1	3251176	3259967	+	LOC110682175	GO:0005829,cytosol; GO:0048487,beta-tubulin binding; GO:0007023,post-chaperonin tubulin folding pathway; GO:0007021,tubulin complex assembly	K17292 tubulin-specific chaperone A | (RefSeq) tubulin-folding cofactor A-like (A)	Beta-tubulin folding cofactor A	tubulin-folding cofactor A-like [Chenopodium quinoa]	RecName: Full=Tubulin-folding cofactor A; Short=AtTFCA; Short=CFA; AltName: Full=Protein KIESEL; AltName: Full=TCP1-chaperonin cofactor A; AltName: Full=Tubulin-specific chaperone A;	RecName: Full=Tubulin-specific chaperone A {ECO:0000256|RuleBase:RU364030};	Tubulin binding cofactor A
gene-LOC110682176	0.89	0.66	1.24	5.68	5.4	6.53	6.25	5.21	6.62	83	64	120	562	506	682	635	521	697	NW_018743574.1	4269597	4276779	+	LOC110682176	GO:0031225,anchored component of membrane; GO:0046658,anchored component of plasma membrane; GO:0004190,aspartic-type endopeptidase activity; GO:0030163,protein catabolic process; GO:0006508,proteolysis	K00924 kinase [EC:2.7.1.-] | (RefSeq) aspartic proteinase-like protein 2 (A)	Aspartyl protease	aspartic proteinase-like protein 1 [Chenopodium quinoa]	RecName: Full=Aspartic proteinase-like protein 1; EC=3.4.23.-; Flags: Precursor;	SubName: Full=Uncharacterized protein {ECO:0000313|EMBL:KNA25215.1};	Xylanase inhibitor C-terminal
gene-LOC110682177	0.83	1.05	1.22	1.25	2.58	1.45	2.55	1.9	1.54	42	55	64	67	131	82	140	103	88	NW_018743574.1	4287892	4290058	-	LOC110682177	GO:0009507,chloroplast; GO:0009543,chloroplast thylakoid lumen; GO:0009535,chloroplast thylakoid membrane; GO:0009579,thylakoid; GO:0005528,FK506 binding; GO:0003755,peptidyl-prolyl cis-trans isomerase activity; GO:0061077,chaperone-mediated protein folding	K01802 peptidylprolyl isomerase [EC:5.2.1.8] | (RefSeq) photosynthetic NDH subunit of lumenal location 4, chloroplastic-like (A)	FKBP-type peptidyl-prolyl cis-trans isomerase	photosynthetic NDH subunit of lumenal location 4, chloroplastic-like [Chenopodium quinoa]	RecName: Full=Photosynthetic NDH subunit of lumenal location 4, chloroplastic {ECO:0000303|PubMed:21785130}; AltName: Full=FK506-binding protein 16-2; Short=AtFKBP16-2; AltName: Full=Immunophilin FKBP16-2; AltName: Full=Peptidyl-prolyl cis-trans isomerase FKBP16-2; Short=PPIase FKBP16-2; EC=5.2.1.8; AltName: Full=Rotamase; Flags: Precursor;	RecName: Full=Peptidylprolyl isomerase {ECO:0000256|PROSITE-ProRule:PRU00277}; EC=5.2.1.8 {ECO:0000256|PROSITE-ProRule:PRU00277};	FKBP-type peptidyl-prolyl cis-trans isomerase
gene-LOC110682178	0	0	0	0.86	0.54	0.38	0.84	0.42	0.27	0	0	0	30	18	14	30	15	10	NW_018743574.1	4286615	4287697	+	LOC110682178	GO:0005737,cytoplasm; GO:0046914,transition metal ion binding; GO:0046916,cellular transition metal ion homeostasis; GO:0030001,metal ion transport	K07213 copper chaperone | (RefSeq) copper transport protein ATX1-like (A)	Copper chaperone	heavy metal-associated isoprenylated plant protein 23-like [Chenopodium quinoa]	RecName: Full=Heavy metal-associated isoprenylated plant protein 23 {ECO:0000303|PubMed:21072340, ECO:0000303|PubMed:23368984}; Short=AtHIP23 {ECO:0000303|PubMed:21072340, ECO:0000303|PubMed:23368984}; Flags: Precursor;	SubName: Full=Uncharacterized protein {ECO:0000313|EMBL:KNA25214.1};	Heavy-metal-associated domain
gene-LOC110682179	0.36	1.9	0.69	9.7	0.56	2.31	2.08	1.77	1.48	28	152	55	792	43	199	174	146	129	NW_018743574.1	4294816	4297570	-	LOC110682179	GO:0005576,extracellular region; GO:0005507,copper ion binding; GO:0008447,L-ascorbate oxidase activity	K00423 L-ascorbate oxidase [EC:1.10.3.3] | (RefSeq) L-ascorbate oxidase-like (A)	Multicopper oxidases	L-ascorbate oxidase-like [Chenopodium quinoa]	RecName: Full=L-ascorbate oxidase; Short=ASO; Short=Ascorbase; EC=1.10.3.3; Flags: Precursor;	SubName: Full=Uncharacterized protein {ECO:0000313|EMBL:KNA02633.1};	Multicopper oxidase
gene-LOC110682180	0	0	0	0.1	0	0.04	0	0	0	0	0	0	10	0	4	0	0	0	NW_018743574.1	4290699	4294792	+	LOC110682180	GO:0005634,nucleus; GO:0003700,DNA-binding transcription factor activity; GO:0046983,protein dimerization activity; GO:0000977,RNA polymerase II regulatory region sequence-specific DNA binding; GO:0010152,pollen maturation; GO:0045944,positive regulation of transcription by RNA polymerase II; GO:0080092,regulation of pollen tube growth; GO:0006351,transcription, DNA-templated	K09264 MADS-box transcription factor, plant | (RefSeq) truncated transcription factor CAULIFLOWER A-like isoform X1 (A)	MADS box transcription factor	agamous-like MADS-box protein AGL104 isoform X1 [Chenopodium quinoa]	RecName: Full=Agamous-like MADS-box protein AGL104 {ECO:0000305};	SubName: Full=Uncharacterized protein {ECO:0000313|EMBL:CBI21466.3};	K-box region
gene-LOC110682181	3	3.65	3.59	6.58	10.03	6.44	7.09	6.69	7.4	247	311	307	573	828	593	634	589	687	NW_018743574.1	4306689	4312041	+	LOC110682181	--	K20309 trafficking protein particle complex subunit 12 | (RefSeq) trafficking protein particle complex subunit 12-like (A)	Uncharacterized conserved protein	trafficking protein particle complex subunit 12-like [Chenopodium quinoa]	--	SubName: Full=Uncharacterized protein {ECO:0000313|EMBL:KNA02816.1}; Flags: Fragment;	Tetratricopeptide repeat
gene-LOC110682182	0.3	0.12	0.35	0	0	0.05	0	0.08	0.04	20	8	24	0	0	4	0	6	3	NW_018743574.1	4312782	4315235	+	LOC110682182	GO:0005634,nucleus; GO:0008408,3'-5' exonuclease activity; GO:0046872,metal ion binding; GO:0003676,nucleic acid binding	--	--	protein NEN4-like [Chenopodium quinoa]	RecName: Full=Protein NEN4 {ECO:0000303|PubMed:25081480}; AltName: Full=NAC45/NAC86-dependent exonuclease-domain protein 4 {ECO:0000303|PubMed:25081480}; EC=3.1.11.-;	SubName: Full=Uncharacterized protein {ECO:0000313|EMBL:KNA02760.1}; Flags: Fragment;	Exonuclease
gene-LOC110682183	0.21	0.59	0	6.59	7.6	3.89	5.21	4.7	3.1	14	40	0	457	499	285	371	329	229	NW_018743574.1	4315747	4317587	-	LOC110682183	GO:0005634,nucleus; GO:0046872,metal ion binding; GO:0004518,nuclease activity	--	Predicted transposase	protein ALP1-like [Chenopodium quinoa]	RecName: Full=Protein ALP1-like {ECO:0000305}; EC=3.1.-.-;	SubName: Full=Uncharacterized protein {ECO:0000313|EMBL:KNA24991.1};	Plant transposon protein
gene-LOC110682184	30.93	30	25.49	14.28	21.08	15.76	18.4	16	16.95	1575	1578	1347	768	1075	896	1016	870	971	NW_018742244.1	3265177	3267272	-	LOC110682184	GO:0009507,chloroplast; GO:0005739,mitochondrion; GO:0003690,double-stranded DNA binding; GO:0003723,RNA binding; GO:0006353,DNA-templated transcription, termination; GO:0006355,regulation of transcription, DNA-templated; GO:0008033,tRNA processing	K15032 mTERF domain-containing protein, mitochondrial | (RefSeq) transcription termination factor MTERF6, chloroplastic/mitochondrial-like (A)	Mitochondrial transcription termination factor, mTERF	transcription termination factor MTERF6, chloroplastic/mitochondrial-like [Chenopodium quinoa]	RecName: Full=Transcription termination factor MTERF6, chloroplastic/mitochondrial {ECO:0000305}; AltName: Full=Mitochondrial transcription termination factor 6 {ECO:0000303|PubMed:23087700}; AltName: Full=Protein PIGMENT DEFECTIVE 191 {ECO:0000305}; Flags: Precursor;	SubName: Full=Uncharacterized protein {ECO:0000313|EMBL:KNA22834.1};	mTERF
gene-LOC110682185	2.39	1.72	2.23	5.46	5.2	3.91	4.99	4.92	3.23	168	125	163	406	367	307	381	370	256	NW_018743574.1	4317714	4319921	+	LOC110682185	GO:0009507,chloroplast; GO:0009570,chloroplast stroma; GO:0009534,chloroplast thylakoid; GO:0005739,mitochondrion; GO:0004450,isocitrate dehydrogenase (NADP+) activity; GO:0000287,magnesium ion binding; GO:0051287,NAD binding; GO:0006102,isocitrate metabolic process; GO:0006099,tricarboxylic acid cycle	K00031 isocitrate dehydrogenase [EC:1.1.1.42] | (RefSeq) isocitrate dehydrogenase [NADP]-like (A)	NADP-dependent isocitrate dehydrogenase	isocitrate dehydrogenase [NADP]	RecName: Full=Isocitrate dehydrogenase [NADP], chloroplastic/mitochondrial; EC=1.1.1.42; Flags: Precursor;	SubName: Full=Uncharacterized protein {ECO:0000313|EMBL:KNA21898.1}; Flags: Fragment;	--
gene-LOC110682186	31.75	29.43	33.94	33.18	19.07	29.01	29.88	29.97	26.65	2394	2292	2655	2643	1440	2442	2443	2413	2261	NW_018743574.1	4328052	4332023	+	LOC110682186	GO:0005737,cytoplasm; GO:0004512,inositol-3-phosphate synthase activity; GO:0006021,inositol biosynthetic process; GO:0008654,phospholipid biosynthetic process	K01858 myo-inositol-1-phosphate synthase [EC:5.5.1.4] | (RefSeq) inositol-3-phosphate synthase-like (A)	Myo-inositol-1-phosphate synthase	inositol-3-phosphate synthase-like [Chenopodium quinoa]	RecName: Full=Inositol-3-phosphate synthase; Short=MIP synthase; EC=5.5.1.4; AltName: Full=Myo-inositol 1-phosphate synthase; Short=IPS; Short=MI-1-P synthase;	SubName: Full=Uncharacterized protein {ECO:0000313|EMBL:KNA08398.1};	Myo-inositol-1-phosphate synthase
gene-LOC110682187	0	0.32	0.11	43.43	50.39	35.44	47.43	41.64	25.09	0	6	2	842	926	726	944	816	518	NW_018743574.1	4355024	4356455	-	LOC110682187	--	--	--	--	--	--	--
gene-LOC110682188	14.58	16.08	13.85	27.65	18.74	22.17	29.87	28.06	27.92	1442	1642	1421	2888	1856	2447	3203	2963	3106	NW_018743574.1	4365724	4370182	-	LOC110682188	GO:0005777,peroxisome; GO:0003995,acyl-CoA dehydrogenase activity; GO:0003997,acyl-CoA oxidase activity; GO:0071949,FAD binding; GO:0050660,flavin adenine dinucleotide binding; GO:0006635,fatty acid beta-oxidation; GO:0033539,fatty acid beta-oxidation using acyl-CoA dehydrogenase; GO:0001676,long-chain fatty acid metabolic process	K00232 acyl-CoA oxidase [EC:1.3.3.6] | (RefSeq) acyl-coenzyme A oxidase 2, peroxisomal-like (A)	Pristanoyl-CoA/acyl-CoA oxidase	acyl-coenzyme A oxidase 2, peroxisomal-like [Chenopodium quinoa]	RecName: Full=Acyl-coenzyme A oxidase 2, peroxisomal; Short=AOX 2; EC=1.3.3.6; AltName: Full=Long-chain acyl-CoA oxidase; Short=AtCX2; Flags: Precursor;	RecName: Full=Acyl-coenzyme A oxidase {ECO:0000256|PIRNR:PIRNR000168};	Acyl-CoA dehydrogenase, C-terminal domain
gene-LOC110682189	1.87	1.54	1.54	3.22	2.83	3.35	3.75	3.67	2.58	227	192	193	412	343	453	492	475	351	NW_018743574.1	4360249	4365460	+	LOC110682189	GO:0005634,nucleus; GO:0071249,cellular response to nitrate; GO:0015706,nitrate transport; GO:0071705,nitrogen compound transport; GO:0006355,regulation of transcription, DNA-templated; GO:0010167,response to nitrate; GO:1901698,response to nitrogen compound; GO:0006351,transcription, DNA-templated	--	--	uncharacterized protein LOC110682189 [Chenopodium quinoa]	RecName: Full=Nitrate regulatory gene2 protein {ECO:0000303|PubMed:26744214}; Short=NRG2 protein {ECO:0000303|PubMed:26744214};	SubName: Full=Uncharacterized protein {ECO:0000313|EMBL:KNA08138.1};	Protein of unknown function (DUF630)
gene-LOC110682190	0	0.05	0.16	0	0	0.05	0.05	0	0	0	2	6	0	0	2	2	0	0	NW_018743574.1	4444348	4446209	-	LOC110682190	--	--	--	--	--	--	--
gene-LOC110682191	1.97	2.9	2.33	3.44	2.82	4.45	2.97	3.75	3.36	133	202	163	245	190	335	217	270	255	NW_018743574.1	4483397	4485665	+	LOC110682191	--	--	--	uncharacterized protein LOC110682191 [Chenopodium quinoa]	--	SubName: Full=Uncharacterized protein {ECO:0000313|EMBL:KNA19813.1};	--
gene-LOC110682192	0	0.04	0	0	0	0	0	0	0	0	2	0	0	0	0	0	0	0	NW_018743574.1	4492473	4493960	+	LOC110682192	GO:0005634,nucleus; GO:0003677,DNA binding; GO:0003700,DNA-binding transcription factor activity; GO:0009873,ethylene-activated signaling pathway; GO:0006351,transcription, DNA-templated	K09286 EREBP-like factor | (RefSeq) ethylene-responsive transcription factor ERF060-like (A)	--	ethylene-responsive transcription factor ERF060-like [Chenopodium quinoa]	RecName: Full=Ethylene-responsive transcription factor ERF060;	SubName: Full=DREB {ECO:0000313|EMBL:AFH96116.1};	AP2 domain
gene-LOC110682193	1.46	1.7	1.47	1.69	1.62	1.27	1.51	2.07	1.95	100	120	104	122	111	97	112	151	150	NW_018742244.1	3268099	3272060	+	LOC110682193	GO:0043231,intracellular membrane-bounded organelle; GO:0004519,endonuclease activity; GO:0003723,RNA binding; GO:0009451,RNA modification	K17710 pentatricopeptide repeat domain-containing protein 1 | (RefSeq) LOW QUALITY PROTEIN: putative pentatricopeptide repeat-containing protein At2g02150 (A)	FOG: PPR repeat	pentatricopeptide repeat-containing protein At4g38150-like [Chenopodium quinoa]	RecName: Full=Pentatricopeptide repeat-containing protein At4g38150;	SubName: Full=Uncharacterized protein {ECO:0000313|EMBL:KNA22836.1};	Cch helix turn helix domain
gene-LOC110682194	2.29	5.26	4.38	3.83	1.63	4.56	5.32	5.63	4.24	129	306	256	228	92	287	325	339	269	NW_018743574.1	4555399	4558134	+	LOC110682194	GO:0005730,nucleolus; GO:0005634,nucleus; GO:0004805,trehalose-phosphatase activity; GO:0046686,response to cadmium ion; GO:0005992,trehalose biosynthetic process	K01087 trehalose 6-phosphate phosphatase [EC:3.1.3.12] | (RefSeq) probable trehalose-phosphate phosphatase I (A)	Trehalose-6-phosphate synthase component TPS1 and related subunits	probable trehalose-phosphate phosphatase I [Chenopodium quinoa]	RecName: Full=Probable trehalose-phosphate phosphatase J; Short=AtTPPJ; EC=3.1.3.12; AltName: Full=Trehalose 6-phosphate phosphatase;	RecName: Full=Trehalose 6-phosphate phosphatase {ECO:0000256|RuleBase:RU361117}; EC=3.1.3.12 {ECO:0000256|RuleBase:RU361117};	Trehalose-phosphatase
gene-LOC110682195	17.94	16.29	19.43	13.43	15.74	12.65	13.87	14.05	14.25	1148	1077	1290	908	1009	904	963	960	1026	NW_018743574.1	4573830	4577545	-	LOC110682195	--	--	--	--	--	--	--
gene-LOC110682196	17.59	17.63	16.99	56.71	52.64	64.02	59.29	65.39	48.67	568	588	569	1934	1702	2307	2076	2254	1768	NW_018743574.1	4603229	4604226	+	LOC110682196	GO:0009507,chloroplast; GO:0005783,endoplasmic reticulum; GO:0016020,membrane; GO:0009579,thylakoid	--	--	PLAT domain-containing protein 3-like [Chenopodium quinoa]	RecName: Full=PLAT domain-containing protein 2 {ECO:0000305}; Short=AtPLAT2 {ECO:0000303|PubMed:25396746}; Short=PLAT domain protein 2 {ECO:0000303|PubMed:25396746}; Flags: Precursor;	SubName: Full=Uncharacterized protein {ECO:0000313|EMBL:KNA03099.1};	Embryo-specific protein 3, (ATS3)
gene-LOC110682197	0.07	0.03	0.03	0.03	0	0.08	0.06	0.03	0.02	8	4	4	4	0	10	8	4	2	NW_018743574.1	4605567	4610817	-	LOC110682197	GO:0005623,cell; GO:0009738,abscisic acid-activated signaling pathway; GO:0045454,cell redox homeostasis; GO:0009789,positive regulation of abscisic acid-activated signaling pathway; GO:0009737,response to abscisic acid; GO:0006970,response to osmotic stress; GO:0009651,response to salt stress	K09527 DnaJ homolog subfamily C member 7 | (RefSeq) TPR repeat-containing thioredoxin TTL1-like (A)	FOG: TPR repeat	TPR repeat-containing thioredoxin TTL1-like [Chenopodium quinoa]	RecName: Full=TPR repeat-containing thioredoxin TTL1; AltName: Full=Tetratricopeptide repeat thioredoxin-like 1;	SubName: Full=Uncharacterized protein {ECO:0000313|EMBL:KNA03755.1};	Tetratricopeptide repeat
gene-LOC110682198	5.74	5.15	5.81	9.48	7.94	9.57	10.75	11.02	8.53	487	451	511	849	674	906	989	998	814	NW_018743574.1	4615698	4622533	-	LOC110682198	GO:0016021,integral component of membrane; GO:0005743,mitochondrial inner membrane; GO:0055070,copper ion homeostasis	K07152 protein SCO1/2 | (RefSeq) protein SCO1 homolog 2, mitochondrial-like isoform X1 (A)	Putative cytochrome C oxidase assembly protein	protein SCO1 homolog 2, mitochondrial-like isoform X1 [Chenopodium quinoa]	RecName: Full=Protein SCO1 homolog 2, mitochondrial; AltName: Full=Homolog of the copper chaperone SCO1 member 2; Short=HCC2; Flags: Precursor;	SubName: Full=Uncharacterized protein {ECO:0000313|EMBL:KNA03754.1};	AhpC/TSA family
gene-LOC110682199	22.49	25.59	27.77	16.45	10.06	16.88	15.26	13.61	16.63	924	1086	1184	714	414	774	680	597	769	NW_018743574.1	4625926	4629041	+	LOC110682199	GO:0016592,mediator complex; GO:0006355,regulation of transcription, DNA-templated; GO:0006351,transcription, DNA-templated	--	--	mediator of RNA polymerase II transcription subunit 30-like [Chenopodium quinoa]	RecName: Full=Mediator of RNA polymerase II transcription subunit 30;	SubName: Full=Uncharacterized protein {ECO:0000313|EMBL:KNA17618.1};	HAUS augmin-like complex subunit 3
gene-LOC110682200	0	0.15	0.09	0.4	0	0.36	0.52	0.18	0.4	0	11	7	31	0	29	41	14	33	NW_018743574.1	4646807	4648994	+	LOC110682200	--	--	--	homeobox protein 5-like [Chenopodium quinoa]	--	SubName: Full=Uncharacterized protein {ECO:0000313|EMBL:KNA09997.1}; Flags: Fragment;	VQ motif
gene-LOC110682201	0.05	0	0.09	0.09	0	0.07	0.04	0.11	0.02	4	0	8	8	0	6	4	10	2	NW_018743574.1	4667264	4670138	+	LOC110682201	GO:0016021,integral component of membrane; GO:0055085,transmembrane transport	--	Sugar transporter/spinster transmembrane protein	uncharacterized protein LOC110682201 [Chenopodium quinoa]	--	SubName: Full=Uncharacterized protein {ECO:0000313|EMBL:KNA16717.1};	Uncharacterised MFS-type transporter YbfB
gene-LOC110682202	0.13	0.11	0.18	1.24	0	0.91	0.67	1.67	0.66	9	8	13	92	0	71	51	125	52	NW_018743574.1	4670954	4673486	+	LOC110682202	GO:0016021,integral component of membrane; GO:0055085,transmembrane transport	--	Sugar transporter/spinster transmembrane protein	uncharacterized protein LOC110682202 [Chenopodium quinoa]	--	SubName: Full=Uncharacterized protein {ECO:0000313|EMBL:KNA16716.1};	Protein of unknown function (DUF3767)
gene-LOC110682203	1.65	2.84	2.41	10.17	2.2	10.6	7.86	8.99	8.11	110	196	167	717	147	790	569	641	609	NW_018743574.1	4674770	4676642	+	LOC110682203	GO:0016021,integral component of membrane	--	--	uncharacterized protein LOC110682203 [Chenopodium quinoa]	--	SubName: Full=Uncharacterized protein {ECO:0000313|EMBL:KNA16715.1};	--
gene-LOC110682204	12.98	17.84	13.42	22.77	27.93	25.36	22.74	22.27	20.56	427	606	458	791	920	931	811	782	761	NW_018742244.1	3278647	3281864	+	LOC110682204	GO:0030665,clathrin-coated vesicle membrane; GO:0005794,Golgi apparatus; GO:0030117,membrane coat; GO:0008565,protein transporter activity; GO:0006886,intracellular protein transport; GO:0016192,vesicle-mediated transport	K12394 AP-1 complex subunit sigma 1/2 | (RefSeq) AP-1 complex subunit sigma-2 (A)	Clathrin adaptor complex, small subunit	AP-1 complex subunit sigma-2 [Chenopodium quinoa]	RecName: Full=AP-1 complex subunit sigma-2; AltName: Full=Adaptor AP-1 19 kDa protein; AltName: Full=Adaptor protein complex AP-1 sigma-2 subunit; AltName: Full=Adaptor-related protein complex 1 sigma-2 subunit; AltName: Full=Clathrin assembly protein complex 1 sigma-2 small chain; AltName: Full=Clathrin assembly small subunit protein AP19-2; Short=AtAP19-2; AltName: Full=Sigma 2 subunit of AP-1 …	RecName: Full=AP complex subunit sigma {ECO:0000256|PIRNR:PIRNR015588};	CRISPR-associated protein Csn2 subfamily St
gene-LOC110682205	13.65	58.19	20.41	9.72	0.4	0	6.49	2.31	5.21	642	2827	996	483	19	0	331	116	276	NW_018743574.1	4700081	4702352	-	LOC110682205	GO:0048046,apoplast; GO:0005829,cytosol; GO:0016020,membrane; GO:0005634,nucleus; GO:0009579,thylakoid; GO:0005509,calcium ion binding; GO:0005544,calcium-dependent phospholipid binding; GO:0015774,polysaccharide transport; GO:0009409,response to cold; GO:0009408,response to heat; GO:0009651,response to salt stress; GO:0009414,response to water deprivation	K17098 annexin D | (RefSeq) annexin D2-like (A)	Annexin	annexin D2-like [Chenopodium quinoa]	RecName: Full=Annexin D2; AltName: Full=AnnAt2;	RecName: Full=Annexin {ECO:0000256|RuleBase:RU003540};	D-lactate dehydrogenase, membrane binding
gene-LOC110682206	25.03	21.86	22.71	24.56	32.32	22.99	21.81	25.55	24.7	1384	1249	1303	1435	1790	1419	1308	1509	1537	NW_018743574.1	4696222	4699796	+	LOC110682206	--	--	--	uncharacterized protein LOC110682206 [Chenopodium quinoa]	--	SubName: Full=Uncharacterized protein {ECO:0000313|EMBL:KNA19943.1};	Protein of unknown function (DUF4057)
gene-LOC110682207	0.48	0.98	0.2	0.6	0	0	1.08	0.23	0.4	28	59	12	37	0	0	68	14	26	NW_018743574.1	4703387	4706752	+	LOC110682207	--	--	Oxidation resistance protein	uncharacterized protein LOC110682207 isoform X1 [Chenopodium quinoa]	--	SubName: Full=Uncharacterized protein {ECO:0000313|EMBL:KNA08500.1};	TLD
gene-LOC110682208	3.79	4	2.89	8.12	6.51	6.26	8.63	7.27	8.14	314	343	249	712	541	580	776	644	760	NW_018743574.1	4707057	4713521	-	LOC110682208	GO:0005829,cytosol; GO:0004066,asparagine synthase (glutamine-hydrolyzing) activity; GO:0005524,ATP binding; GO:0042803,protein homodimerization activity; GO:0006541,glutamine metabolic process; GO:0070981,L-asparagine biosynthetic process; GO:0009646,response to absence of light	K01953 asparagine synthase (glutamine-hydrolysing) [EC:6.3.5.4] | (RefSeq) asparagine synthetase [glutamine-hydrolyzing] 2 (A)	Asparagine synthase (glutamine-hydrolyzing)	asparagine synthetase [glutamine-hydrolyzing]	RecName: Full=Asparagine synthetase [glutamine-hydrolyzing] 3; EC=6.3.5.4; AltName: Full=Glutamine-dependent asparagine synthetase 3;	SubName: Full=Uncharacterized protein {ECO:0000313|EMBL:KDP46836.1};	tRNA methyl transferase
gene-LOC110682209	11	10.73	9.33	15.9	7.4	17.01	14.5	13.96	11.92	576	580	507	879	388	994	823	780	702	NW_018743574.1	4715559	4720476	+	LOC110682209	GO:0005783,endoplasmic reticulum; GO:0000139,Golgi membrane; GO:0016021,integral component of membrane; GO:0015136,sialic acid transmembrane transporter activity; GO:0005351,carbohydrate:proton symporter activity; GO:0005463,UDP-N-acetylgalactosamine transmembrane transporter activity; GO:1903857,negative regulation of cytokinin dehydrogenase activity; GO:1903070,negative regulation of ER-associa…	K15272 solute carrier family 35 (UDP-sugar transporter), member A1/2/3 | (RefSeq) CMP-sialic acid transporter 5-like (A)	Predicted UDP-galactose transporter	CMP-sialic acid transporter 5-like [Chenopodium quinoa]	RecName: Full=CMP-sialic acid transporter 5; Short=CMP-SA-Tr 5; Short=CMP-Sia-Tr 5;	SubName: Full=Uncharacterized protein {ECO:0000313|EMBL:KNA22059.1}; Flags: Fragment;	EamA-like transporter family
gene-LOC110682210	0.15	0.17	0.21	0.27	0.22	0.25	0.39	0.22	0.34	21	24	30	40	30	38	58	32	53	NW_018743574.1	4722466	4727949	-	LOC110682210	GO:0010588,cotyledon vascular tissue pattern formation; GO:0010305,leaf vascular tissue pattern formation; GO:0010087,phloem or xylem histogenesis; GO:0080022,primary root development; GO:0016567,protein ubiquitination; GO:0048367,shoot system development	--	--	BTB/POZ domain-containing protein DOT3-like [Chenopodium quinoa]	RecName: Full=BTB/POZ domain-containing protein DOT3; AltName: Full=Protein DEFECTIVELY ORGANIZED TRIBUTARIES 3 {ECO:0000303|PubMed:18643975};	SubName: Full=Uncharacterized protein {ECO:0000313|EMBL:KNA22061.1};	BTB/POZ domain
gene-LOC110682211	33.74	34.01	37.52	23.16	23.52	23.7	20.84	26.51	22.57	1136	1183	1311	824	793	891	761	953	855	NW_018743574.1	4721371	4722406	+	LOC110682211	GO:0009507,chloroplast; GO:0005840,ribosome; GO:0019843,rRNA binding; GO:0003735,structural constituent of ribosome; GO:0006412,translation	K02892 large subunit ribosomal protein L23 | (RefSeq) uncharacterized protein LOC110717831 (A)	Predicted mitochondrial ribosomal protein L23	uncharacterized protein LOC110717831 [Chenopodium quinoa]	RecName: Full=50S ribosomal protein L23, chloroplastic;	SubName: Full=Uncharacterized protein {ECO:0000313|EMBL:KNA22060.1};	Ribosomal protein L23
gene-LOC110682212	17.29	14.84	16.3	18.24	7.5	18.51	18.48	18.85	19.43	778	690	761	867	338	930	902	906	984	NW_018743574.1	4729519	4733467	+	LOC110682212	GO:0005829,cytosol; GO:0005794,Golgi apparatus; GO:0000139,Golgi membrane; GO:0005525,GTP binding; GO:0003924,GTPase activity; GO:0006891,intra-Golgi vesicle-mediated transport; GO:0015031,protein transport; GO:0042147,retrograde transport, endosome to Golgi; GO:0006890,retrograde vesicle-mediated transport, Golgi to ER	K07893 Ras-related protein Rab-6A | (RefSeq) ras-related protein RABH1e-like (A)	GTPase Rab6/YPT6/Ryh1, small G protein superfamily	ras-related protein RABH1e-like [Chenopodium quinoa]	RecName: Full=Ras-related protein RABH1e; Short=AtRABH1e;	SubName: Full=Uncharacterized protein {ECO:0000313|EMBL:KNA11726.1};	RsgA GTPase
gene-LOC110682213	5.84	9.23	6.74	11.86	3.23	12.01	10.89	9.98	8.39	193	315	231	414	107	443	390	352	312	NW_018743574.1	4733613	4736129	-	LOC110682213	GO:0016021,integral component of membrane	--	--	uncharacterized protein LOC110682213 [Chenopodium quinoa]	--	SubName: Full=Uncharacterized protein {ECO:0000313|EMBL:CBI25775.3};	--
gene-LOC110682214	6.93	6.4	6.86	9.67	4.58	9.54	8.52	9.95	8.23	541	516	556	798	358	832	722	830	723	NW_018743574.1	4747258	4753437	-	LOC110682214	GO:0005829,cytosol; GO:0005634,nucleus; GO:0005524,ATP binding; GO:0004693,cyclin-dependent protein serine/threonine kinase activity; GO:0016301,kinase activity; GO:0008353,RNA polymerase II CTD heptapeptide repeat kinase activity; GO:0048366,leaf development; GO:0006468,protein phosphorylation; GO:0009615,response to virus	K08819 cyclin-dependent kinase 12/13 [EC:2.7.11.22 2.7.11.23] | (RefSeq) cyclin-dependent kinase C-1-like (A)	Cdc2-related protein kinase	cyclin-dependent kinase C-1-like [Chenopodium quinoa]	RecName: Full=Cyclin-dependent kinase C-1; Short=CDKC;1; EC=2.7.11.22; EC=2.7.11.23;	SubName: Full=Uncharacterized protein {ECO:0000313|EMBL:KNA18765.1};	Protein tyrosine kinase
gene-LOC110682215	15.18	15.6	14.26	8.92	6.86	9.88	9.8	8.58	10.11	1765	1874	1721	1096	799	1283	1236	1065	1323	NW_018742244.1	3282302	3302932	-	LOC110682215	GO:0005794,Golgi apparatus; GO:0016020,membrane; GO:0005634,nucleus; GO:0005886,plasma membrane; GO:0005524,ATP binding; GO:0009882,blue light photoreceptor activity; GO:0010181,FMN binding; GO:0042802,identical protein binding; GO:0016301,kinase activity; GO:0000155,phosphorelay sensor kinase activity; GO:0004674,protein serine/threonine kinase activity; GO:0009902,chloroplast relocation; GO:000…	K20715 phototropin [EC:2.7.11.1] | (RefSeq) phototropin-2-like (A)	--	phototropin-2-like [Chenopodium quinoa]	RecName: Full=Phototropin-2; EC=2.7.11.1; AltName: Full=Defective in chloroplast avoidance protein 1; AltName: Full=Non-phototropic hypocotyl 1-like protein 1; Short=AtKin7; Short=NPH1-like protein 1;	SubName: Full=Putative LOV domain-containing protein {ECO:0000313|EMBL:AML76442.1};	Kinase-like
gene-LOC110682216	6.13	5.85	7.2	9.12	11.21	7.86	9.07	8.66	8.43	456	450	556	717	836	653	732	688	706	NW_018743574.1	4741778	4747037	+	LOC110682216	GO:0016021,integral component of membrane; GO:0005743,mitochondrial inner membrane; GO:0005739,mitochondrion; GO:0009536,plastid; GO:0022857,transmembrane transporter activity; GO:0006839,mitochondrial transport	K14684 solute carrier family 25 (mitochondrial phosphate transporter), member 23/24/25/41 | (RefSeq) adenine nucleotide transporter BT1, chloroplastic/mitochondrial-like (A)	Mitochondrial solute carrier protein	probable mitochondrial adenine nucleotide transporter BTL3 [Chenopodium quinoa]	RecName: Full=Probable mitochondrial adenine nucleotide transporter BTL3; AltName: Full=Adenine nucleotide transporter BT1-like protein 3;	SubName: Full=Uncharacterized protein {ECO:0000313|EMBL:KNA18766.1};	Mitochondrial carrier protein
gene-LOC110682217	11.28	10.63	9.97	9.1	8.71	7.98	9.2	7.32	10.02	1348	1312	1237	1149	1043	1065	1193	934	1348	NW_018743574.1	4755137	4767664	+	LOC110682217	GO:0005634,nucleus; GO:0005516,calmodulin binding; GO:0003700,DNA-binding transcription factor activity; GO:0043565,sequence-specific DNA binding; GO:0001077,proximal promoter DNA-binding transcription activator activity, RNA polymerase II-specific; GO:0070417,cellular response to cold; GO:0042742,defense response to bacterium; GO:0050832,defense response to fungus; GO:0010150,leaf senescence; GO…	K21596 calmodulin-binding transcription activator | (RefSeq) calmodulin-binding transcription activator 3-like isoform X1 (A)	Uncharacterized conserved protein, contains IPT/TIG domain	calmodulin-binding transcription activator 3-like isoform X1 [Chenopodium quinoa]	RecName: Full=Calmodulin-binding transcription activator 3 {ECO:0000303|PubMed:11925432}; Short=AtCAMTA3 {ECO:0000303|PubMed:11925432}; AltName: Full=Ethylene-induced calmodulin-binding protein 1 {ECO:0000303|PubMed:11162426}; Short=EICBP1 {ECO:0000303|PubMed:11162426}; AltName: Full=Ethylene-induced calmodulin-binding protein a {ECO:0000303|PubMed:11782485}; Short=EICBP.a {ECO:0000303|PubMed:117…	SubName: Full=calmodulin-binding transcription activator 3 {ECO:0000313|RefSeq:XP_018847035.1};	Ankyrin repeat
gene-LOC110682218	5.69	4.94	4.88	9.37	9.36	9.1	8.74	10.98	8.96	412	370	367	717	679	736	687	849	730	NW_018743574.1	4782406	4795489	-	LOC110682218	GO:0005634,nucleus; GO:0036459,thiol-dependent ubiquitinyl hydrolase activity; GO:0016579,protein deubiquitination; GO:0006511,ubiquitin-dependent protein catabolic process	K11842 ubiquitin carboxyl-terminal hydrolase 12/46 [EC:3.4.19.12] | (RefSeq) ubiquitin carboxyl-terminal hydrolase 4-like (A)	Ubiquitin-specific protease	ubiquitin carboxyl-terminal hydrolase 4-like [Chenopodium quinoa]	RecName: Full=Ubiquitin carboxyl-terminal hydrolase 3; EC=3.4.19.12; AltName: Full=Deubiquitinating enzyme 3; Short=AtUBP3; AltName: Full=Ubiquitin thioesterase 3; AltName: Full=Ubiquitin-specific-processing protease 3;	SubName: Full=Uncharacterized protein {ECO:0000313|EMBL:KNA18764.1};	Ubiquitin carboxyl-terminal hydrolase
gene-LOC110682219	117.09	122.93	121.98	70.49	57.4	86.19	89.49	82.74	76.17	3467	3760	3748	2205	1702	2849	2874	2616	2538	NW_018743574.1	4798233	4800360	+	LOC110682219	GO:0009507,chloroplast; GO:0005840,ribosome; GO:0003735,structural constituent of ribosome; GO:0006412,translation	K02904 large subunit ribosomal protein L29 | (RefSeq) 50S ribosomal protein L29, chloroplastic (A)	60S ribosomal protein L35	50S ribosomal protein L29, chloroplastic [Chenopodium quinoa]	RecName: Full=50S ribosomal protein L29, chloroplastic {ECO:0000303|PubMed:10874046}; AltName: Full=CL29; AltName: Full=Chloroplastic large ribosomal subunit protein uL29c {ECO:0000303|PubMed:28007896}; Flags: Precursor;	SubName: Full=50S ribosomal protein L29, chloroplastic-like {ECO:0000313|RefSeq:XP_010267781.1};	Ribosomal L29 protein
gene-LOC110682220	0	0	0	0	0	0	0.04	0	0	0	0	0	0	0	0	2	0	0	NW_018743574.1	4811115	4813204	+	LOC110682220	GO:0005634,nucleus; GO:0003700,DNA-binding transcription factor activity; GO:0000981,DNA-binding transcription factor activity, RNA polymerase II-specific; GO:0043565,sequence-specific DNA binding; GO:0001135,RNA polymerase II transcription regulator recruiting activity; GO:0044212,transcription regulatory region DNA binding; GO:0030154,cell differentiation; GO:0006357,regulation of transcription…	K09422 transcription factor MYB, plant | (RefSeq) transcription factor MYB16-like (A)	Transcription factor, Myb superfamily	transcription factor MYB16-like [Chenopodium quinoa]	RecName: Full=Transcription factor MYB92 {ECO:0000303|PubMed:9839469}; AltName: Full=Myb-related protein 92 {ECO:0000303|PubMed:9839469}; Short=AtMYB92 {ECO:0000303|PubMed:9839469};	SubName: Full=Uncharacterized protein {ECO:0000313|EMBL:CDP01469.1};	SLIDE
gene-LOC110682221	1.99	2.7	3.38	3.33	4.86	4.1	3.85	3.76	4.45	167	234	295	296	409	385	351	337	421	NW_018743574.1	4820396	4824774	+	LOC110682221	--	--	--	--	--	--	--
gene-LOC110682222	2.4	2.81	2.59	5.64	2.77	6.32	4.71	4.44	6.1	111	134	124	275	128	326	236	219	317	NW_018743574.1	4825090	4826385	+	LOC110682222	GO:0005634,nucleus; GO:0003700,DNA-binding transcription factor activity; GO:0046872,metal ion binding; GO:0003676,nucleic acid binding; GO:0006355,regulation of transcription, DNA-templated; GO:0010447,response to acidic pH; GO:0010044,response to aluminum ion; GO:0010200,response to chitin; GO:0006351,transcription, DNA-templated	--	FOG: Zn-finger	protein SENSITIVE TO PROTON RHIZOTOXICITY 2-like [Chenopodium quinoa]	RecName: Full=Protein SENSITIVE TO PROTON RHIZOTOXICITY 2 {ECO:0000303|PubMed:23935008}; AltName: Full=Zinc finger protein STOP2 {ECO:0000303|PubMed:23935008};	SubName: Full=Uncharacterized protein {ECO:0000313|EMBL:KNA03229.1};	Zinc-finger of C2H2 type
gene-LOC110682223	10.74	9.49	9.49	17.52	16.63	15.57	16.53	15.65	17.32	1006	919	923	1735	1561	1629	1680	1566	1826	NW_018743574.1	4832443	4839012	-	LOC110682223	GO:0016021,integral component of membrane; GO:0005886,plasma membrane; GO:0005524,ATP binding; GO:0004675,transmembrane receptor protein serine/threonine kinase activity; GO:0007166,cell surface receptor signaling pathway; GO:0006468,protein phosphorylation	K13418 somatic embryogenesis receptor kinase 1 [EC:2.7.10.1 2.7.11.1] | (RefSeq) somatic embryogenesis receptor kinase 2 (A)	--	probable LRR receptor-like serine/threonine-protein kinase At5g10290 [Chenopodium quinoa]	RecName: Full=Probable LRR receptor-like serine/threonine-protein kinase At5g10290; EC=2.7.11.1; Flags: Precursor;	SubName: Full=Uncharacterized protein {ECO:0000313|EMBL:KNA13440.1};	Adenovirus E3 region protein CR2
gene-LOC110682224	0	0.19	0	0	0	0	0.07	0	0.07	0	10	0	0	0	0	4	0	4	NW_018742244.1	3308771	3311304	-	LOC110682224	GO:0005783,endoplasmic reticulum; GO:0005634,nucleus; GO:0050662,coenzyme binding; GO:0016491,oxidoreductase activity; GO:0009555,pollen development; GO:0010584,pollen exine formation; GO:0048316,seed development; GO:0080110,sporopollenin biosynthetic process	K13082 bifunctional dihydroflavonol 4-reductase/flavanone 4-reductase [EC:1.1.1.219 1.1.1.234] | (RefSeq) dihydroflavonol 4-reductase-like (A)	Flavonol reductase/cinnamoyl-CoA reductase	tetraketide alpha-pyrone reductase 1-like [Chenopodium quinoa]	RecName: Full=Tetraketide alpha-pyrone reductase 1; EC=1.1.1.-; AltName: Full=Protein DIHYDROFLAVONOL 4-REDUCTASE-LIKE 1;	SubName: Full=Uncharacterized protein {ECO:0000313|EMBL:KNA23124.1};	KR domain
gene-LOC110682225	0	0	0.11	0.26	0.51	0.14	0.05	0.32	0.18	0	0	6	14	26	8	3	17	10	NW_018743574.1	4842827	4845492	+	LOC110682225	GO:0016787,hydrolase activity	--	Predicted hydrolase/acyltransferase (alpha/beta hydrolase superfamily)	uncharacterized protein LOC110682225 [Chenopodium quinoa]	--	SubName: Full=uncharacterized hydrolase YugF-like {ECO:0000313|RefSeq:XP_016498901.1};	Uncharacterised protein family (UPF0227)
gene-LOC110682226	9.21	9.31	10.15	19.83	19.62	19.26	16.58	18.16	18.63	860	898	984	1957	1835	2008	1679	1811	1958	NW_018743574.1	4859820	4864310	-	LOC110682226	GO:0005768,endosome; GO:0005794,Golgi apparatus; GO:0000139,Golgi membrane; GO:0016021,integral component of membrane; GO:0005802,trans-Golgi network; GO:0008168,methyltransferase activity; GO:0008757,S-adenosylmethionine-dependent methyltransferase activity; GO:0007155,cell adhesion; GO:0010289,homogalacturonan biosynthetic process; GO:0009735,response to cytokinin; GO:0048364,root development; …	K23870 putative pectin methyltransferase [EC:2.1.1.-] | (RefSeq) probable pectin methyltransferase QUA2 isoform X1 (A)	--	probable pectin methyltransferase QUA2 isoform X1 [Chenopodium quinoa]	RecName: Full=Probable pectin methyltransferase QUA2; EC=2.1.1.-; AltName: Full=Protein OVERSENSITIVE TO SUGAR 1; AltName: Full=Protein QUASIMODO 2; AltName: Full=Protein TUMOROUS SHOOT DEVELOPMENT 2;	SubName: Full=Uncharacterized protein {ECO:0000313|EMBL:KNA05898.1};	Methyltransferase domain
gene-LOC110682227	1	1.35	1.95	2.09	3.41	2.19	1.63	2.17	2.1	64	89	129	141	218	156	113	148	151	NW_018743574.1	4857356	4859146	-	LOC110682227	GO:0016021,integral component of membrane; GO:0031966,mitochondrial membrane; GO:0005739,mitochondrion; GO:0005773,vacuole; GO:0015098,molybdate ion transmembrane transporter activity; GO:0015689,molybdate ion transport	--	--	molybdate transporter 1-like [Chenopodium quinoa]	RecName: Full=Molybdate transporter 1; AltName: Full=Sulfate transporter like protein 5.2;	SubName: Full=Uncharacterized protein {ECO:0000313|EMBL:KNA05899.1};	Molybdate transporter of MFS superfamily
gene-LOC110682228	9.37	7.1	5.13	34.24	1.68	38.19	26.53	35.55	32.99	424	332	241	1637	76	1929	1302	1718	1680	NW_018743574.1	4868755	4870880	-	LOC110682228	--	--	--	gibberellin-regulated protein 14-like [Chenopodium quinoa]	--	--	Gibberellin regulated protein
gene-LOC110682229	1.84	2.63	2.81	6.42	8.14	5.63	6.75	4.77	7.15	75	111	119	277	333	257	299	208	329	NW_018743574.1	4893877	4895467	+	LOC110682229	GO:0030015,CCR4-NOT core complex; GO:0005634,nucleus; GO:0000932,P-body; GO:0046872,metal ion binding; GO:0004535,poly(A)-specific ribonuclease activity; GO:0003723,RNA binding; GO:0043928,exonucleolytic nuclear-transcribed mRNA catabolic process involved in deadenylation-dependent decay; GO:0017148,negative regulation of translation; GO:0006355,regulation of transcription, DNA-templated; GO:0006…	K12581 CCR4-NOT transcription complex subunit 7/8 | (RefSeq) probable CCR4-associated factor 1 homolog 7 (A)	mRNA deadenylase subunit	probable CCR4-associated factor 1 homolog 7 [Chenopodium quinoa]	RecName: Full=Probable CCR4-associated factor 1 homolog 7; EC=3.1.13.4;	SubName: Full=Uncharacterized protein {ECO:0000313|EMBL:KNA18551.1};	CAF1 family ribonuclease
gene-LOC110682230	0.53	0.57	0.28	0.76	0	0	0.75	0.04	0.29	27	30	15	41	0	0	42	2	17	NW_018743574.1	4903415	4907987	-	LOC110682230	GO:0009507,chloroplast; GO:0009941,chloroplast envelope; GO:0009570,chloroplast stroma; GO:0016787,hydrolase activity; GO:0046872,metal ion binding; GO:0008152,metabolic process	K20884 riboflavin kinase / FMN hydrolase [EC:2.7.1.26 3.1.3.102] | (RefSeq) bifunctional riboflavin kinase/FMN phosphatase-like isoform X1 (A)	--	haloacid dehalogenase-like hydrolase domain-containing protein At4g39970 [Chenopodium quinoa]	RecName: Full=Haloacid dehalogenase-like hydrolase domain-containing protein At4g39970; EC=3.1.3.-; Flags: Precursor;	SubName: Full=Uncharacterized protein {ECO:0000313|EMBL:KNA25834.1};	HAD-hyrolase-like
gene-LOC110682231	0.03	0.11	0.05	0.1	0.19	0.2	0.46	0.08	0.1	2	8	4	8	14	16	36	6	8	NW_018743574.1	4918599	4944324	-	LOC110682231	--	--	--	uncharacterized protein LOC110682231 isoform X1 [Chenopodium quinoa]	--	SubName: Full=Uncharacterized protein {ECO:0000313|EMBL:KNA08710.1};	--
gene-LOC110682232	12.79	12.61	13.65	7.98	7.31	10.35	9.53	8.87	9.79	1985	2021	2198	1309	1137	1793	1604	1470	1709	NW_018743574.1	4930190	4939996	+	LOC110682232	--	--	--	uncharacterized protein LOC110682232 isoform X1 [Chenopodium quinoa]	--	SubName: Full=Uncharacterized protein {ECO:0000313|EMBL:KMT14263.1};	bZIP transcription factor
gene-LOC110682233	0.15	0	0.04	0	0	0	0	0	0	8	0	2	0	0	0	0	0	0	NW_018742244.1	3305603	3308510	-	LOC110682233	GO:0005783,endoplasmic reticulum; GO:0005634,nucleus; GO:0050662,coenzyme binding; GO:0016491,oxidoreductase activity; GO:0009555,pollen development; GO:0010584,pollen exine formation; GO:0048316,seed development; GO:0080110,sporopollenin biosynthetic process	K13082 bifunctional dihydroflavonol 4-reductase/flavanone 4-reductase [EC:1.1.1.219 1.1.1.234] | (RefSeq) dihydroflavonol 4-reductase-like (A)	Flavonol reductase/cinnamoyl-CoA reductase	tetraketide alpha-pyrone reductase 1-like [Chenopodium quinoa]	RecName: Full=Tetraketide alpha-pyrone reductase 1; EC=1.1.1.-; AltName: Full=Protein DIHYDROFLAVONOL 4-REDUCTASE-LIKE 1;	SubName: Full=Uncharacterized protein {ECO:0000313|EMBL:KNA23124.1};	KR domain
gene-LOC110682234	25.26	24.73	24.05	26.22	55.91	22.43	22.16	24.67	27.26	1511	1528	1493	1657	3350	1498	1438	1576	1835	NW_018743574.1	4915312	4918391	+	LOC110682234	GO:0005634,nucleus; GO:0010629,negative regulation of gene expression; GO:0010608,posttranscriptional regulation of gene expression; GO:0016567,protein ubiquitination; GO:0009737,response to abscisic acid; GO:0006511,ubiquitin-dependent protein catabolic process	K10268 F-box and leucine-rich repeat protein 2/20 | (RefSeq) F-box/LRR-repeat protein 4-like (A)	Leucine rich repeat proteins, some proteins contain F-box	F-box protein FBW2-like [Chenopodium quinoa]	RecName: Full=F-box protein FBW2; AltName: Full=SKP1-interacting partner 18;	SubName: Full=Uncharacterized protein {ECO:0000313|EMBL:KNA15134.1};	F-box domain
gene-LOC110682235	0.19	0.3	0.5	0.22	0.19	0.37	0.5	0.38	0.3	25	41	70	31	26	55	72	54	45	NW_018743574.1	4956224	4962886	-	LOC110682235	GO:0009897,external side of plasma membrane; GO:0016021,integral component of membrane; GO:0005886,plasma membrane; GO:0005524,ATP binding; GO:0042626,ATPase activity, coupled to transmembrane movement of substances; GO:0015245,fatty acid transmembrane transporter activity; GO:0042803,protein homodimerization activity; GO:0010588,cotyledon vascular tissue pattern formation; GO:0080051,cutin trans…	K05658 ATP-binding cassette, subfamily B (MDR/TAP), member 1 [EC:7.6.2.2] | (RefSeq) ABC transporter B family member 13-like (A)	Transporter, ABC superfamily (Breast cancer resistance protein)	ABC transporter G family member 11-like isoform X1 [Chenopodium quinoa]	RecName: Full=ABC transporter G family member 11; Short=ABC transporter ABCG.11; Short=AtABCG11; AltName: Full=Protein CUTICULAR DEFECT AND ORGAN FUSION 1; AltName: Full=Protein DESPERADO; AltName: Full=Protein PERMEABLE LEAVES 1; AltName: Full=White-brown complex homolog protein 11; Short=AtWBC11;	SubName: Full=Uncharacterized protein {ECO:0000313|EMBL:KNA14536.1};	RNA helicase
gene-LOC110682236	13.1	13.32	14.21	14.9	10.24	14.19	14.28	12.74	14.83	825	867	929	992	646	998	976	857	1051	NW_018743574.1	4945106	4949168	-	LOC110682236	GO:0016021,integral component of membrane	--	--	uncharacterized protein LOC110682236 [Chenopodium quinoa]	--	SubName: Full=Uncharacterized protein {ECO:0000313|EMBL:KNA06436.1};	--
gene-LOC110682237	22.39	17.22	17.16	38.39	32.82	39.61	33.71	37.29	42.92	880	699	700	1594	1292	1738	1437	1565	1898	NW_018743574.1	4950654	4956014	+	LOC110682237	GO:0005737,cytoplasm; GO:0016607,nuclear speck; GO:0003723,RNA binding	K14396 polyadenylate-binding protein 2 | (RefSeq) polyadenylate-binding protein 2-like (A)	Splicing factor RNPS1, SR protein superfamily	polyadenylate-binding protein 2-like [Chenopodium quinoa]	RecName: Full=Polyadenylate-binding protein 2 {ECO:0000303|PubMed:18479511}; Short=AtPabN2 {ECO:0000303|PubMed:18479511}; Short=AtPabN3 {ECO:0000303|PubMed:23334891}; Short=Poly(A)-binding protein 2 {ECO:0000303|PubMed:18479511}; AltName: Full=Nuclear poly(A)-binding protein 2 {ECO:0000305}; AltName: Full=Poly(A)-binding protein II {ECO:0000305}; Short=PABII {ECO:0000305};	SubName: Full=Uncharacterized protein {ECO:0000313|EMBL:CDP01496.1};	RNA recognition motif. (a.k.a. RRM, RBD, or RNP domain)
gene-LOC110682238	0.2	0	0.09	0.22	0.33	0.4	0.33	0.21	0.33	16	0	7	18	26	35	28	18	29	NW_018743574.1	4967482	4970989	+	LOC110682238	GO:0003824,catalytic activity	K11717 cysteine desulfurase / selenocysteine lyase [EC:2.8.1.7 4.4.1.16] | (RefSeq) cysteine desulfurase 1, chloroplastic-like (A)	Uncharacterized conserved protein with similarity to predicted ATPase of the PP-loop superfamily	uncharacterized protein LOC110682238 [Chenopodium quinoa]	--	SubName: Full=Uncharacterized protein {ECO:0000313|EMBL:KNA04412.1};	Aminotransferase class-V
gene-LOC110682239	4.06	4.37	3.74	5.25	5.45	5.38	5.32	5.37	5.84	632	704	604	865	851	935	899	893	1024	NW_018743574.1	4973863	4978235	-	LOC110682239	GO:0008265,Mo-molybdopterin cofactor sulfurase activity; GO:0102867,molybdenum cofactor sulfurtransferase activity; GO:0030151,molybdenum ion binding; GO:0030170,pyridoxal phosphate binding; GO:0006777,Mo-molybdopterin cofactor biosynthetic process	K15631 molybdenum cofactor sulfurtransferase [EC:2.8.1.9] | (RefSeq) molybdenum cofactor sulfurase-like isoform X1 (A)	Molybdenum cofactor sulfurase	uncharacterized protein LOC110682239 [Chenopodium quinoa]	RecName: Full=Molybdenum cofactor sulfurase {ECO:0000255|HAMAP-Rule:MF_03050}; Short=MCS {ECO:0000255|HAMAP-Rule:MF_03050}; Short=MOS {ECO:0000255|HAMAP-Rule:MF_03050}; Short=MoCo sulfurase {ECO:0000255|HAMAP-Rule:MF_03050}; EC=2.8.1.9 {ECO:0000255|HAMAP-Rule:MF_03050}; AltName: Full=Molybdenum cofactor sulfurtransferase {ECO:0000255|HAMAP-Rule:MF_03050};	SubName: Full=Uncharacterized protein {ECO:0000313|EMBL:KNA04411.1};	Aminotransferase class-V
gene-LOC110682240	1.78	1.34	1.36	2.39	2.72	2.39	2.18	2.52	2.24	183	143	145	260	280	275	243	277	260	NW_018743574.1	4984409	4989874	-	LOC110682240	GO:0004252,serine-type endopeptidase activity; GO:0070008,serine-type exopeptidase activity	K01354 oligopeptidase B [EC:3.4.21.83] | (RefSeq) uncharacterized protein LOC110716329 isoform X1 (A)	Predicted serine protease	uncharacterized protein LOC110682240 [Chenopodium quinoa]	--	SubName: Full=Uncharacterized protein {ECO:0000313|EMBL:KNA16379.1};	X-Pro dipeptidyl-peptidase (S15 family)
gene-LOC110682241	3.51	3.47	3.01	4.56	3.42	5.06	4.84	5.43	5.12	244	249	217	335	238	393	365	403	401	NW_018743574.1	4990448	4995346	-	LOC110682241	--	K23408 cell division cycle-associated protein 7 | (RefSeq) cell division cycle-associated protein 7-like (A)	--	cell division cycle-associated protein 7-like [Chenopodium quinoa]	--	SubName: Full=Uncharacterized protein {ECO:0000313|EMBL:KNA08778.1};	Zinc-finger domain of monoamine-oxidase A repressor R1
gene-LOC110682242	0.04	0	0	0	0	0	0	0	0	2	0	0	0	0	0	0	0	0	NW_018743574.1	4996541	4998625	+	LOC110682242	GO:0005576,extracellular region; GO:0016788,hydrolase activity, acting on ester bonds; GO:0016042,lipid catabolic process	--	--	GDSL esterase/lipase At2g23540-like [Chenopodium quinoa]	RecName: Full=GDSL esterase/lipase At2g23540; EC=3.1.1.-; AltName: Full=Extracellular lipase At2g23540; Flags: Precursor;	SubName: Full=GDSL esterase/lipase At2g23540 family {ECO:0000313|EMBL:KYP42546.1};	GDSL-like Lipase/Acylhydrolase
gene-LOC110682243	0.06	0	0	0.22	0.22	0.06	0.11	0.03	0.07	4	0	0	15	14	4	8	2	5	NW_018743574.1	5005239	5007054	+	LOC110682243	GO:0005634,nucleus; GO:0003700,DNA-binding transcription factor activity; GO:0046872,metal ion binding; GO:0000976,transcription regulatory region sequence-specific DNA binding; GO:0006355,regulation of transcription, DNA-templated; GO:0006351,transcription, DNA-templated	--	--	dof zinc finger protein DOF3.4-like [Chenopodium quinoa]	RecName: Full=Dof zinc finger protein DOF5.8; Short=AtDOF5.8;	SubName: Full=Uncharacterized protein {ECO:0000313|EMBL:KNA25509.1};	Dof domain, zinc finger
gene-LOC110682244	22.21	22	19.06	26.66	16.82	25.95	28.3	26.37	25.64	1764	1805	1571	2237	1338	2301	2438	2236	2291	NW_018743574.1	5008807	5013623	+	LOC110682244	GO:0005635,nuclear envelope; GO:0005643,nuclear pore; GO:0008139,nuclear localization sequence binding; GO:0005487,NA; GO:0051028,mRNA transport; GO:0006606,protein import into nucleus	K14307 nucleoporin p58/p45 | (RefSeq) nuclear pore complex protein NUP58-like (A)	--	nuclear pore complex protein NUP58-like [Chenopodium quinoa]	RecName: Full=Nuclear pore complex protein NUP58 {ECO:0000303|PubMed:21189294}; AltName: Full=Nucleoporin 58; AltName: Full=Protein TRANSCURVATA1 {ECO:0000303|PubMed:23840761};	SubName: Full=Uncharacterized protein {ECO:0000313|EMBL:KNA08714.1};	Nucleoporin FG repeat region
gene-LOC110682245	4.21	3.69	4.69	2.89	2.12	3.39	3.92	3.98	3.06	497	450	574	360	251	447	501	501	406	NW_018743574.1	5019752	5025991	+	LOC110682245	--	K22533 protein Lines | (RefSeq) uncharacterized protein LOC110682245 isoform X1 (A)	--	uncharacterized protein LOC110682245 isoform X1 [Chenopodium quinoa]	--	SubName: Full=Uncharacterized protein {ECO:0000313|EMBL:KNA19363.1};	Lines N-terminus
gene-LOC110682246	1.74	0.95	1.13	0.63	1.53	0.88	0.77	1.06	1.19	83	47	56	32	73	47	40	54	64	NW_018743574.1	5027596	5030183	-	LOC110682246	GO:0016298,lipase activity; GO:0080031,methyl salicylate esterase activity; GO:0009862,systemic acquired resistance, salicylic acid mediated signaling pathway	--	--	salicylic acid-binding protein 2-like [Chenopodium quinoa]	RecName: Full=Salicylic acid-binding protein 2; Short=NtSABP2; EC=3.1.1.-; AltName: Full=Methyl salicylate esterase;	SubName: Full=Uncharacterized protein {ECO:0000313|EMBL:KNA19362.1};	Alpha/beta hydrolase family
gene-LOC110682247	0.13	0.15	0.09	0.1	0.4	0.28	0.08	0.04	0.2	6	7	4	5	18	14	4	2	10	NW_018743574.1	5034140	5035847	-	LOC110682247	GO:0016788,hydrolase activity, acting on ester bonds; GO:0080032,methyl jasmonate esterase activity	--	--	methylesterase 10-like [Chenopodium quinoa]	RecName: Full=Methylesterase 10; Short=AtMES10; EC=3.1.1.-;	SubName: Full=Uncharacterized protein {ECO:0000313|EMBL:CCB45147.1};	PGAP1-like protein
gene-LOC110682248	4.33	4.53	5.4	5.3	3.45	5.02	3.87	4.57	4.49	198	214	256	256	158	256	192	223	231	NW_018743574.1	5036600	5040264	-	LOC110682248	GO:0005776,autophagosome; GO:0031410,cytoplasmic vesicle; GO:0006914,autophagy; GO:0015031,protein transport	K19730 autophagy-related protein 101 | (RefSeq) autophagy-related protein 101-like (A)	Uncharacterized conserved protein	autophagy-related protein 101-like [Chenopodium quinoa]	RecName: Full=Autophagy-related protein 101 {ECO:0000303|PubMed:24563201};	SubName: Full=Uncharacterized protein {ECO:0000313|EMBL:KNA15514.1};	Autophagy-related protein 101
gene-LOC110682249	1.04	1.41	1.57	5.4	2	5.22	5.67	3.83	4.48	66	92	103	361	127	369	389	259	319	NW_018743574.1	5075063	5076838	+	LOC110682249	GO:0005634,nucleus; GO:0003700,DNA-binding transcription factor activity; GO:0046872,metal ion binding; GO:0044212,transcription regulatory region DNA binding; GO:0006355,regulation of transcription, DNA-templated; GO:0048364,root development; GO:0006351,transcription, DNA-templated	--	--	dof zinc finger protein DOF4.7-like [Chenopodium quinoa]	RecName: Full=Dof zinc finger protein DOF5.3; Short=AtDOF5.3;	SubName: Full=Uncharacterized protein {ECO:0000313|EMBL:KNA14509.1};	Dof domain, zinc finger
gene-LOC110682250	2.75	3.47	3.26	19.25	18.14	27.16	16.69	27.07	24.53	207	270	255	1531	1368	2283	1363	2176	2078	NW_018743574.1	5094688	5098029	-	LOC110682250	GO:0005615,extracellular space; GO:0005507,copper ion binding; GO:0016491,oxidoreductase activity	K19791 iron transport multicopper oxidase | (RefSeq) L-ascorbate oxidase homolog (A)	Multicopper oxidases	L-ascorbate oxidase homolog [Chenopodium quinoa]	RecName: Full=L-ascorbate oxidase homolog; EC=1.10.3.-; AltName: Full=Pollen-specific protein NTP303; Flags: Precursor;	SubName: Full=L-ascorbate oxidase-like protein {ECO:0000313|EMBL:EXB37211.1};	Multicopper oxidase
gene-LOC110682251	0	0	0	0.09	0	0	0	0	0	0	0	0	8	0	0	0	0	0	NW_018742204.1	18455346	18468583	+	LOC110682251	--	--	--	uncharacterized protein LOC110682251 [Chenopodium quinoa]	--	--	--
gene-LOC110682252	0.39	0.31	0.42	0.45	0.25	0.39	0.04	0.39	0.16	41	33	45	49	26	45	5	43	19	NW_018742244.1	3326765	3331159	-	LOC110682252	GO:0009507,chloroplast; GO:0009899,ent-kaurene synthase activity; GO:0000287,magnesium ion binding; GO:0009686,gibberellin biosynthetic process	K04121 ent-kaurene synthase [EC:4.2.3.19] | (RefSeq) ent-kaur-16-ene synthase, chloroplastic-like (A)	--	ent-kaur-16-ene synthase, chloroplastic-like [Chenopodium quinoa]	RecName: Full=Ent-kaur-16-ene synthase, chloroplastic; EC=4.2.3.19; AltName: Full=Ent-kaurene synthase; AltName: Full=Ent-kaurene synthase B; Short=KSB; Flags: Precursor;	SubName: Full=Uncharacterized protein {ECO:0000313|EMBL:KNA23126.1};	Terpene synthase, N-terminal domain
gene-LOC110682253	1.08	2.54	2.35	5.45	1.88	5.1	4.38	5.51	5.31	179	433	402	951	311	939	785	971	986	NW_018743574.1	5119412	5125012	-	LOC110682253	GO:0005615,extracellular space; GO:0005507,copper ion binding; GO:0016491,oxidoreductase activity	K19791 iron transport multicopper oxidase | (RefSeq) L-ascorbate oxidase homolog (A)	Multicopper oxidases	L-ascorbate oxidase homolog [Chenopodium quinoa]	RecName: Full=L-ascorbate oxidase homolog; EC=1.10.3.-; AltName: Full=Pollen-specific protein NTP303; Flags: Precursor;	SubName: Full=Multicopper oxidase, type 1 {ECO:0000313|EMBL:OMO56753.1};	Multicopper oxidase
gene-LOC110682254	25.76	32.82	28.47	62.44	20.61	52.05	52.42	55.83	46.77	1937	2549	2221	4960	1552	4368	4274	4482	3957	NW_018743574.1	5126178	5130238	-	LOC110682254	GO:0005615,extracellular space; GO:0005507,copper ion binding; GO:0016491,oxidoreductase activity	K19791 iron transport multicopper oxidase | (RefSeq) L-ascorbate oxidase homolog (A)	Multicopper oxidases	L-ascorbate oxidase homolog [Chenopodium quinoa]	RecName: Full=L-ascorbate oxidase homolog; EC=1.10.3.-; AltName: Full=Pollen-specific protein NTP303; Flags: Precursor;	SubName: Full=Uncharacterized protein {ECO:0000313|EMBL:KNA04825.1};	Multicopper oxidase
gene-LOC110682255	0.66	0.58	0.27	1.32	1.34	1.28	1.62	1.39	1.83	61	56	26	130	125	133	164	138	192	NW_018743574.1	5151189	5155324	-	LOC110682255	GO:0043231,intracellular membrane-bounded organelle; GO:0004519,endonuclease activity; GO:0003723,RNA binding; GO:0008270,zinc ion binding; GO:0009451,RNA modification	K23541 Ca2+/H+ antiporter, TMEM165/GDT1 family | (RefSeq) pentatricopeptide repeat-containing protein At4g21065-like (A)	FOG: PPR repeat	pentatricopeptide repeat-containing protein At4g37170-like [Chenopodium quinoa]	RecName: Full=Pentatricopeptide repeat-containing protein At4g37170;	SubName: Full=Uncharacterized protein {ECO:0000313|EMBL:KNA17414.1}; Flags: Fragment;	Tetratricopeptide repeat
gene-LOC110682256	1.85	1.67	1.07	1.32	1.54	1.51	2.02	1.44	1.42	130	121	78	98	108	118	154	108	112	NW_018743574.1	5139656	5151105	-	LOC110682256	GO:0009507,chloroplast; GO:0009570,chloroplast stroma; GO:0016020,membrane; GO:0008686,3,4-dihydroxy-2-butanone-4-phosphate synthase activity; GO:0005525,GTP binding; GO:0003935,GTP cyclohydrolase II activity; GO:0046872,metal ion binding; GO:0009231,riboflavin biosynthetic process	K14652 3,4-dihydroxy 2-butanone 4-phosphate synthase / GTP cyclohydrolase II [EC:4.1.99.12 3.5.4.25] | (RefSeq) bifunctional riboflavin biosynthesis protein RIBA 1, chloroplastic-like (A)	Bifunctional GTP cyclohydrolase II/3,4-dihydroxy-2butanone-4-phosphate synthase	bifunctional riboflavin biosynthesis protein RIBA 1, chloroplastic-like [Chenopodium quinoa]	RecName: Full=Bifunctional riboflavin biosynthesis protein RIBA 1, chloroplastic; Short=AtRIBA1; Includes: RecName: Full=3,4-dihydroxy-2-butanone 4-phosphate synthase; Short=DHBP synthase; EC=4.1.99.12; Includes: RecName: Full=GTP cyclohydrolase-2; EC=3.5.4.25; AltName: Full=GTP cyclohydrolase II; Flags: Precursor;	SubName: Full=Uncharacterized protein {ECO:0000313|EMBL:KNA17415.1};	3,4-dihydroxy-2-butanone 4-phosphate synthase
gene-LOC110682257	96.89	89.31	103.18	83.37	102.18	83.44	83.73	83.58	83.14	6884	6555	7607	6258	7271	6618	6452	6341	6647	NW_018743574.1	5155899	5162504	-	LOC110682257	GO:0005737,cytoplasm; GO:0005829,cytosol; GO:0005634,nucleus; GO:0005524,ATP binding; GO:0016301,kinase activity; GO:0004672,protein kinase activity; GO:0004674,protein serine/threonine kinase activity; GO:0009738,abscisic acid-activated signaling pathway; GO:0035556,intracellular signal transduction; GO:0010029,regulation of seed germination; GO:0009737,response to abscisic acid; GO:0009739,resp…	K14498 serine/threonine-protein kinase SRK2 [EC:2.7.11.1] | (RefSeq) serine/threonine-protein kinase SRK2I-like (A)	Serine/threonine protein kinase	serine/threonine-protein kinase SRK2I-like [Chenopodium quinoa]	RecName: Full=Serine/threonine-protein kinase SRK2I; EC=2.7.11.1; AltName: Full=OST1-kinase-like 2; AltName: Full=Protein ATHPROKIN B; AltName: Full=SNF1-related kinase 2.3; Short=SnRK2.3;	SubName: Full=Uncharacterized protein {ECO:0000313|EMBL:KNA08237.1};	Protein tyrosine kinase
gene-LOC110682258	7.98	8.76	10.15	9.51	13.15	10.84	11.67	10.94	12.02	360	408	475	453	594	546	571	527	610	NW_018743574.1	5166547	5171339	+	LOC110682258	GO:0005634,nucleus; GO:0016569,covalent chromatin modification; GO:0006281,DNA repair; GO:0009909,regulation of flower development; GO:0010468,regulation of gene expression; GO:2000024,regulation of leaf development; GO:0006355,regulation of transcription, DNA-templated; GO:0010224,response to UV-B; GO:0048364,root development; GO:0006351,transcription, DNA-templated	K15223 upstream activation factor subunit UAF30 | (RefSeq) upstream activation factor subunit spp27-like (A)	RNA polymerase I transcription factor UAF	upstream activation factor subunit spp27-like [Chenopodium quinoa]	RecName: Full=SWI/SNF complex component SNF12 homolog;	SubName: Full=Uncharacterized protein {ECO:0000313|EMBL:KNA16936.1};	DEK C terminal domain
gene-LOC110682259	0.12	0.31	0.2	0.1	0	0.57	0.03	0.43	0.2	7	18	12	6	0	36	2	26	13	NW_018743574.1	5194541	5197387	+	LOC110682259	GO:0005829,cytosol; GO:0005634,nucleus; GO:0003700,DNA-binding transcription factor activity; GO:0044212,transcription regulatory region DNA binding; GO:0048449,floral organ formation; GO:0010629,negative regulation of gene expression; GO:0006355,regulation of transcription, DNA-templated; GO:0090701,specification of plant organ identity; GO:0006351,transcription, DNA-templated	K14491 two-component response regulator ARR-B family | (RefSeq) two-component response regulator ARR2-like isoform X1 (A)	--	transcription factor HHO5-like [Chenopodium quinoa]	RecName: Full=Transcription factor HHO5 {ECO:0000305}; AltName: Full=MYB-domain transcription factor HHO5 {ECO:0000305}; AltName: Full=Protein HRS1 HOMOLOG 5 {ECO:0000305}; AltName: Full=Protein ULT1 INTERACTING FACTOR 1 {ECO:0000303|PubMed:26903506};	SubName: Full=Uncharacterized protein {ECO:0000313|EMBL:KNA14814.1};	Myb-like DNA-binding domain
gene-LOC110682260	2.08	1.78	2.09	1.86	2.13	2.08	1.4	1.82	2.14	461	406	481	434	473	514	337	429	533	NW_018743574.1	5201004	5211664	+	LOC110682260	GO:0003924,GTPase activity	--	Members of tubulin/FtsZ family	protein misato homolog 1-like isoform X1 [Chenopodium quinoa]	--	SubName: Full=Uncharacterized protein {ECO:0000313|EMBL:KNA09613.1};	Tubulin/FtsZ family, GTPase domain
gene-LOC110682261	0.3	0.41	0.41	1.15	1.1	0.88	0.99	0.74	0.89	29	41	41	116	106	94	103	76	96	NW_018742244.1	3336143	3342799	-	LOC110682261	GO:0016021,integral component of membrane; GO:0005886,plasma membrane; GO:0005524,ATP binding; GO:0004674,protein serine/threonine kinase activity	K13430 serine/threonine-protein kinase PBS1 [EC:2.7.11.1] | (RefSeq) serine/threonine-protein kinase PBS1-like (A)	Serine/threonine protein kinase	probable receptor-like protein kinase At1g49730 isoform X1 [Chenopodium quinoa]	RecName: Full=Probable receptor-like protein kinase At1g49730; EC=2.7.11.1; Flags: Precursor;	SubName: Full=Uncharacterized protein {ECO:0000313|EMBL:KNA23128.1};	Phosphotransferase enzyme family
gene-LOC110682262	0.25	0.39	0.49	0.78	0.48	0.87	0.64	0.98	0.91	32	51	65	105	61	124	88	134	131	NW_018743574.1	5212108	5218287	-	LOC110682262	GO:0009965,leaf morphogenesis; GO:0048441,petal development; GO:0009954,proximal/distal pattern formation; GO:0006355,regulation of transcription, DNA-templated	K13944 LOB domain-containing protein 16 | (RefSeq) LOB domain-containing protein 16-like (A)	--	LOB domain-containing protein 36-like [Chenopodium quinoa]	RecName: Full=LOB domain-containing protein 36; AltName: Full=ASYMMETRIC LEAVES 2-like protein 1; Short=AS2-like protein 1;	SubName: Full=Uncharacterized protein {ECO:0000313|EMBL:KNA12392.1};	Lateral organ boundaries (LOB) domain
gene-LOC110682263	2.36	2.52	2.27	1.93	0.88	3.32	2.48	2.57	2.23	250	276	250	216	94	393	285	291	266	NW_018743574.1	5236130	5241977	+	LOC110682263	GO:0005829,cytosol; GO:0005886,plasma membrane; GO:0005524,ATP binding; GO:0004709,MAP kinase kinase kinase activity; GO:0004674,protein serine/threonine kinase activity; GO:0000187,activation of MAPK activity; GO:0032147,activation of protein kinase activity; GO:0071323,cellular response to chitin; GO:0006952,defense response; GO:0046777,protein autophosphorylation; GO:2000071,regulation of defe…	K20717 mitogen-activated protein kinase kinase kinase YODA [EC:2.7.11.25] | (RefSeq) mitogen-activated protein kinase kinase kinase YODA-like (A)	MEKK and related serine/threonine protein kinases	mitogen-activated protein kinase kinase kinase 5-like [Chenopodium quinoa]	RecName: Full=Mitogen-activated protein kinase kinase kinase 5 {ECO:0000303|PubMed:27679653}; EC=2.7.11.25 {ECO:0000269|PubMed:27679653}; AltName: Full=MAP3K gamma protein kinase {ECO:0000303|PubMed:10095117}; Short=AtMAP3Kgamma {ECO:0000303|PubMed:10095117};	SubName: Full=Uncharacterized protein {ECO:0000313|EMBL:KNA21009.1};	Kinase-like
gene-LOC110682264	1.93	2.11	2.27	4.27	4.19	4.44	4.98	4.46	4.5	203	229	247	474	441	520	567	500	531	NW_018743574.1	5231208	5236014	+	LOC110682264	GO:0005840,ribosome; GO:0008097,5S rRNA binding; GO:0003735,structural constituent of ribosome; GO:0006412,translation	K02897 large subunit ribosomal protein L25 | (RefSeq) uncharacterized protein LOC110682264 (A)	--	uncharacterized protein LOC110682264 [Chenopodium quinoa]	--	SubName: Full=Uncharacterized protein {ECO:0000313|EMBL:KNA06027.1};	Ribosomal L25p family
gene-LOC110682265	14.32	11.9	12.69	10.71	18.44	12.05	11.67	10.96	13.23	858	736	789	678	1106	806	758	701	892	NW_018743574.1	5247219	5250936	+	LOC110682265	GO:0005737,cytoplasm; GO:0005829,cytosol; GO:0003755,peptidyl-prolyl cis-trans isomerase activity; GO:0010582,floral meristem determinacy; GO:0006457,protein folding; GO:0010050,vegetative phase change	K05864 peptidyl-prolyl isomerase D [EC:5.2.1.8] | (RefSeq) peptidyl-prolyl cis-trans isomerase CYP40-like (A)	HSP90 co-chaperone CPR7/Cyclophilin	peptidyl-prolyl cis-trans isomerase CYP40-like [Chenopodium quinoa]	RecName: Full=Peptidyl-prolyl cis-trans isomerase CYP40; Short=PPIase CYP40; EC=5.2.1.8; AltName: Full=Cyclophilin of 40 kDa; Short=Cyclophilin-40; AltName: Full=Protein SQUINT; AltName: Full=Rotamase CYP40;	SubName: Full=Uncharacterized protein {ECO:0000313|EMBL:KNA14464.1};	Tetratricopeptide repeat
gene-LOC110682266	1.45	0.75	1.39	2.68	1.78	1.99	1.82	2.49	2.89	69	37	69	135	85	106	94	127	155	NW_018743574.1	5251352	5255218	+	LOC110682266	GO:0005829,cytosol; GO:0016791,phosphatase activity	K15634 probable phosphoglycerate mutase [EC:5.4.2.12] | (RefSeq) phosphoglycerate mutase-like protein 4 isoform X1 (A)	Phosphoglycerate mutase	phosphoglycerate mutase-like protein 4 isoform X1 [Chenopodium quinoa]	RecName: Full=Phosphoglycerate mutase-like protein 4 {ECO:0000305};	SubName: Full=Uncharacterized protein {ECO:0000313|EMBL:KNA24192.1};	RNaseH domain of pPIWI_RE
gene-LOC110682267	0.33	0.09	0.2	0.04	0	0.08	0	0	0.04	14	4	9	2	0	4	0	0	2	NW_018743574.1	5258826	5262099	+	LOC110682267	GO:0005829,cytosol; GO:0016791,phosphatase activity	K15634 probable phosphoglycerate mutase [EC:5.4.2.12] | (RefSeq) phosphoglycerate mutase-like protein 4 isoform X1 (A)	Phosphoglycerate mutase	phosphoglycerate mutase-like protein 4 isoform X2 [Chenopodium quinoa]	RecName: Full=Phosphoglycerate mutase-like protein 4 {ECO:0000305};	SubName: Full=Uncharacterized protein {ECO:0000313|EMBL:KNA24192.1};	Histidine phosphatase superfamily (branch 1)
gene-LOC110682268	0.08	0	0	0.04	0	0	0	0	0	4	0	0	2	0	0	0	0	0	NW_018743574.1	5267369	5270337	+	LOC110682268	GO:0005829,cytosol; GO:0016791,phosphatase activity	K15634 probable phosphoglycerate mutase [EC:5.4.2.12] | (RefSeq) phosphoglycerate mutase-like protein 4 isoform X1 (A)	Phosphoglycerate mutase	phosphoglycerate mutase-like protein 4 isoform X1 [Chenopodium quinoa]	RecName: Full=Phosphoglycerate mutase-like protein 4 {ECO:0000305};	SubName: Full=Uncharacterized protein {ECO:0000313|EMBL:KNA24193.1};	Histidine phosphatase superfamily (branch 1)
gene-LOC110682269	0.08	0.1	0.05	0	0.34	0.05	0.19	0	0.05	3	4	2	0	13	2	8	0	2	NW_018743574.1	5255519	5258232	+	LOC110682269	GO:0005829,cytosol; GO:0016791,phosphatase activity	K15634 probable phosphoglycerate mutase [EC:5.4.2.12] | (RefSeq) phosphoglycerate mutase-like protein 4 (A)	Phosphoglycerate mutase	phosphoglycerate mutase-like protein 4 [Chenopodium quinoa]	RecName: Full=Phosphoglycerate mutase-like protein 4 {ECO:0000305};	SubName: Full=Uncharacterized protein {ECO:0000313|EMBL:KNA24193.1};	Histidine phosphatase superfamily (branch 1)
gene-LOC110682270	0.05	0.2	0.04	0.02	0	0.26	0.21	0	0	2	9	2	1	0	13	10	0	0	NW_018743574.1	5262193	5264726	+	LOC110682270	GO:0005829,cytosol; GO:0016791,phosphatase activity	K15634 probable phosphoglycerate mutase [EC:5.4.2.12] | (RefSeq) phosphoglycerate mutase-like protein 4 (A)	Phosphoglycerate mutase	phosphoglycerate mutase-like protein 4 [Chenopodium quinoa]	RecName: Full=Phosphoglycerate mutase-like protein 4 {ECO:0000305};	SubName: Full=Uncharacterized protein {ECO:0000313|EMBL:KNA24193.1};	Histidine phosphatase superfamily (branch 1)
gene-LOC110682271	0	0	0	0	0	0	0	0	0.03	0	0	0	0	0	0	0	0	2	NW_018743574.1	5269581	5272097	+	LOC110682271	--	--	--	--	--	--	--
gene-LOC110682272	2.11	2.01	1.48	7.36	4.99	7.05	7.32	7.55	6.93	143	141	104	527	339	534	538	547	529	NW_018742244.1	3331501	3336044	-	LOC110682272	GO:0043190,ATP-binding cassette (ABC) transporter complex; GO:0009507,chloroplast; GO:0009941,chloroplast envelope; GO:0009706,chloroplast inner membrane; GO:0009707,chloroplast outer membrane; GO:0005319,lipid transporter activity; GO:0006869,lipid transport	--	--	protein TRIGALACTOSYLDIACYLGLYCEROL 1, chloroplastic-like [Chenopodium quinoa]	RecName: Full=Protein TRIGALACTOSYLDIACYLGLYCEROL 1, chloroplastic {ECO:0000303|PubMed:12743031}; AltName: Full=ABC transporter I family member 14 {ECO:0000303|PubMed:18299247}; Short=ABC transporter ABCI.14 {ECO:0000303|PubMed:18299247}; Short=AtABCI14 {ECO:0000303|PubMed:18299247}; Flags: Precursor;	SubName: Full=Uncharacterized protein {ECO:0000313|EMBL:KNA23127.1};	Permease MlaE
gene-LOC110682274	6.71	8.25	9.09	31.14	20.44	28.85	30.94	27.94	29.63	626	795	880	3069	1910	3004	3130	2783	3110	NW_018743574.1	5295587	5301536	+	LOC110682274	GO:0005524,ATP binding; GO:0004674,protein serine/threonine kinase activity	K00924 kinase [EC:2.7.1.-] | (RefSeq) CDPK-related kinase 5-like (A)	Ca2+/calmodulin-dependent protein kinase, EF-Hand protein superfamily	CDPK-related kinase 5-like [Chenopodium quinoa]	RecName: Full=CDPK-related protein kinase; EC=2.7.11.1; AltName: Full=PK421;	SubName: Full=Uncharacterized protein {ECO:0000313|EMBL:KNA08410.1};	Phosphotransferase enzyme family
gene-LOC110682275	0.35	0.23	0.05	0.97	0.46	0.93	1.11	0.91	1.18	50	34	7	145	65	147	170	138	188	NW_018743574.1	5307175	5313543	+	LOC110682275	GO:0003677,DNA binding; GO:0046872,metal ion binding	--	--	uncharacterized protein LOC110682275 isoform X1 [Chenopodium quinoa]	RecName: Full=Zinc finger CCCH domain-containing protein 62; Short=OsC3H62;	SubName: Full=Uncharacterized protein {ECO:0000313|EMBL:KNA07500.1};	SAP domain
gene-LOC110682276	0.05	0.13	0	0.36	0.41	0.09	0.14	0.05	0.25	4	10	0	29	32	8	12	4	22	NW_018743574.1	5313628	5316977	-	LOC110682276	--	K04708 3-dehydrosphinganine reductase [EC:1.1.1.102] | (RefSeq) 3-dehydrosphinganine reductase TSC10A-like (A)	17 beta-hydroxysteroid dehydrogenase type 3, HSD17B3	uncharacterized protein LOC110682276 isoform X1 [Chenopodium quinoa]	--	SubName: Full=Uncharacterized protein {ECO:0000313|EMBL:KNA07499.1};	KR domain
gene-LOC110682277	4.18	5.09	5.09	4.92	2.12	4.66	5.45	5.34	5.89	390	491	493	485	198	486	552	532	619	NW_018743574.1	5324184	5328954	-	LOC110682277	--	--	--	uncharacterized protein LOC110682277 isoform X1 [Chenopodium quinoa]	--	SubName: Full=Uncharacterized protein {ECO:0000313|EMBL:KNA03382.1};	Leucine-zipper of ternary complex factor MIP1
gene-LOC110682278	4.19	3.45	3.81	6.69	4.04	6.45	6.9	6.31	6.76	557	474	526	940	538	958	996	897	1012	NW_018743574.1	5334994	5346318	-	LOC110682278	GO:0016021,integral component of membrane	--	--	uncharacterized protein LOC110682278 [Chenopodium quinoa]	--	SubName: Full=Uncharacterized protein {ECO:0000313|EMBL:KNA15990.1};	Abnormal spindle-like microcephaly-assoc'd, ASPM-SPD-2-Hydin
gene-LOC110682279	0	0.05	0	0.03	0.01	0.12	0	0.08	0.12	0	4	0	2	1	10	0	6	10	NW_018743574.1	5372942	5375005	-	LOC110682279	GO:0048046,apoplast; GO:0005179,hormone activity; GO:0006995,cellular response to nitrogen starvation; GO:1902025,nitrate import; GO:2000023,regulation of lateral root development; GO:1901371,regulation of leaf morphogenesis; GO:2000280,regulation of root development; GO:0060359,response to ammonium ion; GO:0009733,response to auxin; GO:1901698,response to nitrogen compound; GO:0006970,response t…	--	--	precursor of CEP9-like [Chenopodium quinoa]	RecName: Full=Precursor of CEP9 {ECO:0000303|PubMed:24179096}; Short=PCEP9 {ECO:0000303|PubMed:24179096}; Contains: RecName: Full=C-terminally encoded peptide 9.1 {ECO:0000303|PubMed:24179096}; Short=CEP9.1 {ECO:0000303|PubMed:24179096}; Short=CEP9a {ECO:0000303|PubMed:25324386}; Contains: RecName: Full=C-terminally encoded peptide 9.2 {ECO:0000303|PubMed:24179096}; Short=CEP9.2 {ECO:0000303|PubM…	SubName: Full=Uncharacterized protein {ECO:0000313|EMBL:KNA12130.1};	--
gene-LOC110682280	6.73	5.82	6.39	3.66	5.06	3.34	4.51	3.89	4.27	392	350	386	225	295	217	285	242	280	NW_018743574.1	5370300	5390126	+	LOC110682280	--	--	--	--	--	--	--
gene-LOC110682281	0.29	0.42	0.45	0.88	1.1	1.1	0.92	1.18	1.09	26	39	42	83	99	110	89	113	110	NW_018743574.1	5413281	5419655	-	LOC110682281	GO:0016021,integral component of membrane; GO:0008146,sulfotransferase activity	--	--	uncharacterized protein LOC110682281 [Chenopodium quinoa]	--	RecName: Full=Sulfotransferase {ECO:0000256|RuleBase:RU361155}; EC=2.8.2.- {ECO:0000256|RuleBase:RU361155};	Sulfotransferase family
gene-LOC110682282	0.05	0	0	0.12	0.02	0.15	0.14	0.09	0	3	0	0	8	1	11	10	6	0	NW_018743574.1	5433807	5453237	+	LOC110682282	GO:0005737,cytoplasm; GO:0016020,membrane; GO:0047372,acylglycerol lipase activity; GO:0004620,phospholipase activity; GO:0006952,defense response; GO:0010311,lateral root formation; GO:0016042,lipid catabolic process	--	Ca2+-independent phospholipase A2	patatin-like protein 3 isoform X2 [Chenopodium quinoa]	RecName: Full=Patatin-like protein 1; Short=AtPLP1; EC=3.1.1.-; AltName: Full=Patatin-related phospholipase A IIgamma; Short=pPLAIIg; AltName: Full=Phospholipase A IVA; Short=AtPLAIVA;	RecName: Full=Patatin {ECO:0000256|RuleBase:RU361262}; EC=3.1.1.- {ECO:0000256|RuleBase:RU361262};	Patatin-like phospholipase
gene-LOC110682283	0.95	0.85	0.61	3.36	3.98	3.61	3.72	3.96	3.31	89	82	59	333	374	379	379	397	350	NW_018743574.1	5425589	5429254	+	LOC110682283	--	--	--	--	--	--	--
gene-LOC110682284	9.4	8.8	8.48	19.83	18.2	18.25	18.28	19.99	21.55	770	745	721	1717	1494	1670	1625	1749	1987	NW_018743574.1	5458932	5467125	-	LOC110682284	--	--	LisH motif-containing protein	uncharacterized protein LOC110682284 [Chenopodium quinoa]	--	SubName: Full=Uncharacterized protein {ECO:0000313|EMBL:KNA05142.1};	UBA-like domain
gene-LOC110682285	0.29	0.13	0.24	0.22	0.13	0.19	0.29	0.13	0.18	36	16	31	29	16	26	38	17	25	NW_018742244.1	3351186	3366521	+	LOC110682285	GO:0046658,anchored component of plasma membrane; GO:0005886,plasma membrane; GO:0008081,phosphoric diester hydrolase activity; GO:0006629,lipid metabolic process	--	--	PI-PLC X domain-containing protein At5g67130-like [Chenopodium quinoa]	RecName: Full=PI-PLC X domain-containing protein At5g67130; Flags: Precursor;	SubName: Full=Uncharacterized protein {ECO:0000313|EMBL:KNA23130.1};	--
gene-LOC110682286	3.01	4.2	5.21	12.9	12.42	13.59	11.13	12.76	11.91	107	154	192	484	442	539	429	484	476	NW_018743574.1	5456236	5459119	+	LOC110682286	GO:0005737,cytoplasm; GO:0016020,membrane; GO:0047372,acylglycerol lipase activity; GO:0004620,phospholipase activity; GO:0006952,defense response; GO:0016042,lipid catabolic process; GO:0009737,response to abscisic acid	--	Ca2+-independent phospholipase A2	patatin-like protein 5 [Chenopodium quinoa]	RecName: Full=Patatin-like protein 3; Short=AtPLP3; EC=3.1.1.-; AltName: Full=Patatin-related phospholipase A IIbeta; Short=pPLAIIb; AltName: Full=Phospholipase A IVC; Short=AtPLAIVC;	RecName: Full=Patatin {ECO:0000256|RuleBase:RU361262}; EC=3.1.1.- {ECO:0000256|RuleBase:RU361262};	Patatin-like phospholipase
gene-LOC110682287	0.41	0.22	0.37	0.67	0.91	0.93	0.87	0.45	0.58	40	22	37	68	88	100	91	46	63	NW_018743574.1	5468049	5470756	-	LOC110682287	GO:0043231,intracellular membrane-bounded organelle; GO:0004519,endonuclease activity; GO:0003723,RNA binding; GO:0008270,zinc ion binding; GO:0009451,RNA modification	K23541 Ca2+/H+ antiporter, TMEM165/GDT1 family | (RefSeq) pentatricopeptide repeat-containing protein At4g21065-like (A)	FOG: PPR repeat	pentatricopeptide repeat-containing protein At2g03380, mitochondrial-like [Chenopodium quinoa]	RecName: Full=Pentatricopeptide repeat-containing protein At5g16860;	SubName: Full=Uncharacterized protein {ECO:0000313|EMBL:KNA05143.1};	ATPase expression protein 1
gene-LOC110682288	11.24	10.58	10.03	6.35	8.56	5.96	6.01	7.14	6.95	836	813	774	499	638	495	485	567	582	NW_018743574.1	5497040	5499782	+	LOC110682288	GO:0005654,nucleoplasm; GO:0004861,cyclin-dependent protein serine/threonine kinase inhibitor activity; GO:0007050,cell cycle arrest	--	--	cyclin-dependent kinase inhibitor 1-like [Chenopodium quinoa]	RecName: Full=Cyclin-dependent kinase inhibitor 3; AltName: Full=Inhibitor/interactor of CDK protein 6; AltName: Full=KIP-related protein 3;	RecName: Full=Cyclin-dependent kinase inhibitor {ECO:0000256|PIRNR:PIRNR017811};	Rifin
gene-LOC110682289	0.81	0.68	0.74	4.11	6.92	1.41	4.46	3.96	1.92	65	57	62	350	558	127	390	341	174	NW_018743574.1	5544785	5549620	-	LOC110682289	GO:0016021,integral component of membrane; GO:0005886,plasma membrane	--	--	uncharacterized membrane protein At3g27390-like [Chenopodium quinoa]	RecName: Full=Uncharacterized membrane protein At3g27390;	SubName: Full=Uncharacterized protein {ECO:0000313|EMBL:KNA03843.1}; Flags: Fragment;	--
gene-LOC110682290	0.13	0.05	0	0.2	1.81	0.11	0.97	0.45	0.09	10	4	0	17	143	10	83	38	8	NW_018743574.1	5553192	5557478	+	LOC110682290	GO:0005634,nucleus; GO:0003677,DNA binding; GO:0006355,regulation of transcription, DNA-templated; GO:0006351,transcription, DNA-templated	--	--	B3 domain-containing protein Os01g0234100-like [Chenopodium quinoa]	RecName: Full=B3 domain-containing protein Os01g0234100;	SubName: Full=Uncharacterized protein {ECO:0000313|EMBL:KNA10957.1};	B3 DNA binding domain
gene-LOC110682291	19.85	19.93	18.18	5.05	8.33	3.84	6.56	5.8	4.57	1247	1293	1185	335	524	269	447	389	323	NW_018743574.1	5558789	5562807	+	LOC110682291	GO:0005634,nucleus; GO:0003677,DNA binding; GO:0006355,regulation of transcription, DNA-templated; GO:0006351,transcription, DNA-templated	--	--	B3 domain-containing protein Os01g0234100-like [Chenopodium quinoa]	RecName: Full=B3 domain-containing protein Os01g0234100;	SubName: Full=Uncharacterized protein {ECO:0000313|EMBL:KNA12124.1};	B3 DNA binding domain
gene-LOC110682292	0.34	0.29	0.64	0.51	0.12	0.6	0.42	0.26	0.3	34	30	67	54	12	68	46	28	34	NW_018743574.1	5564938	5570022	+	LOC110682292	GO:0005634,nucleus; GO:0003677,DNA binding; GO:0006355,regulation of transcription, DNA-templated; GO:0006351,transcription, DNA-templated	--	--	B3 domain-containing protein Os01g0234100-like isoform X2 [Chenopodium quinoa]	RecName: Full=B3 domain-containing protein Os01g0234100;	SubName: Full=Uncharacterized protein {ECO:0000313|EMBL:KNA13590.1};	Protein of unknown function (DUF3037)
gene-LOC110682293	0	0.2	0	0.61	0.48	0.85	0.4	0.84	0.28	0	12	0	37	28	55	25	52	18	NW_018743574.1	5571539	5573319	-	LOC110682293	--	--	--	uncharacterized protein LOC110682293 [Chenopodium quinoa]	--	SubName: Full=Uncharacterized protein {ECO:0000313|EMBL:KMS95977.1};	--
gene-LOC110682294	0.63	1.32	1.09	0.91	0.96	1.16	2.58	1.25	0.5	19	41	34	29	29	39	84	40	17	NW_018743574.1	5590034	5590877	-	LOC110682294	GO:0005739,mitochondrion; GO:0005509,calcium ion binding	K13448 calcium-binding protein CML | (RefSeq) calmodulin-like protein 1 (A)	Calmodulin and related proteins (EF-Hand superfamily)	calmodulin-like protein 1 [Chenopodium quinoa]	RecName: Full=Calmodulin-like protein 1;	SubName: Full=Uncharacterized protein {ECO:0000313|EMBL:KMS95975.1};	NTF2-like N-terminal transpeptidase domain
gene-LOC110682295	0.75	0.92	0.58	3.43	4.75	2.13	4.01	2.76	3.58	30	38	24	145	190	95	174	118	161	NW_018743574.1	5588838	5590166	+	LOC110682295	GO:0016021,integral component of membrane; GO:0008285,negative regulation of cell proliferation	--	--	protein PLANT CADMIUM RESISTANCE 2-like [Chenopodium quinoa]	RecName: Full=Cell number regulator 1; AltName: Full=ZmCNR01;	SubName: Full=Uncharacterized protein {ECO:0000313|EMBL:KMS95976.1};	PLAC8 family
gene-LOC110682296	8.75	8.21	7.98	7.24	6.01	6.96	5.34	6.2	7.29	654	634	619	572	450	581	433	495	613	NW_018743574.1	5624730	5634659	-	LOC110682296	GO:0071013,catalytic step 2 spliceosome; GO:0005737,cytoplasm; GO:0035145,exon-exon junction complex; GO:0016020,membrane; GO:0016607,nuclear speck; GO:0005730,nucleolus; GO:0005654,nucleoplasm; GO:0005634,nucleus; GO:0005524,ATP binding; GO:0004004,ATP-dependent RNA helicase activity; GO:0003729,mRNA binding; GO:0006397,mRNA processing; GO:0051028,mRNA transport; GO:0000184,nuclear-transcribed m…	K03257 translation initiation factor 4A | (RefSeq) ATP-dependent RNA helicase eIF4A-like (A)	Predicted ATP-dependent RNA helicase FAL1, involved in rRNA maturation, DEAD-box superfamily	ATP-dependent RNA helicase eIF4A-like [Chenopodium quinoa]	RecName: Full=Eukaryotic initiation factor 4A-III homolog {ECO:0000305}; Short=AteIF4AIII {ECO:0000305}; Short=eIF-4A-III {ECO:0000305}; Short=eIF4A-III {ECO:0000303|PubMed:19435936}; EC=3.6.4.13 {ECO:0000305}; AltName: Full=DEAD-box ATP-dependent RNA helicase 2 {ECO:0000303|PubMed:17168887}; Short=AtRH02 {ECO:0000303|PubMed:17168887};	SubName: Full=Uncharacterized protein {ECO:0000313|EMBL:KMS95973.1};	--
gene-LOC110682297	0.18	0.28	0.33	0.15	0	0.26	0.19	0.27	0.03	16	25	30	14	0	25	18	25	3	NW_018743574.1	5619624	5623043	-	LOC110682297	--	--	--	uncharacterized protein LOC110682297 [Chenopodium quinoa]	--	--	--
gene-LOC110682298	9.37	9.25	8.43	29.46	22.08	27.04	29.03	27.13	28.1	2674	2728	2495	8882	6310	8614	8984	8266	9024	NW_018743574.1	5637284	5647048	+	LOC110682298	--	--	--	uncharacterized protein LOC110682298 isoform X1 [Chenopodium quinoa]	--	SubName: Full=Uncharacterized protein {ECO:0000313|EMBL:CAN81687.1};	--
gene-LOC110682300	0.43	0.27	0.1	0.63	0.59	0.65	1	0.42	0.74	60	38	14	92	82	100	151	62	115	NW_018743574.1	5663482	5667373	-	LOC110682300	GO:0043231,intracellular membrane-bounded organelle; GO:0005739,mitochondrion; GO:0004519,endonuclease activity; GO:0003723,RNA binding; GO:0009451,RNA modification	K23541 Ca2+/H+ antiporter, TMEM165/GDT1 family | (RefSeq) pentatricopeptide repeat-containing protein At4g21065-like (A)	FOG: PPR repeat	pentatricopeptide repeat-containing protein At4g39952, mitochondrial-like [Chenopodium quinoa]	RecName: Full=Pentatricopeptide repeat-containing protein At3g09040, mitochondrial; Flags: Precursor;	SubName: Full=Uncharacterized protein {ECO:0000313|EMBL:KNA09538.1};	Tetratricopeptide repeat
gene-LOC110682301	1.55	3.09	2.58	13.7	6.68	15.32	12.84	17.59	14.16	115	237	199	1075	497	1270	1034	1395	1183	NW_018743574.1	5670373	5676049	-	LOC110682301	GO:0016021,integral component of membrane; GO:0010295,(+)-abscisic acid 8'-hydroxylase activity; GO:0020037,heme binding; GO:0005506,iron ion binding; GO:0046345,abscisic acid catabolic process; GO:0016132,brassinosteroid biosynthetic process; GO:0010268,brassinosteroid homeostasis; GO:0007275,multicellular organism development; GO:0016125,sterol metabolic process	K09843 (+)-abscisic acid 8'-hydroxylase [EC:1.14.14.137] | (RefSeq) abscisic acid 8'-hydroxylase 4-like (A)	Cytochrome P450 CYP4/CYP19/CYP26 subfamilies	abscisic acid 8'-hydroxylase 4-like [Chenopodium quinoa]	RecName: Full=Abscisic acid 8'-hydroxylase 4; Short=ABA 8'-hydroxylase 4; EC=1.14.13.93; AltName: Full=Cytochrome P450 707A4;	SubName: Full=Uncharacterized protein {ECO:0000313|EMBL:KMS95967.1};	Cytochrome P450
gene-LOC110682302	2.44	2.41	2.5	2.25	1.48	2.05	1.93	1.92	2.25	268	273	284	261	163	251	230	225	278	NW_018743574.1	5681783	5687575	+	LOC110682302	GO:0005634,nucleus; GO:0003682,chromatin binding; GO:0003886,DNA (cytosine-5-)-methyltransferase activity; GO:0003677,DNA binding	K00558 DNA (cytosine-5)-methyltransferase 1 [EC:2.1.1.37] | (RefSeq) DNA (cytosine-5)-methyltransferase 1-like (A)	--	DNA (cytosine-5)-methyltransferase 1-like [Chenopodium quinoa]	RecName: Full=DNA (cytosine-5)-methyltransferase CMT1 {ECO:0000305}; EC=2.1.1.37 {ECO:0000305}; AltName: Full=Chromomethylase 1 {ECO:0000305}; AltName: Full=OsMET3b {ECO:0000303|PubMed:26243209};	RecName: Full=Cytosine-specific methyltransferase {ECO:0000256|RuleBase:RU000417}; EC=2.1.1.37 {ECO:0000256|RuleBase:RU000417};	BAH domain
gene-LOC110682303	0.27	0.1	0.05	0.98	0.21	0.9	0.91	0.92	1.13	10	4	2	39	8	38	37	37	48	NW_018743574.1	5687554	5689161	-	LOC110682303	GO:0009507,chloroplast; GO:0009941,chloroplast envelope; GO:0009570,chloroplast stroma; GO:0009535,chloroplast thylakoid membrane; GO:0005737,cytoplasm; GO:0005829,cytosol; GO:0005739,mitochondrion; GO:0051743,red chlorophyll catabolite reductase activity; GO:0015996,chlorophyll catabolic process; GO:0009814,defense response, incompatible interaction; GO:0010363,regulation of plant-type hypersens…	K13545 red chlorophyll catabolite reductase [EC:1.3.7.12] | (RefSeq) red chlorophyll catabolite reductase, chloroplastic-like (A)	--	red chlorophyll catabolite reductase, chloroplastic-like [Chenopodium quinoa]	RecName: Full=Red chlorophyll catabolite reductase, chloroplastic; Short=AtRCCR; Short=RCC reductase; EC=1.3.7.12 {ECO:0000269|PubMed:10743659}; AltName: Full=Accelerated cell death protein 2; Flags: Precursor;	SubName: Full=Uncharacterized protein {ECO:0000313|EMBL:KNA03403.1};	Red chlorophyll catabolite reductase (RCC reductase)
gene-LOC110682304	0.38	1	0.3	4.33	3.31	0.81	2.45	1.41	0.81	22	59	18	262	190	52	152	86	52	NW_018743574.1	5689694	5693430	-	LOC110682304	GO:0005634,nucleus; GO:0003700,DNA-binding transcription factor activity; GO:0043565,sequence-specific DNA binding; GO:0006351,transcription, DNA-templated	K09419 heat shock transcription factor, other eukaryote | (RefSeq) heat shock factor protein HSF24-like (A)	Heat shock transcription factor	heat shock factor protein HSF24-like [Chenopodium quinoa]	RecName: Full=Heat shock factor protein HSF24; AltName: Full=Heat shock transcription factor 24; Short=HSTF 24; AltName: Full=Heat stress transcription factor;	SubName: Full=Uncharacterized protein {ECO:0000313|EMBL:KMS95964.1};	bZIP transcription factor
gene-LOC110682305	27.4	26.88	30.42	32.75	24.69	34.39	33.25	30.74	29.99	2150	2179	2477	2715	1940	3012	2829	2575	2648	NW_018743574.1	5706362	5715953	+	LOC110682305	--	K13168 splicing factor, arginine/serine-rich 16 | (RefSeq) CLK4-associating serine/arginine rich protein-like (A)	SWAP mRNA splicing regulator	CLK4-associating serine/arginine rich protein-like [Chenopodium quinoa]	--	SubName: Full=Uncharacterized protein {ECO:0000313|EMBL:KNA23933.1};	Alternative splicing regulator
gene-LOC110682306	0.36	0.41	0.78	4.7	1.91	1.57	2.08	3.13	1.5	28	33	64	391	151	138	178	263	133	NW_018742244.1	3370891	3373100	+	LOC110682306	GO:0004842,ubiquitin-protein transferase activity	--	--	U-box domain-containing protein 26-like [Chenopodium quinoa]	RecName: Full=U-box domain-containing protein 26; EC=2.3.2.27; AltName: Full=Plant U-box protein 26; AltName: Full=RING-type E3 ubiquitin transferase PUB26 {ECO:0000305};	RecName: Full=RING-type E3 ubiquitin transferase {ECO:0000256|SAAS:SAAS00702733}; EC=2.3.2.27 {ECO:0000256|SAAS:SAAS00702733};	Armadillo/beta-catenin-like repeat
gene-LOC110682307	5.91	6.28	4.99	24.63	13.01	28	25.67	24.28	25.47	387	425	339	1705	854	2048	1824	1699	1878	NW_018743574.1	5734920	5736758	+	LOC110682307	--	--	--	uncharacterized protein LOC110682307 [Chenopodium quinoa]	--	SubName: Full=Uncharacterized protein {ECO:0000313|EMBL:KNA15187.1};	--
gene-LOC110682308	11.55	10.27	11.6	5.96	8.2	6.62	6.94	7	6.77	1106	1016	1152	603	786	708	721	716	729	NW_018743574.1	5741523	5748371	-	LOC110682308	GO:0009535,chloroplast thylakoid membrane; GO:0071949,FAD binding; GO:0009540,zeaxanthin epoxidase [overall] activity; GO:0009688,abscisic acid biosynthetic process	K09838 zeaxanthin epoxidase [EC:1.14.15.21] | (RefSeq) zeaxanthin epoxidase, chloroplastic-like isoform X1 (A)	Kynurenine 3-monooxygenase and related flavoprotein monooxygenases	zeaxanthin epoxidase, chloroplastic-like isoform X1 [Chenopodium quinoa]	RecName: Full=Zeaxanthin epoxidase, chloroplastic {ECO:0000255|PIRNR:PIRNR036989}; EC=1.14.15.21 {ECO:0000269|PubMed:8521963}; Flags: Precursor;	RecName: Full=Zeaxanthin epoxidase, chloroplastic {ECO:0000256|PIRNR:PIRNR036989}; EC=1.14.15.21 {ECO:0000256|PIRNR:PIRNR036989};	FAD dependent oxidoreductase
gene-LOC110682309	5.29	4.6	3.88	4.7	7.03	4.68	4.96	4.68	5.69	342	307	260	321	455	338	348	323	414	NW_018743574.1	5762589	5765898	+	LOC110682309	GO:0005886,plasma membrane; GO:0009738,abscisic acid-activated signaling pathway; GO:1900458,negative regulation of brassinosteroid mediated signaling pathway	--	--	uncharacterized protein LOC110682309 [Chenopodium quinoa]	RecName: Full=Remorin 4.1 {ECO:0000305}; Short=OsREM4.1 {ECO:0000303|PubMed:17984200}; AltName: Full=Remorin group 4 member 1 {ECO:0000303|PubMed:17984200};	SubName: Full=Uncharacterized protein {ECO:0000313|EMBL:KNA08248.1};	Terminase small subunit
gene-LOC110682310	0.02	0.02	0.02	0	0	0	0	0	0	1	1	1	0	0	0	0	0	0	NW_018743574.1	5772914	5775766	-	LOC110682310	GO:0005737,cytoplasm; GO:0008970,phospholipase A1 activity; GO:0016042,lipid catabolic process	--	Predicted lipase	uncharacterized protein LOC110682310 [Chenopodium quinoa]	RecName: Full=Phospholipase A1-II 1; EC=3.1.1.-;	SubName: Full=Uncharacterized protein {ECO:0000313|EMBL:KMS95954.1};	Alpha/beta hydrolase family
gene-LOC110682311	25.27	22.15	19.65	20.31	33.08	19.79	20.66	22.89	21.97	1683	1524	1358	1429	2206	1471	1492	1628	1646	NW_018743574.1	5766720	5772732	+	LOC110682311	GO:0005829,cytosol; GO:0005634,nucleus; GO:0005681,spliceosomal complex; GO:0003729,mRNA binding; GO:0006397,mRNA processing; GO:0051028,mRNA transport; GO:1901000,regulation of response to salt stress; GO:2000070,regulation of response to water deprivation; GO:0008380,RNA splicing; GO:0010228,vegetative to reproductive phase transition of meristem	K14411 RNA-binding protein Musashi | (RefSeq) heterogeneous nuclear ribonucleoprotein D-like (A)	FOG: RRM domain	heterogeneous nuclear ribonucleoprotein D-like [Chenopodium quinoa]	RecName: Full=Heterogeneous nuclear ribonucleoprotein 1; Short=hnRNP1;	SubName: Full=Uncharacterized protein {ECO:0000313|EMBL:KMS95956.1};	RL domain
gene-LOC110682312	4.43	7.27	4.13	5.3	3.4	5.04	6.22	5.44	6.49	151	256	146	191	116	192	230	198	249	NW_018743574.1	5797455	5798411	+	LOC110682312	GO:0048046,apoplast; GO:0005622,intracellular; GO:0009506,plasmodesma; GO:0005179,hormone activity; GO:0004871,NA; GO:0019722,calcium-mediated signaling; GO:0007267,cell-cell signaling	--	--	protein RALF-like 34 [Chenopodium quinoa]	RecName: Full=Protein RALF-like 34; Flags: Precursor;	SubName: Full=Uncharacterized protein {ECO:0000313|EMBL:KNA08265.1};	Rapid ALkalinization Factor (RALF)
gene-LOC110682313	2.25	1.65	0.82	3.63	3.14	3.31	4.13	3.76	3.51	98	74	37	167	137	161	195	175	172	NW_018743574.1	5800488	5801709	-	LOC110682313	GO:0005794,Golgi apparatus; GO:0000139,Golgi membrane; GO:0016021,integral component of membrane; GO:0030775,glucuronoxylan 4-O-methyltransferase activity; GO:0009808,lignin metabolic process; GO:0005976,polysaccharide metabolic process; GO:0045492,xylan biosynthetic process; GO:0045491,xylan metabolic process	K18801 glucuronoxylan 4-O-methyltransferase [EC:2.1.1.112] | (RefSeq) glucuronoxylan 4-O-methyltransferase 3-like (A)	--	glucuronoxylan 4-O-methyltransferase 3-like [Chenopodium quinoa]	RecName: Full=Glucuronoxylan 4-O-methyltransferase 3; EC=2.1.1.112;	SubName: Full=Uncharacterized protein {ECO:0000313|EMBL:KNA18207.1};	Polysaccharide biosynthesis
gene-LOC110682314	7.11	7.92	6.43	9.84	8.56	9.32	9.67	10.2	10.45	553	636	519	809	667	809	816	847	915	NW_018743574.1	5846629	5849670	-	LOC110682314	GO:0016021,integral component of membrane; GO:0005886,plasma membrane; GO:0005524,ATP binding; GO:0004674,protein serine/threonine kinase activity; GO:0004675,transmembrane receptor protein serine/threonine kinase activity; GO:0007166,cell surface receptor signaling pathway; GO:0046777,protein autophosphorylation; GO:0006468,protein phosphorylation	K13430 serine/threonine-protein kinase PBS1 [EC:2.7.11.1] | (RefSeq) serine/threonine-protein kinase PBS1-like (A)	Serine/threonine protein kinase	probable serine/threonine-protein kinase At1g01540 [Chenopodium quinoa]	RecName: Full=Probable serine/threonine-protein kinase At1g01540; EC=2.7.11.1;	SubName: Full=Uncharacterized protein {ECO:0000313|EMBL:KNA22178.1};	Protein tyrosine kinase
gene-LOC110682315	0.16	0.29	0.16	0.64	0.23	0.25	0.58	0.9	0.7	10	18	10	41	14	17	38	58	48	NW_018743574.1	5839127	5844721	+	LOC110682315	GO:0046658,anchored component of plasma membrane; GO:0005886,plasma membrane; GO:0008081,phosphoric diester hydrolase activity; GO:0006629,lipid metabolic process	--	--	PI-PLC X domain-containing protein At5g67130-like [Chenopodium quinoa]	RecName: Full=PI-PLC X domain-containing protein At5g67130; Flags: Precursor;	SubName: Full=Uncharacterized protein {ECO:0000313|EMBL:KMS95399.1};	--
gene-LOC110682316	0	0	0	0.04	0.41	0.12	0	0	0.05	0	0	0	3	30	10	0	0	4	NW_018742244.1	3372999	3375366	-	LOC110682316	GO:0016021,integral component of membrane; GO:0005886,plasma membrane; GO:0045087,innate immune response; GO:0009751,response to salicylic acid	--	FOG: Ankyrin repeat	uncharacterized protein LOC110682316 [Chenopodium quinoa]	RecName: Full=Ankyrin repeat-containing protein BDA1 {ECO:0000305}; AltName: Full=Protein BIAN DA 1 {ECO:0000303|PubMed:22740615};	SubName: Full=Uncharacterized protein {ECO:0000313|EMBL:KMS96110.1};	Ankyrin repeats (many copies)
[truncated: 43,351 more rows]
