# Supplementary material for: Integrative Transcriptome and Metabolome Profiles Reveal Common and Unique Pathways Involved in Seed Initial Imbibition Under Artificial and Natural Salt Stresses During Germination of Halophyte Quinoa
Source: Front Plant Sci. 2022 Apr 12;13:853326. doi: 10.3389/fpls.2022.853326 (PMC9039654; doi:10.3389/fpls.2022.853326)
Supplement: Supplementary Table 5 — The expression and annotation of DEGs in SC vs. CK. [file Table_5.xlsx]

## Sheet: DEGs in SC vs CK
ID	CK1_fpkm	CK2_fpkm	CK3_fpkm	SC1_fpkm	SC2_fpkm	SC3_fpkm	CK1_count	CK2_count	CK3_count	SC1_count	SC2_count	SC3_count	FoldChange	log2FoldChange	P value	FDR	Regulated	Chromosome	Start	End	Strand	Gene name	GO	KEGG	KOG	NR	SwissProt	TrEMBL	Pfam
gene-CDC77_pgr001	2.41	1.42	0.71	0.57	0.88	0.4	128	78	39	32	47	24	0.328	-1.609	0.00621279	0.018141	down	NC_034949.1	135545	137035	-	rrn16	--	--	--	--	--	--	--
gene-CDC77_pgr002	6.28	1.95	1.55	0.32	0.85	0.41	629	202	161	34	85	46	0.13	-2.944	4.4942e-07	3.69309e-06	down	NC_034949.1	130273	133082	-	rrn23	--	--	--	--	--	--	--
gene-CDC77_pgr006	12.81	2.37	1.05	0	0.27	0	47	9	4	0	1	0	0.013	-6.228	0.000255394	0.00112146	down	NC_034949.1	105499	105601	+	rrn4.5	--	--	--	--	--	--	--
gene-CDC77_pgr007	14.06	4.98	3.49	0.85	1.55	0.92	1408	515	363	90	155	103	0.118	-3.088	6.0893e-10	8.39999e-09	down	NC_034949.1	102600	105409	+	rrn23	--	--	--	--	--	--	--
gene-CDC77_pgr008	3.61	2.5	1.83	0.43	1.43	1.03	192	137	101	24	76	61	0.292	-1.775	0.000578512	0.00231705	down	NC_034949.1	98647	100137	+	rrn16	--	--	--	--	--	--	--
gene-CDC77_pgt025	7.8	2.26	2.25	0.74	0	0	20	6	6	2	0	0	0.046	-4.442	0.00780842	0.0221355	down	NC_034949.1	100430	101472	+	trnI-GAU	--	--	--	--	--	--	--
gene-LOC110681592	0	0	0	0.38	0.1	0.12	0	0	0	41	10	14	87.925	6.458	0.000101584	0.000496244	up	NW_018742244.1	2697886	2700730	+	LOC110681592	--	--	--	--	--	--	--
gene-LOC110681593	2.69	3.26	3.29	6.98	9.78	7.97	260	325	330	712	945	859	2.134	1.094	9.11122e-06	5.71908e-05	up	NW_018743555.1	3562115	3565716	-	LOC110681593	GO:0005829,cytosol; GO:0004856,xylulokinase activity; GO:0005997,xylulose metabolic process	K00854 xylulokinase [EC:2.7.1.17] | (RefSeq) xylulose kinase-like (A)	Sugar (pentulose and hexulose) kinases	xylulose kinase-like [Chenopodium quinoa]	RecName: Full=Xylulose kinase 2 {ECO:0000303|PubMed:16920870}; Short=Atxk-2 {ECO:0000303|PubMed:16920870}; Short=Xylulokinase 2 {ECO:0000305}; EC=2.7.1.17 {ECO:0000269|PubMed:16920870}; AltName: Full=1-Deoxy-D-Xylulokinase {ECO:0000303|PubMed:16920870}; Short=DXK {ECO:0000303|PubMed:16920870};	SubName: Full=Uncharacterized protein {ECO:0000313|EMBL:KMS95373.1};	--
gene-LOC110681594	6.58	6.75	4.29	3.16	2.62	3.79	339	359	229	172	135	218	0.427	-1.229	1.09273e-05	6.74154e-05	down	NW_018743555.1	3567815	3576255	+	LOC110681594	GO:0031969,chloroplast membrane; GO:0016021,integral component of membrane; GO:0052669,CTP:2-trans,-6-trans-farnesol kinase activity; GO:0052668,farnesol kinase activity; GO:0052670,geraniol kinase activity; GO:0052671,geranylgeraniol kinase activity; GO:0016301,kinase activity; GO:0048440,carpel development; GO:0016487,farnesol metabolic process; GO:0006720,isoprenoid metabolic process; GO:00097…	K15892 farnesol kinase [EC:2.7.1.216] | (RefSeq) farnesol kinase, chloroplastic-like (A)	Predicted ER membrane protein	farnesol kinase, chloroplastic-like [Chenopodium quinoa]	RecName: Full=Farnesol kinase, chloroplastic {ECO:0000303|PubMed:21395888}; EC=2.7.1.216 {ECO:0000305}; Flags: Precursor;	SubName: Full=Uncharacterized protein {ECO:0000313|EMBL:KNA24311.1};	--
gene-LOC110681597	0	0.13	0.29	2.18	2.44	1.26	0	10	22	170	181	104	11.282	3.496	9.25178e-06	5.79673e-05	up	NW_018742244.1	2712531	2716071	-	LOC110681597	GO:0035251,UDP-glucosyltransferase activity; GO:1900994,(-)-secologanin biosynthetic process	K13692 UDP-glucose:(indol-3-yl)acetate beta-D-glucosyltransferase [EC:2.4.1.121] | (RefSeq) UDP-glycosyltransferase 84B2-like (A)	UDP-glucuronosyl and UDP-glucosyl transferase	7-deoxyloganetin glucosyltransferase-like [Chenopodium quinoa]	RecName: Full=7-deoxyloganetin glucosyltransferase; EC=2.4.1.324; AltName: Full=Iridoid 1-O-glucosyltransferase; AltName: Full=UDP-glucose glucosyltransferase 6; Short=CrUGT6; AltName: Full=UDP-glycosyltransferase 85A23;	RecName: Full=Glycosyltransferase {ECO:0000256|RuleBase:RU362057}; EC=2.4.1.- {ECO:0000256|RuleBase:RU362057};	UDP-glucoronosyl and UDP-glucosyl transferase
gene-LOC110681612	4.61	3.78	4.22	26.73	22.11	21.76	242	205	230	1482	1162	1275	4.41	2.141	1.71007e-27	1.39104e-25	up	NW_018742244.1	2716160	2721752	-	LOC110681612	GO:0018580,nitronate monooxygenase activity	--	--	uncharacterized protein LOC110681612 [Chenopodium quinoa]	--	SubName: Full=Uncharacterized protein {ECO:0000313|EMBL:KNA21832.1};	IMP dehydrogenase / GMP reductase domain
gene-LOC110681625	0	0	0	0.23	0.31	0.33	0	0	0	8	10	12	41.618	5.379	0.00462534	0.0141012	up	NW_018743558.1	4957	5872	-	LOC110681625	GO:0048046,apoplast; GO:0005618,cell wall; GO:0030145,manganese ion binding; GO:0045735,nutrient reservoir activity; GO:0009734,auxin-activated signaling pathway	--	--	auxin-binding protein ABP19a-like [Chenopodium quinoa]	RecName: Full=Auxin-binding protein ABP19a; Flags: Precursor;	SubName: Full=Uncharacterized protein {ECO:0000313|EMBL:KNA18364.1};	Cupin domain
gene-LOC110681626	0.06	0.24	0.18	3.46	0.18	2.06	2	8	6	119	6	75	9.111	3.188	0.00110723	0.00409795	up	NW_018743558.1	21588	22501	-	LOC110681626	GO:0048046,apoplast; GO:0005618,cell wall; GO:0031012,extracellular matrix; GO:0005634,nucleus; GO:0009505,plant-type cell wall; GO:0030145,manganese ion binding; GO:0045735,nutrient reservoir activity; GO:0009409,response to cold; GO:0009735,response to cytokinin	--	--	germin-like protein subfamily 3 member 3 [Chenopodium quinoa]	RecName: Full=Germin-like protein subfamily 3 member 3; Short=AtGER3; Short=AtGLP2; Flags: Precursor;	SubName: Full=Uncharacterized protein {ECO:0000313|EMBL:KNA24004.1};	Cupin domain
gene-LOC110681634	0.42	0.77	0.43	1.47	1.24	1.47	28	53	30	104	83	110	2.041	1.029	0.0129372	0.0341106	up	NW_018742244.1	2738141	2744776	+	LOC110681634	--	--	--	--	--	--	--
gene-LOC110681640	0.13	0.64	0	0	0	0	4	21	0	0	0	0	0.017	-5.867	0.0180787	0.0453076	down	NW_018743570.1	25692	28908	+	LOC110681640	GO:0005634,nucleus; GO:0009705,plant-type vacuole membrane; GO:0005524,ATP binding; GO:0004672,protein kinase activity; GO:0004674,protein serine/threonine kinase activity; GO:0035556,intracellular signal transduction; GO:0009651,response to salt stress	K07198 5'-AMP-activated protein kinase, catalytic alpha subunit [EC:2.7.11.11] | (RefSeq) CBL-interacting serine/threonine-protein kinase 1-like (A)	Serine/threonine protein kinase	CBL-interacting serine/threonine-protein kinase 24-like [Chenopodium quinoa]	RecName: Full=CBL-interacting serine/threonine-protein kinase 24; EC=2.7.11.1; AltName: Full=Protein SALT OVERLY SENSITIVE 2; AltName: Full=SNF1-related kinase 3.11;	SubName: Full=Uncharacterized protein {ECO:0000313|EMBL:EYU23010.1}; Flags: Fragment;	Domain of unknown function (DUF4926)
gene-LOC110681646	20.73	19.99	21.58	7.67	7.54	9.8	936	932	1011	366	341	494	0.316	-1.661	1.35637e-19	5.8971e-18	down	NW_018742244.1	2752153	2753419	+	LOC110681646	GO:0048046,apoplast; GO:0005618,cell wall; GO:0005829,cytosol; GO:0005615,extracellular space; GO:0005794,Golgi apparatus; GO:0009505,plant-type cell wall; GO:0009506,plasmodesma	--	--	protein EXORDIUM-like 2 isoform X1 [Chenopodium quinoa]	RecName: Full=Protein EXORDIUM-like 2; Flags: Precursor;	SubName: Full=Uncharacterized protein {ECO:0000313|EMBL:KNA21831.1};	Phosphate-induced protein 1 conserved region
gene-LOC110681654	90.35	104.52	101.56	49.54	64.14	49.85	3364	4020	3924	1949	2392	2072	0.44	-1.184	1.26324e-08	1.39469e-07	down	NW_018742244.1	2758926	2765364	+	LOC110681654	GO:0005737,cytoplasm; GO:0016607,nuclear speck; GO:0003723,RNA binding	K14396 polyadenylate-binding protein 2 | (RefSeq) polyadenylate-binding protein 2-like (A)	Splicing factor RNPS1, SR protein superfamily	polyadenylate-binding protein 2-like [Chenopodium quinoa]	RecName: Full=Polyadenylate-binding protein 2 {ECO:0000303|PubMed:18479511}; Short=AtPabN2 {ECO:0000303|PubMed:18479511}; Short=AtPabN3 {ECO:0000303|PubMed:23334891}; Short=Poly(A)-binding protein 2 {ECO:0000303|PubMed:18479511}; AltName: Full=Nuclear poly(A)-binding protein 2 {ECO:0000305}; AltName: Full=Poly(A)-binding protein II {ECO:0000305}; Short=PABII {ECO:0000305};	SubName: Full=Uncharacterized protein {ECO:0000313|EMBL:KNA21830.1};	RNA recognition motif. (a.k.a. RRM, RBD, or RNP domain)
gene-LOC110681658	0.05	0	0.03	0.38	0.45	0.4	3	0	2	23	26	26	11.439	3.516	0.00109169	0.00404716	up	NW_018743572.1	452540	454460	+	LOC110681658	--	--	--	--	--	--	--
gene-LOC110681660	3.22	2.94	2.97	8.42	12.35	9.16	326	307	312	901	1252	1035	2.621	1.39	4.49859e-08	4.4885e-07	up	NW_018743572.1	244944	247993	+	LOC110681660	--	--	--	--	--	--	--
gene-LOC110681662	5.68	6.19	7.12	3.99	2.51	3.51	616	693	801	457	273	425	0.413	-1.276	2.26768e-09	2.85061e-08	down	NW_018743572.1	530480	539094	+	LOC110681662	--	--	--	--	--	--	--
gene-LOC110681663	0.3	0.17	0.3	2.67	1.96	2.27	30	18	32	286	199	257	7.014	2.81	2.05679e-15	5.67455e-14	up	NW_018742244.1	2766288	2770606	+	LOC110681663	GO:0009897,external side of plasma membrane; GO:0016021,integral component of membrane; GO:0005886,plasma membrane; GO:0005524,ATP binding; GO:0042626,ATPase activity, coupled to transmembrane movement of substances; GO:0015245,fatty acid transmembrane transporter activity; GO:0042803,protein homodimerization activity; GO:0010588,cotyledon vascular tissue pattern formation; GO:0080051,cutin trans…	K05658 ATP-binding cassette, subfamily B (MDR/TAP), member 1 [EC:7.6.2.2] | (RefSeq) ABC transporter B family member 13-like (A)	Transporter, ABC superfamily (Breast cancer resistance protein)	ABC transporter G family member 11-like [Chenopodium quinoa]	RecName: Full=ABC transporter G family member 11; Short=ABC transporter ABCG.11; Short=AtABCG11; AltName: Full=Protein CUTICULAR DEFECT AND ORGAN FUSION 1; AltName: Full=Protein DESPERADO; AltName: Full=Protein PERMEABLE LEAVES 1; AltName: Full=White-brown complex homolog protein 11; Short=AtWBC11;	SubName: Full=Uncharacterized protein {ECO:0000313|EMBL:KNA21829.1};	Methylmalonyl Co-A mutase-associated GTPase MeaB
gene-LOC110681673	58.5	59.91	55.3	38.64	30.54	37.76	4765	5041	4674	3325	2491	3433	0.484	-1.048	8.52112e-15	2.18961e-13	down	NW_018742244.1	2770991	2775852	+	LOC110681673	GO:0009507,chloroplast; GO:0009534,chloroplast thylakoid; GO:0003849,3-deoxy-7-phosphoheptulonate synthase activity; GO:0009073,aromatic amino acid family biosynthetic process; GO:0009423,chorismate biosynthetic process	K01626 3-deoxy-7-phosphoheptulonate synthase [EC:2.5.1.54] | (RefSeq) phospho-2-dehydro-3-deoxyheptonate aldolase 2, chloroplastic-like (A)	--	phospho-2-dehydro-3-deoxyheptonate aldolase 2, chloroplastic-like [Chenopodium quinoa]	RecName: Full=Phospho-2-dehydro-3-deoxyheptonate aldolase 2, chloroplastic; EC=2.5.1.54; AltName: Full=3-deoxy-D-arabino-heptulosonate 7-phosphate synthase 2; AltName: Full=DAHP synthase 2; AltName: Full=Phospho-2-keto-3-deoxyheptonate aldolase 2; Flags: Precursor;	RecName: Full=Phospho-2-dehydro-3-deoxyheptonate aldolase {ECO:0000256|RuleBase:RU363071}; EC=2.5.1.54 {ECO:0000256|RuleBase:RU363071};	Class-II DAHP synthetase family
gene-LOC110681689	0	0.27	0.05	1.2	1.17	1.58	0	12	2	54	50	75	9.852	3.3	0.00037997	0.00159498	up	NW_018743574.1	2502243	2503436	+	LOC110681689	GO:0005634,nucleus; GO:0003677,DNA binding; GO:0003700,DNA-binding transcription factor activity; GO:0046983,protein dimerization activity; GO:0010197,polar nucleus fusion; GO:0006355,regulation of transcription, DNA-templated; GO:0006351,transcription, DNA-templated	K12126 phytochrome-interacting factor 3 | (RefSeq) transcription factor PIF3-like isoform X1 (A)	--	transcription factor HEC3-like [Chenopodium quinoa]	RecName: Full=Transcription factor IND; AltName: Full=Basic helix-loop-helix protein 40; Short=AtbHLH40; Short=bHLH 40; AltName: Full=Protein INDEHISCENT; AltName: Full=Transcription factor EN 120; AltName: Full=bHLH transcription factor bHLH040;	SubName: Full=Uncharacterized protein {ECO:0000313|EMBL:KNA22560.1};	Helix-loop-helix DNA-binding domain
gene-LOC110681697	0	0	0	0.48	0	1.17	0	0	0	14	0	36	63.752	5.994	0.00810192	0.022834	up	NW_018743574.1	3879147	3880688	-	LOC110681697	GO:0005634,nucleus; GO:0016567,protein ubiquitination; GO:0006511,ubiquitin-dependent protein catabolic process	K03094 S-phase kinase-associated protein 1 | (RefSeq) SKP1-like protein 1A (A)	SCF ubiquitin ligase, Skp1 component	SKP1-like protein 1A [Chenopodium quinoa]	RecName: Full=SKP1-like protein 11; Short=AtSK11;	SubName: Full=Uncharacterized protein {ECO:0000313|EMBL:CAN73136.1};	Skp1 family, tetramerisation domain
gene-LOC110681700	0.08	0.05	0.05	0.39	0.33	0.34	6	4	4	30	24	28	4.446	2.153	0.00555372	0.0164879	up	NW_018743574.1	4337536	4340888	+	LOC110681700	--	--	--	protein UPSTREAM OF FLC-like [Chenopodium quinoa]	RecName: Full=Protein UPSTREAM OF FLC;	SubName: Full=Uncharacterized protein {ECO:0000313|EMBL:KNA02742.1};	Unstructured region between BRX_N and BRX domain
gene-LOC110681701	7.59	12.96	14.85	95.69	61.72	129.82	259	457	526	3451	2110	4947	6.327	2.662	1.7087e-18	6.60854e-17	up	NW_018743574.1	4341947	4343096	+	LOC110681701	GO:0005615,extracellular space	--	--	protein DOWNSTREAM OF FLC-like [Chenopodium quinoa]	RecName: Full=Protein DOWNSTREAM OF FLC; Short=AtDFC; AltName: Full=Pollen allergen-like protein; Flags: Precursor;	SubName: Full=Putative pollen Ole e 1 allergen and extensin family protein {ECO:0000313|EMBL:OTG34368.1};	Pollen proteins Ole e I like
gene-LOC110681705	2.17	2.92	4.43	1.25	0.62	1.14	77	107	163	47	22	45	0.247	-2.018	4.59097e-06	3.08006e-05	down	NW_018743574.1	4470566	4472740	-	LOC110681705	--	--	--	--	--	--	--
gene-LOC110681710	10.98	13.76	17.31	0.61	0.47	0.68	577	747	944	34	25	40	0.033	-4.916	3.43361e-66	1.93845e-63	down	NW_018743574.1	4623703	4625398	-	LOC110681710	GO:0005743,mitochondrial inner membrane; GO:0005739,mitochondrion; GO:0045273,respiratory chain complex II; GO:0045281,succinate dehydrogenase complex; GO:0051537,2 iron, 2 sulfur cluster binding; GO:0051538,3 iron, 4 sulfur cluster binding; GO:0051539,4 iron, 4 sulfur cluster binding; GO:0009055,electron transfer activity; GO:0046872,metal ion binding; GO:0008177,succinate dehydrogenase (ubiquin…	K00235 succinate dehydrogenase (ubiquinone) iron-sulfur subunit [EC:1.3.5.1] | (RefSeq) succinate dehydrogenase [ubiquinone] iron-sulfur subunit 3, mitochondrial-like (A)	Succinate dehydrogenase, Fe-S protein subunit	succinate dehydrogenase [ubiquinone]	RecName: Full=Succinate dehydrogenase [ubiquinone] iron-sulfur subunit 3, mitochondrial; EC=1.3.5.1; AltName: Full=Iron-sulfur subunit of complex II; Short=Ip; Flags: Precursor;	RecName: Full=Succinate dehydrogenase [ubiquinone] iron-sulfur subunit, mitochondrial {ECO:0000256|RuleBase:RU361237}; EC=1.3.5.1 {ECO:0000256|RuleBase:RU361237};	4Fe-4S dicluster domain
gene-LOC110681712	1.46	2.66	2.46	14.55	4.58	18.13	111	209	194	1170	349	1540	4.365	2.126	5.42256e-07	4.38547e-06	up	NW_018743574.1	5079082	5082288	-	LOC110681712	GO:0005615,extracellular space; GO:0005507,copper ion binding; GO:0016491,oxidoreductase activity	K19791 iron transport multicopper oxidase | (RefSeq) L-ascorbate oxidase homolog (A)	Multicopper oxidases	L-ascorbate oxidase homolog [Chenopodium quinoa]	RecName: Full=L-ascorbate oxidase homolog; EC=1.10.3.-; AltName: Full=Pollen-specific protein NTP303; Flags: Precursor;	SubName: Full=L-ascorbate oxidase-like protein {ECO:0000313|EMBL:EXB37211.1};	Multicopper oxidase
gene-LOC110681718	0.1	0.26	0.12	0.43	0.67	0.97	8	22	10	38	56	90	3.514	1.813	0.00427837	0.0131923	up	NW_018743574.1	6285669	6287994	+	LOC110681718	GO:0016021,integral component of membrane; GO:0005886,plasma membrane	--	--	putative UPF0481 protein At3g02645 [Chenopodium quinoa]	RecName: Full=UPF0481 protein At3g47200;	SubName: Full=Uncharacterized protein {ECO:0000313|EMBL:KNA25444.1};	Plant protein of unknown function
gene-LOC110681723	142.09	129.72	165.75	23.12	24.07	35.61	3549	3347	4296	610	602	993	0.149	-2.749	7.64847e-37	1.16186e-34	down	NW_018743574.1	7898389	7899633	+	LOC110681723	--	--	--	uncharacterized protein LOC110681723 isoform X1 [Chenopodium quinoa]	--	SubName: Full=uncharacterized protein LOC107900238 {ECO:0000313|RefSeq:XP_016681414.1};	--
gene-LOC110681729	24.73	29.66	31.87	10.5	17.2	2.6	682	845	912	306	475	80	0.287	-1.801	0.000552384	0.00222087	down	NW_018743574.1	569544	570317	+	LOC110681729	GO:0016021,integral component of membrane	--	--	uncharacterized protein LOC110681729 [Chenopodium quinoa]	--	SubName: Full=Uncharacterized protein {ECO:0000313|EMBL:KNA18375.1};	--
gene-LOC110681739	0	0	0	0.01	0.11	0.12	0	0	0	2	14	18	47.578	5.572	0.0053534	0.0159732	up	NW_018743574.1	1002523	1006185	+	LOC110681739	GO:0043531,ADP binding; GO:0005524,ATP binding; GO:0006952,defense response	K13457 disease resistance protein RPM1 | (RefSeq) disease resistance protein RPM1-like (A)	Apoptotic ATPase	putative disease resistance protein RGA3 [Chenopodium quinoa]	RecName: Full=Putative disease resistance protein RGA3; AltName: Full=Blight resistance protein B149; AltName: Full=RGA1-blb;	SubName: Full=Uncharacterized protein {ECO:0000313|EMBL:KNA17446.1}; Flags: Fragment;	AAA ATPase domain
gene-LOC110681741	0.17	0.17	0.06	1.64	1.52	1.53	18	18	6	181	159	178	9.398	3.232	2.17577e-12	4.21396e-11	up	NW_018742244.1	2818981	2822570	+	LOC110681741	GO:0005634,nucleus; GO:0005524,ATP binding; GO:0003677,DNA binding; GO:0004386,helicase activity; GO:0046872,metal ion binding; GO:0006281,DNA repair; GO:0006270,DNA replication initiation; GO:0051321,meiotic cell cycle	K10738 DNA helicase MCM9 [EC:3.6.4.12] | (RefSeq) probable DNA helicase MCM9 (A)	DNA replication licensing factor, MCM2 component	probable DNA helicase MCM9 [Chenopodium quinoa]	RecName: Full=Probable DNA helicase MCM9; EC=3.6.4.12; AltName: Full=Minichromosome maintenance 9; Short=AtMCM9;	SubName: Full=Uncharacterized protein {ECO:0000313|EMBL:KNA22946.1};	ATPase family associated with various cellular activities (AAA)
gene-LOC110681742	1.11	0.94	1.23	4.44	2.73	4.73	149	130	170	627	366	706	2.827	1.499	1.12211e-08	1.24762e-07	up	NW_018743574.1	1034013	1037765	+	LOC110681742	GO:0043531,ADP binding; GO:0005524,ATP binding; GO:0006952,defense response	K13457 disease resistance protein RPM1 | (RefSeq) disease resistance protein RPM1-like isoform X1 (A)	Apoptotic ATPase	putative disease resistance protein RGA3 [Chenopodium quinoa]	RecName: Full=Putative disease resistance protein RGA1; AltName: Full=RGA3-blb;	SubName: Full=Uncharacterized protein {ECO:0000313|EMBL:KNA17446.1}; Flags: Fragment;	Rx N-terminal domain
gene-LOC110681758	2.23	1.95	2.54	1.98	0.71	1.63	144	130	170	135	46	117	0.497	-1.009	0.0100118	0.0273725	down	NW_018743574.1	1571181	1573212	-	LOC110681758	GO:0005524,ATP binding; GO:0003678,DNA helicase activity; GO:0006310,DNA recombination; GO:0006281,DNA repair; GO:0000723,telomere maintenance	K15255 ATP-dependent DNA helicase PIF1 [EC:3.6.4.12] | (RefSeq) uncharacterized protein LOC110681758 (A)	DNA helicase PIF1/RRM3	uncharacterized protein LOC110681758 [Chenopodium quinoa]	--	RecName: Full=ATP-dependent DNA helicase {ECO:0000256|RuleBase:RU363044}; EC=3.6.4.12 {ECO:0000256|RuleBase:RU363044};	AAA domain
gene-LOC110681764	0.18	0.04	0.17	0.42	1.03	0.56	8	2	8	20	46	28	4.106	2.038	0.0175018	0.0441307	up	NW_018743574.1	2246226	2247476	+	LOC110681764	GO:0004842,ubiquitin-protein transferase activity	K09561 STIP1 homology and U-box containing protein 1 [EC:2.3.2.27] | (RefSeq) E3 ubiquitin-protein ligase CHIP-like (A)	--	U-box domain-containing protein 25-like [Chenopodium quinoa]	RecName: Full=U-box domain-containing protein 26; EC=2.3.2.27; AltName: Full=Plant U-box protein 26; AltName: Full=RING-type E3 ubiquitin transferase PUB26 {ECO:0000305};	RecName: Full=RING-type E3 ubiquitin transferase {ECO:0000256|SAAS:SAAS00702733}; EC=2.3.2.27 {ECO:0000256|SAAS:SAAS00702733};	RING-type zinc-finger
gene-LOC110681779	1.14	1.29	1.09	5.76	4.23	5.62	114	133	113	606	422	625	3.47	1.795	2.48907e-16	7.56217e-15	up	NW_018743574.1	3089209	3092222	-	LOC110681779	--	K17604 zinc finger SWIM domain-containing protein 3 | (RefSeq) uncharacterized protein LOC110701239 (A)	--	uncharacterized protein LOC110681779 [Chenopodium quinoa]	--	SubName: Full=Uncharacterized protein {ECO:0000313|EMBL:KNA05825.1};	MuDR family transposase
gene-LOC110681787	5.26	5.46	7.31	4.12	2.32	3.63	261	280	376	216	115	201	0.436	-1.198	2.08541e-05	0.000120116	down	NW_018742244.1	2865697	2868856	+	LOC110681787	--	--	Uncharacterized conserved protein	transport and Golgi organization 2 homolog [Chenopodium quinoa]	--	SubName: Full=Uncharacterized protein {ECO:0000313|EMBL:KNA10294.1};	Transport and Golgi organisation 2
gene-LOC110681793	0.75	1.29	1.18	4.15	1.49	3.3	28	50	46	164	56	138	2.15	1.104	0.0189679	0.0471178	up	NW_018743574.1	4479915	4481027	-	LOC110681793	--	--	FOG: Transposon-encoded proteins with TYA, reverse transcriptase, integrase domains in various combinations	uncharacterized protein LOC110681793 [Chenopodium quinoa]	--	SubName: Full=Putative ovule protein {ECO:0000313|EMBL:JAP34012.1};	Retrotransposon gag protein
gene-LOC110681799	2.41	2.27	1.71	5.13	6.49	4.43	152	148	112	342	410	312	2.004	1.003	0.000959758	0.00361007	up	NW_018743574.1	78007	80499	-	LOC110681799	--	--	--	--	--	--	--
gene-LOC110681807	0	0	0.04	0.19	0.24	0.29	0	0	2	10	12	16	14.563	3.864	0.0160805	0.0410588	up	NW_018743574.1	275456	277055	+	LOC110681807	GO:0005737,cytoplasm; GO:0003983,UTP:glucose-1-phosphate uridylyltransferase activity; GO:0006011,UDP-glucose metabolic process	K00963 UTP--glucose-1-phosphate uridylyltransferase [EC:2.7.7.9] | (RefSeq) UTP--glucose-1-phosphate uridylyltransferase (A)	UDP-glucose pyrophosphorylase	UTP--glucose-1-phosphate uridylyltransferase-like [Chenopodium quinoa]	RecName: Full=UTP--glucose-1-phosphate uridylyltransferase; EC=2.7.7.9; AltName: Full=UDP-glucose pyrophosphorylase; Short=UDPGP; Short=UGPase;	RecName: Full=UTP--glucose-1-phosphate uridylyltransferase {ECO:0000256|PIRNR:PIRNR000806}; EC=2.7.7.9 {ECO:0000256|PIRNR:PIRNR000806};	--
gene-LOC110681808	78.87	77.27	80.85	42.04	54.31	42.16	5845	5916	6218	3292	4031	3488	0.466	-1.102	6.15435e-08	5.99198e-07	down	NW_018743574.1	294838	304998	+	LOC110681808	GO:0009507,chloroplast; GO:0005524,ATP binding; GO:0004357,glutamate-cysteine ligase activity; GO:0006750,glutathione biosynthetic process	K01919 glutamate--cysteine ligase [EC:6.3.2.2] | (RefSeq) glutamate--cysteine ligase, chloroplastic-like (A)	--	glutamate--cysteine ligase, chloroplastic-like [Chenopodium quinoa]	RecName: Full=Glutamate--cysteine ligase, chloroplastic; EC=6.3.2.2; AltName: Full=Gamma-ECS; Short=GCS; AltName: Full=Gamma-glutamylcysteine synthetase; Flags: Precursor;	SubName: Full=Uncharacterized protein {ECO:0000313|EMBL:KNA21132.1};	Floricaula / Leafy protein SAM domain
gene-LOC110681816	1.86	2.92	2.82	5.7	6.93	6.51	201	326	316	651	750	785	2.004	1.003	8.10691e-05	0.000406151	up	NW_018743574.1	430785	433915	-	LOC110681816	GO:0009507,chloroplast; GO:0043231,intracellular membrane-bounded organelle; GO:0004519,endonuclease activity; GO:0003723,RNA binding; GO:0009451,RNA modification	K17710 pentatricopeptide repeat domain-containing protein 1 | (RefSeq) LOW QUALITY PROTEIN: putative pentatricopeptide repeat-containing protein At2g02150 (A)	FOG: PPR repeat	pentatricopeptide repeat-containing protein At5g14080-like [Chenopodium quinoa]	RecName: Full=Pentatricopeptide repeat-containing protein At5g14080;	SubName: Full=Uncharacterized protein {ECO:0000313|EMBL:KNA03062.1}; Flags: Fragment;	Mitochondrial 28S ribosomal protein S27
gene-LOC110681820	1.15	1.07	1.04	15.15	8.85	15.17	104	100	98	1453	804	1537	9.382	3.23	8.82792e-40	1.56768e-37	up	NW_018743574.1	498435	504201	+	LOC110681820	GO:0005871,kinesin complex; GO:0005874,microtubule; GO:0005524,ATP binding; GO:0016887,ATPase activity; GO:0008017,microtubule binding; GO:0003777,microtubule motor activity; GO:0007018,microtubule-based movement	K10403 kinesin family member 22 | (RefSeq) kinesin-like protein KIN-10C isoform X1 (A)	Kinesin-like protein	kinesin-like protein KIN-10C isoform X1 [Chenopodium quinoa]	RecName: Full=Kinesin-like protein KIN-10C {ECO:0000305};	SubName: Full=Uncharacterized protein {ECO:0000313|EMBL:KNA25366.1};	Helix-hairpin-helix motif
gene-LOC110681828	0.75	0.49	0.63	1.75	1.54	1.94	80	54	70	199	166	233	2.214	1.147	0.000212294	0.000954135	up	NW_018743574.1	595154	601012	+	LOC110681828	GO:0005524,ATP binding; GO:0004674,protein serine/threonine kinase activity; GO:0004842,ubiquitin-protein transferase activity	K13430 serine/threonine-protein kinase PBS1 [EC:2.7.11.1] | (RefSeq) probable serine/threonine-protein kinase PBL7 (A)	--	U-box domain-containing protein 33-like isoform X1 [Chenopodium quinoa]	RecName: Full=U-box domain-containing protein 33; AltName: Full=Plant U-box protein 33; Includes: RecName: Full=E3 ubiquitin ligase; EC=2.3.2.27; AltName: Full=RING-type E3 ubiquitin transferase {ECO:0000305}; Includes: RecName: Full=Serine/threonine-protein kinase; EC=2.7.11.-;	SubName: Full=Uncharacterized protein {ECO:0000313|EMBL:KNA19459.1};	Universal stress protein family
gene-LOC110681835	0.42	0.4	0.25	1.03	2	1.17	36	35	22	92	170	111	3.15	1.656	0.00058966	0.00235671	up	NW_018743574.1	679900	682281	-	LOC110681835	GO:0016021,integral component of membrane; GO:0005345,purine nucleobase transmembrane transporter activity; GO:0005215,transporter activity; GO:0015853,adenine transport; GO:0015854,guanine transport; GO:0006863,purine nucleobase transport	K06901 putative MFS transporter, AGZA family, xanthine/uracil permease | (RefSeq) adenine/guanine permease AZG1-like (A)	--	adenine/guanine permease AZG1-like [Chenopodium quinoa]	RecName: Full=Adenine/guanine permease AZG1; AltName: Full=AzgA-homolog protein; AltName: Full=Protein AZAGUANINE RESISTANT 1; Short=AtAzg1;	SubName: Full=Uncharacterized protein {ECO:0000313|EMBL:KNA22970.1};	Permease family
gene-LOC110681848	30.72	33.45	34.96	25.42	10.58	23.95	786	884	928	687	271	684	0.468	-1.094	0.000170524	0.000784872	down	NW_018743574.1	814398	817711	+	LOC110681848	GO:0005737,cytoplasm; GO:0005635,nuclear envelope; GO:0005634,nucleus; GO:0006606,protein import into nucleus	--	Nuclear transport factor 2	nuclear transport factor 2-like [Chenopodium quinoa]	RecName: Full=Nuclear transport factor 2B {ECO:0000303|PubMed:16428596}; Short=AtNTF2b {ECO:0000303|PubMed:16428596}; Short=NTF-2;	SubName: Full=Putative nuclear transport factor 2B {ECO:0000313|EMBL:OTF98889.1};	Nuclear transport factor 2 (NTF2) domain
gene-LOC110681859	12.77	14.37	15.67	10.96	5.41	9.71	450	523	573	408	191	382	0.474	-1.076	5.00258e-05	0.000264093	down	NW_018743574.1	936459	940736	+	LOC110681859	--	--	--	--	--	--	--
gene-LOC110681863	0.19	0.13	0.16	0.65	0.58	0.44	32	23	28	117	99	84	2.772	1.471	0.000546935	0.00220036	up	NW_018743574.1	1025856	1032369	+	LOC110681863	GO:0043531,ADP binding; GO:0005524,ATP binding; GO:0009626,plant-type hypersensitive response	K13457 disease resistance protein RPM1 | (RefSeq) disease resistance protein RPM1-like (A)	Apoptotic ATPase	probable disease resistance protein At1g58602 [Chenopodium quinoa]	RecName: Full=Disease resistance protein RPH8A; AltName: Full=RPP8 homolog A;	SubName: Full=Uncharacterized protein {ECO:0000313|EMBL:KNA17447.1};	ABC transporter
gene-LOC110681871	0.07	0.01	0.02	0.4	0.12	0.22	12	2	4	70	20	41	5.322	2.412	0.00524697	0.0157017	up	NW_018743574.1	1090564	1097637	+	LOC110681871	--	--	--	--	--	--	--
gene-LOC110681873	32.1	36.28	35.32	20.12	21.34	23.6	1122	1310	1281	743	747	921	0.496	-1.011	1.55619e-09	2.01378e-08	down	NW_018743574.1	1138445	1142925	+	LOC110681873	GO:0009507,chloroplast; GO:0005739,mitochondrion; GO:0009536,plastid; GO:0015935,small ribosomal subunit; GO:0003735,structural constituent of ribosome; GO:0032543,mitochondrial translation	K02959 small subunit ribosomal protein S16 | (RefSeq) 30S ribosomal protein S16-2, chloroplastic/mitochondrial-like (A)	Mitochondrial/chloroplast ribosomal protein S16	30S ribosomal protein S16-2, chloroplastic/mitochondrial-like [Chenopodium quinoa]	RecName: Full=30S ribosomal protein S16-2, chloroplastic/mitochondrial {ECO:0000303|PubMed:18453549}; Flags: Precursor;	SubName: Full=Uncharacterized protein {ECO:0000313|EMBL:KNA06743.1}; Flags: Fragment;	Ribosomal protein S16
gene-LOC110681887	0.13	0.07	0.03	1.64	0.62	1.04	9	5	2	117	42	78	10.962	3.454	9.97265e-07	7.63749e-06	up	NW_018743574.1	1299220	1301113	-	LOC110681887	GO:0005576,extracellular region	--	--	fasciclin-like arabinogalactan protein 21 [Chenopodium quinoa]	RecName: Full=Fasciclin-like arabinogalactan protein 21; Flags: Precursor;	SubName: Full=Uncharacterized protein {ECO:0000313|EMBL:KNA06716.1};	Fasciclin domain
gene-LOC110681892	1.43	1.49	1.22	7.45	6.78	4.73	122	131	108	670	578	449	3.628	1.859	2.63725e-11	4.46127e-10	up	NW_018743574.1	1324422	1328473	-	LOC110681892	--	--	--	--	--	--	--
gene-LOC110681895	0.61	1.74	0.56	4.37	6.01	2.97	38	112	36	287	374	206	3.703	1.889	0.000166867	0.000770382	up	NW_018743574.1	1339112	1341820	+	LOC110681895	GO:0005829,cytosol; GO:0005634,nucleus; GO:0005516,calmodulin binding; GO:0004351,glutamate decarboxylase activity; GO:0030170,pyridoxal phosphate binding; GO:0006536,glutamate metabolic process	K01580 glutamate decarboxylase [EC:4.1.1.15] | (RefSeq) glutamate decarboxylase 4-like (A)	Glutamate decarboxylase/sphingosine phosphate lyase	glutamate decarboxylase 4-like [Chenopodium quinoa]	RecName: Full=Glutamate decarboxylase 4; Short=GAD 4; EC=4.1.1.15;	RecName: Full=Glutamate decarboxylase {ECO:0000256|RuleBase:RU361171}; EC=4.1.1.15 {ECO:0000256|RuleBase:RU361171};	Pyridoxal-dependent decarboxylase conserved domain
gene-LOC110681903	0	0	0	0.16	0.28	0.03	0	0	0	14	24	3	60.551	5.92	0.00179497	0.00622203	up	NW_018743574.1	1477005	1479450	-	LOC110681903	GO:0008270,zinc ion binding	K17604 zinc finger SWIM domain-containing protein 3 | (RefSeq) uncharacterized protein LOC110701239 (A)	--	uncharacterized protein LOC110681903 isoform X1 [Chenopodium quinoa]	--	SubName: Full=Uncharacterized protein {ECO:0000313|EnsemblPlants:HORVU1Hr1G076580.1};	SWIM zinc finger
gene-LOC110681904	0.35	0.62	0.49	4.06	4.7	3.4	48	88	70	593	651	524	6.686	2.741	4.39727e-19	1.81778e-17	up	NW_018743574.1	1482130	1486440	-	LOC110681904	GO:0005737,cytoplasm; GO:0005634,nucleus; GO:0019005,SCF ubiquitin ligase complex; GO:0031625,ubiquitin protein ligase binding; GO:0043161,proteasome-mediated ubiquitin-dependent protein catabolic process; GO:0042787,NA; GO:0030162,regulation of proteolysis	--	FOG: Kelch repeat	F-box/kelch-repeat protein At3g27150-like [Chenopodium quinoa]	RecName: Full=F-box/kelch-repeat protein At3g27150;	SubName: Full=Uncharacterized protein {ECO:0000313|EMBL:KNA10696.1};	Galactose oxidase, central domain
gene-LOC110681905	16.53	17.13	19.64	11.13	5.84	11.47	585	626	721	416	207	453	0.415	-1.268	1.0357e-06	7.90943e-06	down	NW_018743574.1	1491431	1495110	+	LOC110681905	GO:0005737,cytoplasm; GO:0006888,ER to Golgi vesicle-mediated transport	K20301 trafficking protein particle complex subunit 2 | (RefSeq) trafficking protein particle complex subunit 2-like protein (A)	Uncharacterized conserved protein	trafficking protein particle complex subunit 2-like protein [Chenopodium quinoa]	--	SubName: Full=Uncharacterized protein {ECO:0000313|EMBL:KNA16122.1};	Sybindin-like family
gene-LOC110681911	0.32	0.45	0.52	1.27	1.06	1.14	42	62	72	178	141	170	2.123	1.086	0.00100227	0.00375207	up	NW_018743574.1	1542493	1547633	+	LOC110681911	--	--	--	--	--	--	--
gene-LOC110681913	3.57	5.31	4.23	19.92	19.59	19.39	252	387	310	1485	1384	1527	3.558	1.831	5.07804e-19	2.08101e-17	up	NW_018743574.1	1550086	1553899	-	LOC110681913	GO:0016021,integral component of membrane; GO:0016020,membrane; GO:0020037,heme binding; GO:0005506,iron ion binding; GO:0016709,oxidoreductase activity, acting on paired donors, with incorporation or reduction of molecular oxygen, NAD(P)H as one donor, and incorporation of one atom of oxygen; GO:0044550,secondary metabolite biosynthetic process	K21995 unsaturated fatty acid epoxidase [EC:1.14.-.-] | (RefSeq) cytochrome P450 77A2-like (A)	Cytochrome P450 CYP2 subfamily	cytochrome P450 89A2-like [Chenopodium quinoa]	RecName: Full=Cytochrome P450 89A2; EC=1.14.-.-; AltName: Full=ATH 6-1; AltName: Full=CYPLXXXIX;	SubName: Full=Uncharacterized protein {ECO:0000313|EMBL:KNA17697.1};	Cytochrome P450
gene-LOC110681919	3.08	3.59	2.94	1.25	0.83	0.97	177	213	175	76	48	62	0.25	-2.001	1.10411e-11	1.95887e-10	down	NW_018742244.1	2965145	2967743	-	LOC110681919	--	--	Aminoacylase ACY1 and related metalloexopeptidases	uncharacterized protein LOC110681919 [Chenopodium quinoa]	--	SubName: Full=Uncharacterized protein {ECO:0000313|EMBL:KNA17190.1};	--
gene-LOC110681923	0.08	0.16	0.3	0.02	0	0.06	7	14	27	2	0	6	0.121	-3.045	0.0117569	0.0314079	down	NW_018743574.1	1633738	1639884	+	LOC110681923	--	--	--	--	--	--	--
gene-LOC110681924	270.1	272.45	306.19	143.26	78.17	146.87	14138	14731	16631	7922	4098	8582	0.337	-1.567	1.57198e-12	3.09367e-11	down	NW_018743574.1	1654987	1658642	-	LOC110681924	--	--	--	B2 protein-like isoform X2 [Chenopodium quinoa]	RecName: Full=B2 protein;	SubName: Full=Uncharacterized protein {ECO:0000313|EMBL:KNA18355.1};	Development and cell death domain
gene-LOC110681928	166.58	170.87	181.82	104.69	100.82	105.31	6446	6830	7301	4280	3907	4549	0.473	-1.081	1.54179e-15	4.30075e-14	down	NW_018743574.1	1684403	1689357	+	LOC110681928	GO:0016021,integral component of membrane; GO:0005742,mitochondrial outer membrane translocase complex; GO:0045040,protein import into mitochondrial outer membrane	--	--	mitochondrial import receptor subunit TOM20-like [Chenopodium quinoa]	RecName: Full=Mitochondrial import receptor subunit TOM20; AltName: Full=Translocase of outer membrane 20 kDa subunit;	SubName: Full=Uncharacterized protein {ECO:0000313|EMBL:KNA18927.1};	Tetratricopeptide repeat
gene-LOC110681929	3.8	4.56	5.15	107.08	208.25	111.77	187	232	263	5571	10270	6144	25.575	4.677	3.97506e-48	1.08954e-45	up	NW_018743574.1	1699548	1700929	-	LOC110681929	GO:0005737,cytoplasm; GO:0046872,metal ion binding; GO:0004748,ribonucleoside-diphosphate reductase activity, thioredoxin disulfide as acceptor; GO:0009263,deoxyribonucleotide biosynthetic process; GO:0006260,DNA replication	K10808 ribonucleoside-diphosphate reductase subunit M2 [EC:1.17.4.1] | (RefSeq) ribonucleoside-diphosphate reductase small chain-like (A)	Ribonucleotide reductase, beta subunit	ribonucleoside-diphosphate reductase small chain-like [Chenopodium quinoa]	RecName: Full=Ribonucleoside-diphosphate reductase small chain; EC=1.17.4.1; AltName: Full=Ribonucleoside-diphosphate reductase R2 subunit; AltName: Full=Ribonucleotide reductase small subunit;	SubName: Full=Uncharacterized protein {ECO:0000313|EMBL:KNA15253.1};	Ribonucleotide reductase, small chain
gene-LOC110681955	1.83	1.37	1.2	3.71	4.16	3.82	198	153	134	423	450	460	2.103	1.072	6.42651e-05	0.000329872	up	NW_018743574.1	1956871	1960358	-	LOC110681955	GO:0009507,chloroplast; GO:0005739,mitochondrion; GO:0009536,plastid; GO:0004519,endonuclease activity; GO:0003723,RNA binding; GO:1900865,chloroplast RNA modification; GO:0080156,mitochondrial mRNA modification	K23541 Ca2+/H+ antiporter, TMEM165/GDT1 family | (RefSeq) pentatricopeptide repeat-containing protein At4g21065-like (A)	FOG: PPR repeat	pentatricopeptide repeat-containing protein At3g22150, chloroplastic-like [Chenopodium quinoa]	RecName: Full=Pentatricopeptide repeat-containing protein At3g22150, chloroplastic; Flags: Precursor;	SubName: Full=Uncharacterized protein {ECO:0000313|EMBL:KNA10817.1};	DYW family of nucleic acid deaminases
gene-LOC110681959	12.91	12.27	12.84	6.14	5.06	7.25	973	955	1004	489	382	610	0.381	-1.392	6.32702e-15	1.64821e-13	down	NW_018743574.1	1986344	1991462	-	LOC110681959	GO:0000785,chromatin; GO:0005829,cytosol; GO:0005634,nucleus; GO:0003682,chromatin binding; GO:0005085,guanyl-nucleotide exchange factor activity; GO:0042802,identical protein binding; GO:0009881,photoreceptor activity; GO:0042803,protein homodimerization activity; GO:0009649,entrainment of circadian clock; GO:0018298,protein-chromophore linkage; GO:0009411,response to UV; GO:0010224,response to …	--	FOG: RCC1 domain	ultraviolet-B receptor UVR8-like isoform X1 [Chenopodium quinoa]	RecName: Full=Ultraviolet-B receptor UVR8; AltName: Full=Protein UV-B RESISTANCE 8; AltName: Full=RCC1 domain-containing protein UVR8;	SubName: Full=Uncharacterized protein {ECO:0000313|EMBL:KNA12989.1};	Regulator of chromosome condensation (RCC1) repeat
gene-LOC110681968	52.36	51.3	54.67	27.26	28.52	28.83	2720	2753	2947	1496	1484	1672	0.423	-1.242	4.53771e-16	1.33779e-14	down	NW_018743574.1	2094850	2099289	+	LOC110681968	GO:0005730,nucleolus	K14831 protein MAK16 | (RefSeq) protein mak16-like (A)	RNA-binding nuclear protein (MAK16) containing a distinct C4 Zn-finger	protein mak16-like [Chenopodium quinoa]	--	RecName: Full=Protein MAK16 homolog {ECO:0000256|PIRNR:PIRNR003352};	BUD22
gene-LOC110681972	0.78	0.51	0.75	3.87	2.14	2.93	84	57	84	440	231	352	3.409	1.769	3.20531e-08	3.2919e-07	up	NW_018743574.1	2171547	2175463	+	LOC110681972	GO:0005737,cytoplasm; GO:0005634,nucleus; GO:0005524,ATP binding; GO:0003677,DNA binding; GO:0003910,DNA ligase (ATP) activity; GO:0046872,metal ion binding; GO:0071897,DNA biosynthetic process; GO:0015074,DNA integration; GO:0051103,DNA ligation involved in DNA repair; GO:0006310,DNA recombination; GO:0006281,DNA repair; GO:0006303,double-strand break repair via nonhomologous end joining; GO:000…	K15340 DNA cross-link repair 1A protein | (RefSeq) protein artemis-like isoform X1 (A)	Predicted hydrolase involved in interstrand cross-link repair	protein artemis-like isoform X1 [Chenopodium quinoa]	RecName: Full=DNA ligase 6 {ECO:0000303|PubMed:20584150}; Short=AtLIG6 {ECO:0000303|PubMed:20584150}; Short=DNA ligase VI {ECO:0000303|PubMed:25641249}; EC=6.5.1.1 {ECO:0000250|UniProtKB:P56709, ECO:0000255|PROSITE-ProRule:PRU10135}; AltName: Full=Ligase 1 {ECO:0000303|PubMed:15155891};	SubName: Full=Uncharacterized protein {ECO:0000313|EMBL:KNA15193.1};	Beta-lactamase superfamily domain
gene-LOC110681980	52.85	55.96	49.44	28.71	29.76	25.85	1610	1761	1563	924	908	879	0.422	-1.243	2.95583e-12	5.63247e-11	down	NW_018743574.1	2192549	2200282	+	LOC110681980	GO:0070765,gamma-secretase complex; GO:0005798,Golgi-associated vesicle; GO:0016021,integral component of membrane; GO:0007219,Notch signaling pathway	K06170 presenilin enhancer 2 | (RefSeq) probable gamma-secretase subunit PEN-2 (A)	Predicted membrane protein	probable gamma-secretase subunit PEN-2 [Chenopodium quinoa]	RecName: Full=Probable gamma-secretase subunit PEN-2;	SubName: Full=Uncharacterized protein {ECO:0000313|EMBL:KNA06022.1};	Presenilin enhancer-2 subunit of gamma secretase
gene-LOC110681985	0.41	0.36	0.33	2.48	2.49	3.17	45	41	37	286	272	385	5.81	2.539	4.18338e-18	1.55286e-16	up	NW_018743574.1	2269432	2275072	+	LOC110681985	GO:0009507,chloroplast; GO:0005739,mitochondrion; GO:0003677,DNA binding; GO:0004519,endonuclease activity; GO:0046872,metal ion binding; GO:0000373,Group II intron splicing; GO:0006314,intron homing; GO:0090615,mitochondrial mRNA processing; GO:0097031,NA; GO:1900864,mitochondrial RNA modification; GO:0007005,mitochondrion organization; GO:0032885,regulation of polysaccharide biosynthetic proces…	--	FOG: Reverse transcriptase	LOW QUALITY PROTEIN: nuclear intron maturase 4, mitochondrial-like [Chenopodium quinoa]	RecName: Full=Nuclear intron maturase 4, mitochondrial {ECO:0000303|PubMed:19946041}; Short=AtnMat4 {ECO:0000303|PubMed:19946041}; EC=3.1.-.-; AltName: Full=Nuclear intron maturase 2 b {ECO:0000303|PubMed:12527773}; Short=AtnMat2b {ECO:0000303|PubMed:12527773}; Flags: Precursor;	SubName: Full=uncharacterized protein LOC108996256 {ECO:0000313|RefSeq:XP_018827568.1, ECO:0000313|RefSeq:XP_018827569.1, ECO:0000313|RefSeq:XP_018827570.1};	Type II intron maturase
gene-LOC110681997	0.78	0.93	0.82	0.11	0.21	0.25	34	42	37	5	9	12	0.176	-2.507	7.04756e-05	0.000358974	down	NW_018743574.1	2310102	2312047	+	LOC110681997	--	--	--	uncharacterized protein LOC110681997 [Chenopodium quinoa]	--	SubName: Full=Uncharacterized protein {ECO:0000313|EMBL:EYU42625.1};	Organ specific protein
gene-LOC110682006	2.19	1.75	2.11	5.91	7.49	6.54	248	205	248	707	849	827	2.617	1.388	5.40862e-09	6.34163e-08	up	NW_018743574.1	2437146	2442151	-	LOC110682006	GO:0009507,chloroplast; GO:0009941,chloroplast envelope; GO:0009535,chloroplast thylakoid membrane; GO:0016021,integral component of membrane; GO:0005739,mitochondrion; GO:0009536,plastid; GO:0005524,ATP binding; GO:0004176,ATP-dependent peptidase activity; GO:0004222,metalloendopeptidase activity; GO:0008237,metallopeptidase activity; GO:0009793,embryo development ending in seed dormancy; GO:000…	K03798 cell division protease FtsH [EC:3.4.24.-] | (RefSeq) ATP-dependent zinc metalloprotease FTSH, chloroplastic-like (A)	AAA+-type ATPase containing the peptidase M41 domain	probable inactive ATP-dependent zinc metalloprotease FTSHI 4, chloroplastic [Chenopodium quinoa]	RecName: Full=Probable inactive ATP-dependent zinc metalloprotease FTSHI 4, chloroplastic; Short=AtFTSHI4 {ECO:0000303|PubMed:12185496}; AltName: Full=Protein EMBRYO DEFECTIVE 3144 {ECO:0000303|PubMed:21139083}; AltName: Full=Protein FTSH INACTIVE PROTEASE 4 {ECO:0000303|PubMed:12185496}; Flags: Precursor;	SubName: Full=Uncharacterized protein {ECO:0000313|EMBL:KNA05337.1};	AAA domain
gene-LOC110682009	36.63	32.03	41.9	20.58	23.96	22.49	2241	2024	2660	1330	1468	1536	0.481	-1.057	8.95817e-08	8.44152e-07	down	NW_018743574.1	2457301	2459115	+	LOC110682009	GO:0005634,nucleus; GO:0003700,DNA-binding transcription factor activity; GO:0046872,metal ion binding; GO:0046983,protein dimerization activity; GO:0000977,RNA polymerase II regulatory region sequence-specific DNA binding; GO:0009791,post-embryonic development; GO:0006357,regulation of transcription by RNA polymerase II; GO:0006351,transcription, DNA-templated	--	Tam3-transposase (Ac family)	zinc finger BED domain-containing protein RICESLEEPER 1-like [Chenopodium quinoa]	RecName: Full=Zinc finger BED domain-containing protein RICESLEEPER 2; AltName: Full=Transposase-like protein RICESLEEPER 2;	SubName: Full=Uncharacterized protein {ECO:0000313|EMBL:KMS98900.1};	Domain of unknown function (DUF4413)
gene-LOC110682016	0.23	0.22	0.25	3.81	1.08	2.9	16	16	18	280	75	225	8.539	3.094	1.20446e-09	1.58796e-08	up	NW_018743574.1	2548923	2551545	+	LOC110682016	GO:0071944,cell periphery; GO:0005618,cell wall; GO:0005576,extracellular region; GO:0045330,aspartyl esterase activity; GO:0030599,pectinesterase activity; GO:0046910,pectinesterase inhibitor activity; GO:0042545,cell wall modification; GO:0045490,pectin catabolic process	K01051 pectinesterase [EC:3.1.1.11] | (RefSeq) pectinesterase 2-like (A)	--	probable pectinesterase/pectinesterase inhibitor 51 [Chenopodium quinoa]	RecName: Full=Probable pectinesterase/pectinesterase inhibitor 51; Includes: RecName: Full=Pectinesterase inhibitor 51; AltName: Full=Pectin methylesterase inhibitor 51; Includes: RecName: Full=Pectinesterase 51; Short=PE 51; EC=3.1.1.11; AltName: Full=Pectin methylesterase 51; Short=AtPME51; Flags: Precursor;	SubName: Full=Uncharacterized protein {ECO:0000313|EMBL:KNA11849.1};	Pectate lyase superfamily protein
gene-LOC110682022	0	0	0	0.08	0.24	0.02	0	0	0	8	24	2	51.344	5.682	0.00519167	0.0155532	up	NW_018743574.1	2638537	2642201	-	LOC110682022	GO:0005634,nucleus; GO:0048188,Set1C/COMPASS complex; GO:0042393,histone binding; GO:0008168,methyltransferase activity; GO:0010228,vegetative to reproductive phase transition of meristem	K20241 WD repeat-containing protein 44 | (RefSeq) WD repeat-containing protein 44-like (A)	WD40 repeat-containing protein	WD repeat-containing protein 44-like [Chenopodium quinoa]	RecName: Full=COMPASS-like H3K4 histone methylase component WDR5A {ECO:0000303|PubMed:19567704}; Short=AtWDR5A {ECO:0000303|PubMed:19567704};	SubName: Full=Uncharacterized protein {ECO:0000313|EMBL:KNA03239.1}; Flags: Fragment;	Ciliary BBSome complex subunit 2, middle region
gene-LOC110682024	0.45	0.49	0.49	1.26	1.1	1.28	74	82	84	218	180	234	2.002	1.002	0.00013301	0.000631255	up	NW_018743574.1	2671191	2683546	-	LOC110682024	GO:0016020,membrane; GO:0005654,nucleoplasm; GO:0005634,nucleus; GO:0051301,cell division; GO:0016569,covalent chromatin modification; GO:0000086,G2/M transition of mitotic cell cycle; GO:0009933,meristem structural organization; GO:0009934,regulation of meristem structural organization	K22614 NLR family CARD domain-containing protein 3 | (RefSeq) protein NLRC3-like (A)	FOG: TPR repeat	protein TONSOKU-like [Chenopodium quinoa]	RecName: Full=Protein TONSOKU; AltName: Full=Protein BRUSHY 1; AltName: Full=Protein MGOUN 3;	SubName: Full=Uncharacterized protein {ECO:0000313|EMBL:KNA11274.1};	TPR repeat
gene-LOC110682027	0.93	1.3	1.06	2.83	3.17	3.1	109	158	129	351	373	407	2.196	1.135	6.96456e-06	4.48552e-05	up	NW_018743574.1	2695254	2700611	-	LOC110682027	GO:1990316,Atg1/ULK1 kinase complex; GO:0005776,autophagosome; GO:0031410,cytoplasmic vesicle; GO:0006914,autophagy; GO:0015031,protein transport	K08331 autophagy-related protein 13 | (RefSeq) autophagy-related protein 13b-like (A)	Phosphoprotein involved in cytoplasm to vacuole targeting and autophagy	autophagy-related protein 13b-like [Chenopodium quinoa]	RecName: Full=Autophagy-related protein 13b {ECO:0000303|PubMed:12114572}; Short=AtAPG13b {ECO:0000303|PubMed:12114572};	SubName: Full=Uncharacterized protein {ECO:0000313|EMBL:KNA12935.1};	Protein of unknown function (DUF4005)
gene-LOC110682034	1.24	0.86	0.88	1.93	6.09	1.37	97	70	72	160	479	120	2.592	1.374	0.0157927	0.0404222	up	NW_018743574.1	2789409	2791947	-	LOC110682034	--	--	--	uncharacterized protein LOC110682034 [Chenopodium quinoa]	--	SubName: Full=Uncharacterized protein {ECO:0000313|EMBL:KNA02738.1}; Flags: Fragment;	--
gene-LOC110682035	2.19	2.22	1.89	7.22	6.73	6.99	839	878	754	2927	2583	2994	2.626	1.393	3.58127e-19	1.49187e-17	up	NW_018743574.1	2810306	2838346	+	LOC110682035	--	K19026 spatacsin | (RefSeq) uncharacterized protein LOC110682035 isoform X1 (A)	Uncharacterized conserved protein	uncharacterized protein LOC110682035 isoform X1 [Chenopodium quinoa]	--	SubName: Full=Uncharacterized protein {ECO:0000313|EMBL:KNA13110.1};	Spatacsin C-terminus
gene-LOC110682038	62.7	61.65	78.17	26.56	45.25	30.19	1345	1366	1740	602	972	723	0.404	-1.307	3.3832e-06	2.33138e-05	down	NW_018743574.1	2842172	2844145	+	LOC110682038	GO:0005737,cytoplasm; GO:0005829,cytosol; GO:0005634,nucleus; GO:0010039,response to iron ion; GO:0006979,response to oxidative stress	K22066 BolA-like protein 1 | (RefSeq) sufE-like protein 1, chloroplastic/mitochondrial (A)	BolA (bacterial stress-induced morphogen)-related protein	protein BOLA2-like [Chenopodium quinoa]	RecName: Full=Protein BOLA2 {ECO:0000303|PubMed:24203231};	SubName: Full=Uncharacterized protein {ECO:0000313|EMBL:EXB76036.1};	BolA-like protein
gene-LOC110682039	8.14	8.11	8.47	3.57	4.74	3.88	679	699	733	315	396	361	0.393	-1.349	2.37421e-09	2.97859e-08	down	NW_018743574.1	2847138	2850425	+	LOC110682039	GO:0005634,nucleus; GO:0003677,DNA binding; GO:0003700,DNA-binding transcription factor activity; GO:0006351,transcription, DNA-templated	--	Transcription factor GT-2 and related proteins, contains trihelix DNA-binding/SANT domain	trihelix transcription factor GT-2-like [Chenopodium quinoa]	RecName: Full=Trihelix transcription factor GT-2; AltName: Full=Trihelix DNA-binding protein GT-2;	SubName: Full=Uncharacterized protein {ECO:0000313|EMBL:KNA21649.1};	Myb/SANT-like DNA-binding domain
gene-LOC110682050	4.68	8.89	6.64	27.08	28.73	16.93	239	469	352	1461	1469	965	2.88	1.526	1.27144e-06	9.52696e-06	up	NW_018743574.1	2951322	2954907	-	LOC110682050	GO:0005634,nucleus; GO:0003700,DNA-binding transcription factor activity; GO:0043565,sequence-specific DNA binding; GO:0071497,cellular response to freezing; GO:0009873,ethylene-activated signaling pathway; GO:0019760,glucosinolate metabolic process; GO:0045893,positive regulation of transcription, DNA-templated; GO:0009737,response to abscisic acid; GO:0009723,response to ethylene; GO:0009753,re…	K09286 EREBP-like factor | (RefSeq) ethylene-responsive transcription factor ERF071-like (A)	--	ethylene-responsive transcription factor ERF113-like [Chenopodium quinoa]	RecName: Full=Ethylene-responsive transcription factor ERF113; AltName: Full=Protein RELATED TO AP2 6L {ECO:0000305};	SubName: Full=Uncharacterized protein {ECO:0000313|EMBL:KNA23407.1};	AP2 domain
gene-LOC110682051	1.61	1.78	1.49	4.89	4.87	4.67	314	359	301	1006	951	1015	2.339	1.226	4.74136e-11	7.70082e-10	up	NW_018742244.1	3046527	3071299	+	LOC110682051	GO:0043531,ADP binding; GO:0005524,ATP binding; GO:0006952,defense response	K13457 disease resistance protein RPM1 | (RefSeq) disease resistance protein RPM1-like isoform X1 (A)	Apoptotic ATPase	putative disease resistance protein RGA1 isoform X1 [Chenopodium quinoa]	RecName: Full=Disease resistance protein RGA2; AltName: Full=Blight resistance protein RPI; AltName: Full=RGA2-blb;	SubName: Full=NBS-LRR type resistance protein {ECO:0000313|EMBL:ABJ99599.1};	AAA domain
gene-LOC110682052	4.55	3.42	3.57	17.29	21.18	21.03	530	411	431	2127	2469	2733	4.085	2.03	1.22097e-20	5.86824e-19	up	NW_018743574.1	2957654	2962734	-	LOC110682052	GO:0005737,cytoplasm; GO:0005524,ATP binding; GO:0004748,ribonucleoside-diphosphate reductase activity, thioredoxin disulfide as acceptor; GO:0009202,deoxyribonucleoside triphosphate biosynthetic process; GO:0009263,deoxyribonucleotide biosynthetic process; GO:0006260,DNA replication; GO:0046686,response to cadmium ion	K10807 ribonucleoside-diphosphate reductase subunit M1 [EC:1.17.4.1] | (RefSeq) ribonucleoside-diphosphate reductase large subunit-like (A)	Ribonucleotide reductase, alpha subunit	ribonucleoside-diphosphate reductase large subunit-like [Chenopodium quinoa]	RecName: Full=Ribonucleoside-diphosphate reductase large subunit {ECO:0000303|PubMed:10542051}; EC=1.17.4.1; AltName: Full=Protein DEFECTIVE IN POLLEN DNA DEGRADATION 2 {ECO:0000303|PubMed:22239102}; AltName: Full=Ribonucleoside-diphosphate reductase R1 subunit {ECO:0000303|PubMed:10542051}; Short=AtRNR1;	RecName: Full=Ribonucleoside-diphosphate reductase {ECO:0000256|RuleBase:RU003410}; EC=1.17.4.1 {ECO:0000256|RuleBase:RU003410};	ATP cone domain
gene-LOC110682056	49.42	49.92	45.52	27.54	33.82	28.46	2351	2453	2247	1384	1611	1511	0.493	-1.02	1.35103e-07	1.22932e-06	down	NW_018743574.1	2989178	2993897	+	LOC110682056	GO:0003676,nucleic acid binding	--	Uncharacterized conserved protein	ribonuclease P protein subunit p25-like protein [Chenopodium quinoa]	--	SubName: Full=Uncharacterized protein {ECO:0000313|EMBL:KNA08122.1};	Rpp20 subunit of nuclear RNase MRP and P
gene-LOC110682057	898.71	879.54	936.86	516.41	434.66	519.89	47521	48042	51405	28849	23018	30688	0.426	-1.23	3.48029e-23	2.08625e-21	down	NW_018743574.1	3004283	3007359	-	LOC110682057	GO:0022625,cytosolic large ribosomal subunit; GO:0003723,RNA binding; GO:0003735,structural constituent of ribosome; GO:0000027,ribosomal large subunit assembly; GO:0006412,translation	K02925 large subunit ribosomal protein L3e | (RefSeq) 60S ribosomal protein L3 (A)	60S ribosomal protein L3 and related proteins	60S ribosomal protein L3 [Chenopodium quinoa]	RecName: Full=60S ribosomal protein L3;	SubName: Full=Uncharacterized protein {ECO:0000313|EMBL:KCW71110.1};	Ribosomal protein L3
gene-LOC110682059	7.1	7.77	6.25	25.83	15.4	21.46	451	510	412	1734	980	1522	2.321	1.215	1.2698e-08	1.40071e-07	up	NW_018743574.1	3021927	3028225	-	LOC110682059	GO:0016021,integral component of membrane; GO:0005886,plasma membrane; GO:0019706,protein-cysteine S-palmitoyltransferase activity	K16675 palmitoyltransferase ZDHHC9/14/18 [EC:2.3.1.225] | (RefSeq) protein S-acyltransferase 8-like (A)	DHHC-type Zn-finger proteins	protein S-acyltransferase 8-like [Chenopodium quinoa]	RecName: Full=Protein S-acyltransferase 8; EC=2.3.1.225; AltName: Full=Probable palmitoyltransferase At4g24630; AltName: Full=Zinc finger DHHC domain-containing protein At4g24630;	RecName: Full=S-acyltransferase {ECO:0000256|RuleBase:RU079119}; EC=2.3.1.225 {ECO:0000256|RuleBase:RU079119}; AltName: Full=Palmitoyltransferase {ECO:0000256|RuleBase:RU079119};	DHHC palmitoyltransferase
gene-LOC110682066	1.31	1.32	0.77	4.37	3.45	3.71	206	214	125	727	543	651	2.676	1.42	1.56461e-07	1.40707e-06	up	NW_018743574.1	3139694	3144108	+	LOC110682066	GO:0016021,integral component of membrane; GO:0005886,plasma membrane; GO:0005524,ATP binding; GO:0004674,protein serine/threonine kinase activity; GO:0005496,steroid binding; GO:0006952,defense response	K13415 protein brassinosteroid insensitive 1 [EC:2.7.10.1 2.7.11.1] | (RefSeq) systemin receptor SR160-like (A)	--	systemin receptor SR160-like [Chenopodium quinoa]	RecName: Full=Systemin receptor SR160; EC=2.7.11.1; AltName: Full=Brassinosteroid LRR receptor kinase; Flags: Precursor;	SubName: Full=Uncharacterized protein {ECO:0000313|EMBL:KNA23893.1};	Leucine-rich repeat
gene-LOC110682070	0.44	0.55	0.87	1.64	2.01	2.23	52	67	106	204	237	293	2.503	1.324	0.00017592	0.00080735	up	NW_018743574.1	3202368	3208092	+	LOC110682070	--	--	Uncharacterized conserved protein	uncharacterized protein LOC110682070 isoform X1 [Chenopodium quinoa]	--	SubName: Full=Uncharacterized protein {ECO:0000313|EMBL:KNA10417.1};	Protein of unknown function (DUF3747)
gene-LOC110682079	0	0	0	0.22	0.2	0.19	0	0	0	22	19	20	84.575	6.402	4.76487e-05	0.000252663	up	NW_018743574.1	3337925	3340884	-	LOC110682079	--	--	--	uncharacterized protein At4g38062-like [Chenopodium quinoa]	RecName: Full=Uncharacterized protein At4g38062;	SubName: Full=Uncharacterized protein {ECO:0000313|EMBL:KNA14996.1};	--
gene-LOC110682084	0.89	0.66	1.06	5.13	3.04	3.64	39	30	48	237	133	178	3.534	1.821	8.38173e-07	6.49537e-06	up	NW_018743574.1	3360237	3363869	-	LOC110682084	GO:0005737,cytoplasm; GO:0008936,nicotinamidase activity; GO:0006769,nicotinamide metabolic process; GO:0019365,pyridine nucleotide salvage; GO:0009737,response to abscisic acid	--	--	nicotinamidase 1-like [Chenopodium quinoa]	RecName: Full=Nicotinamidase 1 {ECO:0000305}; Short=AtNIC1 {ECO:0000303|PubMed:17335512}; EC=3.5.1.19 {ECO:0000269|PubMed:17335512}; AltName: Full=Nicotinamide deamidase 1;	SubName: Full=Uncharacterized protein {ECO:0000313|EMBL:KNA14279.1};	Isochorismatase family
gene-LOC110682094	7.55	6.23	7.82	1.46	2.03	2.01	658	561	707	134	177	196	0.202	-2.309	5.42275e-20	2.46533e-18	down	NW_018743574.1	3423126	3430565	-	LOC110682094	GO:0005737,cytoplasm; GO:0005829,cytosol; GO:0012505,endomembrane system; GO:0005634,nucleus; GO:0005886,plasma membrane; GO:0005524,ATP binding; GO:0051020,GTPase binding; GO:0016301,kinase activity; GO:0004675,transmembrane receptor protein serine/threonine kinase activity; GO:0007166,cell surface receptor signaling pathway; GO:0071369,cellular response to ethylene stimulus; GO:0009814,defense …	K13418 somatic embryogenesis receptor kinase 1 [EC:2.7.10.1 2.7.11.1] | (RefSeq) somatic embryogenesis receptor kinase 2 (A)	Serine/threonine protein kinase	receptor-like cytosolic serine/threonine-protein kinase RBK1 [Chenopodium quinoa]	RecName: Full=Receptor-like cytosolic serine/threonine-protein kinase RBK1; EC=2.7.11.1; AltName: Full=Protein ROP BINDING PROTEIN KINASES 1;	SubName: Full=Uncharacterized protein {ECO:0000313|EMBL:KNA03651.1};	Protein kinase domain
gene-LOC110682096	6.07	7.36	9.61	5.17	2.81	4.23	633	793	1040	570	294	492	0.414	-1.273	1.51235e-06	1.11728e-05	down	NW_018743574.1	3475459	3479885	-	LOC110682096	GO:0009507,chloroplast; GO:0008661,1-deoxy-D-xylulose-5-phosphate synthase activity; GO:0046872,metal ion binding; GO:0052865,1-deoxy-D-xylulose 5-phosphate biosynthetic process; GO:0016114,terpenoid biosynthetic process; GO:0009228,thiamine biosynthetic process	K01662 1-deoxy-D-xylulose-5-phosphate synthase [EC:2.2.1.7] | (RefSeq) probable 1-deoxy-D-xylulose-5-phosphate synthase 2, chloroplastic (A)	Transketolase	probable 1-deoxy-D-xylulose-5-phosphate synthase 2, chloroplastic [Chenopodium quinoa]	RecName: Full=Probable 1-deoxy-D-xylulose-5-phosphate synthase 2, chloroplastic; Short=1-deoxyxylulose-5-phosphate synthase; Short=DXP synthase; Short=DXPS; EC=2.2.1.7; Flags: Precursor;	SubName: Full=Uncharacterized protein {ECO:0000313|EMBL:KNA03259.1};	Transketolase, thiamine diphosphate binding domain
gene-LOC110682104	7.5	6.83	7.66	5.01	2.34	5.36	963	906	1021	679	301	768	0.447	-1.16	3.27933e-05	0.000180607	down	NW_018743574.1	3548528	3561535	-	LOC110682104	GO:0005739,mitochondrion; GO:0005507,copper ion binding; GO:0004491,methylmalonate-semialdehyde dehydrogenase (acylating) activity; GO:0006979,response to oxidative stress	K00140 malonate-semialdehyde dehydrogenase (acetylating) / methylmalonate-semialdehyde dehydrogenase [EC:1.2.1.18 1.2.1.27] | (RefSeq) methylmalonate-semialdehyde dehydrogenase [acylating], mitochondrial-like isoform X1 (A)	Methylmalonate semialdehyde dehydrogenase	methylmalonate-semialdehyde dehydrogenase [acylating]	RecName: Full=Methylmalonate-semialdehyde dehydrogenase [acylating], mitochondrial; Short=MM-ALDH; Short=MMSDH; Short=Malonate-semialdehyde dehydrogenase [acylating]; EC=1.2.1.27; AltName: Full=Aldehyde dehydrogenase family 6 member B2; Flags: Precursor;	SubName: Full=Uncharacterized protein {ECO:0000313|EMBL:KNA13355.1};	FAR1 DNA-binding domain
gene-LOC110682111	0.39	0.51	0.22	3.22	2.69	2.18	24	32	14	207	164	148	5.694	2.509	3.79152e-09	4.57754e-08	up	NW_018743574.1	3587486	3590461	-	LOC110682111	GO:0046029,mannitol dehydrogenase activity; GO:0008270,zinc ion binding	K00083 cinnamyl-alcohol dehydrogenase [EC:1.1.1.195] | (RefSeq) probable cinnamyl alcohol dehydrogenase 6 isoform X1 (A)	Alcohol dehydrogenase, class V	probable mannitol dehydrogenase [Chenopodium quinoa]	RecName: Full=Probable mannitol dehydrogenase; EC=1.1.1.255; AltName: Full=NAD-dependent mannitol dehydrogenase;	SubName: Full=Putative mannitol dehydrogenase {ECO:0000313|EMBL:EXB62435.1};	Putative NAD(P)-binding
gene-LOC110682112	6.93	9.38	9.97	100.66	86.9	91.86	369	516	551	5661	4633	5459	8.391	3.069	1.90864e-61	9.13854e-59	up	NW_018743574.1	3602133	3604663	-	LOC110682112	GO:0046029,mannitol dehydrogenase activity; GO:0008270,zinc ion binding	K00083 cinnamyl-alcohol dehydrogenase [EC:1.1.1.195] | (RefSeq) probable cinnamyl alcohol dehydrogenase 6 isoform X1 (A)	Alcohol dehydrogenase, class V	probable mannitol dehydrogenase [Chenopodium quinoa]	RecName: Full=Probable mannitol dehydrogenase; EC=1.1.1.255; AltName: Full=NAD-dependent mannitol dehydrogenase;	SubName: Full=ADH_zinc_N domain-containing protein/ADH_N domain-containing protein {ECO:0000313|EMBL:GAV90004.1};	Zinc-binding dehydrogenase
gene-LOC110682114	301.38	328.74	356.03	137.54	185.91	147.31	12446	14024	15257	6001	7689	6791	0.381	-1.392	3.38246e-11	5.63619e-10	down	NW_018743574.1	3624108	3628780	+	LOC110682114	GO:0000243,commitment complex; GO:0016607,nuclear speck; GO:0005634,nucleus; GO:0071004,U2-type prespliceosome; GO:0089701,U2AF; GO:0008187,poly-pyrimidine tract binding; GO:0030628,pre-mRNA 3'-splice site binding; GO:0006397,mRNA processing; GO:0008380,RNA splicing	K14838 nucleolar protein 15 | (RefSeq) uncharacterized RNA-binding protein C1827.05c-like (A)	Nucleolar RNA-binding protein NIFK	uncharacterized RNA-binding protein C1827.05c-like [Chenopodium quinoa]	RecName: Full=Splicing factor U2af large subunit B {ECO:0000303|PubMed:24580679}; AltName: Full=U2 auxiliary factor 65 kDa subunit B {ECO:0000303|PubMed:24580679}; AltName: Full=U2 small nuclear ribonucleoprotein auxiliary factor large subunit B {ECO:0000303|PubMed:24580679}; Short=U2 snRNP auxiliary factor large subunit B {ECO:0000303|PubMed:24580679};	SubName: Full=Uncharacterized protein {ECO:0000313|EMBL:KNA24410.1};	RNA recognition motif. (a.k.a. RRM, RBD, or RNP domain)
gene-LOC110682122	0.99	1.82	0.9	3.24	5.29	2.98	94	179	89	327	506	317	2.512	1.329	0.000766956	0.00297088	up	NW_018743574.1	3743172	3745949	+	LOC110682122	GO:0043231,intracellular membrane-bounded organelle; GO:0004519,endonuclease activity; GO:0003723,RNA binding; GO:0009451,RNA modification	K23541 Ca2+/H+ antiporter, TMEM165/GDT1 family | (RefSeq) pentatricopeptide repeat-containing protein At4g21065-like (A)	FOG: PPR repeat	pentatricopeptide repeat-containing protein At3g51320-like [Chenopodium quinoa]	RecName: Full=Pentatricopeptide repeat-containing protein At3g51320;	SubName: Full=Uncharacterized protein {ECO:0000313|EMBL:KNA17154.1};	Protein of unknown function (DUF2650)
gene-LOC110682124	88.79	83.92	86.98	52.9	58.59	51.58	7292	7120	7413	4590	4819	4729	0.498	-1.005	2.39108e-09	2.9965e-08	down	NW_018742244.1	3120975	3124559	+	LOC110682124	GO:0005789,endoplasmic reticulum membrane; GO:0016021,integral component of membrane; GO:0004420,hydroxymethylglutaryl-CoA reductase (NADPH) activity; GO:0050661,NADP binding; GO:0015936,coenzyme A metabolic process; GO:0008299,isoprenoid biosynthetic process	K00021 hydroxymethylglutaryl-CoA reductase (NADPH) [EC:1.1.1.34] | (RefSeq) 3-hydroxy-3-methylglutaryl-coenzyme A reductase-like (A)	3-hydroxy-3-methylglutaryl-CoA (HMG-CoA) reductase	3-hydroxy-3-methylglutaryl-coenzyme A reductase-like [Chenopodium quinoa]	RecName: Full=3-hydroxy-3-methylglutaryl-coenzyme A reductase; Short=HMG-CoA reductase; EC=1.1.1.34;	RecName: Full=3-hydroxy-3-methylglutaryl coenzyme A reductase {ECO:0000256|RuleBase:RU361219}; Short=HMG-CoA reductase {ECO:0000256|RuleBase:RU361219}; EC=1.1.1.34 {ECO:0000256|RuleBase:RU361219};	Hydroxymethylglutaryl-coenzyme A reductase
gene-LOC110682130	0.21	0.05	0.15	0	0	0.02	16	4	12	0	0	2	0.045	-4.468	0.00706624	0.020307	down	NW_018743574.1	3856143	3859388	-	LOC110682130	GO:0005576,extracellular region; GO:0050660,flavin adenine dinucleotide binding; GO:0046593,mandelonitrile lyase activity; GO:0016614,oxidoreductase activity, acting on CH-OH group of donors; GO:0007267,cell-cell signaling; GO:0009553,embryo sac development; GO:0010430,fatty acid omega-oxidation	K00108 choline dehydrogenase [EC:1.1.99.1] | (RefSeq) protein HOTHEAD-like (A)	Glucose dehydrogenase/choline dehydrogenase/mandelonitrile lyase (GMC oxidoreductase family)	protein HOTHEAD-like [Chenopodium quinoa]	RecName: Full=Protein HOTHEAD; AltName: Full=Protein ADHESION OF CALYX EDGES; Flags: Precursor;	SubName: Full=Uncharacterized protein {ECO:0000313|EMBL:KNA03049.1};	Lycopene cyclase protein
gene-LOC110682132	22.94	24.58	17.57	53.61	120.74	46.01	1227	1358	975	3029	6467	2747	2.759	1.464	0.000122899	0.000588439	up	NW_018743574.1	3883626	3887497	+	LOC110682132	--	--	--	--	--	--	--
gene-LOC110682133	0.41	0.38	0.37	0.24	0.1	0.2	51	49	48	32	12	28	0.362	-1.465	0.00414426	0.0128478	down	NW_018743574.1	3888575	3894205	-	LOC110682133	GO:0005789,endoplasmic reticulum membrane; GO:0016021,integral component of membrane; GO:0031966,mitochondrial membrane; GO:0042170,plastid membrane; GO:0004420,hydroxymethylglutaryl-CoA reductase (NADPH) activity; GO:0050661,NADP binding; GO:0015936,coenzyme A metabolic process; GO:0008299,isoprenoid biosynthetic process	K00021 hydroxymethylglutaryl-CoA reductase (NADPH) [EC:1.1.1.34] | (RefSeq) 3-hydroxy-3-methylglutaryl-coenzyme A reductase 1-like (A)	3-hydroxy-3-methylglutaryl-CoA (HMG-CoA) reductase	3-hydroxy-3-methylglutaryl-coenzyme A reductase 1-like [Chenopodium quinoa]	RecName: Full=3-hydroxy-3-methylglutaryl-coenzyme A reductase 1; Short=HMG-CoA reductase 1; EC=1.1.1.34;	RecName: Full=3-hydroxy-3-methylglutaryl coenzyme A reductase {ECO:0000256|RuleBase:RU361219}; Short=HMG-CoA reductase {ECO:0000256|RuleBase:RU361219}; EC=1.1.1.34 {ECO:0000256|RuleBase:RU361219};	Hydroxymethylglutaryl-coenzyme A reductase
gene-LOC110682135	0.5	0.43	0.38	26.39	15.85	25.94	46	41	36	2572	1464	2671	40.758	5.349	4.21476e-94	6.64263e-91	up	NW_018743574.1	3901313	3913377	-	LOC110682135	GO:0005737,cytoplasm; GO:0043564,Ku70:Ku80 complex; GO:0000784,nuclear chromosome, telomeric region; GO:0005524,ATP binding; GO:0004003,ATP-dependent DNA helicase activity; GO:0003684,damaged DNA binding; GO:0003690,double-stranded DNA binding; GO:0042162,telomeric DNA binding; GO:0006310,DNA recombination; GO:0006281,DNA repair; GO:0006303,double-strand break repair via nonhomologous end joining…	K10884 ATP-dependent DNA helicase 2 subunit 1 | (RefSeq) ATP-dependent DNA helicase 2 subunit KU70-like isoform X1 (A)	DNA-binding subunit of a DNA-dependent protein kinase (Ku70 autoantigen)	ATP-dependent DNA helicase 2 subunit KU70-like isoform X1 [Chenopodium quinoa]	RecName: Full=ATP-dependent DNA helicase 2 subunit KU70; EC=3.6.4.12; AltName: Full=ATP-dependent DNA helicase 2 subunit 1; AltName: Full=ATP-dependent DNA helicase II 70 kDa subunit;	SubName: Full=Uncharacterized protein {ECO:0000313|EMBL:KNA07325.1}; Flags: Fragment;	SAP domain
gene-LOC110682136	2.66	3.26	3.13	9.66	7.45	9.22	453	573	553	1737	1270	1751	2.287	1.193	1.19374e-12	2.37898e-11	up	NW_018743574.1	3915219	3923884	+	LOC110682136	--	K20308 trafficking protein particle complex subunit 11 | (RefSeq) trafficking protein particle complex subunit 11-like (A)	Uncharacterized conserved protein	trafficking protein particle complex subunit 11-like [Chenopodium quinoa]	--	SubName: Full=Uncharacterized protein {ECO:0000313|EMBL:KNA09448.1};	Tetratricopeptide repeat
gene-LOC110682142	8.46	8.13	7.53	32.96	29.02	31.29	1086	1079	1003	4472	3732	4486	3.049	1.608	2.99416e-29	2.80332e-27	up	NW_018743574.1	3988645	3993162	+	LOC110682142	GO:0005634,nucleus; GO:0005681,spliceosomal complex; GO:0003723,RNA binding; GO:0008270,zinc ion binding; GO:0009738,abscisic acid-activated signaling pathway; GO:0006397,mRNA processing; GO:0009737,response to abscisic acid; GO:0008380,RNA splicing	K13095 splicing factor 1 | (RefSeq) branchpoint-bridging protein-like (A)	Splicing factor 1/branch point binding protein (RRM superfamily)	branchpoint-bridging protein-like [Chenopodium quinoa]	RecName: Full=Splicing factor-like protein 1 {ECO:0000303|PubMed:24580679}; Short=AtSF1 {ECO:0000303|PubMed:24580679}; Short=SF1 homolog protein {ECO:0000303|PubMed:24580679};	SubName: Full=Uncharacterized protein {ECO:0000313|EMBL:KNA23548.1};	Zinc knuckle
gene-LOC110682143	1.91	3.02	2.27	1.48	1.23	1.62	156	255	193	128	101	148	0.474	-1.076	0.000164714	0.000761819	down	NW_018743574.1	4014808	4023731	-	LOC110682143	GO:0016021,integral component of membrane; GO:0005886,plasma membrane; GO:0005516,calmodulin binding; GO:0006952,defense response; GO:0009607,response to biotic stimulus	K08472 mlo protein | (RefSeq) MLO-like protein 10 isoform X1 (A)	--	MLO-like protein 10 isoform X1 [Chenopodium quinoa]	RecName: Full=MLO-like protein 10; Short=AtMlo10;	RecName: Full=MLO-like protein {ECO:0000256|RuleBase:RU280816};	Mlo family
gene-LOC110682152	7.25	5.61	10.01	3.03	1.42	3.15	229	183	328	101	45	111	0.258	-1.955	1.44661e-07	1.30999e-06	down	NW_018743574.1	4095609	4098113	-	LOC110682152	GO:0005737,cytoplasm; GO:0005634,nucleus; GO:0005681,spliceosomal complex; GO:0046540,U4/U6 x U5 tri-snRNP complex; GO:0005682,U5 snRNP; GO:0000245,spliceosomal complex assembly	K12859 U5 snRNP protein, DIM1 family | (RefSeq) thioredoxin-like protein YLS8 isoform X1 (A)	Component of the U4/U6.U5 snRNP/mitosis protein DIM1	thioredoxin-like protein YLS8 isoform X1 [Chenopodium quinoa]	RecName: Full=Thioredoxin-like protein YLS8; AltName: Full=Protein YELLOW-LEAF-SPECIFIC GENE 8;	SubName: Full=Thioredoxin-like protein 4A {ECO:0000313|EMBL:KYP39653.1};	Thioredoxin
gene-LOC110682163	0	0.03	0.05	1.59	0.25	0.91	0	2	3	94	14	57	24.337	4.605	1.46753e-05	8.74436e-05	up	NW_018743574.1	4158265	4160007	-	LOC110682163	--	--	--	putative F-box/LRR-repeat protein At5g41630 [Chenopodium quinoa]	RecName: Full=Putative F-box/LRR-repeat protein At5g41630;	SubName: Full=putative F-box/LRR-repeat protein At5g54820 {ECO:0000313|RefSeq:XP_010275939.1};	F-box-like
gene-LOC110682164	10.16	8.96	9.9	6.67	4.22	6.2	753	686	761	522	313	513	0.46	-1.12	5.99574e-08	5.8496e-07	down	NW_018743574.1	4169658	4173041	-	LOC110682164	GO:0016021,integral component of membrane; GO:0017176,phosphatidylinositol N-acetylglucosaminyltransferase activity	K03858 phosphatidylinositol N-acetylglucosaminyltransferase subunit H | (RefSeq) uncharacterized protein LOC110682164 (A)	GPI-GlcNAc transferase complex, PIG-H component, involved in glycosylphosphatidylinositol anchor biosynthesis	uncharacterized protein LOC110682164 [Chenopodium quinoa]	--	SubName: Full=Uncharacterized protein {ECO:0000313|EMBL:KNA24369.1};	GPI-GlcNAc transferase complex, PIG-H component
gene-LOC110682166	0.35	0.49	0.4	2.39	2.57	1.82	48	69	57	344	350	276	4.327	2.113	1.73351e-11	3.00366e-10	up	NW_018743574.1	4180608	4186546	-	LOC110682166	--	--	--	uncharacterized protein LOC110682166 isoform X1 [Chenopodium quinoa]	--	SubName: Full=Uncharacterized protein {ECO:0000313|EMBL:KNA03997.1};	DUF761-associated sequence motif
gene-LOC110682174	4.62	5.62	4.66	21.13	18.74	18.37	1188	1493	1243	5741	4826	5275	3.091	1.628	5.85229e-24	3.73923e-22	up	NW_018743574.1	4258489	4268556	+	LOC110682174	GO:0010330,cellulose synthase complex; GO:0055028,cortical microtubule; GO:0005737,cytoplasm; GO:0009898,cytoplasmic side of plasma membrane; GO:0005794,Golgi apparatus; GO:0036449,microtubule minus-end; GO:0005634,nucleus; GO:0005886,plasma membrane; GO:0009506,plasmodesma; GO:0008017,microtubule binding; GO:0051211,anisotropic cell growth; GO:0009901,anther dehiscence; GO:0030244,cellulose bios…	K08332 vacuolar protein 8 | (RefSeq) U-box domain-containing protein 4-like (A)	FOG: Armadillo/beta-catenin-like repeats	protein CELLULOSE SYNTHASE INTERACTIVE 1-like [Chenopodium quinoa]	RecName: Full=Protein CELLULOSE SYNTHASE INTERACTIVE 1 {ECO:0000303|PubMed:20616083}; AltName: Full=Protein POM-POM 2 {ECO:0000303|PubMed:7743935};	SubName: Full=Uncharacterized protein {ECO:0000313|EMBL:KNA11436.1};	HEAT repeat
gene-LOC110682176	0.89	0.66	1.24	5.68	5.4	6.53	83	64	120	562	506	682	4.977	2.315	4.43892e-16	1.30969e-14	up	NW_018743574.1	4269597	4276779	+	LOC110682176	GO:0031225,anchored component of membrane; GO:0046658,anchored component of plasma membrane; GO:0004190,aspartic-type endopeptidase activity; GO:0030163,protein catabolic process; GO:0006508,proteolysis	K00924 kinase [EC:2.7.1.-] | (RefSeq) aspartic proteinase-like protein 2 (A)	Aspartyl protease	aspartic proteinase-like protein 1 [Chenopodium quinoa]	RecName: Full=Aspartic proteinase-like protein 1; EC=3.4.23.-; Flags: Precursor;	SubName: Full=Uncharacterized protein {ECO:0000313|EMBL:KNA25215.1};	Xylanase inhibitor C-terminal
gene-LOC110682178	0	0	0	0.86	0.54	0.38	0	0	0	30	18	14	86.052	6.427	6.03782e-05	0.00031174	up	NW_018743574.1	4286615	4287697	+	LOC110682178	GO:0005737,cytoplasm; GO:0046914,transition metal ion binding; GO:0046916,cellular transition metal ion homeostasis; GO:0030001,metal ion transport	K07213 copper chaperone | (RefSeq) copper transport protein ATX1-like (A)	Copper chaperone	heavy metal-associated isoprenylated plant protein 23-like [Chenopodium quinoa]	RecName: Full=Heavy metal-associated isoprenylated plant protein 23 {ECO:0000303|PubMed:21072340, ECO:0000303|PubMed:23368984}; Short=AtHIP23 {ECO:0000303|PubMed:21072340, ECO:0000303|PubMed:23368984}; Flags: Precursor;	SubName: Full=Uncharacterized protein {ECO:0000313|EMBL:KNA25214.1};	Heavy-metal-associated domain
gene-LOC110682182	0.3	0.12	0.35	0	0	0.05	20	8	24	0	0	4	0.055	-4.175	0.00221455	0.00750476	down	NW_018743574.1	4312782	4315235	+	LOC110682182	GO:0005634,nucleus; GO:0008408,3'-5' exonuclease activity; GO:0046872,metal ion binding; GO:0003676,nucleic acid binding	--	--	protein NEN4-like [Chenopodium quinoa]	RecName: Full=Protein NEN4 {ECO:0000303|PubMed:25081480}; AltName: Full=NAC45/NAC86-dependent exonuclease-domain protein 4 {ECO:0000303|PubMed:25081480}; EC=3.1.11.-;	SubName: Full=Uncharacterized protein {ECO:0000313|EMBL:KNA02760.1}; Flags: Fragment;	Exonuclease
gene-LOC110682183	0.21	0.59	0	6.59	7.6	3.89	14	40	0	457	499	285	18.16	4.183	0.00336339	0.0107377	up	NW_018743574.1	4315747	4317587	-	LOC110682183	GO:0005634,nucleus; GO:0046872,metal ion binding; GO:0004518,nuclease activity	--	Predicted transposase	protein ALP1-like [Chenopodium quinoa]	RecName: Full=Protein ALP1-like {ECO:0000305}; EC=3.1.-.-;	SubName: Full=Uncharacterized protein {ECO:0000313|EMBL:KNA24991.1};	Plant transposon protein
gene-LOC110682184	30.93	30	25.49	14.28	21.08	15.76	1575	1578	1347	768	1075	896	0.473	-1.081	9.67806e-06	6.03881e-05	down	NW_018742244.1	3265177	3267272	-	LOC110682184	GO:0009507,chloroplast; GO:0005739,mitochondrion; GO:0003690,double-stranded DNA binding; GO:0003723,RNA binding; GO:0006353,DNA-templated transcription, termination; GO:0006355,regulation of transcription, DNA-templated; GO:0008033,tRNA processing	K15032 mTERF domain-containing protein, mitochondrial | (RefSeq) transcription termination factor MTERF6, chloroplastic/mitochondrial-like (A)	Mitochondrial transcription termination factor, mTERF	transcription termination factor MTERF6, chloroplastic/mitochondrial-like [Chenopodium quinoa]	RecName: Full=Transcription termination factor MTERF6, chloroplastic/mitochondrial {ECO:0000305}; AltName: Full=Mitochondrial transcription termination factor 6 {ECO:0000303|PubMed:23087700}; AltName: Full=Protein PIGMENT DEFECTIVE 191 {ECO:0000305}; Flags: Precursor;	SubName: Full=Uncharacterized protein {ECO:0000313|EMBL:KNA22834.1};	mTERF
gene-LOC110682187	0	0.32	0.11	43.43	50.39	35.44	0	6	2	842	926	726	242.773	7.923	1.42478e-40	2.66793e-38	up	NW_018743574.1	4355024	4356455	-	LOC110682187	--	--	--	--	--	--	--
gene-LOC110682196	17.59	17.63	16.99	56.71	52.64	64.02	568	588	569	1934	1702	2307	2.616	1.387	8.70289e-20	3.85014e-18	up	NW_018743574.1	4603229	4604226	+	LOC110682196	GO:0009507,chloroplast; GO:0005783,endoplasmic reticulum; GO:0016020,membrane; GO:0009579,thylakoid	--	--	PLAT domain-containing protein 3-like [Chenopodium quinoa]	RecName: Full=PLAT domain-containing protein 2 {ECO:0000305}; Short=AtPLAT2 {ECO:0000303|PubMed:25396746}; Short=PLAT domain protein 2 {ECO:0000303|PubMed:25396746}; Flags: Precursor;	SubName: Full=Uncharacterized protein {ECO:0000313|EMBL:KNA03099.1};	Embryo-specific protein 3, (ATS3)
gene-LOC110682199	22.49	25.59	27.77	16.45	10.06	16.88	924	1086	1184	714	414	774	0.447	-1.163	7.93152e-08	7.56454e-07	down	NW_018743574.1	4625926	4629041	+	LOC110682199	GO:0016592,mediator complex; GO:0006355,regulation of transcription, DNA-templated; GO:0006351,transcription, DNA-templated	--	--	mediator of RNA polymerase II transcription subunit 30-like [Chenopodium quinoa]	RecName: Full=Mediator of RNA polymerase II transcription subunit 30;	SubName: Full=Uncharacterized protein {ECO:0000313|EMBL:KNA17618.1};	HAUS augmin-like complex subunit 3
gene-LOC110682203	1.65	2.84	2.41	10.17	2.2	10.6	110	196	167	717	147	790	2.553	1.352	0.00476049	0.0144515	up	NW_018743574.1	4674770	4676642	+	LOC110682203	GO:0016021,integral component of membrane	--	--	uncharacterized protein LOC110682203 [Chenopodium quinoa]	--	SubName: Full=Uncharacterized protein {ECO:0000313|EMBL:KNA16715.1};	--
gene-LOC110682215	15.18	15.6	14.26	8.92	6.86	9.88	1765	1874	1721	1096	799	1283	0.447	-1.162	1.79635e-12	3.51328e-11	down	NW_018742244.1	3282302	3302932	-	LOC110682215	GO:0005794,Golgi apparatus; GO:0016020,membrane; GO:0005634,nucleus; GO:0005886,plasma membrane; GO:0005524,ATP binding; GO:0009882,blue light photoreceptor activity; GO:0010181,FMN binding; GO:0042802,identical protein binding; GO:0016301,kinase activity; GO:0000155,phosphorelay sensor kinase activity; GO:0004674,protein serine/threonine kinase activity; GO:0009902,chloroplast relocation; GO:000…	K20715 phototropin [EC:2.7.11.1] | (RefSeq) phototropin-2-like (A)	--	phototropin-2-like [Chenopodium quinoa]	RecName: Full=Phototropin-2; EC=2.7.11.1; AltName: Full=Defective in chloroplast avoidance protein 1; AltName: Full=Non-phototropic hypocotyl 1-like protein 1; Short=AtKin7; Short=NPH1-like protein 1;	SubName: Full=Putative LOV domain-containing protein {ECO:0000313|EMBL:AML76442.1};	Kinase-like
gene-LOC110682219	117.09	122.93	121.98	70.49	57.4	86.19	3467	3760	3748	2205	1702	2849	0.464	-1.109	2.35021e-11	4.00256e-10	down	NW_018743574.1	4798233	4800360	+	LOC110682219	GO:0009507,chloroplast; GO:0005840,ribosome; GO:0003735,structural constituent of ribosome; GO:0006412,translation	K02904 large subunit ribosomal protein L29 | (RefSeq) 50S ribosomal protein L29, chloroplastic (A)	60S ribosomal protein L35	50S ribosomal protein L29, chloroplastic [Chenopodium quinoa]	RecName: Full=50S ribosomal protein L29, chloroplastic {ECO:0000303|PubMed:10874046}; AltName: Full=CL29; AltName: Full=Chloroplastic large ribosomal subunit protein uL29c {ECO:0000303|PubMed:28007896}; Flags: Precursor;	SubName: Full=50S ribosomal protein L29, chloroplastic-like {ECO:0000313|RefSeq:XP_010267781.1};	Ribosomal L29 protein
gene-LOC110682229	1.84	2.63	2.81	6.42	8.14	5.63	75	111	119	277	333	257	2.218	1.149	0.000360437	0.00152409	up	NW_018743574.1	4893877	4895467	+	LOC110682229	GO:0030015,CCR4-NOT core complex; GO:0005634,nucleus; GO:0000932,P-body; GO:0046872,metal ion binding; GO:0004535,poly(A)-specific ribonuclease activity; GO:0003723,RNA binding; GO:0043928,exonucleolytic nuclear-transcribed mRNA catabolic process involved in deadenylation-dependent decay; GO:0017148,negative regulation of translation; GO:0006355,regulation of transcription, DNA-templated; GO:0006…	K12581 CCR4-NOT transcription complex subunit 7/8 | (RefSeq) probable CCR4-associated factor 1 homolog 7 (A)	mRNA deadenylase subunit	probable CCR4-associated factor 1 homolog 7 [Chenopodium quinoa]	RecName: Full=Probable CCR4-associated factor 1 homolog 7; EC=3.1.13.4;	SubName: Full=Uncharacterized protein {ECO:0000313|EMBL:KNA18551.1};	CAF1 family ribonuclease
gene-LOC110682249	1.04	1.41	1.57	5.4	2	5.22	66	92	103	361	127	369	2.43	1.281	0.00117475	0.00431576	up	NW_018743574.1	5075063	5076838	+	LOC110682249	GO:0005634,nucleus; GO:0003700,DNA-binding transcription factor activity; GO:0046872,metal ion binding; GO:0044212,transcription regulatory region DNA binding; GO:0006355,regulation of transcription, DNA-templated; GO:0048364,root development; GO:0006351,transcription, DNA-templated	--	--	dof zinc finger protein DOF4.7-like [Chenopodium quinoa]	RecName: Full=Dof zinc finger protein DOF5.3; Short=AtDOF5.3;	SubName: Full=Uncharacterized protein {ECO:0000313|EMBL:KNA14509.1};	Dof domain, zinc finger
gene-LOC110682250	2.75	3.47	3.26	19.25	18.14	27.16	207	270	255	1531	1368	2283	5.35	2.42	1.82926e-29	1.73413e-27	up	NW_018743574.1	5094688	5098029	-	LOC110682250	GO:0005615,extracellular space; GO:0005507,copper ion binding; GO:0016491,oxidoreductase activity	K19791 iron transport multicopper oxidase | (RefSeq) L-ascorbate oxidase homolog (A)	Multicopper oxidases	L-ascorbate oxidase homolog [Chenopodium quinoa]	RecName: Full=L-ascorbate oxidase homolog; EC=1.10.3.-; AltName: Full=Pollen-specific protein NTP303; Flags: Precursor;	SubName: Full=L-ascorbate oxidase-like protein {ECO:0000313|EMBL:EXB37211.1};	Multicopper oxidase
gene-LOC110682255	0.66	0.58	0.27	1.32	1.34	1.28	61	56	26	130	125	133	2.07	1.05	0.0136903	0.0357597	up	NW_018743574.1	5151189	5155324	-	LOC110682255	GO:0043231,intracellular membrane-bounded organelle; GO:0004519,endonuclease activity; GO:0003723,RNA binding; GO:0008270,zinc ion binding; GO:0009451,RNA modification	K23541 Ca2+/H+ antiporter, TMEM165/GDT1 family | (RefSeq) pentatricopeptide repeat-containing protein At4g21065-like (A)	FOG: PPR repeat	pentatricopeptide repeat-containing protein At4g37170-like [Chenopodium quinoa]	RecName: Full=Pentatricopeptide repeat-containing protein At4g37170;	SubName: Full=Uncharacterized protein {ECO:0000313|EMBL:KNA17414.1}; Flags: Fragment;	Tetratricopeptide repeat
gene-LOC110682261	0.3	0.41	0.41	1.15	1.1	0.88	29	41	41	116	106	94	2.197	1.136	0.00350186	0.011115	up	NW_018742244.1	3336143	3342799	-	LOC110682261	GO:0016021,integral component of membrane; GO:0005886,plasma membrane; GO:0005524,ATP binding; GO:0004674,protein serine/threonine kinase activity	K13430 serine/threonine-protein kinase PBS1 [EC:2.7.11.1] | (RefSeq) serine/threonine-protein kinase PBS1-like (A)	Serine/threonine protein kinase	probable receptor-like protein kinase At1g49730 isoform X1 [Chenopodium quinoa]	RecName: Full=Probable receptor-like protein kinase At1g49730; EC=2.7.11.1; Flags: Precursor;	SubName: Full=Uncharacterized protein {ECO:0000313|EMBL:KNA23128.1};	Phosphotransferase enzyme family
gene-LOC110682272	2.11	2.01	1.48	7.36	4.99	7.05	143	141	104	527	339	534	2.713	1.44	2.07496e-08	2.20836e-07	up	NW_018742244.1	3331501	3336044	-	LOC110682272	GO:0043190,ATP-binding cassette (ABC) transporter complex; GO:0009507,chloroplast; GO:0009941,chloroplast envelope; GO:0009706,chloroplast inner membrane; GO:0009707,chloroplast outer membrane; GO:0005319,lipid transporter activity; GO:0006869,lipid transport	--	--	protein TRIGALACTOSYLDIACYLGLYCEROL 1, chloroplastic-like [Chenopodium quinoa]	RecName: Full=Protein TRIGALACTOSYLDIACYLGLYCEROL 1, chloroplastic {ECO:0000303|PubMed:12743031}; AltName: Full=ABC transporter I family member 14 {ECO:0000303|PubMed:18299247}; Short=ABC transporter ABCI.14 {ECO:0000303|PubMed:18299247}; Short=AtABCI14 {ECO:0000303|PubMed:18299247}; Flags: Precursor;	SubName: Full=Uncharacterized protein {ECO:0000313|EMBL:KNA23127.1};	Permease MlaE
gene-LOC110682274	6.71	8.25	9.09	31.14	20.44	28.85	626	795	880	3069	1910	3004	2.619	1.389	2.74593e-12	5.2643e-11	up	NW_018743574.1	5295587	5301536	+	LOC110682274	GO:0005524,ATP binding; GO:0004674,protein serine/threonine kinase activity	K00924 kinase [EC:2.7.1.-] | (RefSeq) CDPK-related kinase 5-like (A)	Ca2+/calmodulin-dependent protein kinase, EF-Hand protein superfamily	CDPK-related kinase 5-like [Chenopodium quinoa]	RecName: Full=CDPK-related protein kinase; EC=2.7.11.1; AltName: Full=PK421;	SubName: Full=Uncharacterized protein {ECO:0000313|EMBL:KNA08410.1};	Phosphotransferase enzyme family
gene-LOC110682275	0.35	0.23	0.05	0.97	0.46	0.93	50	34	7	145	65	147	2.884	1.528	0.0178712	0.0448936	up	NW_018743574.1	5307175	5313543	+	LOC110682275	GO:0003677,DNA binding; GO:0046872,metal ion binding	--	--	uncharacterized protein LOC110682275 isoform X1 [Chenopodium quinoa]	RecName: Full=Zinc finger CCCH domain-containing protein 62; Short=OsC3H62;	SubName: Full=Uncharacterized protein {ECO:0000313|EMBL:KNA07500.1};	SAP domain
gene-LOC110682281	0.29	0.42	0.45	0.88	1.1	1.1	26	39	42	83	99	110	2.101	1.071	0.00840215	0.0235486	up	NW_018743574.1	5413281	5419655	-	LOC110682281	GO:0016021,integral component of membrane; GO:0008146,sulfotransferase activity	--	--	uncharacterized protein LOC110682281 [Chenopodium quinoa]	--	RecName: Full=Sulfotransferase {ECO:0000256|RuleBase:RU361155}; EC=2.8.2.- {ECO:0000256|RuleBase:RU361155};	Sulfotransferase family
gene-LOC110682283	0.95	0.85	0.61	3.36	3.98	3.61	89	82	59	333	374	379	3.623	1.857	2.89493e-10	4.19865e-09	up	NW_018743574.1	5425589	5429254	+	LOC110682283	--	--	--	--	--	--	--
gene-LOC110682286	3.01	4.2	5.21	12.9	12.42	13.59	107	154	192	484	442	539	2.476	1.308	6.46668e-07	5.14086e-06	up	NW_018743574.1	5456236	5459119	+	LOC110682286	GO:0005737,cytoplasm; GO:0016020,membrane; GO:0047372,acylglycerol lipase activity; GO:0004620,phospholipase activity; GO:0006952,defense response; GO:0016042,lipid catabolic process; GO:0009737,response to abscisic acid	--	Ca2+-independent phospholipase A2	patatin-like protein 5 [Chenopodium quinoa]	RecName: Full=Patatin-like protein 3; Short=AtPLP3; EC=3.1.1.-; AltName: Full=Patatin-related phospholipase A IIbeta; Short=pPLAIIb; AltName: Full=Phospholipase A IVC; Short=AtPLAIVC;	RecName: Full=Patatin {ECO:0000256|RuleBase:RU361262}; EC=3.1.1.- {ECO:0000256|RuleBase:RU361262};	Patatin-like phospholipase
gene-LOC110682289	0.81	0.68	0.74	4.11	6.92	1.41	65	57	62	350	558	127	4.536	2.181	3.79305e-05	0.000206108	up	NW_018743574.1	5544785	5549620	-	LOC110682289	GO:0016021,integral component of membrane; GO:0005886,plasma membrane	--	--	uncharacterized membrane protein At3g27390-like [Chenopodium quinoa]	RecName: Full=Uncharacterized membrane protein At3g27390;	SubName: Full=Uncharacterized protein {ECO:0000313|EMBL:KNA03843.1}; Flags: Fragment;	--
gene-LOC110682290	0.13	0.05	0	0.2	1.81	0.11	10	4	0	17	143	10	10.208	3.352	0.00711208	0.0204154	up	NW_018743574.1	5553192	5557478	+	LOC110682290	GO:0005634,nucleus; GO:0003677,DNA binding; GO:0006355,regulation of transcription, DNA-templated; GO:0006351,transcription, DNA-templated	--	--	B3 domain-containing protein Os01g0234100-like [Chenopodium quinoa]	RecName: Full=B3 domain-containing protein Os01g0234100;	SubName: Full=Uncharacterized protein {ECO:0000313|EMBL:KNA10957.1};	B3 DNA binding domain
gene-LOC110682291	19.85	19.93	18.18	5.05	8.33	3.84	1247	1293	1185	335	524	269	0.24	-2.062	1.75209e-10	2.62883e-09	down	NW_018743574.1	5558789	5562807	+	LOC110682291	GO:0005634,nucleus; GO:0003677,DNA binding; GO:0006355,regulation of transcription, DNA-templated; GO:0006351,transcription, DNA-templated	--	--	B3 domain-containing protein Os01g0234100-like [Chenopodium quinoa]	RecName: Full=B3 domain-containing protein Os01g0234100;	SubName: Full=Uncharacterized protein {ECO:0000313|EMBL:KNA12124.1};	B3 DNA binding domain
gene-LOC110682293	0	0.2	0	0.61	0.48	0.85	0	12	0	37	28	55	7.65	2.935	0.0185461	0.046249	up	NW_018743574.1	5571539	5573319	-	LOC110682293	--	--	--	uncharacterized protein LOC110682293 [Chenopodium quinoa]	--	SubName: Full=Uncharacterized protein {ECO:0000313|EMBL:KMS95977.1};	--
gene-LOC110682295	0.75	0.92	0.58	3.43	4.75	2.13	30	38	24	145	190	95	3.688	1.883	6.53253e-05	0.000334905	up	NW_018743574.1	5588838	5590166	+	LOC110682295	GO:0016021,integral component of membrane; GO:0008285,negative regulation of cell proliferation	--	--	protein PLANT CADMIUM RESISTANCE 2-like [Chenopodium quinoa]	RecName: Full=Cell number regulator 1; AltName: Full=ZmCNR01;	SubName: Full=Uncharacterized protein {ECO:0000313|EMBL:KMS95976.1};	PLAC8 family
gene-LOC110682298	9.37	9.25	8.43	29.46	22.08	27.04	2674	2728	2495	8882	6310	8614	2.281	1.19	3.80828e-16	1.13335e-14	up	NW_018743574.1	5637284	5647048	+	LOC110682298	--	--	--	uncharacterized protein LOC110682298 isoform X1 [Chenopodium quinoa]	--	SubName: Full=Uncharacterized protein {ECO:0000313|EMBL:CAN81687.1};	--
gene-LOC110682301	1.55	3.09	2.58	13.7	6.68	15.32	115	237	199	1075	497	1270	3.845	1.943	1.20117e-08	1.33082e-07	up	NW_018743574.1	5670373	5676049	-	LOC110682301	GO:0016021,integral component of membrane; GO:0010295,(+)-abscisic acid 8'-hydroxylase activity; GO:0020037,heme binding; GO:0005506,iron ion binding; GO:0046345,abscisic acid catabolic process; GO:0016132,brassinosteroid biosynthetic process; GO:0010268,brassinosteroid homeostasis; GO:0007275,multicellular organism development; GO:0016125,sterol metabolic process	K09843 (+)-abscisic acid 8'-hydroxylase [EC:1.14.14.137] | (RefSeq) abscisic acid 8'-hydroxylase 4-like (A)	Cytochrome P450 CYP4/CYP19/CYP26 subfamilies	abscisic acid 8'-hydroxylase 4-like [Chenopodium quinoa]	RecName: Full=Abscisic acid 8'-hydroxylase 4; Short=ABA 8'-hydroxylase 4; EC=1.14.13.93; AltName: Full=Cytochrome P450 707A4;	SubName: Full=Uncharacterized protein {ECO:0000313|EMBL:KMS95967.1};	Cytochrome P450
gene-LOC110682304	0.38	1	0.3	4.33	3.31	0.81	22	59	18	262	190	52	4.025	2.009	0.00244422	0.00816504	up	NW_018743574.1	5689694	5693430	-	LOC110682304	GO:0005634,nucleus; GO:0003700,DNA-binding transcription factor activity; GO:0043565,sequence-specific DNA binding; GO:0006351,transcription, DNA-templated	K09419 heat shock transcription factor, other eukaryote | (RefSeq) heat shock factor protein HSF24-like (A)	Heat shock transcription factor	heat shock factor protein HSF24-like [Chenopodium quinoa]	RecName: Full=Heat shock factor protein HSF24; AltName: Full=Heat shock transcription factor 24; Short=HSTF 24; AltName: Full=Heat stress transcription factor;	SubName: Full=Uncharacterized protein {ECO:0000313|EMBL:KMS95964.1};	bZIP transcription factor
gene-LOC110682306	0.36	0.41	0.78	4.7	1.91	1.57	28	33	64	391	151	138	4.134	2.047	6.38876e-05	0.000328113	up	NW_018742244.1	3370891	3373100	+	LOC110682306	GO:0004842,ubiquitin-protein transferase activity	--	--	U-box domain-containing protein 26-like [Chenopodium quinoa]	RecName: Full=U-box domain-containing protein 26; EC=2.3.2.27; AltName: Full=Plant U-box protein 26; AltName: Full=RING-type E3 ubiquitin transferase PUB26 {ECO:0000305};	RecName: Full=RING-type E3 ubiquitin transferase {ECO:0000256|SAAS:SAAS00702733}; EC=2.3.2.27 {ECO:0000256|SAAS:SAAS00702733};	Armadillo/beta-catenin-like repeat
gene-LOC110682307	5.91	6.28	4.99	24.63	13.01	28	387	425	339	1705	854	2048	2.969	1.57	5.02287e-09	5.90949e-08	up	NW_018743574.1	5734920	5736758	+	LOC110682307	--	--	--	uncharacterized protein LOC110682307 [Chenopodium quinoa]	--	SubName: Full=Uncharacterized protein {ECO:0000313|EMBL:KNA15187.1};	--
gene-LOC110682308	11.55	10.27	11.6	5.96	8.2	6.62	1106	1016	1152	603	786	708	0.495	-1.013	8.46872e-06	5.3531e-05	down	NW_018743574.1	5741523	5748371	-	LOC110682308	GO:0009535,chloroplast thylakoid membrane; GO:0071949,FAD binding; GO:0009540,zeaxanthin epoxidase [overall] activity; GO:0009688,abscisic acid biosynthetic process	K09838 zeaxanthin epoxidase [EC:1.14.15.21] | (RefSeq) zeaxanthin epoxidase, chloroplastic-like isoform X1 (A)	Kynurenine 3-monooxygenase and related flavoprotein monooxygenases	zeaxanthin epoxidase, chloroplastic-like isoform X1 [Chenopodium quinoa]	RecName: Full=Zeaxanthin epoxidase, chloroplastic {ECO:0000255|PIRNR:PIRNR036989}; EC=1.14.15.21 {ECO:0000269|PubMed:8521963}; Flags: Precursor;	RecName: Full=Zeaxanthin epoxidase, chloroplastic {ECO:0000256|PIRNR:PIRNR036989}; EC=1.14.15.21 {ECO:0000256|PIRNR:PIRNR036989};	FAD dependent oxidoreductase
gene-LOC110682316	0	0	0	0.04	0.41	0.12	0	0	0	3	30	10	64.336	6.008	0.00169169	0.00590024	up	NW_018742244.1	3372999	3375366	-	LOC110682316	GO:0016021,integral component of membrane; GO:0005886,plasma membrane; GO:0045087,innate immune response; GO:0009751,response to salicylic acid	--	FOG: Ankyrin repeat	uncharacterized protein LOC110682316 [Chenopodium quinoa]	RecName: Full=Ankyrin repeat-containing protein BDA1 {ECO:0000305}; AltName: Full=Protein BIAN DA 1 {ECO:0000303|PubMed:22740615};	SubName: Full=Uncharacterized protein {ECO:0000313|EMBL:KMS96110.1};	Ankyrin repeats (many copies)
gene-LOC110682318	0.18	0.39	0.07	0.73	1.01	1.21	10	22	4	42	55	73	3.622	1.857	0.00752812	0.0214276	up	NW_018743574.1	5832341	5835582	-	LOC110682318	GO:0016021,integral component of membrane	--	--	uncharacterized protein LOC110682318 [Chenopodium quinoa]	--	SubName: Full=Uncharacterized protein {ECO:0000313|EMBL:KMS95398.1};	Amino acid permease
gene-LOC110682320	7.23	7.59	6.6	22.32	18.43	18.28	609	661	577	1987	1555	1720	2.174	1.12	5.56303e-11	8.94269e-10	up	NW_018743574.1	5873812	5901404	-	LOC110682320	GO:0004516,nicotinate phosphoribosyltransferase activity; GO:0004514,nicotinate-nucleotide diphosphorylase (carboxylating) activity; GO:0009435,NAD biosynthetic process; GO:0019358,nicotinate nucleotide salvage	K00763 nicotinate phosphoribosyltransferase [EC:6.3.4.21] | (RefSeq) nicotinate phosphoribosyltransferase 2-like isoform X1 (A)	Nicotinic acid phosphoribosyltransferase	nicotinate phosphoribosyltransferase 2-like isoform X1 [Chenopodium quinoa]	RecName: Full=Nicotinate phosphoribosyltransferase 2 {ECO:0000303|PubMed:18978034}; EC=6.3.4.21 {ECO:0000305};	SubName: Full=Uncharacterized protein {ECO:0000313|EMBL:KMS95402.1};	Nicotinate phosphoribosyltransferase (NAPRTase) family
gene-LOC110682323	3.09	3.16	3.32	8.54	8.86	8.66	220	232	245	641	631	687	2.153	1.107	1.4654e-08	1.60198e-07	up	NW_018743574.1	5929864	5933869	-	LOC110682323	GO:0046658,anchored component of plasma membrane; GO:0005886,plasma membrane; GO:0008081,phosphoric diester hydrolase activity; GO:0006629,lipid metabolic process	--	--	PI-PLC X domain-containing protein At5g67130-like [Chenopodium quinoa]	RecName: Full=PI-PLC X domain-containing protein At5g67130; Flags: Precursor;	SubName: Full=Uncharacterized protein {ECO:0000313|EMBL:KNA12047.1};	--
gene-LOC110682324	1.28	1.52	1.84	0.5	0.29	0.99	53	65	79	22	12	46	0.3	-1.738	0.00124886	0.00454169	down	NW_018743574.1	5927725	5929741	+	LOC110682324	--	K10268 F-box and leucine-rich repeat protein 2/20 | (RefSeq) F-box/LRR-repeat protein 2-like (A)	Leucine rich repeat proteins, some proteins contain F-box	F-box protein At5g67140-like [Chenopodium quinoa]	RecName: Full=F-box protein At5g67140;	SubName: Full=Uncharacterized protein {ECO:0000313|EMBL:KNA12048.1};	F-box domain
gene-LOC110682331	10.63	8.74	9.61	4.34	6.13	4.99	566	481	531	244	327	297	0.425	-1.235	1.20884e-06	9.10121e-06	down	NW_018743574.1	6087638	6089132	-	LOC110682331	GO:0005634,nucleus; GO:0003677,DNA binding; GO:0003700,DNA-binding transcription factor activity; GO:0009873,ethylene-activated signaling pathway; GO:0006351,transcription, DNA-templated	K09286 EREBP-like factor | (RefSeq) ethylene-responsive transcription factor ERF010-like (A)	--	ethylene-responsive transcription factor ERF010-like [Chenopodium quinoa]	RecName: Full=Ethylene-responsive transcription factor ERF010;	SubName: Full=Uncharacterized protein {ECO:0000313|EMBL:KNA07728.1};	AP2 domain
gene-LOC110682334	1.47	3.32	1.7	6.36	8.82	5.39	98	229	118	448	589	401	2.547	1.349	0.000399331	0.00166608	up	NW_018743574.1	6163000	6164986	+	LOC110682334	GO:0016020,membrane; GO:0046872,metal ion binding; GO:0050832,defense response to fungus; GO:0009620,response to fungus	K14011 UBX domain-containing protein 6 | (RefSeq) plant UBX domain-containing protein 2-like (A)	Predicted ubiquitin regulatory protein	plant UBX domain-containing protein 2-like [Chenopodium quinoa]	RecName: Full=Plant UBX domain-containing protein 2 {ECO:0000303|Ref.8}; Short=PUX2 {ECO:0000303|Ref.8}; AltName: Full=AtPUB3 {ECO:0000303|PubMed:11587532}; AltName: Full=CDC48-interacting UBX-domain protein 2 {ECO:0000312|EMBL:AAS78924.1};	SubName: Full=Uncharacterized protein {ECO:0000313|EMBL:KNA03592.1};	UBX domain
gene-LOC110682337	158.07	180.77	189.49	95.47	69.92	97.81	5300	6261	6593	3382	2348	3661	0.391	-1.356	3.50713e-17	1.16673e-15	down	NW_018743574.1	6196177	6199576	-	LOC110682337	GO:0005737,cytoplasm; GO:0005634,nucleus; GO:0005524,ATP binding; GO:0016874,ligase activity; GO:0019789,SUMO transferase activity; GO:0009793,embryo development ending in seed dormancy; GO:0016925,protein sumoylation; GO:0009737,response to abscisic acid	K10577 ubiquitin-conjugating enzyme E2 I | (RefSeq) SUMO-conjugating enzyme SCE1-like (A)	Ubiquitin-protein ligase	SUMO-conjugating enzyme SCE1-like [Chenopodium quinoa]	RecName: Full=SUMO-conjugating enzyme SCE1; EC=2.3.2.-; AltName: Full=Protein EMBRYO DEFECTIVE 1637; AltName: Full=Protein hus5 homolog; AltName: Full=SUMO-conjugating enzyme 1; Short=AtSCE1;	SubName: Full=Uncharacterized protein {ECO:0000313|EMBL:KNA14037.1};	Ubiquitin-conjugating enzyme
gene-LOC110682344	4.44	5.95	4.57	21.09	17.16	18.97	385	533	411	1932	1490	1836	3.016	1.593	7.07786e-18	2.57176e-16	up	NW_018743574.1	6270513	6276762	+	LOC110682344	GO:0005794,Golgi apparatus; GO:0000139,Golgi membrane; GO:0016021,integral component of membrane; GO:0015018,galactosylgalactosylxylosylprotein 3-beta-glucuronosyltransferase activity; GO:0042285,xylosyltransferase activity; GO:0071555,cell wall organization; GO:0010417,glucuronoxylan biosynthetic process; GO:0009834,plant-type secondary cell wall biogenesis	K20871 putative beta-1,4-xylosyltransferase IRX14 [EC:2.4.2.-] | (RefSeq) probable beta-1,4-xylosyltransferase IRX14 (A)	Beta-1,3-glucuronyltransferase B3GAT1/SQV-8	probable beta-1,4-xylosyltransferase IRX14 [Chenopodium quinoa]	RecName: Full=Probable beta-1,4-xylosyltransferase IRX14H; EC=2.4.2.-; AltName: Full=Protein IRREGULAR XYLEM 14 homolog; AltName: Full=Xylan xylosyltransferase IRX14H;	RecName: Full=Glycosyltransferases {ECO:0000256|RuleBase:RU363127}; EC=2.4.-.- {ECO:0000256|RuleBase:RU363127};	Glycosyltransferase family 43
gene-LOC110682347	1.05	1.3	1.57	5.03	2.22	6.17	80	102	124	404	169	524	2.647	1.405	0.000192261	0.000875227	up	NW_018743574.1	6293066	6316755	+	LOC110682347	GO:0005829,cytosol; GO:0070300,phosphatidic acid binding; GO:0052866,phosphatidylinositol phosphate phosphatase activity; GO:0016314,phosphatidylinositol-3,4,5-trisphosphate 3-phosphatase activity; GO:0004725,protein tyrosine phosphatase activity; GO:0008138,protein tyrosine/serine/threonine phosphatase activity; GO:0035335,peptidyl-tyrosine dephosphorylation; GO:0046856,phosphatidylinositol deph…	K01110 phosphatidylinositol-3,4,5-trisphosphate 3-phosphatase and dual-specificity protein phosphatase PTEN [EC:3.1.3.16 3.1.3.48 3.1.3.67] | (RefSeq) phosphatidylinositol 3,4,5-trisphosphate 3-phosphatase and protein-tyrosine-phosphatase PTEN2A-like (A)	Clathrin coat dissociation kinase GAK/PTEN/Auxilin and related tyrosine phosphatases	phosphatidylinositol 3,4,5-trisphosphate 3-phosphatase and protein-tyrosine-phosphatase PTEN2A-like [Chenopodium quinoa]	RecName: Full=Phosphatidylinositol 3,4,5-trisphosphate 3-phosphatase and protein-tyrosine-phosphatase PTEN2A {ECO:0000305}; EC=3.1.3.48 {ECO:0000255|PROSITE-ProRule:PRU10044, ECO:0000269|PubMed:21864294}; EC=3.1.3.67 {ECO:0000269|PubMed:21864294}; AltName: Full=Protein PHOSPHATASE AND TENSIN HOMOLOG 2-a {ECO:0000303|PubMed:21864294}; Short=AtPTEN2 {ECO:0000303|PubMed:12368500}; Short=AtPTEN2a {EC…	SubName: Full=Uncharacterized protein {ECO:0000313|EMBL:KNA20836.1};	Protein-tyrosine phosphatase
gene-LOC110682348	21.42	23.16	23.54	12.2	12.73	14.74	1406	1570	1603	846	837	1080	0.46	-1.12	7.81456e-12	1.41293e-10	down	NW_018743574.1	6316979	6334191	-	LOC110682348	GO:0016592,mediator complex; GO:0004527,exonuclease activity; GO:0003723,RNA binding; GO:0006355,regulation of transcription, DNA-templated; GO:0006351,transcription, DNA-templated	K14570 RNA exonuclease 1 [EC:3.1.-.-] | (RefSeq) small RNA degrading nuclease 1-like (A)	3'-5' exonuclease	small RNA degrading nuclease 1-like [Chenopodium quinoa]	RecName: Full=Small RNA degrading nuclease 3; EC=3.1.-.-;	SubName: Full=Uncharacterized protein {ECO:0000313|EMBL:KNA20837.1};	3'-5' exonuclease
gene-LOC110682351	0	0.06	0	0.18	1.91	0.4	0	2	0	6	60	14	33.829	5.08	0.00147009	0.0052343	up	NW_018743574.1	6389116	6390879	-	LOC110682351	GO:0005794,Golgi apparatus; GO:0005525,GTP binding; GO:0015031,protein transport; GO:0007264,small GTPase mediated signal transduction; GO:0016192,vesicle-mediated transport	K07937 ADP-ribosylation factor 1 | (RefSeq) ADP-ribosylation factor 1-like (A)	GTP-binding ADP-ribosylation factor Arf1	ADP-ribosylation factor 1-like [Chenopodium quinoa]	RecName: Full=ADP-ribosylation factor 1; AltName: Full=13 kDa cold-induced protein;	SubName: Full=Uncharacterized protein {ECO:0000313|EMBL:KCW59481.1};	6-phosphofructo-2-kinase
gene-LOC110682354	1.17	1.04	1.19	9.14	6.29	9.11	121	111	128	997	651	1050	5.636	2.495	2.4738e-30	2.48861e-28	up	NW_018743574.1	6400863	6406149	-	LOC110682354	GO:0016021,integral component of membrane; GO:0005524,ATP binding; GO:0004674,protein serine/threonine kinase activity	K13415 protein brassinosteroid insensitive 1 [EC:2.7.10.1 2.7.11.1] | (RefSeq) systemin receptor SR160-like (A)	--	probable LRR receptor-like serine/threonine-protein kinase At4g37250 [Chenopodium quinoa]	RecName: Full=Probable LRR receptor-like serine/threonine-protein kinase At4g37250; EC=2.7.11.1; Flags: Precursor;	SubName: Full=Uncharacterized protein {ECO:0000313|EMBL:KNA13278.1};	Adenovirus E3 region protein CR2
gene-LOC110682357	44.67	43.62	48.33	13.1	14.92	14.49	2965	2991	3329	919	992	1074	0.247	-2.02	4.8017e-32	5.42162e-30	down	NW_018743574.1	6483174	6485849	-	LOC110682357	GO:0016491,oxidoreductase activity	--	Possible oxidoreductase	putative oxidoreductase TDA3 [Chenopodium quinoa]	--	SubName: Full=Uncharacterized protein {ECO:0000313|EMBL:KNA05926.1};	Putative NAD(P)-binding
gene-LOC110682361	0.47	0.24	0.41	0.14	0.23	0.21	62	33	56	19	30	31	0.406	-1.301	0.0147815	0.0382006	down	NW_018742244.1	3411740	3416567	+	LOC110682361	GO:0016747,transferase activity, transferring acyl groups other than amino-acyl groups	K19747 BAHD acyltransferase [EC:2.3.1.-] | (RefSeq) BAHD acyltransferase DCR-like (A)	--	uncharacterized acetyltransferase At3g50280-like [Chenopodium quinoa]	RecName: Full=Uncharacterized acetyltransferase At3g50280; EC=2.3.1.-;	SubName: Full=Uncharacterized protein {ECO:0000313|EMBL:KNA08733.1};	Transferase family
gene-LOC110682368	13.84	22.93	12.69	50.87	52.13	36.16	1284	2198	1222	4987	4844	3745	2.245	1.167	2.98628e-05	0.000165722	up	NW_018743574.1	6628143	6631817	+	LOC110682368	GO:0016874,ligase activity; GO:0009733,response to auxin	K14487 auxin responsive GH3 gene family | (RefSeq) probable indole-3-acetic acid-amido synthetase GH3.1 isoform X1 (A)	--	probable indole-3-acetic acid-amido synthetase GH3.1 isoform X1 [Chenopodium quinoa]	RecName: Full=Probable indole-3-acetic acid-amido synthetase GH3.1; EC=6.3.2.-; AltName: Full=Auxin-responsive GH3-like protein 1; Short=AtGH3-1;	SubName: Full=Putative indole-3-acetic acid-amido synthetase GH3.1 {ECO:0000313|EMBL:KYP48307.1};	GH3 auxin-responsive promoter
gene-LOC110682374	1.91	1.84	1.99	1.15	0.86	1.23	195	194	211	124	88	140	0.443	-1.176	4.04144e-06	2.7435e-05	down	NW_018743574.1	6659991	6683583	+	LOC110682374	GO:0030154,cell differentiation; GO:0009908,flower development	--	--	FRIGIDA-like protein 3 isoform X1 [Chenopodium quinoa]	RecName: Full=FRIGIDA-like protein 3;	RecName: Full=FRIGIDA-like protein {ECO:0000256|RuleBase:RU364012};	Frigida-like protein
gene-LOC110682377	107.71	128.35	142.26	32.69	21.13	42.57	2464	3033	3377	790	484	1087	0.199	-2.332	3.72594e-22	2.04252e-20	down	NW_018743574.1	6706573	6707809	-	LOC110682377	GO:0005576,extracellular region; GO:0009740,gibberellic acid mediated signaling pathway	--	--	peamaclein-like [Chenopodium quinoa]	RecName: Full=Gibberellin-regulated protein 8; AltName: Full=GAST1 protein homolog 8; Flags: Precursor;	SubName: Full=Uncharacterized protein {ECO:0000313|EMBL:KNA19372.1};	Gibberellin regulated protein
gene-LOC110682378	17.99	13.66	15.92	3.03	0.75	2.41	455	357	418	81	19	68	0.1	-3.318	2.55041e-16	7.73612e-15	down	NW_018743574.1	6704761	6706418	-	LOC110682378	--	--	--	peamaclein-like [Chenopodium quinoa]	RecName: Full=Peamaclein; AltName: Allergen=Pru p 7;	SubName: Full=Uncharacterized protein {ECO:0000313|EMBL:KNA19372.1};	Gibberellin regulated protein
gene-LOC110682390	287.05	269.27	242.16	43.91	92.75	40.21	5513	5342	4826	891	1784	862	0.18	-2.476	9.39764e-13	1.90089e-11	down	NW_018743574.1	6807755	6808293	-	LOC110682390	--	--	--	uncharacterized protein LOC110682390 [Chenopodium quinoa]	--	SubName: Full=Uncharacterized protein {ECO:0000313|EMBL:KNA18168.1};	Late embryogenesis abundant protein 18
gene-LOC110682397	1.53	1.34	1.41	1.04	0.39	0.83	63	57	60	45	16	38	0.409	-1.291	0.00720708	0.0206443	down	NW_018743574.1	6855944	6857756	+	LOC110682397	--	--	--	--	--	--	--
gene-LOC110682399	2.38	2.17	2.33	7.28	5.55	6.86	175	165	178	566	409	564	2.248	1.169	1.24142e-08	1.3722e-07	up	NW_018743574.1	6880940	6887059	-	LOC110682399	GO:0016021,integral component of membrane; GO:0015098,molybdate ion transmembrane transporter activity	--	Predicted sugar transporter	molybdate-anion transporter-like [Chenopodium quinoa]	--	SubName: Full=Uncharacterized protein {ECO:0000313|EMBL:KNA21449.1};	Major Facilitator Superfamily
gene-LOC110682402	61.05	78.09	72.92	51.23	9.78	53.59	1403	1854	1739	1244	225	1375	0.413	-1.275	0.004583	0.0139884	down	NW_018743574.1	6895055	6897365	+	LOC110682402	--	--	--	uncharacterized protein At2g23090-like [Chenopodium quinoa]	RecName: Full=Uncharacterized protein At2g23090;	SubName: Full=Uncharacterized protein {ECO:0000313|EMBL:KNA08288.1};	4F5 protein family
gene-LOC110682403	1.7	1.2	0.9	4.14	4.48	3.91	117	85	64	301	309	300	2.617	1.388	2.15398e-05	0.000123652	up	NW_018743574.1	6908080	6911610	+	LOC110682403	GO:0009507,chloroplast; GO:0003723,RNA binding	--	--	APO protein 1, chloroplastic-like isoform X1 [Chenopodium quinoa]	RecName: Full=APO protein 1, chloroplastic; AltName: Full=Accumulation of photosystem I protein 1; AltName: Full=Protein ACCUMULATION OF PHOTOSYSTEM ONE 1; Flags: Precursor;	SubName: Full=Uncharacterized protein {ECO:0000313|EMBL:KNA10055.1};	APO RNA-binding
gene-LOC110682412	0.59	1.56	1.55	3.61	4.19	3.3	38	104	104	246	271	238	2.395	1.26	0.00201029	0.00688081	up	NW_018743574.1	7003573	7005738	-	LOC110682412	GO:0070461,SAGA-type complex	--	--	uncharacterized protein LOC110682412 [Chenopodium quinoa]	--	SubName: Full=Uncharacterized protein {ECO:0000313|EMBL:KNA07762.1};	Transcriptional regulator of RNA polII, SAGA, subunit
gene-LOC110682415	3.01	2.97	2.57	13.27	8.28	12.31	140	143	124	653	386	640	3.097	1.631	1.2972e-11	2.28323e-10	up	NW_018743574.1	7027395	7028810	-	LOC110682415	--	K21994 LOB domain-containing protein 18 | (RefSeq) LOB domain-containing protein 19-like (A)	--	LOB domain-containing protein 38-like [Chenopodium quinoa]	RecName: Full=LOB domain-containing protein 39; AltName: Full=ASYMMETRIC LEAVES 2-like protein 41; Short=AS2-like protein 41;	SubName: Full=Uncharacterized protein {ECO:0000313|EMBL:KNA03355.1};	Lateral organ boundaries (LOB) domain
gene-LOC110682417	11.52	13.04	11.83	5.91	7.47	5.35	826	966	880	448	536	428	0.411	-1.284	3.21805e-08	3.3032e-07	down	NW_018742244.1	3508235	3516997	+	LOC110682417	--	--	--	uncharacterized protein LOC110682417 [Chenopodium quinoa]	--	SubName: Full=Uncharacterized protein {ECO:0000313|EMBL:KNA08321.1}; Flags: Fragment;	--
gene-LOC110682419	3.01	7.86	5.31	2.42	2.77	3.25	241	650	441	205	222	291	0.415	-1.27	0.00029079	0.00125877	down	NW_018743574.1	7131126	7134013	+	LOC110682419	GO:0008080,N-acetyltransferase activity; GO:0016747,transferase activity, transferring acyl groups other than amino-acyl groups; GO:0006473,protein acetylation	--	--	probable N-acetyltransferase HLS1 [Chenopodium quinoa]	RecName: Full=Probable N-acetyltransferase HLS1-like; EC=2.3.1.-;	SubName: Full=Uncharacterized protein {ECO:0000313|EMBL:KNA07929.1};	Acetyltransferase (GNAT) domain
gene-LOC110682422	2.42	2	2.37	11.29	5.11	10.3	331	283	336	1632	700	1573	3.047	1.607	1.04275e-08	1.16348e-07	up	NW_018743574.1	7203319	7208074	+	LOC110682422	GO:0005618,cell wall; GO:0005737,cytoplasm; GO:0016021,integral component of membrane; GO:0005730,nucleolus; GO:0005634,nucleus; GO:0009524,phragmoplast; GO:0005886,plasma membrane; GO:0005819,spindle; GO:0003779,actin binding	--	Rho GTPase effector BNI1 and related formins	formin-like protein 6 [Chenopodium quinoa]	RecName: Full=Formin-like protein 6; Short=AtFH6; Short=AtFORMIN-6; Flags: Precursor;	RecName: Full=Formin-like protein {ECO:0000256|RuleBase:RU361260}; Flags: Fragment;	Holliday-junction resolvase-like of SPT6
gene-LOC110682427	0.92	1.38	0.8	3.63	2.89	3.27	131	204	118	548	414	522	2.496	1.32	9.59807e-07	7.37301e-06	up	NW_018743574.1	7248240	7254227	+	LOC110682427	GO:0005634,nucleus	K11492 condensin-2 complex subunit G2 | (RefSeq) uncharacterized protein LOC110682427 (A)	Uncharacterized conserved protein	uncharacterized protein LOC110682427 [Chenopodium quinoa]	--	SubName: Full=Uncharacterized protein {ECO:0000313|EMBL:KNA14010.1};	Nuclear condensing complex subunits, C-term domain
gene-LOC110682428	0.23	0.58	0.43	1.63	1.21	1.39	33	85	64	245	172	220	2.677	1.421	0.000184117	0.000841396	up	NW_018743574.1	7254395	7259778	-	LOC110682428	GO:0005783,endoplasmic reticulum; GO:0005789,endoplasmic reticulum membrane; GO:0005887,integral component of plasma membrane; GO:0016020,membrane; GO:0005886,plasma membrane; GO:0005524,ATP binding; GO:0015085,calcium ion transmembrane transporter activity; GO:0005388,calcium-transporting ATPase activity; GO:0005516,calmodulin binding; GO:0046872,metal ion binding; GO:0070588,calcium ion transme…	K01537 P-type Ca2+ transporter type 2C [EC:7.2.2.10] | (RefSeq) calcium-transporting ATPase 2, plasma membrane-type-like (A)	Calcium transporting ATPase	calcium-transporting ATPase 2, plasma membrane-type-like [Chenopodium quinoa]	RecName: Full=Calcium-transporting ATPase 2, plasma membrane-type; EC=3.6.3.8; AltName: Full=Ca(2+)-ATPase isoform 2;	RecName: Full=Calcium-transporting ATPase {ECO:0000256|RuleBase:RU361146}; EC=3.6.3.8 {ECO:0000256|RuleBase:RU361146};	haloacid dehalogenase-like hydrolase
gene-LOC110682438	0.58	0.52	0.3	1.98	2.51	1.67	70	65	37	252	304	225	3.522	1.817	1.81189e-06	1.31924e-05	up	NW_018743574.1	7316318	7319706	+	LOC110682438	GO:0005769,early endosome; GO:0005770,late endosome; GO:0005634,nucleus; GO:0055037,recycling endosome; GO:0003700,DNA-binding transcription factor activity; GO:0043565,sequence-specific DNA binding; GO:0008356,asymmetric cell division; GO:0055072,iron ion homeostasis; GO:0048366,leaf development; GO:0045930,negative regulation of mitotic cell cycle; GO:0009956,radial pattern formation; GO:003235…	K14494 DELLA protein | (RefSeq) DELLA protein GAI1-like (A)	--	protein SHORT-ROOT-like [Chenopodium quinoa]	RecName: Full=Protein SHORT-ROOT; Short=AtSHR; AltName: Full=GRAS family protein 26; Short=AtGRAS-26; AltName: Full=Protein SHOOT GRAVITROPISM 7;	SubName: Full=Uncharacterized protein {ECO:0000313|EMBL:KNA18321.1};	GRAS domain family
gene-LOC110682439	0.27	0.36	0.13	1.24	0.97	1.89	20	28	10	98	73	158	4.238	2.083	5.56639e-05	0.000290252	up	NW_018743574.1	7323099	7328208	-	LOC110682439	GO:0016021,integral component of membrane; GO:0004553,hydrolase activity, hydrolyzing O-glycosyl compounds; GO:0005975,carbohydrate metabolic process	--	--	uncharacterized protein LOC110682439 isoform X1 [Chenopodium quinoa]	--	SubName: Full=Uncharacterized protein {ECO:0000313|EMBL:KNA24060.1};	Glycosyl hydrolases family 43
gene-LOC110682441	9.98	9.62	10.23	5.27	3.71	4.13	985	980	1047	549	367	455	0.345	-1.534	9.31603e-17	2.97366e-15	down	NW_018743574.1	7353685	7377703	+	LOC110682441	GO:0009507,chloroplast; GO:0004519,endonuclease activity; GO:0003723,RNA binding; GO:0009658,chloroplast organization; GO:0009451,RNA modification; GO:0042793,plastid transcription	K17710 pentatricopeptide repeat domain-containing protein 1 | (RefSeq) pentatricopeptide repeat-containing protein At2g18940, chloroplastic-like (A)	FOG: PPR repeat	pentatricopeptide repeat-containing protein At5g67570, chloroplastic-like [Chenopodium quinoa]	RecName: Full=Pentatricopeptide repeat-containing protein At5g67570, chloroplastic; AltName: Full=Protein DELAYED GREENING 1; AltName: Full=Protein EMBRYO DEFECTIVE 1408; Flags: Precursor;	SubName: Full=Uncharacterized protein {ECO:0000313|EMBL:KNA08688.1};	Tetratricopeptide repeat
gene-LOC110682443	8.04	7.05	6.01	2.81	3.46	3.17	1015	919	787	374	437	447	0.355	-1.495	2.79337e-11	4.71062e-10	down	NW_018743574.1	7390815	7412874	-	LOC110682443	GO:0009507,chloroplast; GO:0004042,acetyl-CoA:L-glutamate N-acetyltransferase activity; GO:0103045,methione N-acyltransferase activity; GO:0006526,arginine biosynthetic process	K14682 amino-acid N-acetyltransferase [EC:2.3.1.1] | (RefSeq) probable amino-acid acetyltransferase NAGS2, chloroplastic isoform X1 (A)	Acetylglutamate kinase/acetylglutamate synthase	probable amino-acid acetyltransferase NAGS2, chloroplastic isoform X1 [Chenopodium quinoa]	RecName: Full=Probable amino-acid acetyltransferase NAGS2, chloroplastic; EC=2.3.1.1; AltName: Full=N-acetylglutamate synthase 2; Flags: Precursor;	SubName: Full=Uncharacterized protein {ECO:0000313|EMBL:KNA08687.1};	FR47-like protein
gene-LOC110682449	12.26	15.32	18.81	6.02	3.25	7.62	922	1190	1468	478	245	640	0.283	-1.822	6.21069e-10	8.54563e-09	down	NW_018743574.1	7499816	7503787	+	LOC110682449	--	--	--	--	--	--	--
gene-LOC110682452	0.23	0.13	0.07	0.62	0.45	0.81	20	12	6	58	40	80	3.476	1.798	0.00402701	0.0125285	up	NW_018743574.1	7530649	7533138	+	LOC110682452	GO:0005768,endosome; GO:0005794,Golgi apparatus; GO:0000139,Golgi membrane; GO:0016021,integral component of membrane; GO:0005802,trans-Golgi network; GO:0008378,galactosyltransferase activity; GO:0010392,galactoglucomannan metabolic process; GO:0051070,galactomannan biosynthetic process; GO:0010192,mucilage biosynthetic process; GO:0010214,seed coat development	K08238 xyloglucan 6-xylosyltransferase [EC:2.4.2.39] | (RefSeq) probable xyloglucan 6-xylosyltransferase 5 (A)	Subunit of Golgi mannosyltransferase complex	putative glycosyltransferase 7 [Chenopodium quinoa]	RecName: Full=Putative glycosyltransferase 7; Short=AtGT7; EC=2.4.-.-;	SubName: Full=Uncharacterized protein {ECO:0000313|EMBL:KNA02749.1};	Protein of unknown function, DUF273
gene-LOC110682465	0.53	0.29	0.34	1.37	1.69	1.06	28	16	19	77	90	63	2.825	1.498	0.00325067	0.0104289	up	NW_018743574.1	7692151	7693641	+	LOC110682465	GO:0009507,chloroplast; GO:0016021,integral component of membrane; GO:0016020,membrane; GO:0005886,plasma membrane; GO:0000166,nucleotide binding; GO:0006952,defense response; GO:1900425,negative regulation of defense response to bacterium; GO:0006468,protein phosphorylation; GO:1900150,regulation of defense response to fungus	K13418 somatic embryogenesis receptor kinase 1 [EC:2.7.10.1 2.7.11.1] | (RefSeq) somatic embryogenesis receptor kinase 2 (A)	FOG: Leucine rich repeat	leucine-rich repeat protein 1-like [Chenopodium quinoa]	RecName: Full=Inactive LRR receptor-like serine/threonine-protein kinase BIR2 {ECO:0000305}; AltName: Full=Protein BAK1-INTERACTING RECEPTOR-LIKE KINASE 2 {ECO:0000303|PubMed:24388849}; Flags: Precursor;	SubName: Full=Uncharacterized protein {ECO:0000313|EMBL:KNA03455.1};	Leucine rich repeat N-terminal domain
gene-LOC110682468	74.6	75.97	88.51	46.04	40.13	55.78	5957	6266	7334	3884	3209	4972	0.466	-1.101	2.87289e-11	4.83825e-10	down	NW_018743574.1	7695945	7703631	+	LOC110682468	GO:0005737,cytoplasm; GO:0005730,nucleolus; GO:0005524,ATP binding; GO:0004004,ATP-dependent RNA helicase activity; GO:0003723,RNA binding; GO:0010501,RNA secondary structure unwinding; GO:0006364,rRNA processing	K14810 ATP-dependent RNA helicase DDX56/DBP9 [EC:3.6.4.13] | (RefSeq) DEAD-box ATP-dependent RNA helicase 16-like (A)	RNA helicase	DEAD-box ATP-dependent RNA helicase 16-like [Chenopodium quinoa]	RecName: Full=DEAD-box ATP-dependent RNA helicase 16; EC=3.6.4.13;	SubName: Full=Uncharacterized protein {ECO:0000313|EMBL:KNA11896.1};	Type III restriction enzyme, res subunit
gene-LOC110682480	6.76	7.16	6.67	22.93	11.98	21.34	632	692	647	2266	1122	2228	2.126	1.088	2.82348e-06	1.97336e-05	up	NW_018743574.1	7889118	7891743	+	LOC110682480	GO:0005634,nucleus; GO:0003677,DNA binding; GO:0006355,regulation of transcription, DNA-templated; GO:0006351,transcription, DNA-templated	K14494 DELLA protein | (RefSeq) DELLA protein GAI-like (A)	--	LOW QUALITY PROTEIN: scarecrow-like protein 4 [Chenopodium quinoa]	RecName: Full=SCARECROW-LIKE protein 7 {ECO:0000303|PubMed:20616154}; AltName: Full=PeSCL7 {ECO:0000303|PubMed:20616154};	SubName: Full=Uncharacterized protein {ECO:0000313|EMBL:KNA05816.1};	GRAS domain family
gene-LOC110682481	11.78	11.85	15.08	4.5	0.24	3.14	480	499	638	194	10	143	0.155	-2.694	0.0045044	0.0137795	down	NW_018743574.1	7921386	7923830	+	LOC110682481	GO:0048046,apoplast; GO:0005618,cell wall; GO:0009505,plant-type cell wall; GO:0009506,plasmodesma; GO:0030145,manganese ion binding; GO:0045735,nutrient reservoir activity; GO:0010497,plasmodesmata-mediated intercellular transport; GO:2000280,regulation of root development	--	--	germin-like protein subfamily 2 member 4 [Chenopodium quinoa]	RecName: Full=Germin-like protein subfamily 2 member 4; Flags: Precursor;	SubName: Full=Uncharacterized protein {ECO:0000313|EMBL:KNA15705.1};	Cupin domain
gene-LOC110682483	2.45	3.17	2.57	6.87	7.85	10.48	69	92	75	204	221	329	2.428	1.28	2.36986e-05	0.000134696	up	NW_018743574.1	7937489	7939911	-	LOC110682483	GO:0016226,iron-sulfur cluster assembly	--	Uncharacterized conserved protein	protein AE7-like 1 [Chenopodium quinoa]	RecName: Full=Protein AE7-like 1 {ECO:0000303|PubMed:23104832}; AltName: Full=MIP18 family protein At3g50845 {ECO:0000305};	SubName: Full=Uncharacterized protein {ECO:0000313|EMBL:KNA19970.1};	Iron-sulfur cluster assembly protein
gene-LOC110682488	6.95	6.3	8.76	4.98	4.03	4.29	498	466	651	377	289	343	0.476	-1.072	1.1557e-06	8.73417e-06	down	NW_018743574.1	7977088	7995487	-	LOC110682488	GO:0031969,chloroplast membrane; GO:0005622,intracellular; GO:0046608,carotenoid isomerase activity; GO:0016491,oxidoreductase activity; GO:0016117,carotenoid biosynthetic process	K09835 prolycopene isomerase [EC:5.2.1.13] | (RefSeq) prolycopene isomerase, chloroplastic-like (A)	Phytoene desaturase	pyridine nucleotide-disulfide oxidoreductase domain-containing protein 2-like [Chenopodium quinoa]	RecName: Full=Prolycopene isomerase, chloroplastic; Short=CrtISO; EC=5.2.1.13; AltName: Full=Carotenoid isomerase; AltName: Full=Protein tangerine; Flags: Precursor;	SubName: Full=Uncharacterized protein {ECO:0000313|EMBL:KNA20294.1};	HI0933-like protein
gene-LOC110682497	16.85	16.29	14.87	7.87	6.91	10.01	1898	1895	1738	937	780	1258	0.405	-1.302	2.83111e-13	6.10878e-12	down	NW_018743574.1	8061835	8066906	+	LOC110682497	--	--	--	uncharacterized protein LOC110682497 isoform X1 [Chenopodium quinoa]	--	--	Protein of unknown function (DUF2709)
gene-LOC110682509	1.6	3.04	2.71	0.98	1.25	1.2	88	173	155	57	69	74	0.372	-1.428	0.000140144	0.000661081	down	NW_018743574.1	8214759	8218624	+	LOC110682509	GO:0009507,chloroplast; GO:0009570,chloroplast stroma; GO:0009535,chloroplast thylakoid membrane; GO:0080124,pheophytinase activity; GO:0015996,chlorophyll catabolic process	K13699 abhydrolase domain-containing protein 5 [EC:2.3.1.51] | (RefSeq) probable 1-acylglycerol-3-phosphate O-acyltransferase (A)	Predicted hydrolase/acyltransferase (alpha/beta hydrolase superfamily)	pheophytinase, chloroplastic-like isoform X1 [Chenopodium quinoa]	RecName: Full=Pheophytinase, chloroplastic; EC=3.1.1.-; AltName: Full=Pheophytin pheophorbide hydrolase; AltName: Full=Protein CO-REGULATED WITH NYE1; Flags: Precursor;	SubName: Full=Uncharacterized protein {ECO:0000313|EMBL:KNA06238.1};	Phospholipase/Carboxylesterase
gene-LOC110682514	69.71	77.26	76.43	32.97	22.72	32.57	3639	4166	4140	1818	1188	1898	0.309	-1.692	5.37298e-25	3.72904e-23	down	NW_018743574.1	8240176	8244638	+	LOC110682514	GO:0031966,mitochondrial membrane; GO:0005747,mitochondrial respiratory chain complex I; GO:0005739,mitochondrion; GO:0045271,respiratory chain complex I; GO:0004089,carbonate dehydratase activity; GO:0046872,metal ion binding; GO:0009853,photorespiration; GO:0070207,protein homotrimerization	K01726 gamma-carbonic anhydrase [EC:4.2.1.-] | (RefSeq) gamma carbonic anhydrase 1, mitochondrial-like (A)	--	gamma carbonic anhydrase 1, mitochondrial-like [Chenopodium quinoa]	RecName: Full=Gamma carbonic anhydrase 1, mitochondrial; Short=AtCA1; Short=GAMMA CA1; EC=4.2.1.-; Flags: Precursor;	SubName: Full=Uncharacterized protein {ECO:0000313|EMBL:KNA19667.1};	L-fucokinase
gene-LOC110682515	14.61	16.84	16.69	5.8	4.55	6.52	703	837	833	295	219	350	0.275	-1.862	9.13222e-23	5.31425e-21	down	NW_018742244.1	3607122	3608471	+	LOC110682515	GO:0005794,Golgi apparatus; GO:0000139,Golgi membrane; GO:0016021,integral component of membrane; GO:0009834,plant-type secondary cell wall biogenesis; GO:0045492,xylan biosynthetic process	K18801 glucuronoxylan 4-O-methyltransferase [EC:2.1.1.112] | (RefSeq) glucuronoxylan 4-O-methyltransferase 1-like (A)	--	protein IRX15-LIKE-like [Chenopodium quinoa]	RecName: Full=Protein IRX15-LIKE;	SubName: Full=Uncharacterized protein {ECO:0000313|EMBL:KNA19224.1};	Polysaccharide biosynthesis
gene-LOC110682517	203.29	199.24	168	75.09	134.43	78.67	12292	12445	10541	4797	8141	5310	0.407	-1.297	6.23335e-06	4.05602e-05	down	NW_018743574.1	8245638	8249343	+	LOC110682517	GO:0005829,cytosol; GO:0005634,nucleus; GO:0004001,adenosine kinase activity; GO:0005524,ATP binding; GO:0006169,adenosine salvage; GO:0044209,AMP salvage	K00847 fructokinase [EC:2.7.1.4] | (RefSeq) probable fructokinase-7 (A)	Possible pfkB family carbohydrate kinase	uncharacterized protein LOC110682517 isoform X1 [Chenopodium quinoa]	RecName: Full=Adenosine kinase; Short=AK; EC=2.7.1.20; AltName: Full=Adenosine 5'-phosphotransferase;	SubName: Full=Uncharacterized protein {ECO:0000313|EMBL:KNA16940.1};	pfkB family carbohydrate kinase
gene-LOC110682523	4.28	3.18	3.55	1.62	1.08	2.09	376	289	324	150	95	205	0.339	-1.562	7.1408e-08	6.87279e-07	down	NW_018743574.1	8288395	8295807	+	LOC110682523	GO:0009507,chloroplast; GO:0009706,chloroplast inner membrane; GO:0016021,integral component of membrane; GO:0008195,phosphatidate phosphatase activity; GO:0006651,diacylglycerol biosynthetic process	K07252 dolichyldiphosphatase [EC:3.6.1.43] | (RefSeq) lipid phosphate phosphatase epsilon 2, chloroplastic-like (A)	Dolichyl pyrophosphate phosphatase and related acid phosphatases	lipid phosphate phosphatase epsilon 2, chloroplastic-like [Chenopodium quinoa]	RecName: Full=Lipid phosphate phosphatase epsilon 2, chloroplastic; Short=AtLPPE2; EC=3.1.3.-; AltName: Full=Phosphatidic acid phosphatase epsilon 2; AltName: Full=Plastidic phosphatidic acid phosphatase epsilon 2; Flags: Precursor;	SubName: Full=Uncharacterized protein {ECO:0000313|EMBL:KNA09294.1};	PAP2 superfamily
gene-LOC110682525	2.04	2.51	1.61	4.67	7.37	4.22	82	104	67	198	296	189	2.121	1.085	0.00415999	0.012884	up	NW_018743574.1	8359030	8362633	+	LOC110682525	GO:0009507,chloroplast; GO:0009706,chloroplast inner membrane; GO:0016021,integral component of membrane; GO:0008195,phosphatidate phosphatase activity; GO:0006651,diacylglycerol biosynthetic process	K07252 dolichyldiphosphatase [EC:3.6.1.43] | (RefSeq) lipid phosphate phosphatase epsilon 1, chloroplastic-like (A)	Dolichyl pyrophosphate phosphatase and related acid phosphatases	lipid phosphate phosphatase epsilon 1, chloroplastic-like [Chenopodium quinoa]	RecName: Full=Lipid phosphate phosphatase epsilon 2, chloroplastic; Short=AtLPPE2; EC=3.1.3.-; AltName: Full=Phosphatidic acid phosphatase epsilon 2; AltName: Full=Plastidic phosphatidic acid phosphatase epsilon 2; Flags: Precursor;	SubName: Full=Uncharacterized protein {ECO:0000313|EMBL:KNA09294.1};	Divergent PAP2 family
gene-LOC110682531	0.19	0.22	0.18	0.81	0.98	0.46	12	14	12	54	62	32	3.056	1.612	0.00824395	0.023179	up	NW_018743574.1	8425399	8427784	+	LOC110682531	GO:0016021,integral component of membrane; GO:0005740,mitochondrial envelope; GO:0005741,mitochondrial outer membrane; GO:0005739,mitochondrion; GO:0005524,ATP binding; GO:0016887,ATPase activity; GO:0042802,identical protein binding; GO:0008219,cell death; GO:0009626,plant-type hypersensitive response; GO:0009617,response to bacterium; GO:0002237,response to molecule of bacterial origin; GO:0009…	K08900 mitochondrial chaperone BCS1 | (RefSeq) AAA-ATPase At2g18190-like (A)	AAA+-type ATPase	AAA-ATPase At3g50940-like [Chenopodium quinoa]	RecName: Full=Protein HYPER-SENSITIVITY-RELATED 4 {ECO:0000303|PubMed:15181213}; Short=AtHSR4 {ECO:0000303|PubMed:15181213}; EC=3.6.1.3 {ECO:0000250|UniProtKB:Q9FLD5}; AltName: Full=BCS1-like protein;	SubName: Full=Uncharacterized protein {ECO:0000313|EMBL:KNA10079.1};	AAA domain
gene-LOC110682539	921.86	1018.11	903.38	192.76	260.8	256.28	35245	40209	35840	7786	9986	10938	0.199	-2.333	3.58643e-32	4.09839e-30	down	NW_018743574.1	8481436	8482605	-	LOC110682539	GO:0006950,response to stress; GO:0009415,response to water	--	--	dehydrin Rab18-like [Chenopodium quinoa]	--	SubName: Full=Uncharacterized protein {ECO:0000313|EMBL:KNA19053.1};	Dehydrin
gene-LOC110682540	54.78	54.49	48.88	15.77	11.7	18.23	10343	10627	9577	3146	2212	3843	0.226	-2.145	2.95621e-35	4.0514e-33	down	NW_018743574.1	8490623	8496573	-	LOC110682540	GO:0043231,intracellular membrane-bounded organelle; GO:0004519,endonuclease activity; GO:0003723,RNA binding; GO:0008270,zinc ion binding; GO:0009451,RNA modification	K23541 Ca2+/H+ antiporter, TMEM165/GDT1 family | (RefSeq) pentatricopeptide repeat-containing protein At4g21065-like (A)	FOG: PPR repeat	pentatricopeptide repeat-containing protein At5g44230-like [Chenopodium quinoa]	RecName: Full=Pentatricopeptide repeat-containing protein At5g44230;	SubName: Full=Uncharacterized protein {ECO:0000313|EMBL:CCB44413.1};	Tetratricopeptide repeat
gene-LOC110682548	0.11	0.44	0	1.49	2.36	0.66	7	28	0	98	147	46	6.74	2.753	0.00488031	0.0147618	up	NW_018743574.1	8573390	8575676	-	LOC110682548	GO:0003824,catalytic activity	--	Soluble epoxide hydrolase	uncharacterized protein LOC110682548 [Chenopodium quinoa]	--	SubName: Full=Uncharacterized protein {ECO:0000313|EMBL:OAY57461.1};	Chlorophyllase enzyme
gene-LOC110682549	6.24	7.04	5.47	4.49	2.15	4.61	267	311	243	203	92	220	0.466	-1.101	0.000428648	0.00177722	down	NW_018743574.1	8568678	8573360	+	LOC110682549	GO:0009507,chloroplast; GO:0009941,chloroplast envelope; GO:0031969,chloroplast membrane; GO:0016021,integral component of membrane; GO:0015230,FAD transmembrane transporter activity; GO:0006839,mitochondrial transport	K15115 solute carrier family 25 (mitochondrial folate transporter), member 32 | (RefSeq) folate transporter 1, chloroplastic-like isoform X1 (A)	Mitochondrial FAD carrier protein	folate transporter 1, chloroplastic-like isoform X1 [Chenopodium quinoa]	RecName: Full=Folate transporter 1, chloroplastic; Short=AtFOLT1;	SubName: Full=Uncharacterized protein {ECO:0000313|EMBL:KNA17903.1};	Mitochondrial carrier protein
gene-LOC110682550	9.55	7.81	8.56	5.03	3.09	5.72	761	643	708	424	247	509	0.416	-1.265	1.91971e-07	1.69498e-06	down	NW_018742244.1	3644751	3651255	+	LOC110682550	GO:0005654,nucleoplasm; GO:0005525,GTP binding; GO:0000287,magnesium ion binding; GO:0008193,tRNA guanylyltransferase activity; GO:0008283,cell proliferation; GO:0006974,cellular response to DNA damage stimulus; GO:0000086,G2/M transition of mitotic cell cycle; GO:0006400,tRNA modification; GO:0008033,tRNA processing	K10761 tRNA(His) guanylyltransferase [EC:2.7.7.79] | (RefSeq) tRNA(His) guanylyltransferase 2-like isoform X1 (A)	Uncharacterized conserved protein	tRNA(His) guanylyltransferase 2-like isoform X1 [Chenopodium quinoa]	RecName: Full=tRNA(His) guanylyltransferase 1; EC=2.7.7.79;	SubName: Full=Uncharacterized protein {ECO:0000313|EMBL:KNA24426.1};	Thg1 C terminal domain
gene-LOC110682551	0.72	0.78	1.05	0.49	0.2	0.22	58	65	88	42	16	20	0.279	-1.84	0.000300131	0.00129473	down	NW_018743574.1	8582290	8585087	-	LOC110682551	GO:0048046,apoplast; GO:0005507,copper ion binding; GO:0052716,hydroquinone:oxygen oxidoreductase activity; GO:0016722,oxidoreductase activity, oxidizing metal ions; GO:0046274,lignin catabolic process	K05909 laccase [EC:1.10.3.2] | (RefSeq) laccase-11-like (A)	Multicopper oxidases	laccase-11-like [Chenopodium quinoa]	RecName: Full=Laccase-11; EC=1.10.3.2; AltName: Full=Benzenediol:oxygen oxidoreductase 11; AltName: Full=Diphenol oxidase 11; AltName: Full=Urishiol oxidase 11; Flags: Precursor;	RecName: Full=Laccase {ECO:0000256|RuleBase:RU361119}; EC=1.10.3.2 {ECO:0000256|RuleBase:RU361119}; AltName: Full=Benzenediol:oxygen oxidoreductase {ECO:0000256|RuleBase:RU361119}; AltName: Full=Diphenol oxidase {ECO:0000256|RuleBase:RU361119}; AltName: Full=Urishiol oxidase {ECO:0000256|RuleBase:RU361119};	Multicopper oxidase
gene-LOC110682556	0.9	1.71	1.58	0.54	0.38	0.98	61	120	111	39	26	74	0.355	-1.493	0.00153407	0.00543013	down	NW_018743574.1	8623748	8632078	+	LOC110682556	GO:0005789,endoplasmic reticulum membrane; GO:0016021,integral component of membrane; GO:0102097,(22S)-22-hydroxy-5alpha-campestan-3-one C-23 hydroxylase activity; GO:0020037,heme binding; GO:0005506,iron ion binding; GO:0016709,oxidoreductase activity, acting on paired donors, with incorporation or reduction of molecular oxygen, NAD(P)H as one donor, and incorporation of one atom of oxygen; GO:0…	K12637 3-epi-6-deoxocathasterone 23-monooxygenase [EC:1.14.14.147] | (RefSeq) 3-epi-6-deoxocathasterone 23-monooxygenase-like (A)	Cytochrome P450 CYP4/CYP19/CYP26 subfamilies	3-epi-6-deoxocathasterone 23-monooxygenase-like [Chenopodium quinoa]	RecName: Full=3-epi-6-deoxocathasterone 23-monooxygenase; EC=1.14.13.112; AltName: Full=Cytochrome P450 90C1; AltName: Full=Protein ROTUNDIFOLIA 3;	SubName: Full=Uncharacterized protein {ECO:0000313|EMBL:KNA25762.1};	Cytochrome P450
gene-LOC110682585	0	0	0	0.58	0.27	0.58	0	0	0	18	8	19	60.537	5.92	0.000617389	0.00245534	up	NW_018743574.1	6220503	6224816	+	LOC110682585	GO:0051213,dioxygenase activity; GO:0046872,metal ion binding; GO:0009267,cellular response to starvation	K04124 gibberellin 3beta-dioxygenase [EC:1.14.11.15] | (RefSeq) gibberellin 3-beta-dioxygenase 1-like (A)	Iron/ascorbate family oxidoreductases	probable 2-oxoglutarate-dependent dioxygenase At3g50210 [Chenopodium quinoa]	RecName: Full=Probable 2-oxoglutarate-dependent dioxygenase At3g50210; EC=1.14.11.-;	SubName: Full=Uncharacterized protein {ECO:0000313|EMBL:KNA14127.1};	2OG-Fe(II) oxygenase superfamily
gene-LOC110682600	0.9	0.39	0.98	4.82	3.72	3.11	60	27	68	341	249	232	4.042	2.015	7.45484e-07	5.84171e-06	up	NW_018742244.1	3714913	3717300	-	LOC110682600	--	--	--	uncharacterized protein LOC110682600 [Chenopodium quinoa]	--	SubName: Full=Uncharacterized protein {ECO:0000313|EMBL:KNA06968.1};	Root cap
gene-LOC110682605	0	0.03	0	0.64	0.37	0.06	0	4	0	76	42	8	24.892	4.638	0.000471341	0.00193514	up	NW_018743574.1	8405334	8412222	+	LOC110682605	--	--	--	--	--	--	--
gene-LOC110682638	0.23	0.09	0.15	0.75	0.86	0.9	20	8	14	70	76	89	4.25	2.087	9.20304e-05	0.000454861	up	NW_018743575.1	569906	573726	-	LOC110682638	GO:0005829,cytosol; GO:0030529,NA; GO:0005634,nucleus; GO:0003729,mRNA binding; GO:0035197,siRNA binding; GO:0042742,defense response to bacterium; GO:0051607,defense response to virus; GO:0031047,gene silencing by RNA; GO:0019048,modulation by virus of host morphology or physiology; GO:0006355,regulation of transcription, DNA-templated; GO:0006417,regulation of translation; GO:0006351,transcript…	K11593 eukaryotic translation initiation factor 2C | (RefSeq) protein argonaute 3-like (A)	Translation initiation factor 2C (eIF-2C) and related proteins	protein argonaute 3-like, partial [Chenopodium quinoa]	RecName: Full=Protein argonaute 2;	SubName: Full=Uncharacterized protein {ECO:0000313|EMBL:KNA04356.1}; Flags: Fragment;	Mid domain of argonaute
gene-LOC110682659	1.04	1.15	1.37	3.98	2.73	3.19	89	102	122	361	235	306	2.187	1.129	2.22388e-05	0.00012724	up	NW_018743575.1	379868	388373	-	LOC110682659	GO:0016021,integral component of membrane; GO:0009705,plant-type vacuole membrane; GO:0005886,plasma membrane; GO:0022821,potassium ion antiporter activity; GO:0010540,basipetal auxin transport; GO:0009630,gravitropism; GO:0090333,regulation of stomatal closure; GO:0080167,response to karrikin; GO:0009414,response to water deprivation; GO:0048364,root development	--	Permease of the major facilitator superfamily	protein ZINC INDUCED FACILITATOR-LIKE 1-like [Chenopodium quinoa]	RecName: Full=Protein ZINC INDUCED FACILITATOR-LIKE 1; AltName: Full=Protein ZIF-LIKE 1;	SubName: Full=Uncharacterized protein {ECO:0000313|EMBL:KNA03811.1};	Organic Anion Transporter Polypeptide (OATP) family
gene-LOC110682663	0.06	0.03	0.03	0.2	0.14	0.18	8	5	4	30	20	29	3.492	1.804	0.0194604	0.0481639	up	NW_018743575.1	407834	412033	-	LOC110682663	--	--	--	--	--	--	--
gene-LOC110682666	8.18	8.17	6.01	16.19	24.28	16.76	878	906	669	1835	2609	2007	2.049	1.035	0.000104991	0.000511106	up	NW_018743575.1	487337	496366	+	LOC110682666	GO:0000775,chromosome, centromeric region; GO:0005634,nucleus; GO:0018024,histone-lysine N-methyltransferase activity; GO:0008270,zinc ion binding; GO:0040029,regulation of gene expression, epigenetic	K11420 euchromatic histone-lysine N-methyltransferase [EC:2.1.1.43] | (RefSeq) histone-lysine N-methyltransferase, H3 lysine-9 specific SUVH1-like (A)	Histone H3 (Lys9) methyltransferase SUV39H1/Clr4, required for transcriptional silencing	histone-lysine N-methyltransferase, H3 lysine-9 specific SUVH1-like [Chenopodium quinoa]	RecName: Full=Histone-lysine N-methyltransferase, H3 lysine-9 specific SUVH1; EC=2.1.1.43; AltName: Full=Histone H3-K9 methyltransferase 1; Short=H3-K9-HMTase 1; AltName: Full=Protein SET DOMAIN GROUP 32; AltName: Full=Suppressor of variegation 3-9 homolog protein 1; Short=Su(var)3-9 homolog protein 1;	SubName: Full=Uncharacterized protein {ECO:0000313|EMBL:KNA20959.1};	SET domain
gene-LOC110682669	5.23	7.63	11.22	3.21	6.43	3.68	196	295	436	127	241	154	0.447	-1.163	0.00434385	0.0133647	down	NW_018743575.1	565120	568762	+	LOC110682669	GO:0005829,cytosol; GO:0005634,nucleus; GO:0005886,plasma membrane; GO:0009506,plasmodesma; GO:0080037,negative regulation of cytokinin-activated signaling pathway; GO:0010628,positive regulation of gene expression; GO:2000012,regulation of auxin polar transport; GO:0010449,root meristem growth	--	HSP90 co-chaperone p23	uncharacterized protein At3g03773-like isoform X1 [Chenopodium quinoa]	RecName: Full=Uncharacterized protein OsI_027940;	SubName: Full=Uncharacterized protein {ECO:0000313|EMBL:KNA20957.1};	CS domain
gene-LOC110682673	2.45	1.97	1.59	0.34	1.44	0.67	178	148	120	26	105	54	0.332	-1.592	0.00346561	0.0110129	down	NW_018743575.1	647979	684550	+	LOC110682673	GO:0005634,nucleus; GO:0003677,DNA binding; GO:0003700,DNA-binding transcription factor activity; GO:0043565,sequence-specific DNA binding; GO:0010043,response to zinc ion; GO:0006351,transcription, DNA-templated	--	--	basic leucine zipper 19-like [Chenopodium quinoa]	RecName: Full=Basic leucine zipper 19 {ECO:0000303|PubMed:11906833}; Short=AtbZIP19 {ECO:0000303|PubMed:11906833}; Short=bZIP protein 19 {ECO:0000305};	SubName: Full=Uncharacterized protein {ECO:0000313|EMBL:KNA16036.1};	bZIP transcription factor
gene-LOC110682680	6.32	6.46	5.31	15.96	22.65	17.56	1379	1456	1202	3681	4954	4279	2.482	1.311	1.10108e-08	1.22531e-07	up	NW_018743575.1	1087225	1099989	-	LOC110682680	--	--	--	--	--	--	--
gene-LOC110682681	0.54	0.68	0.48	0.26	0.27	0.12	24	31	22	12	12	6	0.303	-1.72	0.0135829	0.0355232	down	NW_018743575.1	1120029	1122371	+	LOC110682681	--	--	--	--	--	--	--
gene-LOC110682702	31.09	30.19	37.89	13.39	7.93	15.62	1437	1441	1817	654	367	806	0.29	-1.786	2.14033e-13	4.68507e-12	down	NW_018743591.1	335766	352027	-	LOC110682702	GO:0005737,cytoplasm; GO:0008168,methyltransferase activity; GO:0006480,N-terminal protein amino acid methylation	K16219 protein N-terminal methyltransferase [EC:2.1.1.244] | (RefSeq) alpha N-terminal protein methyltransferase 1-like (A)	Hydroxyindole-O-methyltransferase and related SAM-dependent methyltransferases	alpha N-terminal protein methyltransferase 1-like [Chenopodium quinoa]	RecName: Full=Alpha N-terminal protein methyltransferase 1; EC=2.1.1.244; AltName: Full=X-Pro-Lys N-terminal protein methyltransferase 1; Short=NTM1;	SubName: Full=Uncharacterized protein {ECO:0000313|EMBL:KHG26602.1};	Methyltransferase domain
gene-LOC110682720	39.99	38.51	36.82	19.27	20.25	17.38	2341	2329	2237	1192	1187	1136	0.391	-1.354	1.59838e-14	3.95673e-13	down	NW_018743593.1	1109971	1113823	-	LOC110682720	GO:0005576,extracellular region; GO:0016788,hydrolase activity, acting on ester bonds; GO:0016042,lipid catabolic process	--	--	GDSL esterase/lipase At1g71691-like [Chenopodium quinoa]	RecName: Full=GDSL esterase/lipase At1g71691; EC=3.1.1.-; AltName: Full=Extracellular lipase At1g71691; Flags: Precursor;	SubName: Full=Uncharacterized protein {ECO:0000313|EMBL:KNA25329.1};	GDSL-like Lipase/Acylhydrolase
gene-LOC110682727	1.66	2.03	2.41	1.33	0.75	1.63	71	90	107	60	32	78	0.474	-1.078	0.00786951	0.0222819	down	NW_018743593.1	3332493	3334053	-	LOC110682727	--	--	--	--	--	--	--
gene-LOC110682737	0.71	2.07	1.69	17.44	6.45	16.19	30	90	74	776	272	761	6.945	2.796	1.94026e-10	2.89623e-09	up	NW_018742249.1	58081	62511	-	LOC110682737	GO:0009570,chloroplast stroma; GO:0004089,carbonate dehydratase activity; GO:0008270,zinc ion binding; GO:0006730,one-carbon metabolic process	K01674 carbonic anhydrase [EC:4.2.1.1] | (RefSeq) alpha carbonic anhydrase 7-like (A)	Carbonic anhydrase	alpha carbonic anhydrase 7-like [Chenopodium quinoa]	RecName: Full=Alpha carbonic anhydrase 7; Short=AtaCA7; Short=AtalphaCA7; EC=4.2.1.1; AltName: Full=Alpha carbonate dehydratase 7; Flags: Precursor;	SubName: Full=Uncharacterized protein {ECO:0000313|EMBL:KMS97057.1};	Eukaryotic-type carbonic anhydrase
gene-LOC110682747	2.46	2.41	2.17	6.37	8.06	6.28	522	529	478	1428	1713	1486	2.342	1.228	2.47784e-08	2.60418e-07	up	NW_018743593.1	350068	366160	-	LOC110682747	GO:0005634,nucleus; GO:0009506,plasmodesma; GO:0010385,double-stranded methylated DNA binding; GO:0004402,histone acetyltransferase activity; GO:0042393,histone binding; GO:0046872,metal ion binding; GO:0044154,histone H3-K14 acetylation; GO:0043971,histone H3-K18 acetylation; GO:0043972,histone H3-K23 acetylation; GO:0044030,regulation of DNA methylation; GO:0006355,regulation of transcription, …	--	--	uncharacterized protein LOC110682747 [Chenopodium quinoa]	RecName: Full=Increased DNA methylation 1 {ECO:0000303|PubMed:22700931}; AltName: Full=Histone H3 acetyltransferase IDM1 {ECO:0000305}; EC=2.3.1.- {ECO:0000255|PROSITE-ProRule:PRU00532}; AltName: Full=Protein ROS4 {ECO:0000303|PubMed:22733760}; AltName: Full=Repressor of silencing 4 {ECO:0000303|PubMed:22733760};	SubName: Full=Uncharacterized protein {ECO:0000313|EMBL:KNA22576.1};	PHD-finger
gene-LOC110682748	0.13	0.18	0.21	0.9	0.55	1.42	20	28	33	143	83	238	4.248	2.087	4.68126e-06	3.13174e-05	up	NW_018743593.1	436338	443274	+	LOC110682748	GO:0007076,mitotic chromosome condensation	K11491 condensin-2 complex subunit D3 | (RefSeq) condensin-2 complex subunit D3-like (A)	Uncharacterized conserved protein related to condensin complex subunit 1	condensin-2 complex subunit D3-like [Chenopodium quinoa]	--	SubName: Full=Uncharacterized protein {ECO:0000313|EMBL:KNA17361.1};	Nuclear condensing complex subunits, C-term domain
gene-LOC110682763	3.82	9.28	6.82	46.75	39.45	29.88	319	801	592	4129	3303	2788	4.636	2.213	3.38427e-12	6.39731e-11	up	NW_018743593.1	1353248	1359460	-	LOC110682763	GO:0005622,intracellular; GO:0010181,FMN binding; GO:0016491,oxidoreductase activity; GO:0055114,oxidation-reduction process; GO:0031408,oxylipin biosynthetic process	K05894 12-oxophytodienoic acid reductase [EC:1.3.1.42] | (RefSeq) putative 12-oxophytodienoate reductase 11 isoform X1 (A)	NADH:flavin oxidoreductase/12-oxophytodienoate reductase	putative 12-oxophytodienoate reductase 11 isoform X1 [Chenopodium quinoa]	RecName: Full=Putative 12-oxophytodienoate reductase 11; EC=1.3.1.-; AltName: Full=OPDA-reductase 11; Short=OsOPR11;	SubName: Full=12-oxophytodienoate reductase {ECO:0000313|EMBL:JAV45552.1};	NADH:flavin oxidoreductase / NADH oxidase family
gene-LOC110682765	0.48	0.51	0.31	1.35	1.53	1.25	114	126	77	342	368	335	2.541	1.345	8.14642e-06	5.17619e-05	up	NW_018743593.1	1393514	1406132	+	LOC110682765	GO:0043231,intracellular membrane-bounded organelle; GO:0004519,endonuclease activity; GO:0003723,RNA binding; GO:0009451,RNA modification	K17710 pentatricopeptide repeat domain-containing protein 1 | (RefSeq) putative pentatricopeptide repeat-containing protein At2g02150 (A)	FOG: PPR repeat	putative pentatricopeptide repeat-containing protein At1g19290 [Chenopodium quinoa]	RecName: Full=Putative pentatricopeptide repeat-containing protein At1g19290;	SubName: Full=Uncharacterized protein {ECO:0000313|EMBL:KNA12567.1};	Tetratricopeptide repeat
gene-LOC110682772	532.44	517.19	542.83	282.71	332.19	306.23	34054	34170	36027	19103	21278	21864	0.459	-1.123	2.61787e-11	4.43047e-10	down	NW_018743593.1	1671082	1674632	+	LOC110682772	GO:0005737,cytoplasm; GO:0005634,nucleus; GO:0004364,glutathione transferase activity; GO:0003746,translation elongation factor activity; GO:0006749,glutathione metabolic process	K03233 elongation factor 1-gamma | (RefSeq) elongation factor 1-gamma 2-like (A)	Glutathione S-transferase	elongation factor 1-gamma 2-like [Chenopodium quinoa]	RecName: Full=Elongation factor 1-gamma 2; Short=EF-1-gamma 2; AltName: Full=eEF-1B gamma 2;	SubName: Full=Uncharacterized protein {ECO:0000313|EMBL:KNA06800.1};	Glutathione S-transferase, N-terminal domain
gene-LOC110682789	2.48	3.51	2.18	11	10.85	7.64	673	981	613	3148	2944	2311	2.875	1.523	3.74927e-09	4.53231e-08	up	NW_018743593.1	2769138	2783963	+	LOC110682789	GO:0005829,cytosol; GO:0005886,plasma membrane; GO:0003989,acetyl-CoA carboxylase activity; GO:0005524,ATP binding; GO:0004075,biotin carboxylase activity; GO:0046872,metal ion binding; GO:0009793,embryo development ending in seed dormancy; GO:0030497,fatty acid elongation; GO:2001295,malonyl-CoA biosynthetic process; GO:0009933,meristem structural organization; GO:0010072,primary shoot apical me…	K11262 acetyl-CoA carboxylase / biotin carboxylase 1 [EC:6.4.1.2 6.3.4.14 2.1.3.15] | (RefSeq) acetyl-CoA carboxylase 1-like (A)	Acetyl-CoA carboxylase	acetyl-CoA carboxylase 1-like [Chenopodium quinoa]	RecName: Full=Acetyl-CoA carboxylase 1; Short=AtACC1; EC=6.4.1.2 {ECO:0000269|PubMed:9008389}; AltName: Full=Protein EMBRYO DEFECTIVE 22; AltName: Full=Protein GURKE; AltName: Full=Protein PASTICCINO 3; Includes: RecName: Full=Biotin carboxylase; EC=6.3.4.14;	SubName: Full=Uncharacterized protein {ECO:0000313|EMBL:KNA10199.1}; Flags: Fragment;	D-ala D-ala ligase C-terminus
gene-LOC110682790	0.35	0.48	0.27	1.26	1.32	1.18	43	62	35	166	164	164	2.715	1.441	5.70348e-05	0.000296705	up	NW_018742249.1	223349	227036	+	LOC110682790	--	--	--	uncharacterized protein LOC110682790 [Chenopodium quinoa]	--	SubName: Full=Uncharacterized protein {ECO:0000313|EMBL:KNA25688.1};	Putative gypsy type transposon
gene-LOC110682797	0	0.04	0.02	0.96	0.65	0.12	0	4	2	94	60	12	21.917	4.454	4.47903e-05	0.000238854	up	NW_018743593.1	2935962	2954793	-	LOC110682797	GO:0005887,integral component of plasma membrane; GO:0008271,secondary active sulfate transmembrane transporter activity; GO:0015116,sulfate transmembrane transporter activity; GO:0015293,symporter activity	K17470 sulfate transporter 1, high-affinity | (RefSeq) sulfate transporter 1.2-like (A)	Sulfate/bicarbonate/oxalate exchanger SAT-1 and related transporters (SLC26 family)	sulfate transporter 1.2-like [Chenopodium quinoa]	RecName: Full=Sulfate transporter 1.3;	SubName: Full=Uncharacterized protein {ECO:0000313|EMBL:KNA07942.1};	STAS domain
gene-LOC110682804	1.9	1.9	1.74	6.16	6.22	6.14	444	458	423	1523	1457	1604	2.647	1.404	7.06144e-17	2.27512e-15	up	NW_018743593.1	3206853	3222150	-	LOC110682804	--	--	--	GRIP and coiled-coil domain-containing protein 2-like [Chenopodium quinoa]	--	SubName: Full=Uncharacterized protein {ECO:0000313|EMBL:KNA04828.1}; Flags: Fragment;	N-terminal C2 in EEIG1 and EHBP1 proteins
gene-LOC110682810	6.2	5.92	4.03	1.01	1.55	1.79	295	291	199	51	74	95	0.214	-2.226	8.24981e-11	1.29912e-09	down	NW_018743593.1	3806552	3811062	+	LOC110682810	GO:0005829,cytosol; GO:0016491,oxidoreductase activity	--	Dimeric dihydrodiol dehydrogenase	uncharacterized oxidoreductase At4g09670-like [Chenopodium quinoa]	RecName: Full=Uncharacterized oxidoreductase At4g09670; EC=1.-.-.-;	SubName: Full=Uncharacterized protein {ECO:0000313|EMBL:KNA07724.1};	Oxidoreductase family, NAD-binding Rossmann fold
gene-LOC110682878	4.83	5	5.9	3.02	1.98	2.31	288	308	365	190	118	154	0.364	-1.456	4.23053e-09	5.06232e-08	down	NW_018743608.1	301851	309052	-	LOC110682878	GO:0009507,chloroplast; GO:0009534,chloroplast thylakoid; GO:0009535,chloroplast thylakoid membrane; GO:0005634,nucleus; GO:0009579,thylakoid; GO:0031977,thylakoid lumen; GO:0042802,identical protein binding; GO:0004252,serine-type endopeptidase activity; GO:0008236,serine-type peptidase activity; GO:0010206,photosystem II repair; GO:0030163,protein catabolic process; GO:0009735,response to cytok…	K08669 HtrA serine peptidase 2 [EC:3.4.21.108] | (RefSeq) putative protease Do-like 14 (A)	Serine protease	protease Do-like 1, chloroplastic [Chenopodium quinoa]	RecName: Full=Protease Do-like 1, chloroplastic; EC=3.4.21.-; AltName: Full=Protein DEGRADATION OF PERIPLASMIC PROTEINS 1; Short=DEGP PROTEASE 1; Flags: Precursor;	SubName: Full=Uncharacterized protein {ECO:0000313|EMBL:KNA05601.1};	Tricorn protease PDZ domain
gene-LOC110682888	3.07	2.71	1.97	1.49	0.95	1.65	90	82	60	46	28	54	0.413	-1.277	0.0020557	0.00701775	down	NW_018743613.1	303211	304032	-	LOC110682888	GO:0005634,nucleus; GO:0003700,DNA-binding transcription factor activity; GO:0043565,sequence-specific DNA binding; GO:0035865,cellular response to potassium ion; GO:0009873,ethylene-activated signaling pathway; GO:0048528,post-embryonic root development; GO:0009723,response to ethylene; GO:0000302,response to reactive oxygen species; GO:0006351,transcription, DNA-templated	K09286 EREBP-like factor | (RefSeq) ethylene-responsive transcription factor RAP2-11 (A)	--	ethylene-responsive transcription factor RAP2-11 [Chenopodium quinoa]	RecName: Full=Ethylene-responsive transcription factor RAP2-11; AltName: Full=Protein RELATED TO APETALA2 11;	SubName: Full=Uncharacterized protein {ECO:0000313|EMBL:KNA22703.1};	AP2 domain
gene-LOC110682891	42.18	42.41	45.1	25.1	16.45	25.85	1605	1667	1781	1009	627	1098	0.406	-1.3	3.79896e-12	7.12777e-11	down	NW_018743613.1	43370	62009	+	LOC110682891	--	--	--	uncharacterized protein LOC110682891 [Chenopodium quinoa]	--	SubName: Full=Uncharacterized protein {ECO:0000313|EMBL:KNA11015.1};	--
gene-LOC110682893	29.14	28.56	30.58	15.15	14.79	15	1599	1619	1741	878	813	919	0.402	-1.314	9.44231e-18	3.37257e-16	down	NW_018743613.1	94455	102366	-	LOC110682893	GO:0005759,mitochondrial matrix; GO:0003863,3-methyl-2-oxobutanoate dehydrogenase (2-methylpropanoyl-transferring) activity	K00167 2-oxoisovalerate dehydrogenase E1 component beta subunit [EC:1.2.4.4] | (RefSeq) 2-oxoisovalerate dehydrogenase subunit beta 1, mitochondrial-like (A)	Branched chain alpha-keto acid dehydrogenase E1, beta subunit	2-oxoisovalerate dehydrogenase subunit beta 1, mitochondrial-like [Chenopodium quinoa]	RecName: Full=2-oxoisovalerate dehydrogenase subunit beta 1, mitochondrial; EC=1.2.4.4; AltName: Full=Branched-chain alpha-keto acid dehydrogenase E1 component beta chain; Short=BCKDE1B; Short=BCKDH E1-beta; Flags: Precursor;	SubName: Full=Uncharacterized protein {ECO:0000313|EMBL:KNA11018.1};	Transketolase, C-terminal domain
gene-LOC110682895	2.54	1.92	3.36	1.34	1.95	1.51	134	105	184	75	103	89	0.489	-1.033	0.00553671	0.0164434	down	NW_018743613.1	131619	136976	+	LOC110682895	--	K08869 aarF domain-containing kinase | (RefSeq) uncharacterized protein LOC110710472 (A)	Predicted unusual protein kinase	uncharacterized protein LOC110682895 isoform X1 [Chenopodium quinoa]	--	SubName: Full=Uncharacterized protein {ECO:0000313|EMBL:KNA22996.1};	--
gene-LOC110682900	4.3	4.01	3.32	12.01	8.46	11.57	1123	1081	898	3312	2210	3372	2.158	1.109	2.44399e-09	3.056e-08	up	NW_018743613.1	257625	281693	-	LOC110682900	GO:0016021,integral component of membrane; GO:0005634,nucleus; GO:0051119,sugar transmembrane transporter activity; GO:0008643,carbohydrate transport; GO:0007275,multicellular organism development; GO:0040034,regulation of development, heterochronic; GO:0040008,regulation of growth; GO:0090213,regulation of radial pattern formation; GO:0006355,regulation of transcription, DNA-templated; GO:000635…	K15164 mediator of RNA polymerase II transcription subunit 13 | (RefSeq) mediator of RNA polymerase II transcription subunit 13-like (A)	Acyl-CoA synthetase	mediator of RNA polymerase II transcription subunit 13-like [Chenopodium quinoa]	RecName: Full=Mediator of RNA polymerase II transcription subunit 13; AltName: Full=Protein GRAND CENTRAL; AltName: Full=Protein MACCHI-BOU 2;	RecName: Full=Mediator of RNA polymerase II transcription subunit 13 {ECO:0000256|RuleBase:RU364134};	Mediator complex subunit 13 C-terminal domain
gene-LOC110682902	51.14	59.12	48.31	11.42	7.18	10.44	2704	3229	2651	638	380	616	0.143	-2.803	8.41061e-49	2.37411e-46	down	NW_018743613.1	295219	298224	-	LOC110682902	GO:0005618,cell wall; GO:0009507,chloroplast; GO:0009941,chloroplast envelope; GO:0016021,integral component of membrane; GO:0005743,mitochondrial inner membrane; GO:0005739,mitochondrion; GO:0009506,plasmodesma; GO:0005774,vacuolar membrane; GO:0005310,dicarboxylic acid transmembrane transporter activity; GO:0015367,oxoglutarate:malate antiporter activity; GO:0015142,tricarboxylic acid transmemb…	K15104 solute carrier family 25 (mitochondrial oxoglutarate transporter), member 11 | (RefSeq) mitochondrial dicarboxylate/tricarboxylate transporter DTC-like (A)	Mitochondrial oxoglutarate/malate carrier proteins	mitochondrial dicarboxylate/tricarboxylate transporter DTC-like [Chenopodium quinoa]	RecName: Full=Mitochondrial dicarboxylate/tricarboxylate transporter DTC; AltName: Full=Dicarboxylate/tricarboxylate carrier;	SubName: Full=Mitochondrial dicarboxylate transporter {ECO:0000313|EMBL:AHB08889.1};	Mitochondrial carrier protein
gene-LOC110682907	4.96	5.05	4.75	2.65	2.72	3.35	211	222	210	119	116	159	0.466	-1.103	8.82661e-06	5.55704e-05	down	NW_018743613.1	346539	349659	+	LOC110682907	GO:0030529,NA; GO:0005739,mitochondrion; GO:0004045,aminoacyl-tRNA hydrolase activity; GO:0006397,mRNA processing; GO:0008380,RNA splicing	K01056 peptidyl-tRNA hydrolase, PTH1 family [EC:3.1.1.29] | (RefSeq) peptidyl-tRNA hydrolase, mitochondrial-like (A)	Peptidyl-tRNA hydrolase	peptidyl-tRNA hydrolase, mitochondrial-like [Chenopodium quinoa]	RecName: Full=Peptidyl-tRNA hydrolase, mitochondrial; EC=3.1.1.29; AltName: Full=M-PTH; AltName: Full=Mitochondrial CRS2-like protein; AltName: Full=Mitochondrial RNA splicing factor; Flags: Precursor;	SubName: Full=Uncharacterized protein {ECO:0000313|EMBL:KNA22701.1};	Peptidyl-tRNA hydrolase
gene-LOC110682940	0.03	0.66	0.37	10.45	0.73	5	2	42	24	681	45	344	11.623	3.539	0.00541955	0.0161426	up	NW_018743616.1	611842	613572	+	LOC110682940	GO:0048046,apoplast; GO:0005618,cell wall; GO:0031012,extracellular matrix; GO:0005634,nucleus; GO:0009505,plant-type cell wall; GO:0030145,manganese ion binding; GO:0045735,nutrient reservoir activity; GO:0009409,response to cold; GO:0009735,response to cytokinin	--	--	germin-like protein subfamily 3 member 3 [Chenopodium quinoa]	RecName: Full=Germin-like protein subfamily 3 member 3; Short=AtGER3; Short=AtGLP2; Flags: Precursor;	SubName: Full=Uncharacterized protein {ECO:0000313|EMBL:KNA24004.1};	Cupin domain
gene-LOC110682948	0	0	0	0.27	0.85	1.53	0	0	0	6	18	36	81.897	6.356	0.000209433	0.000942665	up	NW_018743616.1	1192949	1193886	-	LOC110682948	--	--	--	--	--	--	--
gene-LOC110682959	2.31	3.08	2.41	1.54	1.28	1.76	108	149	117	76	60	92	0.462	-1.114	0.000365169	0.00154089	down	NW_018743616.1	54971	66059	+	LOC110682959	GO:0005834,heterotrimeric G-protein complex; GO:0005886,plasma membrane; GO:0004871,NA; GO:0007186,G protein-coupled receptor signaling pathway; GO:0009737,response to abscisic acid	--	--	guanine nucleotide-binding protein subunit gamma 3-like [Chenopodium quinoa]	RecName: Full=Guanine nucleotide-binding protein subunit gamma 3; AltName: Full=Ggamma-subunit 3; AltName: Full=Heterotrimeric G protein gamma-subunit 3; Short=AtAGG3; Flags: Precursor;	SubName: Full=Uncharacterized protein {ECO:0000313|EMBL:KMS95802.1};	GGL domain
gene-LOC110682962	58.51	61.38	60.98	166.82	138.94	175.4	3121	3382	3375	9401	7422	10444	2.092	1.065	1.59526e-16	4.94191e-15	up	NW_018743616.1	148183	154517	+	LOC110682962	GO:0005615,extracellular space; GO:0005764,lysosome; GO:0004197,cysteine-type endopeptidase activity; GO:0006955,immune response; GO:0051603,proteolysis involved in cellular protein catabolic process	K01366 cathepsin H [EC:3.4.22.16] | (RefSeq) thiol protease aleurain-like (A)	Cysteine proteinase Cathepsin L	thiol protease aleurain-like [Chenopodium quinoa]	RecName: Full=Thiol protease aleurain-like; EC=3.4.22.16; Flags: Precursor;	SubName: Full=Uncharacterized protein {ECO:0000313|EMBL:KNA13820.1};	Peptidase C1-like family
gene-LOC110682965	36.7	38.04	34.35	17.28	8.74	19	1317	1410	1279	655	314	761	0.32	-1.642	2.42858e-10	3.5688e-09	down	NW_018743616.1	212750	215825	+	LOC110682965	--	--	--	uncharacterized protein LOC110682965 [Chenopodium quinoa]	--	SubName: Full=Uncharacterized protein {ECO:0000313|EMBL:KNA21652.1};	--
gene-LOC110682966	7.45	8.47	6.81	20.9	20.28	17.55	518	608	491	1535	1412	1362	2.049	1.035	9.55821e-08	8.96897e-07	up	NW_018743616.1	228263	233359	-	LOC110682966	GO:0005829,cytosol	K15082 DNA repair protein RAD7 | (RefSeq) F-box/LRR-repeat protein 14-like (A)	Leucine rich repeat proteins, some proteins contain F-box	F-box/LRR-repeat protein 14-like [Chenopodium quinoa]	RecName: Full=F-box protein At3g58530;	SubName: Full=Uncharacterized protein {ECO:0000313|EMBL:KMS96218.1};	Ste50p, sterile alpha motif
gene-LOC110682970	2.06	2.43	2.12	9.78	14.84	10.37	557	678	595	2796	4020	3130	4.246	2.086	6.66661e-17	2.15157e-15	up	NW_018743616.1	341369	351739	-	LOC110682970	GO:0005739,mitochondrion; GO:0003968,RNA-directed 5'-3' RNA polymerase activity; GO:0003964,RNA-directed DNA polymerase activity	--	FOG: Transposon-encoded proteins with TYA, reverse transcriptase, integrase domains in various combinations	uncharacterized protein LOC110682970 [Chenopodium quinoa]	RecName: Full=RNA-directed DNA polymerase homolog; EC=2.7.7.48; AltName: Full=Reverse transcriptase homolog;	SubName: Full=Uncharacterized protein {ECO:0000313|EMBL:CAN65719.1};	Baculovirus polyhedron envelope protein, PEP, C terminus
gene-LOC110682974	0.3	0.41	0.29	5.87	0.12	2.71	10	14	10	205	4	100	6.564	2.715	0.00414381	0.0128478	up	NW_018743616.1	624082	625008	+	LOC110682974	GO:0048046,apoplast; GO:0005618,cell wall; GO:0031012,extracellular matrix; GO:0005634,nucleus; GO:0009505,plant-type cell wall; GO:0030145,manganese ion binding; GO:0045735,nutrient reservoir activity; GO:0009409,response to cold; GO:0009735,response to cytokinin	--	--	germin-like protein subfamily 3 member 3 [Chenopodium quinoa]	RecName: Full=Germin-like protein subfamily 3 member 3; Short=AtGER3; Short=AtGLP2; Flags: Precursor;	SubName: Full=Uncharacterized protein {ECO:0000313|EMBL:KNA24004.1};	Cupin domain
gene-LOC110682975	0.07	0.38	0.06	3.57	1.07	1.06	6	35	6	339	96	106	8.758	3.131	2.1537e-05	0.000123652	up	NW_018743616.1	645911	648429	+	LOC110682975	--	--	--	--	--	--	--
gene-LOC110682987	0.76	1.82	1.23	5.62	2	5.21	52	128	87	405	137	397	2.614	1.386	0.00159626	0.00562079	up	NW_018743616.1	1265340	1269790	-	LOC110682987	--	--	--	--	--	--	--
gene-LOC110682990	21.06	21.73	19.39	15.26	6.05	15.33	1670	1780	1595	1278	480	1357	0.455	-1.135	0.00014875	0.000697382	down	NW_018743616.1	1334936	1337622	+	LOC110682990	GO:0005634,nucleus; GO:0005524,ATP binding; GO:0048366,leaf development; GO:0006355,regulation of transcription, DNA-templated; GO:0006351,transcription, DNA-templated	K15601 lysine-specific demethylase 3 [EC:1.14.11.-] | (RefSeq) lysine-specific demethylase JMJ25-like (A)	--	growth-regulating factor 6-like [Chenopodium quinoa]	RecName: Full=Growth-regulating factor 5; Short=AtGRF5; AltName: Full=Transcription activator GRF5;	SubName: Full=Uncharacterized protein {ECO:0000313|EMBL:KMS96188.1};	QLQ
gene-LOC110682994	0.05	0.17	0.06	1.72	0.18	1.53	4	14	5	141	14	133	9.112	3.188	0.000155802	0.000726302	up	NW_018743616.1	1428110	1430674	+	LOC110682994	GO:0016021,integral component of membrane; GO:0020037,heme binding; GO:0005506,iron ion binding; GO:0004497,monooxygenase activity; GO:0016705,oxidoreductase activity, acting on paired donors, with incorporation or reduction of molecular oxygen	K15639 PHYB activation tagged suppressor 1 [EC:1.14.-.-] | (RefSeq) cytochrome P450 734A1-like (A)	Cytochrome P450 CYP4/CYP19/CYP26 subfamilies	cytochrome P450 CYP72A219-like isoform X1 [Chenopodium quinoa]	RecName: Full=Cytochrome P450 CYP72A219; EC=1.14.-.-; AltName: Full=Cytochrome P450 CYP72A129;	SubName: Full=Uncharacterized protein {ECO:0000313|EMBL:KMS96185.1};	Cytochrome P450
gene-LOC110682998	1.86	1.47	2.32	0.41	0.35	0.61	111	91	144	26	21	41	0.191	-2.388	4.89597e-09	5.77997e-08	down	NW_018743616.1	1463314	1465654	-	LOC110682998	GO:0005634,nucleus; GO:0003677,DNA binding; GO:0006355,regulation of transcription, DNA-templated; GO:0006351,transcription, DNA-templated	K09422 transcription factor MYB, plant | (RefSeq) transcription repressor MYB6-like (A)	Transcription factor, Myb superfamily	transcription repressor MYB6-like [Chenopodium quinoa]	RecName: Full=Anthocyanin regulatory C1 protein;	SubName: Full=Uncharacterized protein {ECO:0000313|EMBL:KMS96183.1};	Myb-like DNA-binding domain
gene-LOC110683007	0.12	0.09	0.22	0.67	0.52	0.43	18	14	34	104	76	71	2.914	1.543	0.00272678	0.00897184	up	NW_018743616.1	1548308	1552525	-	LOC110683007	--	--	--	--	--	--	--
gene-LOC110683008	0.22	0.21	0.28	1.32	0.27	1.4	16	16	21	102	20	115	3.25	1.7	0.00943633	0.0260077	up	NW_018743616.1	1572580	1574639	-	LOC110683008	GO:0005886,plasma membrane; GO:0060918,auxin transport; GO:0009734,auxin-activated signaling pathway; GO:0010929,positive regulation of auxin mediated signaling pathway	--	--	protein BIG GRAIN 1-like A [Chenopodium quinoa]	RecName: Full=Protein BIG GRAIN 1-like A {ECO:0000305};	SubName: Full=Uncharacterized protein {ECO:0000313|EMBL:KNA03887.1};	--
gene-LOC110683009	0.33	0.1	0.08	0.73	0.63	0.68	50	16	13	116	95	114	3.084	1.625	0.00506118	0.0152245	up	NW_018743616.1	1574734	1585085	-	LOC110683009	GO:0009507,chloroplast; GO:0009570,chloroplast stroma; GO:0005829,cytosol; GO:0050152,omega-amidase activity; GO:0008270,zinc ion binding; GO:0006108,malate metabolic process; GO:0006807,nitrogen compound metabolic process; GO:0006107,oxaloacetate metabolic process	K13566 omega-amidase [EC:3.5.1.3] | (RefSeq) omega-amidase, chloroplastic-like (A)	Carbon-nitrogen hydrolase	omega-amidase, chloroplastic-like [Chenopodium quinoa]	RecName: Full=Omega-amidase, chloroplastic; EC=3.5.1.3 {ECO:0000269|PubMed:24461228}; AltName: Full=Nitrilase-like protein 3; Flags: Precursor;	SubName: Full=Uncharacterized protein {ECO:0000313|EMBL:KMS96104.1};	Carbon-nitrogen hydrolase
gene-LOC110683010	0.29	0.23	0.19	1.54	0.78	1.46	21	17	14	117	56	117	4.146	2.052	2.26587e-05	0.00012931	up	NW_018743616.1	1587420	1596670	-	LOC110683010	GO:0005634,nucleus	--	--	protein Brevis radix-like 4 [Chenopodium quinoa]	RecName: Full=Protein Brevis radix-like 4; Short=AtBRXL4;	SubName: Full=Uncharacterized protein {ECO:0000313|EMBL:KNA06578.1};	Transcription factor BRX N-terminal domain
gene-LOC110683016	29.03	22.02	29.32	18.62	6.33	19.22	1414	1108	1482	958	309	1045	0.423	-1.242	0.000362809	0.00153263	down	NW_018743616.1	1746636	1751878	+	LOC110683016	GO:0005634,nucleus; GO:0003677,DNA binding; GO:0042393,histone binding; GO:0046872,metal ion binding; GO:0003714,transcription corepressor activity; GO:0016569,covalent chromatin modification; GO:0006355,regulation of transcription, DNA-templated; GO:0009651,response to salt stress; GO:0009414,response to water deprivation; GO:0006351,transcription, DNA-templated	--	Uncharacterized PHD Zn-finger protein	PHD finger protein ALFIN-LIKE 4-like [Chenopodium quinoa]	RecName: Full=PHD finger protein ALFIN-LIKE 5; Short=Protein AL5;	SubName: Full=Alfin 1-like protein {ECO:0000313|EMBL:ATU47228.1};	PHD-finger
gene-LOC110683024	1.39	1.41	1.26	7.14	2.53	5.69	278	293	263	1515	509	1276	2.925	1.548	1.6968e-06	1.24262e-05	up	NW_018743616.1	1880270	1897124	-	LOC110683024	GO:0016459,myosin complex; GO:0009506,plasmodesma; GO:0035619,root hair tip; GO:0030133,transport vesicle; GO:0003779,actin binding; GO:0005524,ATP binding; GO:0005516,calmodulin binding; GO:0003774,motor activity; GO:0030048,actin filament-based movement; GO:0051645,Golgi localization; GO:0048467,gynoecium development; GO:0090436,leaf pavement cell development; GO:0051646,mitochondrion localizat…	K10357 myosin V | (RefSeq) myosin-17-like (A)	Myosin class V heavy chain	myosin-17-like [Chenopodium quinoa]	RecName: Full=Myosin-17; AltName: Full=Myosin XI K; Short=AtXIK;	SubName: Full=Uncharacterized protein {ECO:0000313|EMBL:KNA22249.1};	AAA ATPase domain
gene-LOC110683026	11.38	11.98	11.67	7.04	9.1	4.98	422	459	449	276	338	206	0.483	-1.051	0.000417519	0.00173469	down	NW_018743616.1	1902300	1908605	-	LOC110683026	GO:0016021,integral component of membrane	--	--	uncharacterized protein LOC110683026 [Chenopodium quinoa]	--	SubName: Full=Uncharacterized protein {ECO:0000313|EMBL:KNA09605.1};	Super-infection exclusion protein B
gene-LOC110683027	0.22	0.67	0.65	1.27	2.19	1.36	21	67	65	130	212	147	2.533	1.341	0.00754784	0.0214756	up	NW_018743616.1	1946337	1949053	-	LOC110683027	GO:0016021,integral component of membrane	--	--	serine/arginine repetitive matrix protein 1-like [Chenopodium quinoa]	--	SubName: Full=Uncharacterized protein {ECO:0000313|EMBL:KNA09606.1};	Cotton fibre expressed protein
gene-LOC110683037	0.18	0.16	0.08	6.68	5.09	3.58	13	12	6	515	372	292	29.191	4.867	1.51027e-28	1.33472e-26	up	NW_018743616.1	2312355	2314403	-	LOC110683037	GO:0005634,nucleus; GO:0046872,metal ion binding; GO:0004518,nuclease activity	--	Predicted transposase	protein ALP1-like [Chenopodium quinoa]	RecName: Full=Protein ALP1-like {ECO:0000305}; EC=3.1.-.-;	SubName: Full=Uncharacterized protein {ECO:0000313|EMBL:KNA24991.1};	Plant transposon protein
gene-LOC110683052	3.02	3.55	3.3	0.86	1.36	1.27	228	277	259	69	103	107	0.282	-1.828	1.29302e-09	1.69142e-08	down	NW_018743616.1	2713130	2716079	-	LOC110683052	GO:0005634,nucleus; GO:0003700,DNA-binding transcription factor activity; GO:0043565,sequence-specific DNA binding; GO:0006351,transcription, DNA-templated	K09419 heat shock transcription factor, other eukaryote | (RefSeq) heat stress transcription factor A-7a-like (A)	Heat shock transcription factor	heat stress transcription factor A-7a-like [Chenopodium quinoa]	RecName: Full=Heat shock factor protein HSF30; AltName: Full=Heat shock transcription factor 30; Short=HSTF 30; AltName: Full=Heat stress transcription factor;	SubName: Full=Heat stress transcription factor HSF {ECO:0000313|EMBL:ABM55235.1}; SubName: Full=Putative heat shock factor {ECO:0000313|EMBL:ABH08433.1};	HSF-type DNA-binding
gene-LOC110683065	10.72	14.37	15.06	8.86	3.79	9.53	506	701	738	442	179	502	0.428	-1.225	0.000126274	0.00060269	down	NW_018743616.1	2980143	2986337	+	LOC110683065	--	K06889 uncharacterized protein | (RefSeq) putative uncharacterized protein YDL057W (A)	Predicted esterase	mycophenolic acid acyl-glucuronide esterase, mitochondrial-like [Chenopodium quinoa]	--	SubName: Full=Uncharacterized protein {ECO:0000313|EMBL:KNA13464.1};	Putative esterase
gene-LOC110683078	0.08	0.08	0.06	0.47	0.81	0.24	10	10	8	61	100	33	5.543	2.471	0.000295759	0.00127692	up	NW_018743616.1	3167480	3170943	-	LOC110683078	--	--	--	--	--	--	--
gene-LOC110683079	0.1	0.14	0.07	1.45	0.56	0.76	14	20	10	217	80	120	7.112	2.83	6.02925e-08	5.88078e-07	up	NW_018743616.1	3191406	3195377	-	LOC110683079	GO:0005887,integral component of plasma membrane; GO:0043231,intracellular membrane-bounded organelle; GO:0005524,ATP binding; GO:0005388,calcium-transporting ATPase activity; GO:0005516,calmodulin binding; GO:0046872,metal ion binding	K01537 P-type Ca2+ transporter type 2C [EC:7.2.2.10] | (RefSeq) putative calcium-transporting ATPase 13, plasma membrane-type (A)	Calcium transporting ATPase	putative calcium-transporting ATPase 13, plasma membrane-type [Chenopodium quinoa]	RecName: Full=Putative calcium-transporting ATPase 13, plasma membrane-type; EC=3.6.3.8; AltName: Full=Ca(2+)-ATPase isoform 13;	RecName: Full=Calcium-transporting ATPase {ECO:0000256|RuleBase:RU361146}; EC=3.6.3.8 {ECO:0000256|RuleBase:RU361146};	haloacid dehalogenase-like hydrolase
gene-LOC110683083	0.63	1.4	1.09	3.18	2.1	3.27	24	55	43	128	80	139	2.151	1.105	0.00914467	0.0253312	up	NW_018742263.1	6363631	6364698	-	LOC110683083	--	--	--	protein E6-like [Chenopodium quinoa]	--	SubName: Full=Uncharacterized protein {ECO:0000313|EMBL:KNA15890.1};	--
gene-LOC110683084	2.74	3.24	2.35	12.26	5.44	11.73	586	716	522	2769	1165	2798	2.737	1.453	2.96217e-07	2.52522e-06	up	NW_018743616.1	3395513	3407259	+	LOC110683084	GO:0016021,integral component of membrane; GO:0005886,plasma membrane; GO:0005524,ATP binding; GO:0016301,kinase activity; GO:0004674,protein serine/threonine kinase activity; GO:0004675,transmembrane receptor protein serine/threonine kinase activity; GO:0030154,cell differentiation; GO:0007166,cell surface receptor signaling pathway; GO:0042335,cuticle development; GO:1905393,plant organ formati…	K13430 serine/threonine-protein kinase PBS1 [EC:2.7.11.1] | (RefSeq) serine/threonine-protein kinase PBS1-like (A)	Serine/threonine protein kinase	proline-rich protein 36-like isoform X1 [Chenopodium quinoa]	RecName: Full=Receptor-like serine/threonine-protein kinase ALE2; EC=2.7.11.1; AltName: Full=Protein ABNORMAL LEAF SHAPE 2; Flags: Precursor;	SubName: Full=Uncharacterized protein {ECO:0000313|EMBL:KNA19120.1};	Phosphotransferase enzyme family
gene-LOC110683090	6.2	6.23	7.74	16.17	27.57	16.95	206	214	267	568	918	629	2.419	1.274	4.57813e-05	0.000243692	up	NW_018743616.1	3602346	3603651	-	LOC110683090	--	--	--	uncharacterized protein LOC110683090 isoform X1 [Chenopodium quinoa]	--	--	--
gene-LOC110683097	2.24	0.86	0.89	7.08	4.44	3.76	337	133	139	1124	669	631	2.995	1.583	0.00012847	0.000612397	up	NW_018743616.1	4060574	4082800	+	LOC110683097	--	--	--	--	--	--	--
gene-LOC110683103	0.88	1.14	0.81	0.12	0.29	0.45	21	28	20	3	7	12	0.242	-2.046	0.00932791	0.0257704	down	NW_018743616.1	300721	301386	+	LOC110683103	GO:0005634,nucleus; GO:0008483,transaminase activity; GO:0016458,gene silencing; GO:0010073,meristem maintenance; GO:0010082,regulation of root meristem growth	--	--	uncharacterized protein LOC110683103 [Chenopodium quinoa]	RecName: Full=Protein MAIN-LIKE 1 {ECO:0000303|PubMed:24635680};	SubName: Full=Uncharacterized protein {ECO:0000313|EMBL:EYU45049.1};	Plant mobile domain
gene-LOC110683152	0.13	0.32	0.18	1.09	1.43	1.67	11	28	16	97	120	157	5.224	2.385	6.959e-07	5.48956e-06	up	NW_018743623.1	45000	50392	+	LOC110683152	--	--	--	--	--	--	--
gene-LOC110683155	6.09	5.47	5.01	2.35	3.33	2.61	376	349	321	153	206	180	0.398	-1.328	1.18597e-06	8.94501e-06	down	NW_018743623.1	136624	143742	-	LOC110683155	GO:0009507,chloroplast; GO:0009570,chloroplast stroma; GO:0005829,cytosol; GO:0005507,copper ion binding; GO:0004425,indole-3-glycerol-phosphate synthase activity; GO:0000162,tryptophan biosynthetic process	K01609 indole-3-glycerol phosphate synthase [EC:4.1.1.48] | (RefSeq) indole-3-glycerol phosphate synthase, chloroplastic-like isoform X1 (A)	Anthranilate synthase component II	indole-3-glycerol phosphate synthase, chloroplastic-like isoform X2 [Chenopodium quinoa]	RecName: Full=Indole-3-glycerol phosphate synthase, chloroplastic {ECO:0000303|PubMed:7610197}; Short=IGPS {ECO:0000303|PubMed:7610197}; EC=4.1.1.48 {ECO:0000269|PubMed:7610197}; Flags: Precursor;	SubName: Full=Uncharacterized protein {ECO:0000313|EMBL:KNA03126.1};	Indole-3-glycerol phosphate synthase
gene-LOC110683158	4.03	3.35	4.39	2.55	2.2	1.55	287	246	324	192	157	123	0.424	-1.239	2.84778e-05	0.000158677	down	NW_018743623.1	173487	180410	-	LOC110683158	GO:0009507,chloroplast	--	Uncharacterized conserved protein	LOW QUALITY PROTEIN: probable transcriptional regulatory protein At2g25830 [Chenopodium quinoa]	RecName: Full=Probable transcriptional regulatory protein At2g25830;	SubName: Full=Uncharacterized protein {ECO:0000313|EMBL:EMJ23890.1};	Transcriptional regulator
gene-LOC110683159	0.49	0.42	0.53	1.29	1.43	1.75	92	83	104	257	270	369	2.441	1.288	2.53635e-06	1.78854e-05	up	NW_018743623.1	190232	197437	+	LOC110683159	GO:0043531,ADP binding; GO:0005524,ATP binding; GO:0006952,defense response	K13457 disease resistance protein RPM1 | (RefSeq) disease resistance protein RPM1-like (A)	Apoptotic ATPase	putative disease resistance protein RGA1 [Chenopodium quinoa]	RecName: Full=Putative disease resistance protein RGA1; AltName: Full=RGA3-blb;	SubName: Full=putative disease resistance protein RGA3 {ECO:0000313|RefSeq:XP_016731984.1};	AAA domain
gene-LOC110683165	6.83	7.29	6.23	3.99	3.87	3.72	539	594	510	333	306	328	0.45	-1.151	2.25489e-09	2.83737e-08	down	NW_018743623.1	242946	246708	-	LOC110683165	GO:0000785,chromatin; GO:0005829,cytosol; GO:0005634,nucleus; GO:0003682,chromatin binding; GO:0005085,guanyl-nucleotide exchange factor activity; GO:0042802,identical protein binding; GO:0009881,photoreceptor activity; GO:0042803,protein homodimerization activity; GO:0009649,entrainment of circadian clock; GO:0018298,protein-chromophore linkage; GO:0009411,response to UV; GO:0010224,response to …	--	FOG: RCC1 domain	ultraviolet-B receptor UVR8-like [Chenopodium quinoa]	RecName: Full=Ultraviolet-B receptor UVR8; AltName: Full=Protein UV-B RESISTANCE 8; AltName: Full=RCC1 domain-containing protein UVR8;	SubName: Full=Uncharacterized protein {ECO:0000313|EMBL:KNA24437.1};	Regulator of chromosome condensation (RCC1) repeat
gene-LOC110683168	1.66	1.58	1.2	4.75	2.74	5.29	60	59	45	181	99	213	2.238	1.162	0.0014436	0.00515135	up	NW_018743623.1	311283	315190	+	LOC110683168	--	--	--	uncharacterized protein LOC110683168 [Chenopodium quinoa]	--	SubName: Full=Uncharacterized protein {ECO:0000313|EMBL:KNA10335.1};	--
gene-LOC110683181	0.03	0.06	0.06	0.32	0.38	0.41	2	4	4	23	26	31	6.144	2.619	0.00203422	0.00695462	up	NW_018743623.1	657821	660491	+	LOC110683181	GO:0005887,integral component of plasma membrane; GO:0015173,aromatic amino acid transmembrane transporter activity	K03834 tyrosine-specific transport protein | (RefSeq) uncharacterized protein LOC110736350 (A)	--	uncharacterized protein LOC110683181 [Chenopodium quinoa]	--	SubName: Full=Uncharacterized protein {ECO:0000313|EMBL:KNA13766.1};	Transmembrane amino acid transporter protein
gene-LOC110683184	0.07	0.07	0	1.51	1.23	0.78	4	4	0	88	68	48	19.626	4.295	1.68951e-07	1.51113e-06	up	NW_018743623.1	685898	689171	-	LOC110683184	GO:0005509,calcium ion binding; GO:0005544,calcium-dependent phospholipid binding; GO:0009409,response to cold; GO:0009408,response to heat; GO:0009651,response to salt stress; GO:0009414,response to water deprivation	K17098 annexin D | (RefSeq) annexin-like protein RJ4 (A)	Annexin	annexin-like protein RJ4 [Chenopodium quinoa]	RecName: Full=Annexin D8; AltName: Full=AnnAt8;	SubName: Full=Uncharacterized protein {ECO:0000313|EMBL:KNA13761.1};	Annexin
gene-LOC110683188	0.31	0.31	0.43	1.17	1.65	1.03	42	43	59	165	221	153	2.927	1.549	5.82167e-05	0.000301774	up	NW_018743623.1	794567	798318	+	LOC110683188	GO:0016021,integral component of membrane; GO:0005886,plasma membrane; GO:0009506,plasmodesma; GO:0016757,transferase activity, transferring glycosyl groups; GO:0099402,plant organ development	--	--	protein QUIRKY-like [Chenopodium quinoa]	RecName: Full=Protein QUIRKY {ECO:0000303|PubMed:19180193};	SubName: Full=Uncharacterized protein {ECO:0000313|EMBL:KNA06939.1};	Plant protein of unknown function (DUF639)
gene-LOC110683222	0.81	1.16	0.58	8.44	5.8	9.77	152	226	114	1675	1091	2048	7.343	2.876	5.73218e-24	3.66935e-22	up	NW_018743631.1	4	15704	-	LOC110683222	--	--	--	--	--	--	--
gene-LOC110683223	277.2	253.59	240.53	159.74	106.09	151.35	20001	18901	18009	12177	7666	12191	0.423	-1.242	3.81326e-13	8.10772e-12	down	NW_018743635.1	37908	46118	+	LOC110683223	GO:0005737,cytoplasm; GO:0000234,phosphoethanolamine N-methyltransferase activity; GO:0006656,phosphatidylcholine biosynthetic process	K05929 phosphoethanolamine N-methyltransferase [EC:2.1.1.103] | (RefSeq) phosphoethanolamine N-methyltransferase (A)	SAM-dependent methyltransferases	phosphoethanolamine N-methyltransferase [Chenopodium quinoa]	RecName: Full=Phosphoethanolamine N-methyltransferase; EC=2.1.1.103;	SubName: Full=Phosphoethanolamine N-methyltransferase {ECO:0000313|EMBL:AEY75253.1};	Ribosomal protein L11 methyltransferase (PrmA)
gene-LOC110683240	0	0	0	0.16	0	0.27	0	0	0	13	0	24	47.375	5.566	0.0201409	0.0495984	up	NW_018743649.1	972239	976005	+	LOC110683240	GO:0005739,mitochondrion	K15803 (-)-germacrene D synthase [EC:4.2.3.75] | (RefSeq) (-)-germacrene D synthase-like (A)	FOG: Reverse transcriptase	uncharacterized protein LOC110683240 [Chenopodium quinoa]	RecName: Full=Uncharacterized mitochondrial protein AtMg01250; AltName: Full=ORF102;	SubName: Full=Uncharacterized protein {ECO:0000313|EnsemblPlants:Bra033839.1-P};	zinc-binding in reverse transcriptase
gene-LOC110683248	0.27	0.19	0.08	1.53	1.44	1.24	43	31	13	253	225	216	6.083	2.605	5.51766e-09	6.45348e-08	up	NW_018743649.1	83770	88159	+	LOC110683248	--	--	--	uncharacterized protein LOC110683248 [Chenopodium quinoa]	--	SubName: Full=Uncharacterized protein {ECO:0000313|EMBL:KMS96286.1};	Putative gypsy type transposon
gene-LOC110683262	12.89	13.76	16.86	41.69	32.14	43.58	350	386	475	1196	874	1321	2.117	1.082	2.72735e-08	2.83958e-07	up	NW_018743649.1	940683	942261	-	LOC110683262	--	--	--	--	--	--	--
gene-LOC110683267	0	0	0.02	0.36	0.89	0.75	0	0	2	40	93	87	85.906	6.425	1.44325e-07	1.30788e-06	up	NW_018743649.1	976015	982629	-	LOC110683267	--	--	--	--	--	--	--
gene-LOC110683276	0.51	1.1	0.86	9.02	10.86	1.14	20	45	35	376	429	50	6.935	2.794	4.11812e-05	0.000221765	up	NW_018743652.1	143114	148672	-	LOC110683276	GO:0016021,integral component of membrane; GO:0005886,plasma membrane; GO:0031201,SNARE complex; GO:0005484,SNAP receptor activity; GO:0000149,SNARE binding; GO:0006887,exocytosis; GO:0015031,protein transport; GO:0006906,vesicle fusion	K08516 synaptobrevin homolog YKT6 | (RefSeq) VAMP-like protein YKT61 (A)	SNARE protein YKT6, synaptobrevin/VAMP syperfamily	VAMP-like protein YKT61 [Chenopodium quinoa]	RecName: Full=VAMP-like protein YKT61; Short=AtYKT61; AltName: Full=Geranylgeranylated protein 1; Short=AtGP1; Flags: Precursor;	SubName: Full=Uncharacterized protein {ECO:0000313|EMBL:KMS96405.1};	Regulated-SNARE-like domain
gene-LOC110683289	0.87	1.11	1.91	0.12	0.45	0.23	41	54	93	6	21	12	0.165	-2.599	7.22044e-05	0.000366743	down	NW_018743669.1	397397	398712	+	LOC110683289	GO:0016021,integral component of membrane; GO:0005773,vacuole; GO:0005375,copper ion transmembrane transporter activity	K14686 solute carrier family 31 (copper transporter), member 1 | (RefSeq) copper transporter 6-like (A)	Copper transporter	copper transporter 6-like [Chenopodium quinoa]	RecName: Full=Copper transporter 6; Short=AtCOPT6;	SubName: Full=Uncharacterized protein {ECO:0000313|EMBL:KNA10675.1};	PAP2 superfamily
gene-LOC110683311	1.69	2.04	1.68	6.64	6.48	8.01	111	138	114	460	425	586	3.081	1.623	7.33657e-13	1.50247e-11	up	NW_018743669.1	1004322	1007220	-	LOC110683311	GO:0005576,extracellular region; GO:0004190,aspartic-type endopeptidase activity; GO:0030163,protein catabolic process; GO:0006508,proteolysis	K22683 aspartyl protease family protein [EC:3.4.23.-] | (RefSeq) aspartic proteinase nepenthesin-2-like (A)	Aspartyl protease	aspartic proteinase CDR1-like [Chenopodium quinoa]	RecName: Full=Probable aspartic protease At2g35615; EC=3.4.-.-; Flags: Precursor;	SubName: Full=Uncharacterized protein {ECO:0000313|EMBL:KNA25909.1};	Aspartyl protease
gene-LOC110683352	0	0.04	0	0.26	0.27	0.08	0	4	0	26	26	8	12.047	3.591	0.0119221	0.0317977	up	NW_018743669.1	188263	190912	+	LOC110683352	GO:0016021,integral component of membrane; GO:0005886,plasma membrane; GO:0005524,ATP binding; GO:0030246,carbohydrate binding; GO:0004674,protein serine/threonine kinase activity; GO:0042742,defense response to bacterium; GO:0009555,pollen development	K13418 somatic embryogenesis receptor kinase 1 [EC:2.7.10.1 2.7.11.1] | (RefSeq) somatic embryogenesis receptor kinase 2 (A)	--	L-type lectin-domain containing receptor kinase IV.1-like [Chenopodium quinoa]	RecName: Full=L-type lectin-domain containing receptor kinase IV.2 {ECO:0000303|PubMed:19773388}; Short=Arabidopsis thaliana lectin-receptor kinase a4 {ECO:0000303|PubMed:19773388}; Short=AthlecRK-a4 {ECO:0000303|Ref.6}; Short=LecRK-IV.2 {ECO:0000303|PubMed:19773388}; EC=2.7.11.1 {ECO:0000255|PROSITE-ProRule:PRU00159}; AltName: Full=Protein SMALL, GLUED-TOGETHER, AND COLLAPSED POLLEN {ECO:0000303…	SubName: Full=probable L-type lectin-domain containing receptor kinase II.1 {ECO:0000313|RefSeq:XP_018855504.1};	Fungal protein kinase
gene-LOC110683354	8.63	8.07	6.19	5.08	3.21	4.61	615	594	458	383	229	367	0.441	-1.181	7.55034e-07	5.91165e-06	down	NW_018743669.1	199196	203098	-	LOC110683354	GO:0009507,chloroplast; GO:0009941,chloroplast envelope; GO:0031969,chloroplast membrane; GO:0016021,integral component of membrane; GO:0005355,glucose transmembrane transporter activity; GO:0005351,carbohydrate:proton symporter activity; GO:0046323,glucose import; GO:0035428,NA	K08150 MFS transporter, SP family, solute carrier family 2 (myo-inositol transporter), member 13 | (RefSeq) inositol transporter 1-like isoform X1 (A)	Predicted transporter (major facilitator superfamily)	D-xylose-proton symporter-like 3, chloroplastic [Chenopodium quinoa]	RecName: Full=D-xylose-proton symporter-like 3, chloroplastic; Flags: Precursor;	SubName: Full=Uncharacterized protein {ECO:0000313|EMBL:KNA20180.1};	Major Facilitator Superfamily
gene-LOC110683364	7.08	5.75	5.85	0.56	1.6	0.56	535	449	459	45	121	47	0.118	-3.078	4.84041e-12	8.98373e-11	down	NW_018743669.1	270407	273704	+	LOC110683364	GO:0046872,metal ion binding; GO:0004722,protein serine/threonine phosphatase activity	K14497 protein phosphatase 2C [EC:3.1.3.16] | (RefSeq) probable protein phosphatase 2C 24 (A)	Serine/threonine protein phosphatase	probable protein phosphatase 2C 24 [Chenopodium quinoa]	RecName: Full=Probable protein phosphatase 2C 24; Short=AtPP2C24; EC=3.1.3.16;	SubName: Full=Uncharacterized protein {ECO:0000313|EMBL:KNA15599.1};	Protein phosphatase 2C
gene-LOC110683366	4.85	6.27	6.8	18.41	15.11	18.8	233	311	339	934	727	1008	2.297	1.2	3.07807e-09	3.77768e-08	up	NW_018743669.1	287924	292116	-	LOC110683366	GO:0009941,chloroplast envelope; GO:0005783,endoplasmic reticulum; GO:0005789,endoplasmic reticulum membrane; GO:0016021,integral component of membrane; GO:0000254,C-4 methylsterol oxidase activity; GO:0005506,iron ion binding; GO:0080065,4-alpha-methyl-delta7-sterol oxidation; GO:0009793,embryo development ending in seed dormancy; GO:0016126,sterol biosynthetic process	K14424 plant 4alpha-monomethylsterol monooxygenase [EC:1.14.18.11] | (RefSeq) methylsterol monooxygenase 2-2-like (A)	C-4 sterol methyl oxidase	methylsterol monooxygenase 2-2-like [Chenopodium quinoa]	RecName: Full=Methylsterol monooxygenase 2-2; EC=1.14.18.9; AltName: Full=Sterol 4-alpha-methyl-oxidase 1; Short=AtSMO1; AltName: Full=Sterol 4-alpha-methyl-oxidase 2-2;	SubName: Full=Uncharacterized protein {ECO:0000313|EMBL:KNA21486.1};	Fatty acid hydroxylase superfamily
gene-LOC110683369	26.1	29.98	31.42	13.16	4.37	13.37	1663	1973	2077	886	279	951	0.272	-1.877	2.97096e-08	3.06872e-07	down	NW_018743669.1	298198	303329	+	LOC110683369	--	--	--	myosin-1-like isoform X1 [Chenopodium quinoa]	--	SubName: Full=Uncharacterized protein {ECO:0000313|EMBL:KNA05327.1};	Growth-arrest specific micro-tubule binding
gene-LOC110683372	2.93	3.62	3.5	7.94	11.04	6.24	295	377	366	845	1114	702	2.015	1.011	0.000523724	0.00211802	up	NW_018743669.1	318480	324070	-	LOC110683372	GO:0046872,metal ion binding; GO:0004721,phosphoprotein phosphatase activity	K06269 serine/threonine-protein phosphatase PP1 catalytic subunit [EC:3.1.3.16] | (RefSeq) serine/threonine-protein phosphatase PP1 isozyme 2-like (A)	Serine/threonine specific protein phosphatase PP1, catalytic subunit	serine/threonine-protein phosphatase PP1 isozyme 2-like [Chenopodium quinoa]	RecName: Full=Serine/threonine-protein phosphatase PP1 isozyme 2; EC=3.1.3.16;	RecName: Full=Serine/threonine-protein phosphatase {ECO:0000256|RuleBase:RU004273}; EC=3.1.3.16 {ECO:0000256|RuleBase:RU004273};	Serine-threonine protein phosphatase N-terminal domain
gene-LOC110683379	7.9	8.68	6.37	3.03	3.46	3.07	459	521	384	186	201	199	0.33	-1.598	2.91006e-11	4.89214e-10	down	NW_018743669.1	391909	393972	-	LOC110683379	GO:0016758,transferase activity, transferring hexosyl groups; GO:0008152,metabolic process	K23260 scopoletin glucosyltransferase [EC:2.4.1.128] | (RefSeq) scopoletin glucosyltransferase-like (A)	UDP-glucuronosyl and UDP-glucosyl transferase	UDP-glycosyltransferase 76E4-like [Chenopodium quinoa]	RecName: Full=UDP-glycosyltransferase 76H1 {ECO:0000303|PubMed:15610349}; EC=2.4.1.- {ECO:0000305};	SubName: Full=Uncharacterized protein {ECO:0000313|EMBL:ESR41069.1};	Cerato-platanin
gene-LOC110683380	1.43	1.97	1.07	0.45	0	0	36	51	28	12	0	0	0.077	-3.695	0.00185486	0.0064044	down	NW_018743669.1	395074	396113	-	LOC110683380	--	--	--	--	--	--	--
gene-LOC110683384	4.61	6.68	4.71	4.04	1.55	1.35	202	302	214	187	68	66	0.339	-1.561	0.000313521	0.00134669	down	NW_018743669.1	408523	411029	-	LOC110683384	--	--	--	uncharacterized protein LOC110683384 [Chenopodium quinoa]	--	SubName: Full=Uncharacterized protein {ECO:0000313|EMBL:KNA03155.1};	--
gene-LOC110683387	1.17	1.12	1.16	0.48	0.44	0.89	111	110	114	48	42	94	0.411	-1.284	0.000761834	0.00295371	down	NW_018743669.1	452130	457817	-	LOC110683387	GO:0005852,eukaryotic translation initiation factor 3 complex; GO:0003743,translation initiation factor activity; GO:0031369,translation initiation factor binding	K03253 translation initiation factor 3 subunit B | (RefSeq) eukaryotic translation initiation factor 3 subunit B-like (A)	Translation initiation factor 3, subunit b (eIF-3b)	eukaryotic translation initiation factor 3 subunit B-like [Chenopodium quinoa]	RecName: Full=Eukaryotic translation initiation factor 3 subunit B {ECO:0000255|HAMAP-Rule:MF_03001}; Short=eIF3b {ECO:0000255|HAMAP-Rule:MF_03001}; AltName: Full=eIF-3-eta {ECO:0000255|HAMAP-Rule:MF_03001}; AltName: Full=eIF3 p110 {ECO:0000255|HAMAP-Rule:MF_03001}; AltName: Full=p82;	RecName: Full=Eukaryotic translation initiation factor 3 subunit B {ECO:0000256|HAMAP-Rule:MF_03001, ECO:0000256|SAAS:SAAS00057043}; Short=eIF3b {ECO:0000256|HAMAP-Rule:MF_03001}; AltName: Full=eIF-3-eta {ECO:0000256|HAMAP-Rule:MF_03001}; AltName: Full=eIF3 p110 {ECO:0000256|HAMAP-Rule:MF_03001};	Anaphase-promoting complex subunit 4 WD40 domain
gene-LOC110683389	412.22	400.18	466.42	198.94	157.98	217.49	25660	25732	30128	13083	9849	15113	0.352	-1.505	1.17006e-22	6.73628e-21	down	NW_018743669.1	490022	492311	-	LOC110683389	GO:0005737,cytoplasm; GO:0005874,microtubule; GO:0005525,GTP binding; GO:0003924,GTPase activity; GO:0005200,structural constituent of cytoskeleton; GO:0007017,microtubule-based process	K07375 tubulin beta | (RefSeq) tubulin beta-2 chain-like (A)	Beta tubulin	tubulin beta-2 chain-like [Chenopodium quinoa]	RecName: Full=Tubulin beta-3 chain;	RecName: Full=Tubulin beta chain {ECO:0000256|RuleBase:RU000352};	Tubulin domain
gene-LOC110683390	3.72	3.45	3.28	11.35	6.91	11.5	875	840	801	2824	1629	3022	2.22	1.151	2.4546e-08	2.58262e-07	up	NW_018743669.1	496036	511233	-	LOC110683390	GO:0046872,metal ion binding	--	TNF receptor-associated factor	mediator of RNA polymerase II transcription subunit 12-like [Chenopodium quinoa]	--	SubName: Full=Uncharacterized protein {ECO:0000313|EMBL:KNA22167.1};	--
gene-LOC110683392	3.53	3.78	2.97	15.29	10.37	13.5	396	437	345	1810	1164	1688	2.987	1.579	6.07956e-16	1.76349e-14	up	NW_018743669.1	521043	528816	+	LOC110683392	GO:0005783,endoplasmic reticulum; GO:0005576,extracellular region; GO:0005794,Golgi apparatus; GO:0005774,vacuolar membrane; GO:0017040,N-acylsphingosine amidohydrolase activity; GO:0034599,cellular response to oxidative stress; GO:0090156,cellular sphingolipid homeostasis; GO:0006665,sphingolipid metabolic process	K12349 neutral ceramidase [EC:3.5.1.23] | (RefSeq) neutral ceramidase 2-like (A)	Ceramidases	neutral ceramidase 2-like [Chenopodium quinoa]	RecName: Full=Neutral ceramidase 1 {ECO:0000303|PubMed:26150824}; Short=AtNCER1 {ECO:0000303|PubMed:26150824}; Short=N-CDase 1 {ECO:0000303|PubMed:26150824}; Short=NCDase 1 {ECO:0000303|PubMed:26150824}; EC=3.5.1.23 {ECO:0000250|UniProtKB:O06769}; AltName: Full=Acylsphingosine deacylase 1; AltName: Full=N-acylsphingosine amidohydrolase 1; Flags: Precursor;	SubName: Full=Uncharacterized protein {ECO:0000313|EMBL:KNA20330.1};	Neutral/alkaline non-lysosomal ceramidase, C-terminal
gene-LOC110683395	12	8.88	10.02	27.14	28.42	26.14	517	395	448	1235	1226	1257	2.092	1.065	4.01731e-07	3.33967e-06	up	NW_018743669.1	542870	545257	-	LOC110683395	GO:0005634,nucleus; GO:0003677,DNA binding; GO:0030337,DNA polymerase processivity factor activity; GO:0006260,DNA replication; GO:0006275,regulation of DNA replication	K04802 proliferating cell nuclear antigen | (RefSeq) proliferating cell nuclear antigen (A)	DNA polymerase delta processivity factor (proliferating cell nuclear antigen)	proliferating cell nuclear antigen [Chenopodium quinoa]	RecName: Full=Proliferating cell nuclear antigen; Short=PCNA;	RecName: Full=Proliferating cell nuclear antigen {ECO:0000256|RuleBase:RU000641};	Rad9
gene-LOC110683397	1.05	0.96	0.7	6.77	2.92	5.54	55	52	38	376	154	325	4.378	2.13	1.35243e-08	1.48459e-07	up	NW_018743669.1	546627	551078	+	LOC110683397	GO:0005794,Golgi apparatus; GO:0016021,integral component of membrane; GO:0005743,mitochondrial inner membrane; GO:0005886,plasma membrane; GO:0017077,oxidative phosphorylation uncoupler activity; GO:1990542,mitochondrial transmembrane transport; GO:0006839,mitochondrial transport	K15103 solute carrier family 25 (mitochondrial uncoupling protein), member 8/9 | (RefSeq) mitochondrial uncoupling protein 2-like isoform X1 (A)	Mitochondrial fatty acid anion carrier protein/Uncoupling protein	mitochondrial uncoupling protein 2-like isoform X1 [Chenopodium quinoa]	RecName: Full=Mitochondrial uncoupling protein 2; Short=AtPUMP2;	SubName: Full=Uncharacterized protein {ECO:0000313|EMBL:KNA11632.1};	Mitochondrial carrier protein
gene-LOC110683402	5.37	6.58	5.82	18.43	23.53	14.49	296	375	333	1074	1300	892	2.544	1.347	4.94158e-07	4.02834e-06	up	NW_018743669.1	605402	608199	+	LOC110683402	GO:0004364,glutathione transferase activity; GO:0009734,auxin-activated signaling pathway	K00799 glutathione S-transferase [EC:2.5.1.18] | (RefSeq) probable glutathione S-transferase (A)	Glutathione S-transferase	probable glutathione S-transferase [Chenopodium quinoa]	RecName: Full=Probable glutathione S-transferase; EC=2.5.1.18; AltName: Full=Auxin-induced protein PCNT107;	SubName: Full=Uncharacterized protein {ECO:0000313|EMBL:KNA21418.1};	Glutathione S-transferase, C-terminal domain
gene-LOC110683404	31.1	30.25	32.78	20.12	8.59	23.11	1731	1739	1893	1183	479	1436	0.425	-1.233	3.84564e-05	0.000208607	down	NW_018743669.1	610556	614279	+	LOC110683404	GO:0016607,nuclear speck; GO:0005681,spliceosomal complex; GO:0003676,nucleic acid binding; GO:0006397,mRNA processing; GO:0043484,regulation of RNA splicing; GO:0009644,response to high light intensity; GO:0008380,RNA splicing	K12897 transformer-2 protein | (RefSeq) serine/arginine-rich splicing factor SR45a-like (A)	Hsp27-ERE-TATA-binding protein/Scaffold attachment factor (SAF-B)	scaffold attachment factor B1-like [Chenopodium quinoa]	RecName: Full=Serine/arginine-rich splicing factor SR45a; Short=At-SR45A; Short=AtSR45a; AltName: Full=Protein TRANSFORMER2-like; Short=atTra2;	SubName: Full=Uncharacterized protein {ECO:0000313|EMBL:KNA03923.1};	RNA recognition motif. (a.k.a. RRM, RBD, or RNP domain)
gene-LOC110683407	1.03	1.64	1.21	0.77	0.37	0.49	56	92	68	44	20	30	0.329	-1.604	0.000473423	0.00194228	down	NW_018743669.1	623549	626844	-	LOC110683407	GO:0005737,cytoplasm; GO:0005524,ATP binding; GO:0005516,calmodulin binding; GO:0004683,calmodulin-dependent protein kinase activity; GO:0004674,protein serine/threonine kinase activity; GO:0009737,response to abscisic acid; GO:0009409,response to cold; GO:0042542,response to hydrogen peroxide; GO:0009651,response to salt stress	K00924 kinase [EC:2.7.1.-] | (RefSeq) receptor protein kinase TMK1-like (A)	Serine/threonine protein kinase	calmodulin-binding receptor-like cytoplasmic kinase 2 [Chenopodium quinoa]	RecName: Full=Calmodulin-binding receptor-like cytoplasmic kinase 1; EC=2.7.11.1;	SubName: Full=Uncharacterized protein {ECO:0000313|EMBL:KNA25207.1};	ABC1 family
gene-LOC110683417	11.7	9.71	11.88	8.5	2.34	8.96	1095	939	1153	840	219	936	0.456	-1.133	0.00365364	0.0115214	down	NW_018743669.1	724570	727477	+	LOC110683417	GO:0005634,nucleus; GO:0003677,DNA binding; GO:0048262,determination of dorsal/ventral asymmetry; GO:0009908,flower development; GO:0006355,regulation of transcription, DNA-templated; GO:0006351,transcription, DNA-templated	K12133 MYB-related transcription factor LHY | (RefSeq) protein LHY-like isoform X1 (A)	Zuotin and related molecular chaperones (DnaJ superfamily), contains DNA-binding domains	transcription factor DIVARICATA-like [Chenopodium quinoa]	RecName: Full=Transcription factor DIVARICATA;	SubName: Full=Uncharacterized protein {ECO:0000313|EMBL:KNA15937.1};	Myb DNA-binding like
gene-LOC110683422	7.07	6.09	5.85	3.11	2.45	2.52	787	701	676	366	273	313	0.334	-1.581	3.4303e-15	9.25472e-14	down	NW_018743669.1	765434	770633	+	LOC110683422	GO:0009507,chloroplast; GO:0009570,chloroplast stroma; GO:0009536,plastid; GO:0051539,4 iron, 4 sulfur cluster binding; GO:0080041,ADP-ribose pyrophosphohydrolase activity; GO:0016830,carbon-carbon lyase activity; GO:0051536,iron-sulfur cluster binding; GO:0046872,metal ion binding; GO:0019904,protein domain specific binding; GO:0010266,response to vitamin B1; GO:0009228,thiamine biosynthetic pro…	K03147 phosphomethylpyrimidine synthase [EC:4.1.99.17] | (RefSeq) phosphomethylpyrimidine synthase, chloroplastic-like isoform X1 (A)	--	phosphomethylpyrimidine synthase, chloroplastic-like isoform X1 [Chenopodium quinoa]	RecName: Full=Phosphomethylpyrimidine synthase, chloroplastic; EC=4.1.99.17; AltName: Full=Hydroxymethylpyrimidine phosphate synthase; Short=HMP-P synthase; Short=HMP-phosphate synthase; Short=HMPP synthase; AltName: Full=Protein PYRIMIDINE REQUIRING; AltName: Full=Thiamine biosynthesis protein ThiC; Short=Protein THIAMINE C; Flags: Precursor;	SubName: Full=Uncharacterized protein {ECO:0000313|EMBL:KNA05284.1};	ThiC-associated domain
gene-LOC110683426	241.34	248.95	288.67	148.12	183.61	150.51	10345	11023	12840	6708	7882	7202	0.493	-1.02	2.44944e-07	2.12305e-06	down	NW_018743669.1	800773	805215	-	LOC110683426	GO:0005737,cytoplasm; GO:0005829,cytosol; GO:0071541,eukaryotic translation initiation factor 3 complex, eIF3m; GO:0016020,membrane; GO:0005634,nucleus; GO:0003743,translation initiation factor activity; GO:0031369,translation initiation factor binding; GO:0009793,embryo development ending in seed dormancy; GO:0009846,pollen germination; GO:0009744,response to sucrose; GO:0006413,translational in…	K03249 translation initiation factor 3 subunit F | (RefSeq) eukaryotic translation initiation factor 3 subunit F-like (A)	Translation initiation factor 3, subunit f (eIF-3f)	eukaryotic translation initiation factor 3 subunit F-like [Chenopodium quinoa]	RecName: Full=Eukaryotic translation initiation factor 3 subunit F {ECO:0000255|HAMAP-Rule:MF_03005}; Short=eIF3f {ECO:0000255|HAMAP-Rule:MF_03005}; AltName: Full=eIF-3-epsilon {ECO:0000255|HAMAP-Rule:MF_03005}; AltName: Full=eIF3 p32 subunit;	RecName: Full=Eukaryotic translation initiation factor 3 subunit F {ECO:0000256|HAMAP-Rule:MF_03005}; Short=eIF3f {ECO:0000256|HAMAP-Rule:MF_03005}; AltName: Full=eIF-3-epsilon {ECO:0000256|HAMAP-Rule:MF_03005};	Maintenance of mitochondrial structure and function
gene-LOC110683443	2.3	2.3	1.56	7.85	2.1	7.23	94	97	66	339	86	330	2.146	1.102	0.0169993	0.0430185	up	NW_018743669.1	947704	948850	+	LOC110683443	GO:0005737,cytoplasm; GO:0032266,phosphatidylinositol-3-phosphate binding	--	--	pleckstrin homology domain-containing protein 1-like [Chenopodium quinoa]	RecName: Full=Pleckstrin homology domain-containing protein 1; Short=AtPH1;	SubName: Full=Uncharacterized protein {ECO:0000313|EMBL:KNA24155.1};	PH domain
gene-LOC110683450	0.27	0.38	0.31	0.87	1.02	0.95	40	59	47	137	151	157	2.348	1.231	0.00031455	0.00135065	up	NW_018743669.1	1007804	1013341	-	LOC110683450	GO:0009507,chloroplast; GO:0009570,chloroplast stroma; GO:0005829,cytosol; GO:0002094,polyprenyltransferase activity; GO:0009668,plastid membrane organization; GO:0016094,polyprenol biosynthetic process; GO:0006486,protein glycosylation	K11778 ditrans,polycis-polyprenyl diphosphate synthase [EC:2.5.1.87] | (RefSeq) LOW QUALITY PROTEIN: dehydrodolichyl diphosphate synthase 2-like (A)	Cis-prenyltransferase	LOW QUALITY PROTEIN: dehydrodolichyl diphosphate synthase 2-like [Chenopodium quinoa]	RecName: Full=Dehydrodolichyl diphosphate synthase 2; Short=Dedol-PP synthase 2; EC=2.5.1.-;	RecName: Full=Alkyl transferase {ECO:0000256|RuleBase:RU363018}; EC=2.5.1.- {ECO:0000256|RuleBase:RU363018};	Putative undecaprenyl diphosphate synthase
gene-LOC110683451	0.49	0.38	0.36	1.95	1.46	2.13	52	42	40	219	155	252	3.51	1.811	1.6047e-08	1.74318e-07	up	NW_018743669.1	1000795	1009009	+	LOC110683451	GO:0005829,cytosol; GO:0061630,ubiquitin protein ligase activity; GO:0009737,response to abscisic acid; GO:0009651,response to salt stress; GO:0006511,ubiquitin-dependent protein catabolic process	--	Predicted E3 ubiquitin ligase	RING finger protein 141-like [Chenopodium quinoa]	RecName: Full=E3 ubiquitin-protein ligase AIRP2 {ECO:0000305}; EC=2.3.2.27 {ECO:0000269|PubMed:21969385}; AltName: Full=Protein ABA INSENSITIVE RING PROTEIN 2 {ECO:0000303|PubMed:21969385}; Short=AtAIRP2 {ECO:0000303|PubMed:21969385}; AltName: Full=RING-type E3 ubiquitin transferase AIRP2 {ECO:0000305};	SubName: Full=Uncharacterized protein {ECO:0000313|EMBL:KNA25908.1};	RING-H2 zinc finger domain
gene-LOC110683453	0.21	0.21	0.23	1.96	1.37	1.43	40	42	46	402	265	310	5.802	2.537	6.40564e-18	2.341e-16	up	NW_018743669.1	1023151	1034560	+	LOC110683453	GO:0016021,integral component of membrane; GO:0005886,plasma membrane; GO:0009506,plasmodesma; GO:0005524,ATP binding; GO:0042626,ATPase activity, coupled to transmembrane movement of substances; GO:0006855,drug transmembrane transport	K05643 ATP-binding cassette, subfamily A (ABC1), member 3 | (RefSeq) ABC transporter A family member 1-like isoform X1 (A)	Pleiotropic drug resistance proteins (PDR1-15), ABC superfamily	ABC transporter G family member 31-like [Chenopodium quinoa]	RecName: Full=ABC transporter G family member 31; Short=ABC transporter ABCG.31; Short=AtABCG31; AltName: Full=Pleiotropic drug resistance protein 3;	SubName: Full=Uncharacterized protein {ECO:0000313|EMBL:KNA25912.1};	P-loop containing dynein motor region
gene-LOC110683461	0.21	0.05	0.25	0.02	0	0	16	4	20	2	0	0	0.037	-4.747	0.00307114	0.00993212	down	NW_018743669.1	1079720	1083266	+	LOC110683461	GO:0016021,integral component of membrane	--	--	uncharacterized protein LOC110683461 [Chenopodium quinoa]	--	SubName: Full=Uncharacterized protein {ECO:0000313|EMBL:KNA16618.1};	Zinc finger, C3HC4 type (RING finger)
gene-LOC110683463	27.06	36.79	28.79	5.92	12.48	4.98	433	608	478	100	200	89	0.205	-2.287	7.71599e-09	8.80149e-08	down	NW_018743669.1	1076643	1077472	-	LOC110683463	GO:0016021,integral component of membrane	--	Stress responsive protein	PREDICTED: low temperature-induced protein lt101.2 [Beta vulgaris subsp. vulgaris]	RecName: Full=Low temperature-induced protein lt101.2;	SubName: Full=Uncharacterized protein {ECO:0000313|EMBL:KMS95518.1};	Proteolipid membrane potential modulator
gene-LOC110683464	1.52	1.84	1.86	5.77	2.85	7.06	124	155	158	498	233	644	2.33	1.22	0.000196438	0.000891989	up	NW_018743669.1	1109323	1114132	+	LOC110683464	--	--	Endoplasmic reticulum protein EP58, contains filamin rod domain and KDEL motif	O-glucosyltransferase rumi homolog [Chenopodium quinoa]	--	SubName: Full=Uncharacterized protein {ECO:0000313|EMBL:KNA16620.1};	Glycosyl transferase family 90
gene-LOC110683466	0.75	1.16	1.14	0.4	0.1	0.38	61	98	97	35	8	35	0.225	-2.152	7.30573e-05	0.000370577	down	NW_018743669.1	1121488	1125442	+	LOC110683466	GO:0005829,cytosol; GO:0005886,plasma membrane; GO:0004435,phosphatidylinositol phospholipase C activity; GO:0004871,NA; GO:0035556,intracellular signal transduction; GO:0016042,lipid catabolic process	K05857 phosphatidylinositol phospholipase C, delta [EC:3.1.4.11] | (RefSeq) phosphoinositide phospholipase C 4-like (A)	Phosphoinositide-specific phospholipase C	phosphoinositide phospholipase C 4-like [Chenopodium quinoa]	RecName: Full=Phosphoinositide phospholipase C 4; EC=3.1.4.11; AltName: Full=Phosphoinositide phospholipase PLC4; Short=AtPLC4; Short=PI-PLC4;	RecName: Full=Phosphoinositide phospholipase C {ECO:0000256|RuleBase:RU361133}; EC=3.1.4.11 {ECO:0000256|RuleBase:RU361133};	Phosphoinositide-specific phospholipase C, efhand-like
gene-LOC110683475	0.71	0.67	0.62	1.55	2.5	1.75	73	71	66	168	257	200	2.319	1.213	0.000577614	0.0023141	up	NW_018743669.1	1206634	1210477	+	LOC110683475	--	--	--	uncharacterized protein LOC110683475 [Chenopodium quinoa]	--	SubName: Full=Uncharacterized protein {ECO:0000313|EMBL:KNA02872.1};	--
gene-LOC110683476	1.55	1.25	1.45	0.31	0.36	0.55	86	72	84	18	20	34	0.225	-2.155	8.51974e-07	6.59286e-06	down	NW_018743669.1	1211000	1213085	-	LOC110683476	--	--	--	--	--	--	--
gene-LOC110683481	1.49	1.69	1.71	4.99	5.21	4	189	221	225	667	660	564	2.302	1.203	3.07705e-07	2.61314e-06	up	NW_018743669.1	1287039	1292971	-	LOC110683481	GO:0005886,plasma membrane; GO:0004842,ubiquitin-protein transferase activity	K08332 vacuolar protein 8 | (RefSeq) U-box domain-containing protein 44-like (A)	FOG: Armadillo/beta-catenin-like repeats	U-box domain-containing protein 44-like [Chenopodium quinoa]	RecName: Full=U-box domain-containing protein 43; EC=2.3.2.27; AltName: Full=Plant U-box protein 43; AltName: Full=RING-type E3 ubiquitin transferase PUB43 {ECO:0000305};	RecName: Full=RING-type E3 ubiquitin transferase {ECO:0000256|SAAS:SAAS00702733}; EC=2.3.2.27 {ECO:0000256|SAAS:SAAS00702733};	Zinc-finger of the MIZ type in Nse subunit
gene-LOC110683483	41.32	45.95	42.15	18.36	30.66	18.57	1144	1314	1211	537	850	574	0.42	-1.252	8.98154e-06	5.64893e-05	down	NW_018743669.1	1315433	1317750	-	LOC110683483	GO:0071013,catalytic step 2 spliceosome; GO:0071011,precatalytic spliceosome; GO:0005689,U12-type spliceosomal complex; GO:0005686,U2 snRNP; GO:0000398,mRNA splicing, via spliceosome	K12834 PHD finger-like domain-containing protein 5A | (RefSeq) PHD finger-like domain-containing protein 5B (A)	Uncharacterized conserved protein, contains CXXC motifs	hypothetical protein CUMW_032110, partial [Citrus unshiu]	RecName: Full=PHD finger-like domain-containing protein 5B;	SubName: Full=Uncharacterized protein {ECO:0000313|EnsemblPlants:OBART04G28500.1};	PHF5-like protein
gene-LOC110683489	0.67	0.53	0.67	3.79	3.33	3.1	111	91	116	669	556	578	4.331	2.115	5.50095e-19	2.24944e-17	up	NW_018743669.1	1341094	1348992	+	LOC110683489	GO:0005634,nucleus; GO:0009506,plasmodesma; GO:0010385,double-stranded methylated DNA binding; GO:0004402,histone acetyltransferase activity; GO:0042393,histone binding; GO:0046872,metal ion binding; GO:0044154,histone H3-K14 acetylation; GO:0043971,histone H3-K18 acetylation; GO:0043972,histone H3-K23 acetylation; GO:0044030,regulation of DNA methylation; GO:0006355,regulation of transcription, …	K11446 histone demethylase JARID1 [EC:1.14.11.-] | (RefSeq) lysine-specific demethylase 5D-like (A)	--	uncharacterized protein LOC110683489 [Chenopodium quinoa]	RecName: Full=Increased DNA methylation 1 {ECO:0000303|PubMed:22700931}; AltName: Full=Histone H3 acetyltransferase IDM1 {ECO:0000305}; EC=2.3.1.- {ECO:0000255|PROSITE-ProRule:PRU00532}; AltName: Full=Protein ROS4 {ECO:0000303|PubMed:22733760}; AltName: Full=Repressor of silencing 4 {ECO:0000303|PubMed:22733760};	SubName: Full=Uncharacterized protein {ECO:0000313|EMBL:CCB43466.1};	PHD-finger
gene-LOC110683494	2.2	2.01	1.44	7.27	5.5	3.75	119	112	81	415	298	226	2.31	1.208	0.000484947	0.00198369	up	NW_018743669.1	1393467	1395787	+	LOC110683494	GO:0005634,nucleus; GO:0009536,plastid; GO:0046872,metal ion binding; GO:0004722,protein serine/threonine phosphatase activity; GO:0009738,abscisic acid-activated signaling pathway; GO:0050832,defense response to fungus; GO:0009620,response to fungus; GO:0009611,response to wounding	K17506 protein phosphatase 1L [EC:3.1.3.16] | (RefSeq) probable protein phosphatase 2C 25 (A)	Serine/threonine protein phosphatase	probable protein phosphatase 2C 25 [Chenopodium quinoa]	RecName: Full=Probable protein phosphatase 2C 25; Short=AtPP2C25; EC=3.1.3.16; AltName: Full=Protein phosphatase AP2C1;	SubName: Full=Uncharacterized protein {ECO:0000313|EMBL:KNA23214.1};	Stage II sporulation protein E (SpoIIE)
gene-LOC110683496	0.61	0.64	0.53	3.32	2.97	3.19	59	64	53	339	288	345	4.208	2.073	1.1299e-15	3.1942e-14	up	NW_018743669.1	1467771	1474089	-	LOC110683496	GO:0030915,Smc5-Smc6 complex; GO:0006281,DNA repair	K22817 non-structural maintenance of chromosomes element 1 [EC:2.3.2.27] | (RefSeq) LOW QUALITY PROTEIN: non-structural maintenance of chromosomes element 1 homolog (A)	Non-SMC (structural maintenance of chromosomes) element 1 protein (NSE1)	LOW QUALITY PROTEIN: non-structural maintenance of chromosomes element 1 homolog [Chenopodium quinoa]	--	SubName: Full=Uncharacterized protein {ECO:0000313|EMBL:KNA23208.1};	RING-like domain
gene-LOC110683504	0.56	0.64	0.48	2.17	2.11	2.54	28	33	25	115	106	142	3.21	1.682	6.24192e-06	4.0595e-05	up	NW_018743669.1	1549697	1552070	-	LOC110683504	GO:0005737,cytoplasm; GO:0047501,(+)-neomenthol dehydrogenase activity; GO:0006952,defense response	K15095 (+)-neomenthol dehydrogenase [EC:1.1.1.208] | (RefSeq) (+)-neomenthol dehydrogenase-like (A)	Dehydrogenases with different specificities (related to short-chain alcohol dehydrogenases)	(+)-neomenthol dehydrogenase-like [Chenopodium quinoa]	RecName: Full=(+)-neomenthol dehydrogenase {ECO:0000303|PubMed:18599651}; EC=1.1.1.- {ECO:0000269|PubMed:21169366}; EC=1.1.1.208 {ECO:0000269|PubMed:18599651}; AltName: Full=Menthone:neomenthol reductase; AltName: Full=Short-chain dehydrogenase/reductase 1; Short=AtSDR1;	SubName: Full=Uncharacterized protein {ECO:0000313|EMBL:KDP42906.1};	RmlD substrate binding domain
gene-LOC110683510	2.01	2.79	2.35	5.48	10.48	4.81	176	252	213	506	917	469	2.353	1.235	0.000805973	0.00310542	up	NW_018743669.1	1557816	1560268	+	LOC110683510	GO:0016036,cellular response to phosphate starvation	K14963 COMPASS component SWD3 | (RefSeq) COMPASS-like H3K4 histone methylase component WDR5A (A)	Cdc4 and related F-box and WD-40 proteins	F-box/WD-40 repeat-containing protein At5g21040-like [Chenopodium quinoa]	RecName: Full=F-box/WD-40 repeat-containing protein At5g21040;	SubName: Full=Uncharacterized protein {ECO:0000313|EMBL:KNA14243.1};	PQQ-like domain
gene-LOC110683514	2.35	2.73	3.62	9.49	5.47	9.88	124	149	198	529	289	582	2.225	1.154	8.07645e-05	0.000404947	up	NW_018743669.1	1602604	1607374	-	LOC110683514	GO:0005783,endoplasmic reticulum; GO:0016021,integral component of membrane; GO:0005741,mitochondrial outer membrane; GO:0009505,plant-type cell wall; GO:0005886,plasma membrane; GO:0004128,cytochrome-b5 reductase activity, acting on NAD(P)H; GO:0022900,electron transport chain	K00326 cytochrome-b5 reductase [EC:1.6.2.2] | (RefSeq) NADH--cytochrome b5 reductase 1-like isoform X1 (A)	NADH-cytochrome b-5 reductase	NADH--cytochrome b5 reductase 1-like isoform X1 [Chenopodium quinoa]	RecName: Full=NADH--cytochrome b5 reductase 1; EC=1.6.2.2;	RecName: Full=NADH-cytochrome b5 reductase {ECO:0000256|RuleBase:RU361226}; EC=1.6.2.2 {ECO:0000256|RuleBase:RU361226};	Ferric reductase NAD binding domain
gene-LOC110683515	1.55	2	1.79	0.15	0.72	0.39	60	80	72	6	28	17	0.191	-2.386	0.000116831	0.000562801	down	NW_018743669.1	1607917	1610350	-	LOC110683515	GO:0009507,chloroplast; GO:0009941,chloroplast envelope; GO:0016020,membrane; GO:0071949,FAD binding; GO:0009540,zeaxanthin epoxidase [overall] activity; GO:0009688,abscisic acid biosynthetic process; GO:0009408,response to heat; GO:0010114,response to red light; GO:0009414,response to water deprivation; GO:0044550,secondary metabolite biosynthetic process; GO:0010182,sugar mediated signaling pat…	K09838 zeaxanthin epoxidase [EC:1.14.15.21] | (RefSeq) zeaxanthin epoxidase, chloroplastic-like isoform X1 (A)	--	uncharacterized protein LOC110683515 isoform X1 [Chenopodium quinoa]	RecName: Full=Zeaxanthin epoxidase, chloroplastic; Short=AtZEP; EC=1.14.15.21; AltName: Full=Protein ABA DEFICIENT 1; Short=AtABA1; AltName: Full=Protein IMPAIRED IN BABA-INDUCED STERILITY 3; AltName: Full=Protein LOW EXPRESSION OF OSMOTIC STRESS-RESPONSIVE GENES 6; AltName: Full=Protein NON-PHOTOCHEMICAL QUENCHING 2; Flags: Precursor;	SubName: Full=Uncharacterized protein {ECO:0000313|EMBL:KNA14267.1};	Inner membrane component of T3SS, cytoplasmic domain
gene-LOC110683516	9.22	10.44	8.45	4.14	3.44	3.43	289	338	275	137	108	120	0.309	-1.695	1.41724e-12	2.79495e-11	down	NW_018743669.1	1611659	1618245	-	LOC110683516	--	--	--	--	--	--	--
gene-LOC110683518	45.64	49.44	43.11	15.74	22.95	14.76	2335	2613	2289	851	1176	843	0.31	-1.69	1.80738e-11	3.12023e-10	down	NW_018743669.1	1631621	1640752	+	LOC110683518	GO:0016491,oxidoreductase activity	K06955 uncharacterized protein | (RefSeq) uncharacterized protein LOC110683518 (A)	--	uncharacterized protein LOC110683518 [Chenopodium quinoa]	--	SubName: Full=Uncharacterized protein {ECO:0000313|EMBL:KNA11699.1};	3-hydroxyacyl-CoA dehydrogenase, NAD binding domain
gene-LOC110683529	5.31	5.37	5.18	17.23	16.74	18.41	781	817	791	2679	2467	3024	2.607	1.382	9.23347e-22	4.8665e-20	up	NW_018743669.1	1733878	1748693	-	LOC110683529	GO:0000785,chromatin; GO:0000775,chromosome, centromeric region; GO:0008278,cohesin complex; GO:0005737,cytoplasm; GO:0016363,nuclear matrix; GO:0005634,nucleus; GO:0009506,plasmodesma; GO:0005819,spindle; GO:0005524,ATP binding; GO:0003682,chromatin binding; GO:0051301,cell division; GO:0007059,chromosome segregation; GO:0006281,DNA repair; GO:0051321,meiotic cell cycle; GO:0007062,sister chroma…	K06669 structural maintenance of chromosome 3 (chondroitin sulfate proteoglycan 6) | (RefSeq) structural maintenance of chromosomes protein 3-like (A)	Structural maintenance of chromosome protein 3 (sister chromatid cohesion complex Cohesin, subunit SMC3)	structural maintenance of chromosomes protein 3-like [Chenopodium quinoa]	RecName: Full=Structural maintenance of chromosomes protein 3; Short=SMC protein 3; Short=SMC-3; AltName: Full=Chromosome segregation protein SMC-3; AltName: Full=Cohesin complex subunit SMC-3; AltName: Full=Protein TITAN7;	RecName: Full=Structural maintenance of chromosomes protein {ECO:0000256|PIRNR:PIRNR005719};	Vacuolar sorting 38 and autophagy-related subunit 14
gene-LOC110683530	13.52	13.35	10.45	6.59	4.53	6.28	995	1015	798	512	334	516	0.365	-1.453	1.60639e-12	3.15974e-11	down	NW_018743669.1	1729228	1733282	+	LOC110683530	GO:0005578,NA; GO:0046556,alpha-L-arabinofuranosidase activity; GO:0009044,xylan 1,4-beta-xylosidase activity; GO:0045493,xylan catabolic process	K05349 beta-glucosidase [EC:3.2.1.21] | (RefSeq) uncharacterized protein LOC110683530 (A)	--	uncharacterized protein LOC110683530 [Chenopodium quinoa]	RecName: Full=Beta-xylosidase/alpha-L-arabinofuranosidase 2 {ECO:0000303|PubMed:17615411, ECO:0000312|EMBL:ABQ45228.1}; AltName: Full=Xylan 1,4-beta-xylosidase/Alpha-L-arabinofuranosidase 2; Short=MsXyl2 {ECO:0000303|PubMed:17615411}; Includes: RecName: Full=Beta-xylosidase; EC=3.2.1.37; AltName: Full=1,4-beta-D-xylan xylohydrolase {ECO:0000250|UniProtKB:P48792}; AltName: Full=Xylan 1,4-beta-xylo…	SubName: Full=Uncharacterized protein {ECO:0000313|EMBL:KNA21260.1};	Glycosyl hydrolase family 3 C-terminal domain
gene-LOC110683531	1.88	1.69	2.12	2.99	8.87	4.63	57	53	67	96	270	157	2.353	1.235	0.0110317	0.0297163	up	NW_018743669.1	1751178	1752547	-	LOC110683531	--	--	Tousled-like protein kinase	uncharacterized protein LOC110683531 [Chenopodium quinoa]	--	SubName: Full=Uncharacterized protein {ECO:0000313|EMBL:KNA06460.1};	Protein of unknown function (DUF3148)
gene-LOC110683538	3.55	1.58	2.65	1.17	1.09	1.1	124	57	96	43	38	43	0.339	-1.56	0.000429597	0.00178028	down	NW_018743669.1	1845366	1848935	+	LOC110683538	GO:0016021,integral component of membrane	--	--	uncharacterized protein LOC110683538 [Chenopodium quinoa]	--	SubName: Full=Uncharacterized protein {ECO:0000313|EMBL:KNA06628.1};	--
gene-LOC110683540	2.57	2.24	2.07	4.45	9	4.72	348	314	292	638	1223	714	2.133	1.093	0.00153361	0.005429	up	NW_018743669.1	1861298	1865103	-	LOC110683540	GO:0005737,cytoplasm; GO:0005525,GTP binding; GO:0003924,GTPase activity; GO:0003746,translation elongation factor activity	K14536 ribosome assembly protein 1 [EC:3.6.5.-] | (RefSeq) elongation factor-like GTPase 1 isoform X1 (A)	Translation elongation factor 2/ribosome biogenesis protein RIA1 and related proteins	elongation factor-like GTPase 1 isoform X1 [Chenopodium quinoa]	RecName: Full=Elongation factor 2; Short=EF-2;	SubName: Full=Uncharacterized protein {ECO:0000313|EMBL:KNA06074.1};	Signal recognition particle receptor beta subunit
gene-LOC110683543	62.53	59.58	61.12	29.32	43.06	29.91	4494	4423	4558	2226	3099	2400	0.447	-1.162	8.84183e-07	6.83093e-06	down	NW_018743669.1	1887785	1895586	+	LOC110683543	GO:0005886,plasma membrane; GO:0046872,metal ion binding; GO:0061630,ubiquitin protein ligase activity; GO:0009561,megagametogenesis; GO:0055046,microgametogenesis; GO:0043161,proteasome-mediated ubiquitin-dependent protein catabolic process; GO:0000209,protein polyubiquitination; GO:0042787,NA; GO:0051603,proteolysis involved in cellular protein catabolic process; GO:0051726,regulation of cell c…	K19043 E3 ubiquitin-protein ligase RHF [EC:2.3.2.27] | (RefSeq) E3 ubiquitin-protein ligase RHF2A-like isoform X1 (A)	FOG: Predicted E3 ubiquitin ligase	E3 ubiquitin-protein ligase RHF2A-like isoform X1 [Chenopodium quinoa]	RecName: Full=E3 ubiquitin-protein ligase RHF2A {ECO:0000305}; EC=2.3.2.27; AltName: Full=RING-H2 finger F2a {ECO:0000303|PubMed:9781696}; AltName: Full=RING-H2 zinc finger protein RHF2a {ECO:0000305}; AltName: Full=RING-type E3 ubiquitin transferase RHF2A {ECO:0000305};	SubName: Full=Uncharacterized protein {ECO:0000313|EMBL:KNA15665.1};	Anaphase-promoting complex subunit 11 RING-H2 finger
gene-LOC110683552	0.18	0.12	0.22	0.6	1.44	0.73	20	14	26	72	163	92	4.323	2.112	0.000145668	0.000684799	up	NW_018743669.1	2011406	2016329	+	LOC110683552	--	--	--	uncharacterized protein LOC110683552 [Chenopodium quinoa]	--	SubName: Full=Uncharacterized protein {ECO:0000313|EMBL:KNA22835.1};	--
gene-LOC110683560	68.1	72.54	75.68	49.69	34.2	47.73	5639	6205	6503	4347	2836	4412	0.477	-1.069	2.04561e-11	3.51066e-10	down	NW_018743669.1	2106302	2111347	+	LOC110683560	GO:0005829,cytosol; GO:0005730,nucleolus; GO:0005634,nucleus; GO:0005525,GTP binding; GO:0003924,GTPase activity; GO:0043022,ribosome binding; GO:0048825,cotyledon development; GO:0048366,leaf development; GO:0090070,positive regulation of ribosome biogenesis; GO:2000012,regulation of auxin polar transport; GO:0042254,ribosome biogenesis; GO:0006364,rRNA processing	K14539 large subunit GTPase 1 [EC:3.6.1.-] | (RefSeq) GTPase LSG1-2-like (A)	Predicted GTP-binding protein MMR1	GTPase LSG1-2-like [Chenopodium quinoa]	RecName: Full=GTPase LSG1-2 {ECO:0000303|PubMed:25319368}; Short=AtLSG1-2 {ECO:0000303|PubMed:25319368}; AltName: Full=DAR GTPase 7 {ECO:0000303|PubMed:16849600}; AltName: Full=Protein YEAST LSG1 ORTHOLOG 2 {ECO:0000303|PubMed:25319368};	SubName: Full=Uncharacterized protein {ECO:0000313|EMBL:KNA06518.1};	RsgA GTPase
gene-LOC110683571	7.64	6.8	5.9	21.01	25.85	17.55	1175	1081	942	3415	3982	3013	2.526	1.337	2.32792e-08	2.45822e-07	up	NW_018743669.1	2277819	2285229	+	LOC110683571	GO:0005634,nucleus; GO:0003677,DNA binding; GO:0003700,DNA-binding transcription factor activity; GO:0046983,protein dimerization activity; GO:0010078,maintenance of root meristem identity; GO:0045893,positive regulation of transcription, DNA-templated; GO:0006355,regulation of transcription, DNA-templated; GO:0048364,root development; GO:0010479,stele development; GO:0006351,transcription, DNA-t…	--	--	transcription factor LHW-like [Chenopodium quinoa]	RecName: Full=Transcription factor LHW; AltName: Full=BHLH transcription factor delta; Short=bHLH delta; AltName: Full=Basic helix-loop-helix protein 156; Short=AtbHLH156; Short=bHLH 156; AltName: Full=Protein LONESOME HIGHWAY; AltName: Full=bHLH transcription factor bHLH156;	SubName: Full=Uncharacterized protein {ECO:0000313|EMBL:KNA09626.1};	bHLH-MYC and R2R3-MYB transcription factors N-terminal
gene-LOC110683572	0.25	0.25	0.2	1	1.02	0.45	20	20	16	83	81	40	2.846	1.509	0.00686833	0.0197999	up	NW_018743669.1	2286010	2289257	+	LOC110683572	GO:0016021,integral component of membrane; GO:0009705,plant-type vacuole membrane; GO:0015140,malate transmembrane transporter activity	--	Predicted membrane protein	aluminum-activated malate transporter 2-like [Chenopodium quinoa]	RecName: Full=Aluminum-activated malate transporter 2; Short=AtALMT2;	SubName: Full=Uncharacterized protein {ECO:0000313|EMBL:KNA25976.1};	Fusaric acid resistance protein family
gene-LOC110683573	0.42	0.5	0.49	2.61	1.42	1.4	28	35	34	186	96	105	3.031	1.6	0.000134707	0.00063851	up	NW_018743669.1	2303082	2305607	+	LOC110683573	--	--	--	--	--	--	--
gene-LOC110683578	1.55	2.41	1.84	8.21	5.77	8.13	276	444	341	1548	1032	1621	2.995	1.583	1.25919e-12	2.50282e-11	up	NW_018743669.1	2358842	2366974	+	LOC110683578	GO:0055028,cortical microtubule; GO:0005524,ATP binding; GO:0004672,protein kinase activity; GO:0004674,protein serine/threonine kinase activity; GO:0043622,cortical microtubule organization; GO:0009913,epidermal cell differentiation; GO:0007017,microtubule-based process	K08857 NIMA (never in mitosis gene a)-related kinase 1/4/5 [EC:2.7.11.1] | (RefSeq) serine/threonine-protein kinase Nek5-like (A)	Serine/threonine protein kinase	serine/threonine-protein kinase Nek5-like [Chenopodium quinoa]	RecName: Full=Serine/threonine-protein kinase Nek5; EC=2.7.11.1; AltName: Full=NimA-related protein kinase 5; Short=AtNEK6; Short=AtNek5;	SubName: Full=Uncharacterized protein {ECO:0000313|EMBL:KNA09785.1};	Fungal protein kinase
gene-LOC110683580	1.45	1.01	1.21	4.16	5.77	4.45	93	67	81	283	372	320	3.127	1.645	2.18455e-07	1.91097e-06	up	NW_018742263.1	116969	129768	-	LOC110683580	GO:0005794,Golgi apparatus; GO:0000139,Golgi membrane; GO:0016021,integral component of membrane; GO:0008375,acetylglucosaminyltransferase activity; GO:0015020,glucuronosyltransferase activity; GO:0009826,unidimensional cell growth	K20891 beta-glucuronosyltransferase [EC:2.4.1.-] | (RefSeq) beta-glucuronosyltransferase GlcAT14A-like (A)	Branching enzyme	beta-glucuronosyltransferase GlcAT14A-like [Chenopodium quinoa]	RecName: Full=Beta-glucuronosyltransferase GlcAT14A {ECO:0000305}; EC=2.4.1.- {ECO:0000305}; AltName: Full=GT14 family glucuronic acid transferase 1 {ECO:0000305}; Short=AtGlcAT14A {ECO:0000303|PubMed:24128328};	SubName: Full=Uncharacterized protein {ECO:0000313|EMBL:KNA25276.1};	Core-2/I-Branching enzyme
gene-LOC110683582	0	0	0	0.05	0.07	0.05	0	0	0	8	10	8	36.578	5.193	0.00862946	0.024086	up	NW_018743669.1	2461264	2467506	+	LOC110683582	GO:0005634,nucleus; GO:0004534,5'-3' exoribonuclease activity; GO:0003676,nucleic acid binding; GO:0008270,zinc ion binding; GO:0010587,miRNA catabolic process; GO:0006397,mRNA processing; GO:0060149,negative regulation of posttranscriptional gene silencing; GO:0071035,nuclear polyadenylation-dependent rRNA catabolic process; GO:0000967,rRNA 5'-end processing	K20553 5'-3' exoribonuclease 4 [EC:3.1.13.-] | (RefSeq) 5'-3' exoribonuclease 4-like (A)	5'-3' exonuclease HKE1/RAT1	5'-3' exoribonuclease 3-like [Chenopodium quinoa]	RecName: Full=5'-3' exoribonuclease 3 {ECO:0000305}; Short=AtXRN3 {ECO:0000303|PubMed:11106401}; EC=3.1.13.- {ECO:0000269|PubMed:11106401}; AltName: Full=Protein EXORIBONUCLEASE 3 {ECO:0000305};	SubName: Full=Uncharacterized protein {ECO:0000313|EMBL:ONI01467.1};	UpxZ family of transcription anti-terminator antagonists
gene-LOC110683586	0.08	0.28	0	3.82	0.54	1.91	4	14	0	193	26	102	13.157	3.718	0.000108914	0.000528027	up	NW_018743669.1	2518180	2519520	-	LOC110683586	GO:0030015,CCR4-NOT core complex; GO:0005634,nucleus; GO:0000932,P-body; GO:0008408,3'-5' exonuclease activity; GO:0046872,metal ion binding; GO:0004535,poly(A)-specific ribonuclease activity; GO:0003723,RNA binding; GO:0042742,defense response to bacterium; GO:0043928,exonucleolytic nuclear-transcribed mRNA catabolic process involved in deadenylation-dependent decay; GO:0017148,negative regulati…	K12581 CCR4-NOT transcription complex subunit 7/8 | (RefSeq) probable CCR4-associated factor 1 homolog 11 (A)	mRNA deadenylase subunit	probable CCR4-associated factor 1 homolog 11 [Chenopodium quinoa]	RecName: Full=Probable CCR4-associated factor 1 homolog 11; EC=3.1.13.4;	SubName: Full=Uncharacterized protein {ECO:0000313|EMBL:KNA21205.1};	CAF1 family ribonuclease
gene-LOC110683588	14.4	14.83	14.91	12.48	3.55	9.86	661	703	710	605	163	505	0.451	-1.147	0.00158656	0.00559131	down	NW_018743669.1	2546741	2548096	-	LOC110683588	--	--	--	--	--	--	--
gene-LOC110683590	21.87	23	26.89	14.85	11.86	16.59	1656	1799	2113	1188	899	1402	0.473	-1.079	5.73468e-10	7.93685e-09	down	NW_018743669.1	2584018	2587396	-	LOC110683590	GO:0005783,endoplasmic reticulum; GO:0005634,nucleus; GO:0003677,DNA binding; GO:0003700,DNA-binding transcription factor activity; GO:0009910,negative regulation of flower development; GO:0009626,plant-type hypersensitive response; GO:0045893,positive regulation of transcription, DNA-templated; GO:0034976,response to endoplasmic reticulum stress; GO:0006351,transcription, DNA-templated	--	--	NAC domain-containing protein 89-like [Chenopodium quinoa]	RecName: Full=NAC domain-containing protein 89; Short=ANAC089; AltName: Full=Protein FRUCTOSE-SENSING QUANTITATIVE TRAIT LOCUS 6;	SubName: Full=Uncharacterized protein {ECO:0000313|EMBL:KNA18619.1};	No apical meristem (NAM) protein
gene-LOC110683597	5.06	5.97	8.26	1.19	3.24	1.98	137	167	232	34	88	60	0.269	-1.897	2.93413e-05	0.000163115	down	NW_018743669.1	2625038	2627034	-	LOC110683597	GO:0009507,chloroplast; GO:0009535,chloroplast thylakoid membrane; GO:0016021,integral component of membrane; GO:0009522,photosystem I; GO:0009579,thylakoid; GO:0009768,photosynthesis, light harvesting in photosystem I; GO:0009767,photosynthetic electron transport chain	K14332 photosystem I subunit PsaO | (RefSeq) photosystem I subunit O-like (A)	--	photosystem I subunit O-like [Chenopodium quinoa]	RecName: Full=Photosystem I subunit O; Short=PSI-O; Flags: Precursor;	SubName: Full=Uncharacterized protein {ECO:0000313|EMBL:KNA13155.1};	--
gene-LOC110683600	1.89	1.44	1.27	0.85	0.37	1	113	89	79	54	22	67	0.375	-1.416	0.00164928	0.00577629	down	NW_018743669.1	2684207	2688615	-	LOC110683600	GO:0005737,cytoplasm; GO:0000932,P-body; GO:0008047,enzyme activator activity; GO:0030234,enzyme regulator activity; GO:0016787,hydrolase activity; GO:0003729,mRNA binding; GO:0000290,deadenylation-dependent decapping of nuclear-transcribed mRNA; GO:0031087,deadenylation-independent decapping of nuclear-transcribed mRNA; GO:0006952,defense response; GO:0006397,mRNA processing	K12611 mRNA-decapping enzyme 1B [EC:3.-.-.-] | (RefSeq) mRNA-decapping enzyme-like protein (A)	Decapping enzyme complex component DCP1	mRNA-decapping enzyme-like protein [Chenopodium quinoa]	RecName: Full=mRNA-decapping enzyme-like protein; EC=3.-.-.-; AltName: Full=DCP1 homolog;	SubName: Full=Uncharacterized protein {ECO:0000313|EMBL:KNA13152.1};	Dcp1-like decapping family
gene-LOC110683602	0.11	0.16	0.28	0.46	0.97	0.44	14	21	36	61	122	61	2.749	1.459	0.0142841	0.0371005	up	NW_018742263.1	273449	276961	+	LOC110683602	--	--	--	--	--	--	--
gene-LOC110683632	0.32	0.35	0.28	1.21	0.68	1.4	51	56	46	201	107	246	2.694	1.43	7.81576e-05	0.000393336	up	NW_018743688.1	8889	14489	-	LOC110683632	GO:0031047,gene silencing by RNA	--	--	uncharacterized protein LOC110683632 [Chenopodium quinoa]	--	SubName: Full=Uncharacterized protein {ECO:0000313|EMBL:KNA14071.1};	--
gene-LOC110683633	17.29	27.76	27.23	10.44	8.07	13.66	738	1224	1206	471	345	651	0.349	-1.518	3.79708e-09	4.58132e-08	down	NW_018743688.1	17821	21771	-	LOC110683633	GO:0005829,cytosol; GO:0005789,endoplasmic reticulum membrane; GO:0012507,ER to Golgi transport vesicle membrane; GO:0016021,integral component of membrane; GO:0005770,late endosome; GO:0031902,late endosome membrane; GO:0000325,plant-type vacuole; GO:0031201,SNARE complex; GO:0005802,trans-Golgi network; GO:0005774,vacuolar membrane; GO:0005773,vacuole; GO:0005484,SNAP receptor activity; GO:0000…	K08493 vesicle transport through interaction with t-SNAREs 1 | (RefSeq) vesicle transport v-SNARE 13-like (A)	V-SNARE	vesicle transport v-SNARE 13-like [Chenopodium quinoa]	RecName: Full=Vesicle transport v-SNARE 11; Short=AtVTI11; AltName: Full=Protein SHOOT GRAVITROPISM 4; AltName: Full=Vesicle soluble NSF attachment protein receptor VTI1a; Short=AtVTI1a; AltName: Full=Vesicle transport v-SNARE protein VTI1a;	SubName: Full=Uncharacterized protein {ECO:0000313|EMBL:KNA05634.1};	Sec20
gene-LOC110683647	3.43	3.37	2.78	13.73	8.98	13.87	469	475	394	1980	1228	2114	2.982	1.576	1.79689e-14	4.41346e-13	up	NW_018742263.1	1197123	1215093	+	LOC110683647	GO:0016021,integral component of membrane; GO:0005886,plasma membrane; GO:0005524,ATP binding; GO:0004675,transmembrane receptor protein serine/threonine kinase activity; GO:0007166,cell surface receptor signaling pathway; GO:0007623,circadian rhythm; GO:0006468,protein phosphorylation	K13430 serine/threonine-protein kinase PBS1 [EC:2.7.11.1] | (RefSeq) serine/threonine-protein kinase PBS1-like (A)	--	protein STRUBBELIG-RECEPTOR FAMILY 3-like isoform X1 [Chenopodium quinoa]	RecName: Full=Protein STRUBBELIG-RECEPTOR FAMILY 3; AltName: Full=Leucine-rich repeat receptor kinase-like protein SRF3; Flags: Precursor;	SubName: Full=Uncharacterized protein {ECO:0000313|EMBL:KNA14505.1};	Leucine rich repeat N-terminal domain
gene-LOC110683664	3	3.1	2.98	1.05	0.54	1.17	133	142	137	49	24	58	0.237	-2.076	1.0139e-08	1.13431e-07	down	NW_018743689.1	1531722	1533958	-	LOC110683664	--	--	--	--	--	--	--
gene-LOC110683676	0.06	0.54	0.33	0.03	0	0	2	20	12	1	0	0	0.025	-5.347	0.00290087	0.0094599	down	NW_018743691.1	2729686	2730763	-	LOC110683676	GO:0005634,nucleus; GO:0046872,metal ion binding; GO:0004721,phosphoprotein phosphatase activity	--	--	uncharacterized protein LOC110683676 [Chenopodium quinoa]	RecName: Full=Serine/threonine-protein phosphatase 7 long form homolog; EC=3.1.3.16; AltName: Full=Protein MAIN-LIKE 3 {ECO:0000303|PubMed:24635680};	SubName: Full=Uncharacterized protein {ECO:0000313|EMBL:CAN81676.1};	Plant mobile domain
gene-LOC110683689	1.64	2.6	2.92	1.88	0.78	1.12	38	62	70	46	18	29	0.413	-1.277	0.0131572	0.0345965	down	NW_018743691.1	4150987	4152452	-	LOC110683689	--	--	--	uncharacterized protein LOC110683689 [Chenopodium quinoa]	--	--	--
gene-LOC110683703	4.82	5.38	5.07	2.22	3.54	2.07	281	324	307	137	207	135	0.412	-1.279	6.22152e-05	0.000320437	down	NW_018743691.1	627664	634523	+	LOC110683703	GO:0003824,catalytic activity; GO:0008152,metabolic process	--	--	uncharacterized protein LOC110683703 isoform X1 [Chenopodium quinoa]	--	SubName: Full=Uncharacterized protein {ECO:0000313|EMBL:KNA05482.1};	Amino-transferase class IV
gene-LOC110683716	0.19	0.44	0.34	1.31	0.85	1.02	22	54	42	165	101	135	2.59	1.373	0.0011929	0.00436717	up	NW_018742263.1	1907688	1917515	-	LOC110683716	GO:0016021,integral component of membrane; GO:0005886,plasma membrane; GO:0005524,ATP binding; GO:0004672,protein kinase activity	K00924 kinase [EC:2.7.1.-] | (RefSeq) receptor protein kinase CLAVATA1-like (A)	--	inactive leucine-rich repeat receptor-like serine/threonine-protein kinase At1g60630 [Chenopodium quinoa]	RecName: Full=Inactive leucine-rich repeat receptor-like serine/threonine-protein kinase At1g60630; Flags: Precursor;	SubName: Full=Uncharacterized protein {ECO:0000313|EMBL:KCW52434.1};	Leucine Rich Repeat
gene-LOC110683729	29.12	34.07	31.21	117.24	131.07	112	1854	2241	2062	7887	8358	7961	3.035	1.601	1.83103e-19	7.82586e-18	up	NW_018743691.1	2109262	2112389	-	LOC110683729	GO:0005737,cytoplasm; GO:0005622,intracellular; GO:0005525,GTP binding; GO:0003924,GTPase activity; GO:0003746,translation elongation factor activity	K03231 elongation factor 1-alpha | (RefSeq) elongation factor 1-alpha-like (A)	Translation elongation factor EF-1 alpha/Tu	elongation factor 1-alpha-like [Chenopodium quinoa]	RecName: Full=Elongation factor 1-alpha; Short=EF-1-alpha;	RecName: Full=Elongation factor 1-alpha {ECO:0000256|RuleBase:RU000325};	Signal recognition particle receptor beta subunit
gene-LOC110683737	35.71	37.18	42.56	12.23	8.3	11.69	3751	4034	4639	1357	873	1371	0.219	-2.194	2.73231e-36	3.90461e-34	down	NW_018743691.1	2290352	2307985	+	LOC110683737	GO:0019905,syntaxin binding	--	Myosin-like coiled-coil protein	beta-taxilin-like [Chenopodium quinoa]	--	SubName: Full=Uncharacterized protein {ECO:0000313|EMBL:KNA08835.1};	Transforming acidic coiled-coil-containing protein (TACC), C-terminal
gene-LOC110683739	9.41	14.48	10.66	35.71	29.62	27.51	519	825	610	2081	1636	1694	2.126	1.088	8.52346e-07	6.59439e-06	up	NW_018743691.1	2325388	2329158	+	LOC110683739	GO:0016021,integral component of membrane	--	--	uncharacterized protein LOC110683739 [Chenopodium quinoa]	--	SubName: Full=Uncharacterized protein {ECO:0000313|EMBL:KNA10991.1};	--
gene-LOC110683744	0.88	1.27	0.88	4.93	3.38	5.31	53	79	55	314	204	357	3.523	1.817	2.26415e-09	2.84782e-08	up	NW_018743691.1	2524750	2529209	+	LOC110683744	GO:0005576,extracellular region; GO:0005773,vacuole; GO:0004185,serine-type carboxypeptidase activity; GO:0051603,proteolysis involved in cellular protein catabolic process	K16297 serine carboxypeptidase-like clade II [EC:3.4.16.-] | (RefSeq) serine carboxypeptidase-like 28 (A)	Serine carboxypeptidases (lysosomal cathepsin A)	serine carboxypeptidase-like 28 [Chenopodium quinoa]	RecName: Full=Serine carboxypeptidase-like 28; EC=3.4.16.-; Flags: Precursor;	RecName: Full=Carboxypeptidase {ECO:0000256|RuleBase:RU361156}; EC=3.4.16.- {ECO:0000256|RuleBase:RU361156};	Serine carboxypeptidase
gene-LOC110683752	28.1	26.6	23.14	4.32	4.15	4.54	2797	2735	2390	454	414	504	0.132	-2.923	1.65221e-69	1.05924e-66	down	NW_018743691.1	2597500	2607232	-	LOC110683752	GO:0009507,chloroplast; GO:0016021,integral component of membrane; GO:0005524,ATP binding; GO:0042626,ATPase activity, coupled to transmembrane movement of substances	K05666 ATP-binding cassette, subfamily C (CFTR/MRP), member 2 | (RefSeq) ABC transporter C family member 10-like (A)	Long-chain acyl-CoA transporter, ABC superfamily (involved in peroxisome organization and biogenesis)	ABC transporter D family member 2, chloroplastic-like [Chenopodium quinoa]	RecName: Full=ABC transporter D family member 2, chloroplastic; Short=ABC transporter ABCD.2; Short=AtABCD2; EC=3.6.3.-; Flags: Precursor;	SubName: Full=Uncharacterized protein {ECO:0000313|EMBL:KNA06457.1};	AAA domain
gene-LOC110683754	1.48	1.33	1.12	5.25	3.98	3.31	231	214	181	863	620	575	2.512	1.329	2.86532e-07	2.44762e-06	up	NW_018743691.1	2617695	2627577	-	LOC110683754	GO:0016021,integral component of membrane; GO:0005886,plasma membrane; GO:0005524,ATP binding; GO:0042626,ATPase activity, coupled to transmembrane movement of substances	K05643 ATP-binding cassette, subfamily A (ABC1), member 3 | (RefSeq) ABC transporter A family member 1-like isoform X1 (A)	Transporter, ABC superfamily (Breast cancer resistance protein)	ABC transporter G family member 24-like isoform X1 [Chenopodium quinoa]	RecName: Full=ABC transporter G family member 24; Short=ABC transporter ABCG.24; Short=AtABCG24; AltName: Full=Probable white-brown complex homolog protein 25; Short=AtWBC25;	SubName: Full=Protein white, putative {ECO:0000313|EMBL:EEF31449.1}; EC=3.6.3.44 {ECO:0000313|EMBL:EEF31449.1};	AAA ATPase domain
gene-LOC110683757	34.36	27.35	28.93	10.29	8.76	8.68	2560	2105	2237	810	654	722	0.241	-2.053	2.77508e-29	2.61113e-27	down	NW_018743691.1	2746964	2759162	+	LOC110683757	GO:0009501,amyloplast; GO:0009507,chloroplast; GO:0033201,alpha-1,4-glucan synthase activity; GO:0004373,glycogen (starch) synthase activity; GO:0009011,starch synthase activity; GO:0019252,starch biosynthetic process; GO:0005982,starch metabolic process	K00703 starch synthase [EC:2.4.1.21] | (RefSeq) uncharacterized protein LOC110683757 (A)	--	uncharacterized protein LOC110683757 [Chenopodium quinoa]	RecName: Full=Probable starch synthase 4, chloroplastic/amyloplastic {ECO:0000305}; Short=AtSS4 {ECO:0000303|PubMed:17217470}; EC=2.4.1.21 {ECO:0000269|PubMed:19666739}; AltName: Full=Soluble starch synthase IV {ECO:0000303|PubMed:17217470}; Short=SSIV {ECO:0000303|PubMed:17217470}; Flags: Precursor;	RecName: Full=Starch synthase, chloroplastic/amyloplastic {ECO:0000256|RuleBase:RU361232}; EC=2.4.1.- {ECO:0000256|RuleBase:RU361232};	Glycosyl transferase 4-like domain
gene-LOC110683761	0.08	0.03	0.12	1.69	1.22	1.56	8	3	12	175	120	170	15.258	3.931	1.99678e-14	4.88224e-13	up	NW_018743691.1	2826889	2834561	+	LOC110683761	GO:0042299,lupeol synthase activity; GO:0019745,pentacyclic triterpenoid biosynthetic process	K20659 lupeol synthase [EC:5.4.99.41] | (RefSeq) lupeol synthase-like (A)	Oxidosqualene-lanosterol cyclase and related proteins	lupeol synthase-like isoform X1 [Chenopodium quinoa]	RecName: Full=Lupeol synthase; EC=5.4.99.41;	RecName: Full=Terpene cyclase/mutase family member {ECO:0000256|RuleBase:RU362003}; EC=5.4.99.- {ECO:0000256|RuleBase:RU362003};	A-macroglobulin TED domain
gene-LOC110683762	2.79	3.21	3.18	1.25	1.49	1.64	116	138	137	55	62	76	0.377	-1.406	8.21848e-06	5.21234e-05	down	NW_018743691.1	2834643	2838373	-	LOC110683762	--	--	--	--	--	--	--
gene-LOC110683765	3.23	4.04	3.6	1.94	0.74	1.75	378	488	437	240	87	228	0.316	-1.662	3.77124e-07	3.15173e-06	down	NW_018743691.1	2918444	2927660	+	LOC110683765	GO:0042299,lupeol synthase activity; GO:0019745,pentacyclic triterpenoid biosynthetic process	K20659 lupeol synthase [EC:5.4.99.41] | (RefSeq) lupeol synthase-like (A)	Oxidosqualene-lanosterol cyclase and related proteins	lupeol synthase-like [Chenopodium quinoa]	RecName: Full=Lupeol synthase; EC=5.4.99.41;	RecName: Full=Terpene cyclase/mutase family member {ECO:0000256|RuleBase:RU362003}; EC=5.4.99.- {ECO:0000256|RuleBase:RU362003};	A-macroglobulin TED domain
gene-LOC110683769	0.5	0.63	0.55	4.86	8.48	5.15	73	95	84	756	1250	846	8.912	3.156	1.5013e-22	8.5651e-21	up	NW_018743691.1	2998818	3005674	-	LOC110683769	GO:0005739,mitochondrion; GO:0003968,RNA-directed 5'-3' RNA polymerase activity; GO:0003964,RNA-directed DNA polymerase activity	--	FOG: Transposon-encoded proteins with TYA, reverse transcriptase, integrase domains in various combinations	uncharacterized protein LOC110683769 [Chenopodium quinoa]	RecName: Full=RNA-directed DNA polymerase homolog; EC=2.7.7.48; AltName: Full=Reverse transcriptase homolog;	SubName: Full=Uncharacterized protein {ECO:0000313|EMBL:CAN65719.1};	gag-polyprotein putative aspartyl protease
gene-LOC110683776	1.08	1.83	1.64	8.36	2.83	6.29	168	296	266	1380	443	1097	2.975	1.573	1.20815e-05	7.35766e-05	up	NW_018743691.1	3135474	3144968	+	LOC110683776	GO:0005634,nucleus; GO:0003677,DNA binding; GO:0009734,auxin-activated signaling pathway; GO:0006355,regulation of transcription, DNA-templated; GO:0006351,transcription, DNA-templated	K14486 auxin response factor | (RefSeq) auxin response factor 5-like (A)	--	auxin response factor 19-like isoform X1 [Chenopodium quinoa]	RecName: Full=Auxin response factor 5;	RecName: Full=Auxin response factor {ECO:0000256|RuleBase:RU004561};	AUX/IAA family
gene-LOC110683778	13.86	13.7	14.24	6.23	5.55	10.67	242	247	258	115	97	208	0.421	-1.25	3.69727e-05	0.000201425	down	NW_018743691.1	3194834	3195617	-	LOC110683778	GO:0008234,cysteine-type peptidase activity	--	--	uncharacterized protein LOC110683778 [Chenopodium quinoa]	--	SubName: Full=Uncharacterized protein {ECO:0000313|EMBL:KNA21218.1};	Ulp1 protease family, C-terminal catalytic domain
gene-LOC110683783	0.74	0.93	0.59	2.67	1.4	2.99	73	94	60	277	138	328	2.433	1.283	0.000330763	0.00141225	up	NW_018743691.1	3290111	3294338	+	LOC110683783	GO:0003824,catalytic activity	--	--	uncharacterized protein LOC110683783 [Chenopodium quinoa]	--	SubName: Full=Uncharacterized protein {ECO:0000313|EMBL:KNA17423.1};	Pyridoxal-dependent decarboxylase conserved domain
gene-LOC110683785	0.09	0.49	0.09	0.02	0	0.08	8	45	8	2	0	8	0.119	-3.071	0.0153107	0.0393594	down	NW_018743691.1	3461746	3466058	-	LOC110683785	GO:0005737,cytoplasm; GO:0005634,nucleus; GO:0004871,NA; GO:0009638,phototropism; GO:0016567,protein ubiquitination	--	--	root phototropism protein 2-like [Chenopodium quinoa]	RecName: Full=Root phototropism protein 2; AltName: Full=BTB/POZ domain-containing protein RPT2;	SubName: Full=Uncharacterized protein {ECO:0000313|EMBL:KNA18392.1};	BTB/POZ domain
gene-LOC110683805	0.55	0.64	0.49	2.12	1.25	2.1	28	34	26	115	64	120	2.547	1.349	0.00112703	0.00415984	up	NW_018743691.1	3854915	3867319	-	LOC110683805	GO:0005634,nucleus	K10744 ribonuclease H2 subunit B | (RefSeq) ribonuclease H2 subunit B-like (A)	Uncharacterized conserved protein	ribonuclease H2 subunit B-like [Chenopodium quinoa]	--	SubName: Full=Uncharacterized protein {ECO:0000313|EMBL:KNA18643.1};	Ydr279p protein triple barrel domain
gene-LOC110683806	2.82	2.56	2.29	5.73	8.44	5.78	469	441	396	1007	1407	1075	2.08	1.057	6.33531e-05	0.000325544	up	NW_018743691.1	3878042	3896940	+	LOC110683806	GO:0005730,nucleolus; GO:0004843,thiol-dependent ubiquitin-specific protease activity; GO:0016579,protein deubiquitination; GO:0048316,seed development; GO:0006511,ubiquitin-dependent protein catabolic process	K11838 ubiquitin carboxyl-terminal hydrolase 7 [EC:3.4.19.12] | (RefSeq) ubiquitin carboxyl-terminal hydrolase 12-like isoform X1 (A)	Ubiquitin carboxyl-terminal hydrolase	ubiquitin carboxyl-terminal hydrolase 26-like [Chenopodium quinoa]	RecName: Full=Ubiquitin carboxyl-terminal hydrolase 26; EC=3.4.19.12; AltName: Full=Deubiquitinating enzyme 26; AltName: Full=Ubiquitin thioesterase 26; AltName: Full=Ubiquitin-specific-processing protease 26;	SubName: Full=Uncharacterized protein {ECO:0000313|EMBL:KNA18641.1};	Ubiquitin family
gene-LOC110683807	12.58	9.9	11.69	7.5	5.4	7.91	1054	857	1017	664	453	740	0.476	-1.07	1.13086e-07	1.04202e-06	down	NW_018743691.1	3900988	3909109	-	LOC110683807	GO:0008168,methyltransferase activity	K03438 16S rRNA (cytosine1402-N4)-methyltransferase [EC:2.1.1.199] | (RefSeq) uncharacterized protein LOC110683807 (A)	Putative SAM dependent methyltransferases	uncharacterized protein LOC110683807 [Chenopodium quinoa]	--	SubName: Full=Uncharacterized protein {ECO:0000313|EMBL:KNA18639.1};	MraW methylase family
gene-LOC110683825	0.12	0.38	0.08	0.73	1.17	0.92	8	27	6	53	80	70	3.881	1.956	0.00387739	0.0121188	up	NW_018743691.1	4316693	4318612	-	LOC110683825	--	--	--	F-box/FBD/LRR-repeat protein At5g22660-like [Chenopodium quinoa]	RecName: Full=Putative F-box/FBD/LRR-repeat protein At5g44950;	SubName: Full=Uncharacterized protein {ECO:0000313|EMBL:KNA11711.1};	F-box domain
gene-LOC110683826	0.74	0.9	0.62	1.61	3.21	1.58	47	59	41	108	204	112	2.288	1.194	0.00921729	0.025508	up	NW_018743691.1	4332995	4334777	+	LOC110683826	--	--	--	--	--	--	--
gene-LOC110683829	37.76	37.2	38.79	22.89	18.93	23.16	1643	1672	1751	1052	825	1125	0.449	-1.154	6.62546e-16	1.91304e-14	down	NW_018743691.1	4433364	4436618	-	LOC110683829	--	K13115 coiled-coil domain-containing protein 130 | (RefSeq) coiled-coil domain-containing protein 130-like (A)	C2C2-type Zn-finger protein	coiled-coil domain-containing protein 130-like [Chenopodium quinoa]	--	SubName: Full=Nuclear protein-like {ECO:0000313|EMBL:AQK46432.1};	Family of unknown function (DUF572)
gene-LOC110683835	1.65	0.93	1.62	0.79	0.58	1.21	144	84	147	73	51	118	0.479	-1.062	0.00893511	0.024827	down	NW_018743691.1	4586776	4590746	+	LOC110683835	GO:0016021,integral component of membrane; GO:0015293,symporter activity; GO:0042128,nitrate assimilation	K14638 solute carrier family 15 (peptide/histidine transporter), member 3/4 | (RefSeq) protein NRT1/ PTR FAMILY 8.3-like (A)	H+/oligopeptide symporter	protein NRT1/ PTR FAMILY 6.4-like [Chenopodium quinoa]	RecName: Full=Protein NRT1/ PTR FAMILY 6.4; Short=AtNPF6.4; AltName: Full=Nitrate transporter 1.3;	SubName: Full=Uncharacterized protein {ECO:0000313|EMBL:KNA05956.1};	Major Facilitator Superfamily
gene-LOC110683837	34.93	36.45	38.36	16.6	15.76	21.75	1410	1520	1607	708	637	980	0.388	-1.366	1.3301e-14	3.32966e-13	down	NW_018743691.1	4606153	4609565	-	LOC110683837	GO:0005634,nucleus; GO:0003700,DNA-binding transcription factor activity; GO:0046982,protein heterodimerization activity; GO:0006355,regulation of transcription, DNA-templated; GO:0006351,transcription, DNA-templated	K21751 down-regulator of transcription 1 | (RefSeq) protein Dr1 homolog isoform X1 (A)	Class 2 transcription repressor NC2, beta subunit (Dr1)	protein Dr1 homolog isoform X1 [Chenopodium quinoa]	RecName: Full=Protein Dr1 homolog; AltName: Full=Negative cofactor 2-beta homolog; Short=NC2-beta homolog;	SubName: Full=Uncharacterized protein {ECO:0000313|EMBL:KNA24717.1};	CENP-W protein
gene-LOC110683838	7.66	9.62	11.66	46.15	24.89	46.34	188	244	297	1197	612	1270	3.158	1.659	1.52075e-09	1.9686e-08	up	NW_018743691.1	4619513	4622303	+	LOC110683838	--	--	--	--	--	--	--
gene-LOC110683842	0.31	0.2	0.16	1	0.86	0.48	22	15	12	75	61	38	2.736	1.452	0.0130674	0.0343891	up	NW_018742263.1	4481381	4484115	+	LOC110683842	--	--	--	--	--	--	--
gene-LOC110683847	0.1	0.22	0.18	0.55	0.89	0.68	7	16	13	41	63	54	3.43	1.778	0.00327455	0.0104975	up	NW_018742263.1	4496218	4498952	+	LOC110683847	--	--	--	--	--	--	--
gene-LOC110683851	1.22	0.98	0.99	0.62	0.73	0.59	84	70	71	45	50	45	0.478	-1.065	0.00613369	0.0179433	down	NW_018743691.1	1270919	1273875	+	LOC110683851	GO:0005634,nucleus; GO:0008483,transaminase activity; GO:0016458,gene silencing; GO:0010073,meristem maintenance; GO:0010082,regulation of root meristem growth	--	--	protein MAIN-LIKE 1-like [Chenopodium quinoa]	RecName: Full=Protein MAIN-LIKE 1 {ECO:0000303|PubMed:24635680};	SubName: Full=Uncharacterized protein {ECO:0000313|EMBL:OMO67845.1};	Plant mobile domain
gene-LOC110683865	0	0.04	0.02	0.44	0.17	0.59	0	2	1	22	8	31	15.041	3.911	0.00294599	0.00958143	up	NW_018742263.1	4722327	4724573	+	LOC110683865	--	--	--	--	--	--	--
gene-LOC110683949	0.1	0.19	0.24	0	0	0	4	8	10	0	0	0	0.019	-5.694	0.0037585	0.0118176	down	NW_018743697.1	1171583	1173220	-	LOC110683949	GO:0005783,endoplasmic reticulum; GO:0016020,membrane; GO:0009505,plant-type cell wall; GO:0005886,plasma membrane; GO:0009506,plasmodesma; GO:0005773,vacuole; GO:0016788,hydrolase activity, acting on ester bonds; GO:0009058,biosynthetic process	--	Predicted alkaloid synthase/Surface mucin Hemomucin	protein STRICTOSIDINE SYNTHASE-LIKE 10-like [Chenopodium quinoa]	RecName: Full=Protein STRICTOSIDINE SYNTHASE-LIKE 10 {ECO:0000303|PubMed:10777701}; Short=AtSSL10 {ECO:0000303|PubMed:10777701}; AltName: Full=Strictosidine synthase 8; Short=AtSS8; Flags: Precursor;	SubName: Full=Uncharacterized protein {ECO:0000313|EMBL:KNA19742.1}; Flags: Fragment;	NHL repeat
gene-LOC110683951	59.2	61.74	76.42	2.66	2.19	1.84	2215	2386	2967	105	82	77	0.027	-5.226	2.59137e-122	8.91078e-119	down	NW_018743697.1	1435135	1442531	-	LOC110683951	--	--	--	4-hydroxyphenylpyruvate dioxygenase-like [Chenopodium quinoa]	--	SubName: Full=Dessication-induced 1VOC superfamily protein {ECO:0000313|EMBL:AES88846.2};	Hydroxyphenylpyruvate dioxygenase, HPPD, N-terminal
gene-LOC110683960	0.5	0.95	1.01	6.07	1.09	6.63	24	47	50	306	52	353	4.278	2.097	0.000380069	0.00159522	up	NW_018743697.1	2579320	2581067	-	LOC110683960	GO:0016020,membrane	K13944 LOB domain-containing protein 16 | (RefSeq) LOB domain-containing protein 16-like (A)	--	LOB domain-containing protein 15-like [Chenopodium quinoa]	RecName: Full=LOB domain-containing protein 13; AltName: Full=ASYMMETRIC LEAVES 2-like protein 10; Short=AS2-like protein 10;	SubName: Full=Uncharacterized protein {ECO:0000313|EMBL:KNA16386.1};	Lateral organ boundaries (LOB) domain
gene-LOC110683961	0.2	0.14	0.43	1.64	1.49	0.78	8	6	18	70	60	35	4.012	2.004	0.00306432	0.00991345	up	NW_018743697.1	2585393	2586523	-	LOC110683961	--	--	--	uncharacterized protein DDB_G0271670-like [Chenopodium quinoa]	--	SubName: Full=Uncharacterized protein {ECO:0000313|EMBL:KNA16386.1};	Protein of unknown function (DUF688)
gene-LOC110683970	0.31	2.85	0.25	0	0	0.04	22	208	18	0	0	3	0.009	-6.79	2.25364e-07	1.96641e-06	down	NW_018743697.1	3782972	3785795	+	LOC110683970	GO:0033949,fructan beta-(2,6)-fructosidase activity; GO:0005975,carbohydrate metabolic process	K01193 beta-fructofuranosidase [EC:3.2.1.26] | (RefSeq) beta-fructofuranosidase, cell wall isozyme-like (A)	Beta-fructofuranosidase (invertase)	beta-fructofuranosidase, cell wall isozyme-like [Chenopodium quinoa]	RecName: Full=Fructan 6-exohydrolase {ECO:0000312|EMBL:CAD48404.1}; EC=3.2.1.154; Flags: Precursor;	SubName: Full=Uncharacterized protein {ECO:0000313|EMBL:KNA18308.1};	Glycosyl hydrolases family 32 C terminal
gene-LOC110683973	25.67	28.46	33.97	14.31	6.12	15.52	2212	2533	3037	1303	528	1493	0.316	-1.663	2.11039e-08	2.24481e-07	down	NW_018743697.1	4355680	4359428	-	LOC110683973	GO:0005634,nucleus; GO:0005524,ATP binding; GO:0048366,leaf development; GO:0006355,regulation of transcription, DNA-templated; GO:0006351,transcription, DNA-templated	--	--	growth-regulating factor 5-like [Chenopodium quinoa]	RecName: Full=Growth-regulating factor 5; Short=AtGRF5; AltName: Full=Transcription activator GRF5;	SubName: Full=Uncharacterized protein {ECO:0000313|EMBL:KNA18846.1};	QLQ
gene-LOC110683978	0	0.02	0	0.45	0.33	0.02	0	1	0	22	15	1	27.886	4.801	0.0126394	0.0334332	up	NW_018743697.1	4535499	4537943	-	LOC110683978	--	--	--	--	--	--	--
gene-LOC110683995	0.44	0.39	0.72	0.2	0	0.2	34	31	58	16	0	17	0.193	-2.373	0.00968024	0.0265966	down	NW_018743697.1	61934	67067	-	LOC110683995	GO:0005634,nucleus; GO:0003677,DNA binding; GO:0003700,DNA-binding transcription factor activity; GO:0046983,protein dimerization activity; GO:0009739,response to gibberellin; GO:0006351,transcription, DNA-templated	K12126 phytochrome-interacting factor 3 | (RefSeq) transcription factor PIF3-like isoform X1 (A)	--	transcription factor bHLH137-like [Chenopodium quinoa]	RecName: Full=Transcription factor bHLH137; AltName: Full=Basic helix-loop-helix protein 137; Short=AtbHLH137; Short=bHLH 137; AltName: Full=Transcription factor EN 89; AltName: Full=bHLH transcription factor bHLH137;	SubName: Full=Uncharacterized protein {ECO:0000313|EMBL:KNA03216.1};	Helix-loop-helix DNA-binding domain
gene-LOC110684000	1.15	1.12	1.25	3.39	4.39	2.78	99	100	112	309	379	268	2.396	1.261	4.98225e-05	0.00026313	up	NW_018743697.1	187886	192436	+	LOC110684000	GO:0005576,extracellular region; GO:0009505,plant-type cell wall; GO:0009506,plasmodesma; GO:0004185,serine-type carboxypeptidase activity; GO:0051603,proteolysis involved in cellular protein catabolic process	K16297 serine carboxypeptidase-like clade II [EC:3.4.16.-] | (RefSeq) serine carboxypeptidase-like 45 isoform X1 (A)	Serine carboxypeptidases (lysosomal cathepsin A)	serine carboxypeptidase-like 45 isoform X1 [Chenopodium quinoa]	RecName: Full=Serine carboxypeptidase-like 45; EC=3.4.16.-; Flags: Precursor;	RecName: Full=Carboxypeptidase {ECO:0000256|RuleBase:RU361156}; EC=3.4.16.- {ECO:0000256|RuleBase:RU361156};	Serine carboxypeptidase
gene-LOC110684003	3.62	3.59	2.35	1.83	2.01	1.83	400	409	269	214	222	226	0.471	-1.087	5.46671e-05	0.000285724	down	NW_018743697.1	225299	230499	-	LOC110684003	--	--	--	--	--	--	--
gene-LOC110684013	4.79	5.22	5.6	12.85	18.16	12.08	313	352	379	886	1187	880	2.21	1.144	1.34687e-05	8.09944e-05	up	NW_018743697.1	475689	477636	-	LOC110684013	--	--	--	--	--	--	--
gene-LOC110684015	0.32	0.68	0.36	2.06	2.47	1.06	12	26	14	81	92	44	3.3	1.722	0.00365138	0.0115152	up	NW_018743697.1	538227	543457	+	LOC110684015	GO:0071821,FANCM-MHF complex; GO:0043240,Fanconi anaemia nuclear complex; GO:0003682,chromatin binding; GO:0003690,double-stranded DNA binding; GO:0046982,protein heterodimerization activity; GO:0036297,interstrand cross-link repair; GO:0006312,mitotic recombination; GO:0007131,reciprocal meiotic recombination; GO:0031297,replication fork processing; GO:0000712,resolution of meiotic recombination…	K11511 centromere protein S | (RefSeq) protein MHF1 homolog (A)	--	protein MHF1 homolog [Chenopodium quinoa]	RecName: Full=Protein MHF1 homolog {ECO:0000303|PubMed:24635147}; Short=AtMHF1 {ECO:0000303|PubMed:24635147};	SubName: Full=Uncharacterized protein {ECO:0000313|EMBL:KMS94885.1};	Bromodomain associated
gene-LOC110684023	8.62	8.07	8.39	5.25	2.11	4.87	718	695	726	462	176	453	0.377	-1.407	3.05364e-06	2.12206e-05	down	NW_018743697.1	786534	797403	+	LOC110684023	GO:0005886,plasma membrane; GO:0009506,plasmodesma; GO:0005544,calcium-dependent phospholipid binding; GO:0006952,defense response; GO:0060548,negative regulation of cell death; GO:0045793,positive regulation of cell size; GO:0009270,response to humidity; GO:0009266,response to temperature stimulus	K16280 E3 ubiquitin-protein ligase RGLG [EC:2.3.2.27] | (RefSeq) E3 ubiquitin-protein ligase RGLG2-like (A)	Copine	protein BONZAI 1-like [Chenopodium quinoa]	RecName: Full=Protein BONZAI 1; AltName: Full=COPINE 1;	SubName: Full=Uncharacterized protein {ECO:0000313|EMBL:KMS95665.1};	vWA found in TerF C terminus
gene-LOC110684026	7.1	7.01	6.34	19.08	27.46	17.16	1679	1712	1555	4767	6503	4530	2.498	1.321	1.64837e-07	1.47713e-06	up	NW_018742263.1	6721421	6735083	-	LOC110684026	GO:0005634,nucleus; GO:0003700,DNA-binding transcription factor activity; GO:0043565,sequence-specific DNA binding; GO:0009908,flower development; GO:0045892,negative regulation of transcription, DNA-templated; GO:0006351,transcription, DNA-templated; GO:0010228,vegetative to reproductive phase transition of meristem	--	--	homeobox-DDT domain protein RLT2-like isoform X1 [Chenopodium quinoa]	RecName: Full=Homeobox-DDT domain protein RLT2 {ECO:0000305}; AltName: Full=Protein RINGLET 2 {ECO:0000303|PubMed:22694359};	SubName: Full=Uncharacterized protein {ECO:0000313|EMBL:KNA23345.1};	WSTF, HB1, Itc1p, MBD9 motif 1
gene-LOC110684031	20.98	18.69	21.41	14.45	6.04	15.66	815	750	863	593	235	679	0.457	-1.129	0.000264302	0.00115562	down	NW_018743697.1	878386	882430	+	LOC110684031	--	K12593 M-phase phosphoprotein 6, animal type | (RefSeq) M-phase phosphoprotein 6-like (A)	--	M-phase phosphoprotein 6-like [Chenopodium quinoa]	--	SubName: Full=Uncharacterized protein {ECO:0000313|EMBL:KNA22852.1};	M-phase phosphoprotein 6
gene-LOC110684038	0.21	0.11	0.22	1.22	2.34	0.88	22	12	24	135	245	102	6.616	2.726	6.85787e-07	5.41655e-06	up	NW_018743697.1	932242	935169	-	LOC110684038	GO:0005829,cytosol; GO:0005634,nucleus; GO:0003700,DNA-binding transcription factor activity; GO:0043565,sequence-specific DNA binding; GO:0045893,positive regulation of transcription, DNA-templated; GO:0006355,regulation of transcription, DNA-templated; GO:0009410,response to xenobiotic stimulus; GO:0006351,transcription, DNA-templated	K14494 DELLA protein | (RefSeq) DELLA protein GAI-like (A)	--	scarecrow-like protein 30 [Chenopodium quinoa]	RecName: Full=Scarecrow-like protein 14; Short=AtSCL14; AltName: Full=GRAS family protein 2; Short=AtGRAS-2;	SubName: Full=Uncharacterized protein {ECO:0000313|EMBL:KNA10642.1};	GRAS domain family
gene-LOC110684042	0.04	0.16	0.11	0.8	1.51	0.58	2	9	6	46	82	35	7.716	2.948	0.000152141	0.00071125	up	NW_018743697.1	929998	931810	-	LOC110684042	--	--	--	--	--	--	--
gene-LOC110684051	0.08	0.08	0.12	0.53	0.59	0.55	7	8	12	52	55	57	4.671	2.224	0.000125075	0.000597571	up	NW_018743697.1	1066301	1071143	-	LOC110684051	GO:0005655,nucleolar ribonuclease P complex; GO:0008168,methyltransferase activity; GO:0080188,RNA-directed DNA methylation	--	--	protein INVOLVED IN DE NOVO 2-like [Chenopodium quinoa]	RecName: Full=Factor of DNA methylation 4 {ECO:0000303|PubMed:22302148};	SubName: Full=Uncharacterized protein {ECO:0000313|EMBL:KNA07595.1};	Testis-expressed sequence 13 protein family
gene-LOC110684057	2.52	4.6	2.36	22.37	17.68	19.74	163	307	158	1526	1143	1423	4.977	2.315	8.67817e-17	2.77709e-15	up	NW_018743697.1	1131577	1134029	+	LOC110684057	GO:0042973,glucan endo-1,3-beta-D-glucosidase activity; GO:0005975,carbohydrate metabolic process; GO:0006952,defense response	K19891 glucan endo-1,3-beta-glucosidase 1/2/3 [EC:3.2.1.39] | (RefSeq) glucan endo-1,3-beta-glucosidase 3-like (A)	--	glucan endo-1,3-beta-glucosidase-like [Chenopodium quinoa]	RecName: Full=Glucan endo-1,3-beta-glucosidase; EC=3.2.1.39; AltName: Full=(1->3)-beta-glucan endohydrolase; Short=(1->3)-beta-glucanase; AltName: Full=Beta-1,3-endoglucanase; Flags: Precursor;	SubName: Full=Uncharacterized protein {ECO:0000313|EMBL:KNA05086.1};	X8 domain
gene-LOC110684067	0.3	0.93	0.93	2.39	2.72	1.86	16	52	52	136	147	112	2.58	1.367	0.00601525	0.0176472	up	NW_018743697.1	1213584	1215586	+	LOC110684067	GO:0030136,clathrin-coated vesicle; GO:0005794,Golgi apparatus; GO:0005886,plasma membrane; GO:0005774,vacuolar membrane; GO:0030276,clathrin binding; GO:0005543,phospholipid binding; GO:0015031,protein transport	K12471 epsin | (RefSeq) clathrin interactor 1-like (A)	Equilibrative nucleoside transporter protein	clathrin interactor 1-like [Chenopodium quinoa]	RecName: Full=Clathrin interactor EPSIN 2; AltName: Full=EPSIN-related 2;	SubName: Full=Uncharacterized protein {ECO:0000313|EMBL:OMO91247.1};	ENTH domain
gene-LOC110684068	0.92	1.03	1.03	0.53	0.35	0.38	69	80	80	42	26	32	0.332	-1.592	5.9645e-05	0.000308375	down	NW_018743697.1	1222671	1226798	-	LOC110684068	GO:0005737,cytoplasm; GO:0005856,cytoskeleton; GO:0005524,ATP binding	K10355 actin, other eukaryote | (RefSeq) actin-66-like (A)	Actin and related proteins	actin-66-like [Chenopodium quinoa]	RecName: Full=Actin;	SubName: Full=Uncharacterized protein {ECO:0000313|EMBL:KNA03135.1};	Actin
gene-LOC110684076	0.16	0.6	0.64	2.1	0.84	2.66	12	48	51	171	65	228	3.103	1.634	0.00524412	0.0156954	up	NW_018742263.1	6836662	6840473	-	LOC110684076	GO:0005634,nucleus; GO:0003700,DNA-binding transcription factor activity; GO:0046872,metal ion binding; GO:0044212,transcription regulatory region DNA binding; GO:0008356,asymmetric cell division; GO:0006355,regulation of transcription, DNA-templated; GO:0006351,transcription, DNA-templated	--	FOG: Zn-finger	zinc finger protein NUTCRACKER-like [Chenopodium quinoa]	RecName: Full=Zinc finger protein MAGPIE {ECO:0000303|PubMed:17785527}; AltName: Full=Protein indeterminate-domain 3 {ECO:0000303|PubMed:16784536};	SubName: Full=Uncharacterized protein {ECO:0000313|EMBL:OAY35269.1};	Zinc-finger double-stranded RNA-binding
gene-LOC110684079	1.03	1.2	0.82	3.92	2	3.94	93	112	77	374	181	398	2.516	1.331	4.8814e-05	0.000258272	up	NW_018743697.1	1341364	1344203	-	LOC110684079	GO:0005634,nucleus; GO:0003677,DNA binding; GO:0046872,metal ion binding; GO:0006355,regulation of transcription, DNA-templated; GO:0006351,transcription, DNA-templated	--	--	dof zinc finger protein DOF5.1-like [Chenopodium quinoa]	RecName: Full=Dof zinc finger protein DOF3.6; Short=AtDOF3.6; AltName: Full=OBF-binding protein 3;	SubName: Full=Uncharacterized protein {ECO:0000313|EMBL:KNA11939.1};	Dof domain, zinc finger
gene-LOC110684082	1.97	2.09	1.75	5.56	6.18	5.01	218	239	202	651	687	620	2.292	1.197	1.62739e-07	1.45937e-06	up	NW_018743697.1	1392477	1396143	+	LOC110684082	--	--	--	uncharacterized protein LOC110684082 [Chenopodium quinoa]	--	SubName: Full=Uncharacterized protein {ECO:0000313|EMBL:KNA10775.1};	--
gene-LOC110684083	18.2	14.57	19.64	72.03	91.21	68.73	1589	1314	1779	6643	7974	6698	3.525	1.818	1.94735e-15	5.39623e-14	up	NW_018743697.1	1399824	1403170	-	LOC110684083	GO:0048046,apoplast; GO:0005618,cell wall; GO:0005829,cytosol; GO:0005794,Golgi apparatus; GO:0005739,mitochondrion; GO:0005634,nucleus; GO:0005886,plasma membrane; GO:0005774,vacuolar membrane; GO:0005524,ATP binding; GO:0031625,ubiquitin protein ligase binding; GO:0016567,protein ubiquitination; GO:0006355,regulation of transcription, DNA-templated; GO:0009617,response to bacterium; GO:0046686,…	K03283 heat shock 70kDa protein 1/2/6/8 | (RefSeq) probable mediator of RNA polymerase II transcription subunit 37c (A)	Molecular chaperones HSP70/HSC70, HSP70 superfamily	probable mediator of RNA polymerase II transcription subunit 37c [Chenopodium quinoa]	RecName: Full=Probable mediator of RNA polymerase II transcription subunit 37c; AltName: Full=Heat shock 70 kDa protein 4; AltName: Full=Heat shock cognate 70 kDa protein 4; AltName: Full=Heat shock cognate protein 70-4; Short=AtHsc70-4; AltName: Full=Heat shock protein 70-4; Short=AtHsp70-4;	SubName: Full=Heat shock protein 70 {ECO:0000313|EMBL:AOZ81415.1};	FGGY family of carbohydrate kinases, C-terminal domain
gene-LOC110684088	235.96	235.76	281.14	170.24	100.07	179.98	9366	9667	11580	7139	3978	7975	0.466	-1.102	2.66253e-07	2.28835e-06	down	NW_018743697.1	1425993	1429116	+	LOC110684088	GO:0005737,cytoplasm; GO:0005524,ATP binding; GO:0061630,ubiquitin protein ligase activity; GO:0031625,ubiquitin protein ligase binding; GO:0000209,protein polyubiquitination	K10575 ubiquitin-conjugating enzyme E2 G1 [EC:2.3.2.23] | (RefSeq) ubiquitin-conjugating enzyme E2 7 (A)	Ubiquitin-protein ligase	ubiquitin-conjugating enzyme E2 7 [Chenopodium quinoa]	RecName: Full=Ubiquitin-conjugating enzyme E2 7; EC=2.3.2.23; AltName: Full=E2 ubiquitin-conjugating enzyme 7; AltName: Full=Ubiquitin carrier protein 7; AltName: Full=Ubiquitin-protein ligase 7;	SubName: Full=Uncharacterized protein {ECO:0000313|EMBL:KNA23162.1};	Ubiquitin-conjugating enzyme
gene-LOC110684090	2.64	2.27	2.76	1.29	1.67	1.52	289	256	313	149	183	185	0.463	-1.11	2.22504e-05	0.000127268	down	NW_018743697.1	1444752	1450272	+	LOC110684090	GO:0000139,Golgi membrane; GO:0005886,plasma membrane; GO:0006656,phosphatidylcholine biosynthetic process; GO:0015031,protein transport	--	Phosphatidylinositol transfer protein SEC14 and related proteins	uncharacterized protein LOC110684090 isoform X1 [Chenopodium quinoa]	RecName: Full=Phosphatidylinositol/phosphatidylcholine transfer protein SFH2; AltName: Full=Protein SEC FOURTEEN HOMOLOGS 2; Short=AtSFH2;	SubName: Full=uncharacterized protein LOC108992996 {ECO:0000313|RefSeq:XP_018823290.1, ECO:0000313|RefSeq:XP_018823292.1};	Divergent CRAL/TRIO domain
gene-LOC110684095	48.36	44.74	48.18	17.87	17.61	18.16	4101	3919	4240	1601	1496	1719	0.3	-1.737	1.55739e-32	1.82378e-30	down	NW_018743697.1	1485772	1493394	+	LOC110684095	--	--	--	ACT domain-containing protein ACR9-like [Chenopodium quinoa]	RecName: Full=ACT domain-containing protein ACR9 {ECO:0000305}; AltName: Full=Protein ACT DOMAIN REPEATS 9 {ECO:0000303|PubMed:21861936};	SubName: Full=Uncharacterized protein {ECO:0000313|EMBL:KNA21710.1};	ACT domain
gene-LOC110684104	31.53	37.02	28.4	15.33	26.37	17.06	874	1060	817	449	732	528	0.487	-1.037	0.000351472	0.00149138	down	NW_018743697.1	1616575	1617506	+	LOC110684104	GO:0000786,nucleosome; GO:0005634,nucleus; GO:0003677,DNA binding; GO:0046982,protein heterodimerization activity	K11251 histone H2A | (RefSeq) histone H2A-like (A)	Histone 2A	histone H2A-like [Chenopodium quinoa]	RecName: Full=Histone H2A;	RecName: Full=Histone H2A {ECO:0000256|RuleBase:RU003767};	Histone-like transcription factor (CBF/NF-Y) and archaeal histone
gene-LOC110684112	0.46	0.57	0.85	3.6	15.52	3.3	19	24	36	156	638	151	9.931	3.312	1.77577e-07	1.5782e-06	up	NW_018743697.1	1671130	1672281	-	LOC110684112	GO:0005634,nucleus; GO:0003700,DNA-binding transcription factor activity; GO:0046872,metal ion binding; GO:0003676,nucleic acid binding; GO:0006355,regulation of transcription, DNA-templated; GO:0010200,response to chitin; GO:0006351,transcription, DNA-templated	--	FOG: Zn-finger	zinc finger protein ZAT12-like [Chenopodium quinoa]	RecName: Full=Zinc finger protein ZAT8;	SubName: Full=Uncharacterized protein {ECO:0000313|EMBL:KNA11901.1};	Zinc-finger of C2H2 type
gene-LOC110684113	7.37	7.71	9.38	4.96	3.71	5.83	395	427	522	281	199	349	0.464	-1.107	1.64577e-06	1.20759e-05	down	NW_018743697.1	1680807	1685631	+	LOC110684113	GO:0010369,chromocenter; GO:0005634,nucleus; GO:0019899,enzyme binding; GO:0008327,methyl-CpG binding; GO:1901537,positive regulation of DNA demethylation; GO:0006355,regulation of transcription, DNA-templated; GO:0080167,response to karrikin; GO:0006351,transcription, DNA-templated	--	Methyl-CpG binding transcription regulators	methyl-CpG-binding domain-containing protein 7-like [Chenopodium quinoa]	RecName: Full=Methyl-CpG-binding domain-containing protein 7 {ECO:0000303|PubMed:12954765}; Short=AtMBD7 {ECO:0000303|PubMed:12954765}; Short=MBD07 {ECO:0000303|PubMed:12954765}; AltName: Full=Methyl-CpG-binding protein MBD7;	SubName: Full=Uncharacterized protein {ECO:0000313|EMBL:KNA13130.1};	Transcription-silencing protein, cryptic loci regulator Clr2
gene-LOC110684118	14.39	18.92	16.51	9.16	3.52	13.04	608	826	724	409	149	615	0.398	-1.329	0.000394411	0.00164773	down	NW_018743697.1	1732079	1733464	+	LOC110684118	GO:0005634,nucleus; GO:0003700,DNA-binding transcription factor activity; GO:0000981,DNA-binding transcription factor activity, RNA polymerase II-specific; GO:0043565,sequence-specific DNA binding; GO:0001135,RNA polymerase II transcription regulator recruiting activity; GO:0044212,transcription regulatory region DNA binding; GO:0030154,cell differentiation; GO:0006357,regulation of transcription…	K09422 transcription factor MYB, plant | (RefSeq) transcription factor MYB59-like isoform X1 (A)	Transcription factor, Myb superfamily	transcription factor MYB59-like isoform X1 [Chenopodium quinoa]	RecName: Full=Transcription factor MYB59; AltName: Full=Myb-related protein 59; Short=AtMYB59;	SubName: Full=Uncharacterized protein {ECO:0000313|EMBL:KNA05849.1};	Myb-like DNA-binding domain
gene-LOC110684126	5.34	4.58	5.17	20.06	26.98	19.53	286	253	287	1134	1446	1167	3.521	1.816	2.54684e-13	5.53644e-12	up	NW_018743697.1	1782178	1784639	-	LOC110684126	GO:0000326,protein storage vacuole; GO:0045735,nutrient reservoir activity	--	--	11S globulin seed storage protein 2-like [Chenopodium quinoa]	RecName: Full=Glutelin type-D 1 {ECO:0000305}; Contains: RecName: Full=Glutelin type-D 1 acidic chain {ECO:0000305}; Contains: RecName: Full=Glutelin type-D 1 basic chain {ECO:0000305}; Flags: Precursor;	SubName: Full=Uncharacterized protein {ECO:0000313|EMBL:KNA13291.1};	ARD/ARD' family
gene-LOC110684131	15.05	14.94	12.78	62.11	70.72	58.67	2095	2149	1847	9138	9863	9120	3.56	1.832	2.96368e-22	1.64855e-20	up	NW_018743697.1	1816140	1823027	+	LOC110684131	GO:0005783,endoplasmic reticulum; GO:0016021,integral component of membrane; GO:0005886,plasma membrane; GO:0005524,ATP binding; GO:0005388,calcium-transporting ATPase activity; GO:0046872,metal ion binding	K01537 P-type Ca2+ transporter type 2C [EC:7.2.2.10] | (RefSeq) LOW QUALITY PROTEIN: calcium-transporting ATPase 4, endoplasmic reticulum-type-like (A)	Ca2+ transporting ATPase	LOW QUALITY PROTEIN: calcium-transporting ATPase 4, endoplasmic reticulum-type-like [Chenopodium quinoa]	RecName: Full=Calcium-transporting ATPase 4, endoplasmic reticulum-type; EC=3.6.3.8;	SubName: Full=Uncharacterized protein {ECO:0000313|EMBL:KNA10288.1};	haloacid dehalogenase-like hydrolase
gene-LOC110684139	1.21	0.85	0.49	3.15	6.26	3.56	62	45	26	171	322	204	4.108	2.039	1.54004e-05	9.14041e-05	up	NW_018743697.1	1885531	1889650	+	LOC110684139	GO:0052751,GDP-mannose hydrolase activity; GO:0046872,metal ion binding; GO:0071242,cellular response to ammonium ion	--	--	nudix hydrolase 9-like [Chenopodium quinoa]	RecName: Full=Nudix hydrolase 9; Short=AtNUDT9; EC=3.6.1.-;	SubName: Full=Nudix hydrolase 9 {ECO:0000313|EMBL:EXC35080.1};	NUDIX domain
gene-LOC110684146	0.54	0.4	0.46	2.07	1.63	2	70	54	62	284	211	289	3.185	1.672	2.80758e-09	3.46368e-08	up	NW_018743697.1	1954813	1961405	+	LOC110684146	GO:0005737,cytoplasm; GO:0005871,kinesin complex; GO:0005874,microtubule; GO:0005886,plasma membrane; GO:0005819,spindle; GO:0005524,ATP binding; GO:0008574,ATP-dependent microtubule motor activity, plus-end-directed; GO:0008017,microtubule binding; GO:0007018,microtubule-based movement	K10398 kinesin family member 11 | (RefSeq) kinesin-like protein KIN-5D (A)	Kinesin-like protein	kinesin-like protein KIN-5D [Chenopodium quinoa]	RecName: Full=Kinesin-like protein KIN-5D {ECO:0000305};	SubName: Full=Uncharacterized protein {ECO:0000313|EMBL:KNA09484.1};	Microtubule binding
gene-LOC110684154	2.38	2.32	2.28	6.86	17.35	6.32	223	224	222	679	1627	661	3.571	1.836	9.60612e-06	5.99986e-05	up	NW_018743697.1	2120595	2123222	-	LOC110684154	GO:0005829,cytosol; GO:0012505,endomembrane system; GO:0000145,exocyst; GO:0070062,extracellular exosome; GO:0045335,phagocytic vesicle; GO:0005886,plasma membrane; GO:0042742,defense response to bacterium; GO:0050832,defense response to fungus; GO:0006887,exocytosis; GO:0009789,positive regulation of abscisic acid-activated signaling pathway; GO:0090333,regulation of stomatal closure; GO:0009414…	K07195 exocyst complex component 7 | (RefSeq) exocyst complex component EXO70B1-like (A)	Exocyst component protein and related proteins	exocyst complex component EXO70B1-like [Chenopodium quinoa]	RecName: Full=Exocyst complex component EXO70B1 {ECO:0000303|PubMed:23944713}; Short=AtExo70b1 {ECO:0000303|PubMed:23944713}; AltName: Full=Exocyst subunit Exo70 family protein B1 {ECO:0000303|PubMed:23944713};	SubName: Full=Uncharacterized protein {ECO:0000313|EMBL:KNA10568.1};	Exo70 exocyst complex subunit
gene-LOC110684166	32.89	30.91	27.48	2.18	6.69	2.06	1158	1124	1004	81	236	81	0.098	-3.35	7.09857e-14	1.63323e-12	down	NW_018743697.1	2210916	2211903	-	LOC110684166	GO:0009535,chloroplast thylakoid membrane; GO:0016021,integral component of membrane; GO:0009522,photosystem I; GO:0009523,photosystem II; GO:0016168,chlorophyll binding; GO:0046872,metal ion binding; GO:0009765,photosynthesis, light harvesting; GO:0018298,protein-chromophore linkage	K08912 light-harvesting complex II chlorophyll a/b binding protein 1 | (RefSeq) chlorophyll a-b binding protein, chloroplastic (A)	--	chlorophyll a-b binding protein, chloroplastic [Chenopodium quinoa]	RecName: Full=Chlorophyll a-b binding protein, chloroplastic; AltName: Full=LHCII type I CAB; Short=LHCP; Flags: Precursor;	RecName: Full=Chlorophyll a-b binding protein, chloroplastic {ECO:0000256|RuleBase:RU363080};	Chlorophyll A-B binding protein
gene-LOC110684170	0	0	0	0.29	0.44	0.69	0	0	0	11	16	28	75.287	6.234	0.000164974	0.000762855	up	NW_018743697.1	2240000	2241534	-	LOC110684170	GO:0009507,chloroplast; GO:0005634,nucleus; GO:0045036,protein targeting to chloroplast; GO:0006355,regulation of transcription, DNA-templated	K12127 pseudo-response regulator 1 | (RefSeq) two-component response regulator-like APRR1 (A)	GATA-4/5/6 transcription factors	zinc finger protein CONSTANS-LIKE 16-like [Chenopodium quinoa]	RecName: Full=Protein CHLOROPLAST IMPORT APPARATUS 2; Flags: Precursor;	SubName: Full=Uncharacterized protein {ECO:0000313|EMBL:OMO82909.1};	CCT motif
gene-LOC110684174	4.93	5.36	6.38	2.14	2.49	3.1	251	282	337	115	127	176	0.366	-1.45	5.21195e-08	5.1339e-07	down	NW_018743697.1	2257715	2261720	+	LOC110684174	--	--	--	--	--	--	--
gene-LOC110684177	0.03	0.24	0.21	1.37	0.51	1.05	2	16	14	94	33	76	4.767	2.253	0.00218373	0.0074147	up	NW_018743697.1	2279318	2281597	-	LOC110684177	--	--	--	--	--	--	--
gene-LOC110684180	27.71	31.71	28.01	21.32	5.43	24.24	1080	1277	1133	878	212	1055	0.447	-1.161	0.00443743	0.0136139	down	NW_018743697.1	2283821	2287932	+	LOC110684180	GO:0016021,integral component of membrane; GO:0005743,mitochondrial inner membrane; GO:0015266,NA; GO:0009793,embryo development ending in seed dormancy; GO:0033365,protein localization to organelle	K17790 mitochondrial import inner membrane translocase subunit TIM22 | (RefSeq) mitochondrial import inner membrane translocase subunit TIM22-4-like (A)	Mitochondrial import inner membrane translocase, subunit TIM22	mitochondrial import inner membrane translocase subunit TIM22-4-like [Chenopodium quinoa]	RecName: Full=Mitochondrial import inner membrane translocase subunit TIM22-1; AltName: Full=Protein MATERNAL EFFECT EMBRYO ARREST 67; Flags: Precursor;	SubName: Full=Uncharacterized protein {ECO:0000313|EMBL:KNA24026.1};	Tim17/Tim22/Tim23/Pmp24 family
gene-LOC110684187	1.18	1.23	1.29	4.46	4.76	3.43	121	131	138	484	490	393	2.714	1.44	4.97416e-08	4.92463e-07	up	NW_018743697.1	2395646	2400975	+	LOC110684187	GO:0012505,endomembrane system; GO:0016021,integral component of membrane; GO:0005886,plasma membrane; GO:0090406,pollen tube; GO:0005524,ATP binding; GO:0004675,transmembrane receptor protein serine/threonine kinase activity; GO:0007166,cell surface receptor signaling pathway; GO:0006468,protein phosphorylation; GO:0048765,root hair cell differentiation	K00924 kinase [EC:2.7.1.-] | (RefSeq) receptor protein kinase CLAVATA1-like (A)	--	probable inactive receptor-like protein kinase At3g56050 [Chenopodium quinoa]	RecName: Full=Protein MALE DISCOVERER 2; Short=AtMDIS2; AltName: Full=Probable LRR receptor-like serine/threonine-protein kinase MRH1 {ECO:0000303|PubMed:16367956}; EC=2.7.11.1 {ECO:0000305}; AltName: Full=Protein MORPHOGENESIS OF ROOT HAIR 1 {ECO:0000303|PubMed:16367956}; Flags: Precursor;	SubName: Full=Uncharacterized protein {ECO:0000313|EMBL:KNA13971.1};	Protein kinase domain
gene-LOC110684193	4.69	4.67	4.63	1.18	0.8	1.22	316	325	324	84	54	92	0.18	-2.477	2.8171e-23	1.70491e-21	down	NW_018743697.1	2410649	2414795	-	LOC110684193	GO:0009507,chloroplast; GO:0005739,mitochondrion; GO:0005634,nucleus; GO:0005524,ATP binding; GO:0005507,copper ion binding; GO:0016491,oxidoreductase activity; GO:0006633,fatty acid biosynthetic process	K07512 mitochondrial enoyl-[acyl-carrier protein] reductase / trans-2-enoyl-CoA reductase [EC:1.3.1.- 1.3.1.38] | (RefSeq) enoyl-[acyl-carrier-protein] reductase, mitochondrial-like (A)	Zn2+-binding dehydrogenase (nuclear receptor binding factor-1)	enoyl-[acyl-carrier-protein]	RecName: Full=Enoyl-[acyl-carrier-protein] reductase, mitochondrial; EC=1.3.1.104; AltName: Full=2-enoyl thioester reductase; Flags: Precursor;	SubName: Full=Uncharacterized protein {ECO:0000313|EMBL:KNA20311.1};	Zinc-binding dehydrogenase
gene-LOC110684201	51.51	52.96	55.04	29.73	14.81	31.99	2250	2390	2495	1372	648	1560	0.372	-1.426	1.69605e-08	1.83609e-07	down	NW_018743697.1	2481285	2489318	-	LOC110684201	GO:0015030,Cajal body; GO:0005737,cytoplasm; GO:0005654,nucleoplasm; GO:0005681,spliceosomal complex; GO:0005686,U2 snRNP; GO:0035614,snRNA stem-loop binding; GO:0000354,cis assembly of pre-catalytic spliceosome	K11094 U2 small nuclear ribonucleoprotein B'' | (RefSeq) U2 small nuclear ribonucleoprotein B''-like (A)	Spliceosomal protein snRNP-U1A/U2B	U2 small nuclear ribonucleoprotein B''-like [Chenopodium quinoa]	RecName: Full=U2 small nuclear ribonucleoprotein B''; Short=U2 snRNP B'';	SubName: Full=Uncharacterized protein {ECO:0000313|EMBL:KNA18269.1};	Frequency clock protein
gene-LOC110684216	2.72	3.51	2.66	1.89	2.22	1.08	230	307	234	169	188	102	0.467	-1.098	0.00185975	0.00641894	down	NW_018743697.1	2618583	2620957	-	LOC110684216	GO:0005622,intracellular; GO:0005524,ATP binding; GO:0004672,protein kinase activity; GO:0004674,protein serine/threonine kinase activity; GO:0035556,intracellular signal transduction; GO:0018105,peptidyl-serine phosphorylation; GO:0018107,peptidyl-threonine phosphorylation; GO:0006468,protein phosphorylation; GO:0009268,response to pH	K07198 5'-AMP-activated protein kinase, catalytic alpha subunit [EC:2.7.11.11] | (RefSeq) CBL-interacting protein kinase 18-like (A)	Serine/threonine protein kinase	CBL-interacting serine/threonine-protein kinase 11-like [Chenopodium quinoa]	RecName: Full=CBL-interacting serine/threonine-protein kinase 11; EC=2.7.11.1; AltName: Full=SNF1-related kinase 3.22; AltName: Full=SOS2-like protein kinase PKS5; AltName: Full=SOS3-interacting protein 4;	RecName: Full=Non-specific serine/threonine protein kinase {ECO:0000256|SAAS:SAAS00351747}; EC=2.7.11.1 {ECO:0000256|SAAS:SAAS00351747};	Lipopolysaccharide kinase (Kdo/WaaP) family
gene-LOC110684219	0.04	0.07	0.07	0.41	0.51	0.45	3	6	6	34	40	39	5.829	2.543	0.000428325	0.00177627	up	NW_018743697.1	2657216	2660568	-	LOC110684219	--	--	--	--	--	--	--
gene-LOC110684226	5.87	6.08	7.34	2.92	4.14	3.14	857	918	1113	451	606	512	0.422	-1.244	4.64062e-07	3.8035e-06	down	NW_018743697.1	2746231	2754068	-	LOC110684226	GO:0005774,vacuolar membrane; GO:0003779,actin binding	--	--	protein NETWORKED 4A-like isoform X1 [Chenopodium quinoa]	RecName: Full=Protein NETWORKED 4A {ECO:0000303|PubMed:22840520};	SubName: Full=Uncharacterized protein {ECO:0000313|EMBL:KNA21198.1};	Filament-like plant protein, long coiled-coil
gene-LOC110684229	0.39	0.2	0.63	0	0	0	19	10	32	0	0	0	0.007	-7.178	4.39771e-06	2.95985e-05	down	NW_018743697.1	2792484	2794473	-	LOC110684229	GO:0005618,cell wall; GO:0005576,extracellular region; GO:0016020,membrane; GO:0009505,plant-type cell wall; GO:0009506,plasmodesma; GO:0020037,heme binding; GO:0046872,metal ion binding; GO:0004601,peroxidase activity; GO:0042744,hydrogen peroxide catabolic process; GO:0009664,plant-type cell wall organization; GO:0006979,response to oxidative stress	K00430 peroxidase [EC:1.11.1.7] | (RefSeq) peroxidase 57-like (A)	--	peroxidase 57-like [Chenopodium quinoa]	RecName: Full=Peroxidase 57; Short=Atperox P57; EC=1.11.1.7; AltName: Full=ATP13a; AltName: Full=PRXR10; Flags: Precursor;	RecName: Full=Peroxidase {ECO:0000256|RuleBase:RU362060, ECO:0000256|SAAS:SAAS00709852}; EC=1.11.1.7 {ECO:0000256|RuleBase:RU362060, ECO:0000256|SAAS:SAAS00709852};	Peroxidase
gene-LOC110684232	2.77	2.35	2.24	7.76	13.1	7.12	111	97	93	328	525	318	3.058	1.613	5.96479e-06	3.89736e-05	up	NW_018743697.1	2810247	2813724	+	LOC110684232	--	--	--	glycine-rich cell wall structural protein-like [Chenopodium quinoa]	--	--	--
gene-LOC110684234	0.2	0.4	0.33	2.77	2.11	2.22	18	36	30	257	186	218	6.017	2.589	6.8838e-13	1.41357e-11	up	NW_018743697.1	2837068	2841819	+	LOC110684234	GO:0005096,GTPase activator activity; GO:0007165,signal transduction	--	GTPase-activator protein	rho GTPase-activating protein 5-like [Chenopodium quinoa]	RecName: Full=Rho GTPase-activating protein 1; AltName: Full=Rho-type GTPase-activating protein 1;	SubName: Full=Uncharacterized protein {ECO:0000313|EMBL:KNA13592.1};	P21-Rho-binding domain
gene-LOC110684235	3.6	3.58	3.44	13.1	11.03	12.12	287	295	285	1104	881	1079	2.688	1.427	2.21875e-17	7.54714e-16	up	NW_018743697.1	2845564	2847801	+	LOC110684235	--	--	--	protein FANTASTIC FOUR 3 [Chenopodium quinoa]	RecName: Full=Protein FANTASTIC FOUR 3;	SubName: Full=Uncharacterized protein {ECO:0000313|EMBL:KNA13593.1};	Fantastic Four meristem regulator
gene-LOC110684244	672.44	660.14	813.94	374.57	493.41	412.71	24535	24881	30817	14439	18030	16810	0.475	-1.073	2.55904e-07	2.20692e-06	down	NW_018743697.1	2930115	2932887	-	LOC110684244	GO:0022625,cytosolic large ribosomal subunit; GO:0003723,RNA binding; GO:0003735,structural constituent of ribosome; GO:0000470,maturation of LSU-rRNA; GO:0006412,translation	K02865 large subunit ribosomal protein L10Ae | (RefSeq) 60S ribosomal protein L10a (A)	60S ribosomal protein L10A	60S ribosomal protein L10a [Chenopodium quinoa]	RecName: Full=60S ribosomal protein L10a {ECO:0000303|PubMed:21205822};	RecName: Full=Ribosomal protein {ECO:0000256|RuleBase:RU000659};	Ribosomal protein L1p/L10e family
gene-LOC110684246	0.54	0.3	0.46	3.09	0.97	2.96	54	31	48	328	97	331	4.15	2.053	1.21103e-05	7.3716e-05	up	NW_018743697.1	2954432	2961790	-	LOC110684246	GO:0010008,endosome membrane; GO:0000139,Golgi membrane; GO:0016021,integral component of membrane; GO:0009624,response to nematode	K17085 transmembrane 9 superfamily member 1 | (RefSeq) transmembrane 9 superfamily member 5-like isoform X1 (A)	Endosomal membrane proteins, EMP70	transmembrane 9 superfamily member 5-like isoform X1 [Chenopodium quinoa]	RecName: Full=Transmembrane 9 superfamily member 5 {ECO:0000305}; AltName: Full=Endomembrane protein 11 {ECO:0000303|PubMed:22570441}; AltName: Full=Transmembrane nine protein 5 {ECO:0000303|PubMed:20681974}; Short=AtTMN5 {ECO:0000303|PubMed:20681974}; Flags: Precursor;	RecName: Full=Transmembrane 9 superfamily member {ECO:0000256|RuleBase:RU363079};	Endomembrane protein 70
gene-LOC110684253	7.41	5.52	7.24	2.33	0.58	1.64	421	324	427	140	33	104	0.174	-2.526	9.42523e-10	1.26153e-08	down	NW_018743697.1	3014286	3017906	-	LOC110684253	--	--	--	uncharacterized protein LOC110684253 [Chenopodium quinoa]	--	SubName: Full=Uncharacterized protein {ECO:0000313|EMBL:KNA05333.1};	alpha/beta hydrolase fold
gene-LOC110684254	7.98	7.46	7.93	3.46	3.19	4.16	2015	1945	2078	922	807	1172	0.364	-1.459	7.33609e-20	3.27612e-18	down	NW_018743697.1	3018026	3028351	-	LOC110684254	--	--	--	uncharacterized protein LOC110684254 isoform X1 [Chenopodium quinoa]	--	SubName: Full=Uncharacterized protein {ECO:0000313|EMBL:KNA05334.1};	alpha/beta hydrolase fold
gene-LOC110684260	412.32	357.85	370.84	113.09	150.14	139.04	42635	38223	39791	12355	15548	16049	0.28	-1.836	2.66534e-20	1.24619e-18	down	NW_018743697.1	3089056	3095378	+	LOC110684260	GO:0005737,cytoplasm; GO:0005634,nucleus; GO:0003677,DNA binding; GO:0003910,DNA ligase (ATP) activity; GO:0003950,NAD+ ADP-ribosyltransferase activity; GO:0051103,DNA ligation involved in DNA repair; GO:0006273,lagging strand elongation; GO:0006471,protein ADP-ribosylation	K10798 poly [ADP-ribose] polymerase [EC:2.4.2.30] | (RefSeq) poly [ADP-ribose] polymerase 3-like (A)	NAD+ ADP-ribosyltransferase Parp, required for poly-ADP ribosylation of nuclear proteins	poly [ADP-ribose]	RecName: Full=Poly [ADP-ribose] polymerase 3; Short=PARP-3; EC=2.4.2.30; AltName: Full=NAD(+) ADP-ribosyltransferase 3; Short=ADPRT-3; AltName: Full=Poly[ADP-ribose] synthase 3;	RecName: Full=Poly [ADP-ribose] polymerase {ECO:0000256|RuleBase:RU362114}; Short=PARP {ECO:0000256|RuleBase:RU362114}; EC=2.4.2.30 {ECO:0000256|RuleBase:RU362114}; Flags: Fragment;	BRCA1 C Terminus (BRCT) domain
gene-LOC110684261	0.95	1.29	1.85	3.74	4.69	2.28	75	105	151	311	370	200	2.1	1.071	0.00743206	0.0211956	up	NW_018743697.1	3097176	3099384	-	LOC110684261	GO:0000139,Golgi membrane; GO:0016021,integral component of membrane; GO:0008378,galactosyltransferase activity; GO:0008373,sialyltransferase activity; GO:0009311,oligosaccharide metabolic process; GO:0018279,protein N-linked glycosylation via asparagine; GO:0097503,sialylation	K00786 beta-1,6-galactosyltransferase [EC:2.4.1.-] | (RefSeq) beta-1,6-galactosyltransferase GALT29A-like (A)	Sialyltransferase	beta-1,6-galactosyltransferase GALT29A-like [Chenopodium quinoa]	RecName: Full=Beta-1,6-galactosyltransferase GALT29A {ECO:0000305}; EC=2.4.1.- {ECO:0000305}; AltName: Full=GT29 family galactosyltransferase 1 {ECO:0000305}; Short=AtGALT29A {ECO:0000303|PubMed:24693939}; AltName: Full=Sialyltransferase-like protein GT29A {ECO:0000305};	SubName: Full=Uncharacterized protein {ECO:0000313|EMBL:KNA12641.1};	Glycosyltransferase family 29 (sialyltransferase)
gene-LOC110684268	11.6	12.9	14.58	8.38	4.28	7.91	579	665	755	442	214	441	0.41	-1.287	6.49505e-07	5.16016e-06	down	NW_018743697.1	3143542	3146233	-	LOC110684268	GO:0005576,extracellular region; GO:0020037,heme binding; GO:0046872,metal ion binding; GO:0004601,peroxidase activity; GO:0042744,hydrogen peroxide catabolic process; GO:0006979,response to oxidative stress	K00430 peroxidase [EC:1.11.1.7] | (RefSeq) peroxidase P7-like (A)	--	peroxidase P7-like [Chenopodium quinoa]	RecName: Full=Peroxidase 4 {ECO:0000250|UniProtKB:Q42578}; EC=1.11.1.7; Flags: Precursor;	RecName: Full=Peroxidase {ECO:0000256|RuleBase:RU362060, ECO:0000256|SAAS:SAAS00709852}; EC=1.11.1.7 {ECO:0000256|RuleBase:RU362060, ECO:0000256|SAAS:SAAS00709852};	Peroxidase
gene-LOC110684269	27.91	27.79	27.13	15.71	8.41	16.92	2134	2195	2153	1269	644	1444	0.385	-1.377	6.04879e-09	7.03337e-08	down	NW_018743697.1	3186170	3195530	-	LOC110684269	GO:0005634,nucleus; GO:0046872,metal ion binding; GO:0004526,ribonuclease P activity; GO:0006397,mRNA processing; GO:0043144,snoRNA processing; GO:0001682,tRNA 5'-leader removal	K18213 proteinaceous RNase P [EC:3.1.26.5] | (RefSeq) proteinaceous RNase P 2-like (A)	Uncharacterized membrane protein, predicted efflux pump	proteinaceous RNase P 2-like [Chenopodium quinoa]	RecName: Full=Proteinaceous RNase P 2; EC=3.1.26.5 {ECO:0000269|PubMed:22549728, ECO:0000269|PubMed:26655022};	SubName: Full=Uncharacterized protein {ECO:0000313|EMBL:KNA07440.1};	Pentatricopeptide repeat domain
gene-LOC110684278	18.64	18.55	21.09	7.63	9.34	9.36	1564	1608	1836	676	785	877	0.358	-1.481	1.58279e-14	3.92325e-13	down	NW_018743697.1	3292601	3296772	+	LOC110684278	GO:0042995,cell projection; GO:0005737,cytoplasm; GO:0005856,cytoskeleton; GO:0016491,oxidoreductase activity	K05275 pyridoxine 4-dehydrogenase [EC:1.1.1.65] | (RefSeq) pyridoxal reductase, chloroplastic-like isoform X1 (A)	Voltage-gated shaker-like K+ channel, subunit beta/KCNAB	flagellar radial spoke protein 5-like isoform X1 [Chenopodium quinoa]	RecName: Full=Flagellar radial spoke protein 5 {ECO:0000303|PubMed:16507594}; EC=1.-.-.- {ECO:0000305};	SubName: Full=Uncharacterized protein {ECO:0000313|EMBL:KNA13058.1};	Aldo/keto reductase family
gene-LOC110684288	1.3	1.98	1.29	4.11	5.29	5.68	57	90	59	191	233	279	2.621	1.39	2.59272e-05	0.00014598	up	NW_018743697.1	3408760	3412028	+	LOC110684288	GO:0004725,protein tyrosine phosphatase activity	K01104 protein-tyrosine phosphatase [EC:3.1.3.48] | (RefSeq) uncharacterized protein LOC110684288 (A)	Protein tyrosine phosphatase	uncharacterized protein LOC110684288 [Chenopodium quinoa]	--	SubName: Full=Uncharacterized protein {ECO:0000313|EMBL:KNA14069.1};	Low molecular weight phosphotyrosine protein phosphatase
gene-LOC110684296	3.2	3.5	4.02	1.64	0.72	1.01	262	296	341	142	59	92	0.245	-2.029	3.55681e-10	5.09608e-09	down	NW_018743697.1	3504760	3508605	-	LOC110684296	GO:0005789,endoplasmic reticulum membrane; GO:0016021,integral component of membrane; GO:0102097,(22S)-22-hydroxy-5alpha-campestan-3-one C-23 hydroxylase activity; GO:0020037,heme binding; GO:0005506,iron ion binding; GO:0016709,oxidoreductase activity, acting on paired donors, with incorporation or reduction of molecular oxygen, NAD(P)H as one donor, and incorporation of one atom of oxygen; GO:0…	K12638 3-epi-6-deoxocathasterone 23-monooxygenase [EC:1.14.14.147] | (RefSeq) 3-epi-6-deoxocathasterone 23-monooxygenase-like (A)	Cytochrome P450 CYP4/CYP19/CYP26 subfamilies	3-epi-6-deoxocathasterone 23-monooxygenase-like [Chenopodium quinoa]	RecName: Full=3-epi-6-deoxocathasterone 23-monooxygenase; EC=1.14.13.112; AltName: Full=Cytochrome P450 90D1;	SubName: Full=3-epi-6-deoxocathasterone 23-monooxygenase {ECO:0000313|RefSeq:XP_018821009.1};	Cytochrome P450
gene-LOC110684304	0.95	0.7	0.62	0.19	0.27	0.21	56	43	38	12	16	14	0.235	-2.087	0.000152326	0.000711992	down	NW_018743697.1	3526656	3530312	-	LOC110684304	GO:0009507,chloroplast; GO:0016790,thiolester hydrolase activity; GO:0006633,fatty acid biosynthetic process	K10781 fatty acyl-ACP thioesterase B [EC:3.1.2.14 3.1.2.21] | (RefSeq) palmitoyl-acyl carrier protein thioesterase, chloroplastic-like (A)	--	palmitoyl-acyl carrier protein thioesterase, chloroplastic-like [Chenopodium quinoa]	RecName: Full=Palmitoyl-acyl carrier protein thioesterase, chloroplastic; EC=3.1.2.-; AltName: Full=16:0-acyl-carrier protein thioesterase; Short=16:0-ACP thioesterase; AltName: Full=Acyl-[acyl-carrier-protein] hydrolase; AltName: Full=PATE; Flags: Precursor;	RecName: Full=Acyl-[acyl-carrier-protein] hydrolase {ECO:0000256|RuleBase:RU363096}; EC=3.1.2.- {ECO:0000256|RuleBase:RU363096};	Thioesterase-like superfamily
gene-LOC110684305	2.45	2.77	2.31	6.96	8.08	8.18	97	113	95	291	320	361	2.443	1.289	4.97983e-07	4.05465e-06	up	NW_018743697.1	3531540	3536845	+	LOC110684305	GO:0004525,ribonuclease III activity; GO:0006396,RNA processing	K11145 ribonuclease III family protein [EC:3.1.26.-] | (RefSeq) uncharacterized protein LOC110684305 isoform X1 (A)	--	uncharacterized protein LOC110684305 isoform X1 [Chenopodium quinoa]	--	SubName: Full=Uncharacterized protein {ECO:0000313|EMBL:KNA20946.1};	Domain of unknown function (DUF313)
gene-LOC110684307	16.48	15.83	15.32	9.6	9.11	10.73	1921	1906	1853	1183	1064	1397	0.487	-1.037	2.34812e-12	4.5269e-11	down	NW_018743697.1	3542246	3548986	+	LOC110684307	GO:0048046,apoplast; GO:0005618,cell wall; GO:0009505,plant-type cell wall; GO:0009506,plasmodesma; GO:0005773,vacuole; GO:0004565,beta-galactosidase activity; GO:0030246,carbohydrate binding; GO:0005975,carbohydrate metabolic process	K12309 beta-galactosidase [EC:3.2.1.23] | (RefSeq) beta-galactosidase 17-like (A)	Beta-galactosidase	beta-galactosidase 1-like [Chenopodium quinoa]	RecName: Full=Beta-galactosidase 1; Short=Lactase 1; EC=3.2.1.23; Flags: Precursor;	RecName: Full=Beta-galactosidase {ECO:0000256|RuleBase:RU000675}; EC=3.2.1.23 {ECO:0000256|RuleBase:RU000675};	Unkempt Zinc finger domain 1 (Znf1)
gene-LOC110684308	120.06	108.41	116.17	49.44	31.05	56.99	7910	7378	7942	3441	2049	4191	0.311	-1.687	6.58915e-16	1.90692e-14	down	NW_018743697.1	3549797	3554434	+	LOC110684308	GO:0005618,cell wall; GO:0022626,cytosolic ribosome; GO:0005576,extracellular region; GO:0009505,plant-type cell wall; GO:0080081,4-methylumbelliferyl-beta-D-glucopyranoside beta-glucosidase activity; GO:0047668,amygdalin beta-glucosidase activity; GO:0080083,beta-gentiobiose beta-glucosidase activity; GO:0008422,beta-glucosidase activity; GO:0004567,beta-mannosidase activity; GO:0080079,cellobio…	K05350 beta-glucosidase [EC:3.2.1.21] | (RefSeq) beta-glucosidase 44-like (A)	Beta-glucosidase, lactase phlorizinhydrolase, and related proteins	beta-glucosidase 44-like [Chenopodium quinoa]	RecName: Full=Beta-glucosidase 44; Short=AtBGLU44; EC=3.2.1.21; Flags: Precursor;	SubName: Full=Uncharacterized protein {ECO:0000313|EMBL:KNA10671.1};	Glycosyl hydrolase family 1
gene-LOC110684309	9.54	8.97	10.31	5.06	5.33	5.76	651	632	730	365	364	439	0.443	-1.175	4.2534e-10	6.02565e-09	down	NW_018743697.1	3567517	3575860	+	LOC110684309	GO:0080008,Cul4-RING E3 ubiquitin ligase complex; GO:0005737,cytoplasm; GO:0005829,cytosol; GO:0005730,nucleolus; GO:0005634,nucleus; GO:0046872,metal ion binding; GO:0030154,cell differentiation; GO:0016569,covalent chromatin modification; GO:0006281,DNA repair; GO:0009908,flower development; GO:0006355,regulation of transcription, DNA-templated; GO:0010224,response to UV-B; GO:0006351,transcrip…	K10752 histone-binding protein RBBP4 | (RefSeq) WD-40 repeat-containing protein MSI4-like (A)	Nucleosome remodeling factor, subunit CAF1/NURF55/MSI1	WD-40 repeat-containing protein MSI4-like [Chenopodium quinoa]	RecName: Full=WD-40 repeat-containing protein MSI4; AltName: Full=Altered cold-responsive gene 1 protein;	SubName: Full=Uncharacterized protein {ECO:0000313|EMBL:KNA10670.1};	Eukaryotic translation initiation factor eIF2A
gene-LOC110684315	0	0	0	0.14	0.05	0.09	0	0	0	11	4	8	31.035	4.956	0.0182998	0.0457568	up	NW_018743697.1	3617643	3621766	+	LOC110684315	GO:0005576,extracellular region; GO:0050660,flavin adenine dinucleotide binding; GO:0046593,mandelonitrile lyase activity; GO:0016614,oxidoreductase activity, acting on CH-OH group of donors; GO:0007267,cell-cell signaling; GO:0009553,embryo sac development; GO:0010430,fatty acid omega-oxidation	K15403 fatty acid omega-hydroxy dehydrogenase [EC:1.1.-.-] | (RefSeq) protein HOTHEAD-like (A)	Glucose dehydrogenase/choline dehydrogenase/mandelonitrile lyase (GMC oxidoreductase family)	protein HOTHEAD-like [Chenopodium quinoa]	RecName: Full=Protein HOTHEAD; AltName: Full=Protein ADHESION OF CALYX EDGES; Flags: Precursor;	SubName: Full=Uncharacterized protein {ECO:0000313|EMBL:KNA07095.1}; Flags: Fragment;	Pyridine nucleotide-disulphide oxidoreductase
gene-LOC110684316	2.42	2.58	2.59	9.62	4.02	9.75	218	240	242	914	362	979	2.381	1.252	6.42063e-05	0.000329615	up	NW_018743697.1	3635313	3640460	+	LOC110684316	GO:0016592,mediator complex; GO:0006355,regulation of transcription, DNA-templated; GO:0006351,transcription, DNA-templated	--	--	mediator of RNA polymerase II transcription subunit 9 [Chenopodium quinoa]	RecName: Full=Mediator of RNA polymerase II transcription subunit 9;	SubName: Full=Uncharacterized protein {ECO:0000313|EMBL:KNA05173.1};	Syntaxin-like protein
gene-LOC110684342	4.41	3.48	4.11	2.6	2.35	2.44	587	479	567	366	313	363	0.486	-1.042	2.60311e-07	2.24238e-06	down	NW_018743697.1	3916553	3923505	-	LOC110684342	GO:0016021,integral component of membrane; GO:0005743,mitochondrial inner membrane; GO:0005739,mitochondrion; GO:0015217,ADP transmembrane transporter activity; GO:0080122,AMP transmembrane transporter activity; GO:0015228,coenzyme A transmembrane transporter activity; GO:0015866,ADP transport; GO:1990559,mitochondrial coenzyme A transmembrane transport; GO:0006839,mitochondrial transport	K14684 solute carrier family 25 (mitochondrial phosphate transporter), member 23/24/25/41 | (RefSeq) mitochondrial adenine nucleotide transporter ADNT1-like (A)	Mitochondrial solute carrier protein	mitochondrial carrier protein CoAc1-like isoform X1 [Chenopodium quinoa]	RecName: Full=Mitochondrial carrier protein CoAc1 {ECO:0000305}; AltName: Full=AtCoAc1 {ECO:0000303|PubMed:23590975}; AltName: Full=Mitochondrial coenzyme A transporter CoAc1 {ECO:0000305};	SubName: Full=Uncharacterized protein {ECO:0000313|EMBL:KNA14578.1};	Mitochondrial carrier protein
gene-LOC110684346	1.54	1.76	2.07	5.96	5.65	4.74	239	282	333	975	877	819	2.409	1.269	1.36606e-08	1.49859e-07	up	NW_018743697.1	3938179	3944466	+	LOC110684346	GO:0000139,Golgi membrane; GO:0016021,integral component of membrane; GO:0005886,plasma membrane; GO:0005802,trans-Golgi network; GO:0005524,ATP binding; GO:0000287,magnesium ion binding; GO:0004012,phospholipid-translocating ATPase activity; GO:0048194,Golgi vesicle budding	K01530 phospholipid-translocating ATPase [EC:7.6.2.1] | (RefSeq) probable phospholipid-transporting ATPase 4 (A)	P-type ATPase	probable phospholipid-transporting ATPase 4 [Chenopodium quinoa]	RecName: Full=Probable phospholipid-transporting ATPase 4 {ECO:0000303|PubMed:11402198}; Short=AtALA4 {ECO:0000303|PubMed:11402198}; EC=3.6.3.1 {ECO:0000305|PubMed:11402198}; AltName: Full=Aminophospholipid flippase 4 {ECO:0000303|PubMed:11402198};	RecName: Full=Phospholipid-transporting ATPase {ECO:0000256|RuleBase:RU362033}; EC=3.6.3.1 {ECO:0000256|RuleBase:RU362033};	haloacid dehalogenase-like hydrolase
gene-LOC110684354	1.86	1.75	1.79	4.99	5.31	4.42	1150	1118	1146	3259	3288	3047	2.164	1.114	1.00821e-09	1.34138e-08	up	NW_018743697.1	4060904	4107543	+	LOC110684354	GO:0009941,chloroplast envelope; GO:0005730,nucleolus; GO:0005654,nucleoplasm; GO:0009506,plasmodesma; GO:0005524,ATP binding; GO:0016887,ATPase activity; GO:0009738,abscisic acid-activated signaling pathway; GO:0009553,embryo sac development; GO:0048638,regulation of developmental growth; GO:0000027,ribosomal large subunit assembly	K14572 midasin | (RefSeq) midasin-like (A)	AAA ATPase containing von Willebrand factor type A (vWA) domain	midasin-like [Chenopodium quinoa]	RecName: Full=Midasin {ECO:0000303|PubMed:23572950}; Short=AtMDN1 {ECO:0000303|PubMed:23572950}; AltName: Full=Dynein-related AAA-ATPase MDN1; AltName: Full=MIDAS-containing protein 1 {ECO:0000303|PubMed:23572950}; AltName: Full=Protein DWARF AND SHORT ROOT 1 {ECO:0000303|PubMed:27824150};	RecName: Full=Midasin {ECO:0000256|PIRNR:PIRNR010340};	AAA domain
gene-LOC110684356	0.03	0.06	0.19	3.71	2.7	1.27	2	4	12	238	164	86	21.135	4.402	6.45543e-11	1.02638e-09	up	NW_018743697.1	4112646	4115042	+	LOC110684356	GO:0016021,integral component of membrane; GO:0005886,plasma membrane; GO:0045087,innate immune response; GO:0009751,response to salicylic acid	K16279 E3 ubiquitin-protein ligase KEG [EC:2.7.11.1 2.3.2.27] | (RefSeq) E3 ubiquitin-protein ligase KEG-like (A)	FOG: Ankyrin repeat	ankyrin repeat-containing protein BDA1-like [Chenopodium quinoa]	RecName: Full=Ankyrin repeat-containing protein BDA1 {ECO:0000305}; AltName: Full=Protein BIAN DA 1 {ECO:0000303|PubMed:22740615};	SubName: Full=Uncharacterized protein {ECO:0000313|EMBL:KNA04223.1};	Ankyrin repeat
gene-LOC110684357	2.51	2.82	2.53	4.95	9.38	5.55	168	195	176	350	629	415	2.038	1.027	0.00232582	0.007822	up	NW_018743697.1	4133508	4135387	+	LOC110684357	GO:0009941,chloroplast envelope; GO:0031969,chloroplast membrane; GO:0016021,integral component of membrane; GO:0005743,mitochondrial inner membrane; GO:0000095,S-adenosyl-L-methionine transmembrane transporter activity; GO:0006839,mitochondrial transport	K15121 solute carrier family 25, member 44 | (RefSeq) solute carrier family 25 member 44-like (A)	Predicted mitochondrial carrier protein	solute carrier family 25 member 44-like [Chenopodium quinoa]	RecName: Full=Probable S-adenosylmethionine carrier 2, chloroplastic; Flags: Precursor;	SubName: Full=Uncharacterized protein {ECO:0000313|EMBL:KNA04222.1};	Mitochondrial carrier protein
gene-LOC110684380	25.52	22.58	23.97	10.54	16.49	10.03	1487	1359	1449	649	962	652	0.412	-1.278	3.07472e-06	2.13554e-05	down	NW_018743697.1	4366363	4373020	-	LOC110684380	GO:0009507,chloroplast; GO:0009941,chloroplast envelope; GO:0009707,chloroplast outer membrane; GO:0016021,integral component of membrane; GO:0046872,metal ion binding; GO:0004842,ubiquitin-protein transferase activity; GO:0006996,organelle organization	K15688 E3 ubiquitin-protein ligase MUL1 [EC:2.3.2.27] | (RefSeq) E3 ubiquitin-protein ligase SPL2-like (A)	Predicted E3 ubiquitin ligase	E3 ubiquitin-protein ligase SPL2-like [Chenopodium quinoa]	RecName: Full=E3 ubiquitin-protein ligase SPL2 {ECO:0000305}; EC=2.3.2.27 {ECO:0000305}; AltName: Full=RING-type E3 ubiquitin transferase SPL2 {ECO:0000305}; AltName: Full=SP1-like protein 2 {ECO:0000303|PubMed:23118188};	SubName: Full=Uncharacterized protein {ECO:0000313|EMBL:KNA26119.1};	Ring finger domain
gene-LOC110684391	2.32	3.31	2.72	11.02	9.33	8.46	284	418	345	1424	1143	1156	2.731	1.449	1.75095e-11	3.0311e-10	up	NW_018743697.1	4546974	4553928	-	LOC110684391	GO:0009570,chloroplast stroma; GO:0009534,chloroplast thylakoid; GO:0016165,linoleate 13S-lipoxygenase activity; GO:0046872,metal ion binding; GO:0031408,oxylipin biosynthetic process	K00454 lipoxygenase [EC:1.13.11.12] | (RefSeq) linoleate 13S-lipoxygenase 3-1, chloroplastic-like isoform X1 (A)	--	linoleate 13S-lipoxygenase 3-1, chloroplastic-like isoform X1 [Chenopodium quinoa]	RecName: Full=Linoleate 13S-lipoxygenase 3-1, chloroplastic; EC=1.13.11.12; Flags: Precursor;	RecName: Full=Lipoxygenase {ECO:0000256|RuleBase:RU003975}; EC=1.13.11.- {ECO:0000256|RuleBase:RU003975};	PLAT/LH2 domain
gene-LOC110684395	10.04	12.67	9.72	5.21	2.31	4.93	602	785	605	330	139	330	0.298	-1.745	2.52542e-09	3.15053e-08	down	NW_018742271.1	228268	242888	-	LOC110684395	GO:0080008,Cul4-RING E3 ubiquitin ligase complex	K12816 pre-mRNA-processing factor 17 | (RefSeq) pre-mRNA-processing factor 17-like isoform X1 (A)	mRNA splicing factor	WD repeat-containing protein 25-like [Chenopodium quinoa]	RecName: Full=COMPASS-like H3K4 histone methylase component WDR5B {ECO:0000303|PubMed:19567704}; Short=AtWDR5B {ECO:0000303|PubMed:19567704};	SubName: Full=Uncharacterized protein {ECO:0000313|EMBL:KNA11036.1};	Eukaryotic translation initiation factor eIF2A
gene-LOC110684396	2.66	3.41	1.67	7.13	8.6	6.64	268	355	175	758	867	746	2.302	1.203	8.04218e-05	0.000403496	up	NW_018743697.1	4587998	4590823	+	LOC110684396	GO:0016021,integral component of membrane; GO:0015297,antiporter activity; GO:0006812,cation transport; GO:0006813,potassium ion transport; GO:0006814,sodium ion transport	K13754 solute carrier family 24 (sodium/potassium/calcium exchanger), member 6 | (RefSeq) cation/calcium exchanger 4-like (A)	K+-dependent Na+:Ca2+ antiporter	cation/calcium exchanger 4-like [Chenopodium quinoa]	RecName: Full=Cation/calcium exchanger 4; Short=AtCCX4; AltName: Full=Protein CATION CALCIUM EXCHANGER 4; AltName: Full=Protein CATION EXCHANGER 10;	SubName: Full=Uncharacterized protein {ECO:0000313|EMBL:KNA20363.1};	Sodium/calcium exchanger protein
gene-LOC110684397	0.32	0.19	0.25	1.4	0.96	1.01	10	6	8	46	30	35	3.5	1.807	0.00611808	0.0179046	up	NW_018743697.1	4593737	4594609	+	LOC110684397	--	--	--	uncharacterized protein LOC110684397 [Chenopodium quinoa]	--	SubName: Full=Uncharacterized protein {ECO:0000313|EMBL:KNA20364.1};	--
gene-LOC110684401	2.23	2.75	2.8	13.03	7.61	12.09	227	289	295	1400	775	1373	3.286	1.716	8.13688e-14	1.86193e-12	up	NW_018743697.1	4633004	4636893	+	LOC110684401	GO:0048046,apoplast; GO:0009505,plant-type cell wall; GO:0005774,vacuolar membrane; GO:0005773,vacuole; GO:0004252,serine-type endopeptidase activity; GO:0010150,leaf senescence; GO:0010223,secondary shoot formation	--	--	subtilisin-like protease SBT1.4 [Chenopodium quinoa]	RecName: Full=Subtilisin-like protease SBT1.4 {ECO:0000303|PubMed:16193095}; EC=3.4.21.- {ECO:0000255|PROSITE-ProRule:PRU10082}; AltName: Full=Subtilase subfamily 1 member 4 {ECO:0000303|PubMed:16193095}; Short=AtSBT1.4 {ECO:0000303|PubMed:16193095}; Flags: Precursor;	SubName: Full=Uncharacterized protein {ECO:0000313|EMBL:KNA20367.1};	PA domain
gene-LOC110684406	0.26	0.45	0.31	1.72	0.96	1.29	24	44	30	171	90	135	3.056	1.611	9.482e-05	0.000467183	up	NW_018742271.1	265862	270031	+	LOC110684406	GO:0005634,nucleus; GO:0001046,core promoter sequence-specific DNA binding; GO:0003700,DNA-binding transcription factor activity; GO:0046983,protein dimerization activity; GO:0001228,DNA-binding transcription activator activity, RNA polymerase II-specific; GO:0006366,transcription by RNA polymerase II	K12126 phytochrome-interacting factor 3 | (RefSeq) transcription factor PIF3-like isoform X1 (A)	--	transcription factor bHLH123-like isoform X1 [Chenopodium quinoa]	RecName: Full=Transcription factor bHLH123; AltName: Full=Basic helix-loop-helix protein 123; Short=AtbHLH123; Short=bHLH 123; AltName: Full=Transcription factor EN 63; AltName: Full=bHLH transcription factor bHLH123;	SubName: Full=Uncharacterized protein {ECO:0000313|EMBL:KNA21632.1};	Helix-loop-helix DNA-binding domain
gene-LOC110684410	0.9	3.26	2.23	0.9	0.33	0.78	33	124	85	35	12	32	0.245	-2.029	0.000685902	0.00269439	down	NW_018743697.1	4809246	4811015	+	LOC110684410	GO:0005634,nucleus; GO:0003714,transcription corepressor activity; GO:0042742,defense response to bacterium; GO:0009908,flower development; GO:0009867,jasmonic acid mediated signaling pathway; GO:1903507,negative regulation of nucleic acid-templated transcription; GO:0009555,pollen development; GO:1900067,regulation of cellular response to alkaline pH; GO:0031347,regulation of defense response; G…	K13464 jasmonate ZIM domain-containing protein | (RefSeq) protein TIFY 10A-like (A)	--	protein TIFY 10A-like [Chenopodium quinoa]	RecName: Full=Protein TIFY 10A; AltName: Full=Jasmonate ZIM domain-containing protein 1;	SubName: Full=Uncharacterized protein {ECO:0000313|EMBL:KNA17329.1};	CCT motif
gene-LOC110684415	57.43	63.02	61.92	17.87	17.13	16.06	2912	3301	3258	957	870	909	0.222	-2.175	1.23684e-44	2.80141e-42	down	NW_018743697.1	4865395	4869791	-	LOC110684415	GO:0005777,peroxisome; GO:0010181,FMN binding; GO:0052853,long-chain-(S)-2-hydroxy-long-chain-acid oxidase activity; GO:0052854,medium-chain-(S)-2-hydroxy-acid oxidase activity; GO:0052852,very-long-chain-(S)-2-hydroxy-acid oxidase activity; GO:0042742,defense response to bacterium; GO:0050665,hydrogen peroxide biosynthetic process; GO:0009854,oxidative photosynthetic carbon pathway	K11517 (S)-2-hydroxy-acid oxidase [EC:1.1.3.15] | (RefSeq) peroxisomal (S)-2-hydroxy-acid oxidase GLO4-like (A)	Glycolate oxidase	peroxisomal (S)-2-hydroxy-acid oxidase GLO4-like [Chenopodium quinoa]	RecName: Full=Peroxisomal (S)-2-hydroxy-acid oxidase GLO4; EC=1.1.3.15; AltName: Full=Glycolate oxidase 4; Short=AtGLO4; Short=GOX 4; AltName: Full=Short chain alpha-hydroxy acid oxidase GLO4;	SubName: Full=Uncharacterized protein {ECO:0000313|EMBL:KNA06075.1};	Conserved region in glutamate synthase
gene-LOC110684418	3.35	3.82	3.46	12.58	10.98	12.67	721	849	773	2863	2369	3046	2.688	1.427	9.75839e-24	6.13141e-22	up	NW_018743697.1	4902187	4915159	-	LOC110684418	--	--	--	--	--	--	--
gene-LOC110684420	3.52	3.18	1.65	0.35	0.32	0.54	152	142	74	16	14	26	0.114	-3.13	3.4441e-11	5.72881e-10	down	NW_018743697.1	4928067	4930571	-	LOC110684420	--	--	--	dormancy-associated protein homolog 4-like isoform X1 [Chenopodium quinoa]	RecName: Full=Dormancy-associated protein homolog 4 {ECO:0000305}; AltName: Full=DRM1 homolog 4 {ECO:0000305};	SubName: Full=dormancy-associated protein homolog 4 {ECO:0000313|RefSeq:XP_010261733.1};	Dormancy/auxin associated protein
gene-LOC110684423	0.94	1.65	1.84	0.46	0	0.31	33	60	67	17	0	12	0.132	-2.921	0.000660226	0.0026038	down	NW_018743697.1	4980300	4983022	-	LOC110684423	--	--	--	uncharacterized protein LOC110684423 [Chenopodium quinoa]	--	SubName: Full=Uncharacterized protein {ECO:0000313|EMBL:KNA22348.1};	Spc7 kinetochore protein
gene-LOC110684425	8.64	5.5	13.31	1.52	1.89	1.21	365	240	583	68	80	57	0.134	-2.9	1.26501e-13	2.84986e-12	down	NW_018743697.1	4985429	4987031	+	LOC110684425	GO:0005737,cytoplasm; GO:0009408,response to heat; GO:0009644,response to high light intensity; GO:0042542,response to hydrogen peroxide	K13993 HSP20 family protein | (RefSeq) 17.4 kDa class III heat shock protein-like (A)	Molecular chaperone (small heat-shock protein Hsp26/Hsp42)	17.4 kDa class III heat shock protein-like [Chenopodium quinoa]	RecName: Full=18.6 kDa class III heat shock protein; AltName: Full=18.6 kDa heat shock protein; Short=OsHsp18.6;	SubName: Full=Uncharacterized protein {ECO:0000313|EMBL:KNA07362.1};	HSP20-like domain found in ArsA
gene-LOC110684430	1.7	1.15	0.87	0.72	0.43	0.63	103	72	55	46	26	43	0.374	-1.42	0.00164299	0.00575692	down	NW_018743697.1	5057000	5061441	-	LOC110684430	GO:0005576,extracellular region; GO:0016298,lipase activity; GO:0009734,auxin-activated signaling pathway; GO:0009814,defense response, incompatible interaction; GO:0016042,lipid catabolic process; GO:0006629,lipid metabolic process; GO:0010930,negative regulation of auxin mediated signaling pathway; GO:0009723,response to ethylene; GO:0009753,response to jasmonic acid; GO:0009751,response to sal…	--	--	LOW QUALITY PROTEIN: GDSL esterase/lipase 2-like [Chenopodium quinoa]	RecName: Full=GDSL esterase/lipase 2; EC=3.1.1.-; AltName: Full=Extracellular lipase 2; Flags: Precursor;	SubName: Full=GDSL-lipase {ECO:0000313|EMBL:AAP55714.1};	GDSL-like Lipase/Acylhydrolase
gene-LOC110684434	2.21	3.05	1.53	8.09	6.28	7.47	176	251	127	682	502	665	2.535	1.342	1.90878e-06	1.38234e-05	up	NW_018743697.1	5095436	5099655	+	LOC110684434	GO:0005634,nucleus; GO:0003677,DNA binding; GO:0003700,DNA-binding transcription factor activity; GO:0009738,abscisic acid-activated signaling pathway; GO:0006351,transcription, DNA-templated	K14432 ABA responsive element binding factor | (RefSeq) ABSCISIC ACID-INSENSITIVE 5-like protein 5 (A)	--	ABSCISIC ACID-INSENSITIVE 5-like protein 5 [Chenopodium quinoa]	RecName: Full=ABSCISIC ACID-INSENSITIVE 5-like protein 5; AltName: Full=ABA-responsive element-binding protein 1; AltName: Full=Abscisic acid responsive elements-binding factor 2; Short=ABRE-binding factor 2; AltName: Full=bZIP transcription factor 36; Short=AtbZIP36;	SubName: Full=Uncharacterized protein {ECO:0000313|EMBL:KNA22655.1};	bZIP Maf transcription factor
gene-LOC110684437	22.35	29.21	25.97	59.1	109.31	50.35	1258	1699	1517	3515	6163	3164	2.287	1.194	0.000280154	0.00121722	up	NW_018743697.1	5115207	5118290	-	LOC110684437	GO:0005634,nucleus; GO:0003677,DNA binding; GO:0003700,DNA-binding transcription factor activity; GO:0009873,ethylene-activated signaling pathway; GO:0010468,regulation of gene expression; GO:0001666,response to hypoxia; GO:0006351,transcription, DNA-templated	K09286 EREBP-like factor | (RefSeq) ethylene-responsive transcription factor RAP2-12-like (A)	--	ethylene-responsive transcription factor RAP2-12-like [Chenopodium quinoa]	RecName: Full=Ethylene-responsive transcription factor RAP2-2; Short=AtRAP2.2; AltName: Full=Protein RELATED TO APETALA2 2;	SubName: Full=Dehydration-responsive element binding protein {ECO:0000313|EMBL:AEW68339.1};	AP2 domain
gene-LOC110684439	0.55	0.5	0.63	2.27	1.85	2.44	59	55	70	256	197	290	3.053	1.61	9.2362e-09	1.041e-07	up	NW_018743697.1	5130173	5133162	-	LOC110684439	GO:0005576,extracellular region; GO:0004252,serine-type endopeptidase activity	--	--	subtilisin-like protease SBT1.5 [Chenopodium quinoa]	RecName: Full=Subtilisin-like protease SBT1.5 {ECO:0000303|PubMed:16193095}; EC=3.4.21.- {ECO:0000255|PROSITE-ProRule:PRU10082}; AltName: Full=Subtilase subfamily 1 member 5 {ECO:0000303|PubMed:16193095}; Short=AtSBT1.5 {ECO:0000303|PubMed:16193095}; Flags: Precursor;	SubName: Full=Uncharacterized protein {ECO:0000313|EMBL:KNA21401.1};	Peptidase inhibitor I9
gene-LOC110684481	0.28	0.03	0.14	1.35	1.07	1.72	8	1	4	40	30	54	7.082	2.824	0.000595784	0.00237892	up	NW_018743697.1	2954924	2955880	+	LOC110684481	--	--	--	pollen-specific leucine-rich repeat extensin-like protein 4 [Chenopodium quinoa]	--	SubName: Full=Uncharacterized protein {ECO:0000313|EMBL:KNA22514.1};	--
gene-LOC110684493	16.21	13.89	15.62	5.4	2.44	6.42	636	563	636	224	96	281	0.241	-2.05	7.04286e-11	1.11743e-09	down	NW_018743697.1	3560994	3566139	+	LOC110684493	--	--	Predicted dehydrogenase	uncharacterized protein LOC110684493 [Chenopodium quinoa]	--	SubName: Full=AT1G17665-like protein {ECO:0000313|EMBL:AKM76865.1};	--
gene-LOC110684527	8.7	7.97	6.26	20.47	45.51	19.78	734	694	548	1824	3844	1862	3.038	1.603	1.33363e-05	8.02616e-05	up	NW_018742271.1	537333	540328	+	LOC110684527	--	K14786 protein KRI1 | (RefSeq) protein KRI1 homolog (A)	KRR1-interacting protein involved in 40S ribosome biogenesis	protein KRI1 homolog [Chenopodium quinoa]	--	SubName: Full=Uncharacterized protein {ECO:0000313|EMBL:KNA21345.1};	KRI1-like family
gene-LOC110684542	3.47	4.54	4.4	7.55	21.18	11.22	117	158	154	269	715	422	2.618	1.388	0.000874295	0.00333134	up	NW_018743712.1	146239	149195	-	LOC110684542	--	--	Uncharacterized conserved protein	UPF0587 protein C1orf123 homolog [Chenopodium quinoa]	--	SubName: Full=Uncharacterized protein {ECO:0000313|EMBL:KNA23077.1};	Eukaryotic protein of unknown function (DUF866)
gene-LOC110684550	0.11	0.12	0.15	0.48	0.21	0.58	20	22	28	88	36	113	2.499	1.321	0.011673	0.0312132	up	NW_018742271.1	542527	554249	+	LOC110684550	GO:0043531,ADP binding; GO:0005524,ATP binding; GO:0006952,defense response	K13457 disease resistance protein RPM1 | (RefSeq) disease resistance protein RPM1-like isoform X1 (A)	Apoptotic ATPase	putative disease resistance protein RGA1 [Chenopodium quinoa]	RecName: Full=Putative disease resistance protein RGA1; AltName: Full=RGA3-blb;	SubName: Full=Uncharacterized protein {ECO:0000313|EMBL:ERP49225.1}; Flags: Fragment;	AAA ATPase domain
gene-LOC110684565	0.04	0.08	0.06	0.64	0.72	1.09	4	8	6	62	66	112	10.102	3.337	3.11139e-08	3.20153e-07	up	NW_018743722.1	1368200	1372059	-	LOC110684565	--	--	--	--	--	--	--
gene-LOC110684569	0.31	0.28	0.78	2	2.37	2.27	14	13	37	96	108	115	3.84	1.941	0.000209677	0.000943546	up	NW_018743722.1	1549861	1553815	+	LOC110684569	GO:0016021,integral component of membrane; GO:0005886,plasma membrane; GO:0015171,amino acid transmembrane transporter activity; GO:0032973,amino acid export across plasma membrane; GO:0080144,amino acid homeostasis; GO:0043090,amino acid import	--	--	WAT1-related protein At2g37460-like isoform X1 [Chenopodium quinoa]	RecName: Full=WAT1-related protein At2g37460;	RecName: Full=WAT1-related protein {ECO:0000256|RuleBase:RU363077};	EamA-like transporter family
gene-LOC110684570	0.14	0.19	0.13	0.35	1.16	0.53	18	24	17	46	146	74	3.622	1.857	0.00244202	0.00815913	up	NW_018743722.1	1695402	1701188	+	LOC110684570	GO:0030127,COPII vesicle coat; GO:0005789,endoplasmic reticulum membrane; GO:0033116,endoplasmic reticulum-Golgi intermediate compartment membrane; GO:0000139,Golgi membrane; GO:0008270,zinc ion binding; GO:0007029,endoplasmic reticulum organization; GO:0080119,ER body organization; GO:0006888,ER to Golgi vesicle-mediated transport; GO:0007030,Golgi organization; GO:0006886,intracellular protein …	K14006 protein transport protein SEC23 | (RefSeq) protein transport protein SEC23-like isoform X1 (A)	Vesicle coat complex COPII, subunit SEC23	protein transport protein SEC23-1-like [Chenopodium quinoa]	RecName: Full=Protein transport protein Sec24-like At3g07100;	SubName: Full=Uncharacterized protein {ECO:0000313|EMBL:KCW46751.1};	Gelsolin repeat
gene-LOC110684571	0.71	0.72	0.81	5.3	2.91	5.09	88	93	105	697	362	707	4.615	2.206	8.34322e-16	2.39077e-14	up	NW_018743722.1	1711542	1717302	+	LOC110684571	GO:0030127,COPII vesicle coat; GO:0005789,endoplasmic reticulum membrane; GO:0033116,endoplasmic reticulum-Golgi intermediate compartment membrane; GO:0000139,Golgi membrane; GO:0008270,zinc ion binding; GO:0007029,endoplasmic reticulum organization; GO:0080119,ER body organization; GO:0006888,ER to Golgi vesicle-mediated transport; GO:0007030,Golgi organization; GO:0006886,intracellular protein …	K14006 protein transport protein SEC23 | (RefSeq) protein transport protein SEC23-like isoform X1 (A)	Vesicle coat complex COPII, subunit SEC23	protein transport protein SEC23-1-like [Chenopodium quinoa]	RecName: Full=Protein transport protein Sec24-like At3g07100;	SubName: Full=Uncharacterized protein {ECO:0000313|EMBL:KCW46751.1};	Gelsolin repeat
gene-LOC110684575	0.03	0	0	0.08	0.44	0.17	2	0	0	6	32	14	20.743	4.375	0.0066448	0.0192273	up	NW_018743722.1	2061940	2068609	+	LOC110684575	--	--	--	uncharacterized protein LOC110684575 [Chenopodium quinoa]	--	SubName: Full=Uncharacterized protein {ECO:0000313|EMBL:KYP61520.1}; Flags: Fragment;	Transposase family tnp2
gene-LOC110684577	9.64	11.75	10.67	8.04	1.89	6.52	244	307	280	215	48	184	0.395	-1.341	0.00195897	0.00672823	down	NW_018743722.1	2499606	2500910	+	LOC110684577	--	--	--	--	--	--	--
gene-LOC110684578	7.82	9.48	8.69	24.91	40.11	27.97	587	735	677	1976	3016	2344	2.872	1.522	5.5517e-09	6.48971e-08	up	NW_018743722.1	2512801	2514907	+	LOC110684578	GO:0016021,integral component of membrane	--	G protein-coupled seven transmembrane receptor	protein GPR107-like [Chenopodium quinoa]	--	SubName: Full=Uncharacterized protein {ECO:0000313|EMBL:KNA16562.1};	Rhodopsin-like GPCR transmembrane domain
gene-LOC110684600	36.36	34.36	37.06	20.03	14.16	19.09	969	946	1025	564	378	568	0.387	-1.368	1.06944e-14	2.71488e-13	down	NW_018743722.1	2766139	2771645	-	LOC110684600	GO:0009507,chloroplast; GO:0005829,cytosol; GO:0031011,Ino80 complex; GO:0035267,NuA4 histone acetyltransferase complex; GO:0005730,nucleolus; GO:0005634,nucleus; GO:0097255,R2TP complex; GO:0000812,Swr1 complex; GO:0005524,ATP binding; GO:0043141,ATP-dependent 5'-3' DNA helicase activity; GO:0004003,ATP-dependent DNA helicase activity; GO:0000492,box C/D snoRNP assembly; GO:0030154,cell differen…	K04499 RuvB-like protein 1 (pontin 52) | (RefSeq) ruvB-like protein 1 (A)	FOG: Transposon-encoded proteins with TYA, reverse transcriptase, integrase domains in various combinations	ruvB-like helicase 1 [Chenopodium quinoa]	RecName: Full=RuvB-like protein 1; EC=3.6.4.12; AltName: Full=49 kDa TATA box-binding protein-interacting protein homolog; Short=AtTIP49a; AltName: Full=Ruv DNA-helicase-like protein;	SubName: Full=Uncharacterized protein {ECO:0000313|EMBL:KNA04804.1}; Flags: Fragment;	Reverse transcriptase (RNA-dependent DNA polymerase)
gene-LOC110684604	0.53	0.53	0.49	0.19	0.2	0.14	24	25	23	9	9	7	0.267	-1.903	0.00543814	0.0161911	down	NW_018743730.1	308	4978	+	LOC110684604	--	--	--	--	--	--	--
gene-LOC110684619	0.04	0.02	0	0.22	0.16	0.52	4	2	0	26	18	64	13.091	3.711	0.000467087	0.00191997	up	NW_018743732.1	9269	14836	+	LOC110684619	--	--	--	--	--	--	--
gene-LOC110684622	512.87	521.08	580.74	342.04	304.95	354.93	17525	18393	20592	12348	10436	13539	0.489	-1.033	6.66672e-15	1.73431e-13	down	NW_018743732.1	31691	34460	+	LOC110684622	GO:0022625,cytosolic large ribosomal subunit; GO:0003723,RNA binding; GO:0003735,structural constituent of ribosome; GO:0000470,maturation of LSU-rRNA; GO:0006412,translation	K02865 large subunit ribosomal protein L10Ae | (RefSeq) 60S ribosomal protein L10a (A)	60S ribosomal protein L10A	60S ribosomal protein L10a [Chenopodium quinoa]	RecName: Full=60S ribosomal protein L10a {ECO:0000303|PubMed:21205822};	RecName: Full=Ribosomal protein {ECO:0000256|RuleBase:RU000659};	Ribosomal protein L1p/L10e family
gene-LOC110684630	491.61	508.93	452.68	239.16	277.28	240.81	27081	28960	25876	13919	15297	14808	0.414	-1.272	3.47142e-13	7.41427e-12	down	NW_018743732.1	132715	137826	+	LOC110684630	GO:0050126,N-carbamoylputrescine amidase activity; GO:0033388,putrescine biosynthetic process from arginine	K12251 N-carbamoylputrescine amidase [EC:3.5.1.53] | (RefSeq) N-carbamoylputrescine amidase-like (A)	Carbon-nitrogen hydrolase	N-carbamoylputrescine amidase-like [Chenopodium quinoa]	RecName: Full=N-carbamoylputrescine amidase; EC=3.5.1.53;	SubName: Full=Uncharacterized protein {ECO:0000313|EMBL:ESR37458.1};	Carbon-nitrogen hydrolase
gene-LOC110684640	2.67	2.31	2.83	6.2	7.94	6.46	831	743	913	2040	2474	2245	2.1	1.07	8.34284e-07	6.46921e-06	up	NW_018743732.1	249689	261189	-	LOC110684640	--	--	--	--	--	--	--
gene-LOC110684641	9.66	8.23	9.57	5.85	6.34	4.9	957	842	984	612	629	542	0.494	-1.018	2.76896e-06	1.93848e-05	down	NW_018743732.1	275538	281982	+	LOC110684641	GO:0005774,vacuolar membrane; GO:0003779,actin binding	--	--	protein NETWORKED 4A-like [Chenopodium quinoa]	RecName: Full=Protein NETWORKED 4A {ECO:0000303|PubMed:22840520};	SubName: Full=Uncharacterized protein {ECO:0000313|EMBL:KNA21198.1};	Protein of unknown function (DUF724)
gene-LOC110684646	1.07	0.6	1.08	3.03	1.63	2.56	86	50	90	257	131	230	2.04	1.029	0.00561106	0.0166253	up	NW_018743732.1	356670	360106	+	LOC110684646	GO:0005737,cytoplasm; GO:0005829,cytosol; GO:0005634,nucleus; GO:0005524,ATP binding; GO:0004672,protein kinase activity; GO:0004674,protein serine/threonine kinase activity; GO:0035556,intracellular signal transduction; GO:0046777,protein autophosphorylation; GO:0006468,protein phosphorylation	K08867 WNK lysine deficient protein kinase [EC:2.7.11.1] | (RefSeq) probable serine/threonine-protein kinase WNK5 (A)	Serine/threonine protein kinase	probable serine/threonine-protein kinase WNK5 [Chenopodium quinoa]	RecName: Full=Probable serine/threonine-protein kinase WNK4; Short=AtWNK4; EC=2.7.11.1; AltName: Full=Protein kinase with no lysine 4;	SubName: Full=Uncharacterized protein {ECO:0000313|EMBL:KNA04267.1};	Oxidative-stress-responsive kinase 1 C-terminal domain
gene-LOC110684653	11.68	9.58	9.79	4.95	2.83	6.17	852	722	741	382	207	503	0.349	-1.517	2.65454e-08	2.77217e-07	down	NW_018743732.1	394095	396879	-	LOC110684653	--	--	--	--	--	--	--
gene-LOC110684660	0.23	0.62	0.36	0.05	0	0.07	18	50	29	4	0	6	0.076	-3.72	7.4961e-05	0.000379115	down	NW_018743732.1	458117	460542	-	LOC110684660	GO:0016021,integral component of membrane; GO:0000741,karyogamy; GO:0010197,polar nucleus fusion; GO:0009651,response to salt stress	--	--	protein NUCLEAR FUSION DEFECTIVE 4-like [Chenopodium quinoa]	RecName: Full=Protein NUCLEAR FUSION DEFECTIVE 4 {ECO:0000303|PubMed:16698901};	SubName: Full=Uncharacterized protein {ECO:0000313|EMBL:KNA08934.1};	Nodulin-like
gene-LOC110684666	0.14	0.3	0.16	1.66	0.45	0.71	7	15	8	86	22	39	3.668	1.875	0.00989057	0.0270899	up	NW_018743732.1	479944	482319	-	LOC110684666	GO:0016491,oxidoreductase activity	K09841 xanthoxin dehydrogenase [EC:1.1.1.288] | (RefSeq) zerumbone synthase-like (A)	Reductases with broad range of substrate specificities	short-chain dehydrogenase reductase 2a-like [Chenopodium quinoa]	RecName: Full=Short-chain dehydrogenase reductase 2a; Short=AtSDR2a; EC=1.1.1.-;	SubName: Full=Uncharacterized protein {ECO:0000313|EMBL:KNA18268.1};	3-beta hydroxysteroid dehydrogenase/isomerase family
gene-LOC110684668	7.22	9.35	9.76	6.22	4.76	5.63	691	924	969	629	456	601	0.496	-1.011	2.04343e-07	1.79667e-06	down	NW_018743732.1	491799	496170	+	LOC110684668	--	K10268 F-box and leucine-rich repeat protein 2/20 | (RefSeq) F-box/LRR-repeat protein 3-like (A)	Leucine rich repeat proteins, some proteins contain F-box	F-box/LRR-repeat protein 3-like [Chenopodium quinoa]	RecName: Full=F-box/LRR-repeat protein 3;	SubName: Full=Uncharacterized protein {ECO:0000313|EMBL:KNA04750.1};	Leucine rich repeat
gene-LOC110684669	1.12	1.26	1.08	10.77	3.43	6.39	84	98	84	855	258	536	4.605	2.203	5.51765e-09	6.45348e-08	up	NW_018743732.1	497424	500402	+	LOC110684669	GO:0005634,nucleus; GO:0003700,DNA-binding transcription factor activity; GO:0043565,sequence-specific DNA binding; GO:0009738,abscisic acid-activated signaling pathway; GO:0009740,gibberellic acid mediated signaling pathway; GO:0009788,negative regulation of abscisic acid-activated signaling pathway; GO:0009938,negative regulation of gibberellic acid mediated signaling pathway; GO:0045893,positi…	K13424 WRKY transcription factor 33 | (RefSeq) WRKY transcription factor WRKY24-like (A)	--	WRKY transcription factor WRKY24-like [Chenopodium quinoa]	RecName: Full=WRKY transcription factor WRKY24 {ECO:0000303|PubMed:16919842}; Short=OsWRKY24 {ECO:0000303|PubMed:16919842};	SubName: Full=Uncharacterized protein {ECO:0000313|EMBL:KNA04751.1};	WRKY DNA -binding domain
gene-LOC110684677	0.53	0.69	0.99	4.33	4.88	3.67	50	67	97	433	463	388	4.66	2.22	7.65875e-12	1.38675e-10	up	NW_018743732.1	571952	575838	-	LOC110684677	GO:0012505,endomembrane system; GO:0016021,integral component of membrane; GO:0005886,plasma membrane; GO:0090406,pollen tube; GO:0005524,ATP binding; GO:0004675,transmembrane receptor protein serine/threonine kinase activity; GO:0007166,cell surface receptor signaling pathway; GO:0006468,protein phosphorylation; GO:0048765,root hair cell differentiation	K00924 kinase [EC:2.7.1.-] | (RefSeq) receptor protein kinase CLAVATA1-like (A)	--	inactive receptor-like serine/threonine-protein kinase At2g40270 [Chenopodium quinoa]	RecName: Full=Protein MALE DISCOVERER 2; Short=AtMDIS2; AltName: Full=Probable LRR receptor-like serine/threonine-protein kinase MRH1 {ECO:0000303|PubMed:16367956}; EC=2.7.11.1 {ECO:0000305}; AltName: Full=Protein MORPHOGENESIS OF ROOT HAIR 1 {ECO:0000303|PubMed:16367956}; Flags: Precursor;	SubName: Full=Uncharacterized protein {ECO:0000313|EMBL:KNA13971.1};	Leucine rich repeat
gene-LOC110684681	1.16	1.38	1.27	3.03	4.83	2.59	110	136	125	305	460	275	2.21	1.144	0.000949798	0.00357759	up	NW_018743732.1	600916	604948	-	LOC110684681	GO:0005829,cytosol; GO:0005524,ATP binding; GO:0004674,protein serine/threonine kinase activity; GO:0004712,protein serine/threonine/tyrosine kinase activity; GO:0004871,NA; GO:0009658,chloroplast organization; GO:0035556,intracellular signal transduction	K04424 sterile alpha motif and leucine zipper containing kinase AZK [EC:2.7.11.25] | (RefSeq) probable serine/threonine-protein kinase SIS8 (A)	Tyrosine kinase specific for activated (GTP-bound) p21cdc42Hs	mitogen-activated protein kinase kinase kinase-like [Chenopodium quinoa]	RecName: Full=Serine/threonine-protein kinase STY17 {ECO:0000305}; EC=2.7.11.1 {ECO:0000269|PubMed:17090544}; AltName: Full=Serine/threonine/tyrosine-protein kinase 17 {ECO:0000303|PubMed:16429265};	SubName: Full=Uncharacterized protein {ECO:0000313|EMBL:KNA24725.1};	Protein kinase domain
gene-LOC110684708	0	0.02	0.02	0.47	0.53	0.31	0	2	2	48	51	33	25.866	4.693	3.2313e-06	2.23526e-05	up	NW_018743742.1	322692	325389	-	LOC110684708	--	--	--	--	--	--	--
gene-LOC110684709	0.02	0.04	0.02	0.37	0	0.68	2	4	2	41	0	79	10.642	3.412	0.0119419	0.0318346	up	NW_018743742.1	345373	348305	-	LOC110684709	GO:0016021,integral component of membrane; GO:0005886,plasma membrane; GO:0005524,ATP binding; GO:0042626,ATPase activity, coupled to transmembrane movement of substances; GO:0010208,pollen wall assembly; GO:0009624,response to nematode	K05643 ATP-binding cassette, subfamily A (ABC1), member 3 | (RefSeq) ABC transporter A family member 1-like isoform X1 (A)	Transporter, ABC superfamily (Breast cancer resistance protein)	LOW QUALITY PROTEIN: ABC transporter G family member 6-like [Chenopodium quinoa]	RecName: Full=ABC transporter G family member 1; Short=ABC transporter ABCG.1; Short=AtABCG1; AltName: Full=White-brown complex homolog protein 1; Short=AtWBC1;	SubName: Full=Uncharacterized protein {ECO:0000313|EMBL:KMT17591.1};	50S ribosome-binding GTPase
gene-LOC110684712	53.71	51.62	59.66	22.03	20.67	26.47	2063	2048	2378	894	795	1135	0.33	-1.6	3.27438e-22	1.81337e-20	down	NW_018743742.1	415001	417536	+	LOC110684712	GO:0005737,cytoplasm; GO:0003871,5-methyltetrahydropteroyltriglutamate-homocysteine S-methyltransferase activity; GO:0008270,zinc ion binding; GO:0009086,methionine biosynthetic process	K00549 5-methyltetrahydropteroyltriglutamate--homocysteine methyltransferase [EC:2.1.1.14] | (RefSeq) 5-methyltetrahydropteroyltriglutamate-- homocysteine methyltransferase-like (A)	Methionine synthase II (cobalamin-independent)	uncharacterized protein LOC110684712 [Chenopodium quinoa]	RecName: Full=5-methyltetrahydropteroyltriglutamate--homocysteine methyltransferase; EC=2.1.1.14; AltName: Full=Cobalamin-independent methionine synthase isozyme; AltName: Full=Vitamin-B12-independent methionine synthase isozyme;	SubName: Full=Methionine synthase {ECO:0000313|EMBL:BAE07181.1};	Cobalamin-independent synthase, Catalytic domain
gene-LOC110684714	0.02	0.03	0.05	0.13	0.46	0.16	2	4	6	16	53	20	6.041	2.595	0.00632926	0.0184375	up	NW_018743742.1	518958	522381	+	LOC110684714	GO:0016021,integral component of membrane; GO:0005886,plasma membrane; GO:0009506,plasmodesma; GO:0005524,ATP binding; GO:0004674,protein serine/threonine kinase activity	K13430 serine/threonine-protein kinase PBS1 [EC:2.7.11.1] | (RefSeq) serine/threonine-protein kinase PBS1-like (A)	Serine/threonine protein kinase	probable receptor-like protein kinase At5g59700 [Chenopodium quinoa]	RecName: Full=Probable receptor-like protein kinase At5g59700; EC=2.7.11.-; Flags: Precursor;	SubName: Full=Uncharacterized protein {ECO:0000313|EMBL:KNA22421.1};	Transmembrane alpha-helix domain
gene-LOC110684723	14.18	13.21	13.53	7.09	6.13	8.27	1261	1214	1249	666	546	821	0.412	-1.278	1.62868e-14	4.0212e-13	down	NW_018743754.1	22028	26145	-	LOC110684723	GO:0016021,integral component of membrane	--	--	uncharacterized protein LOC110684723 [Chenopodium quinoa]	--	SubName: Full=Uncharacterized protein {ECO:0000313|EMBL:KMS99496.1};	Protein of unknown function, DUF594
gene-LOC110684732	37.25	37.14	34.27	17.94	22.73	17.41	2235	2302	2134	1137	1366	1166	0.426	-1.231	4.51744e-09	5.37165e-08	down	NW_018743765.1	112263	118001	+	LOC110684732	GO:0009507,chloroplast; GO:0009840,chloroplastic endopeptidase Clp complex; GO:0003677,DNA binding	--	--	clp protease adapter protein ClpF, chloroplastic-like isoform X1 [Chenopodium quinoa]	RecName: Full=Clp protease adapter protein ClpF, chloroplastic {ECO:0000303|PubMed:26419670}; Flags: Precursor;	SubName: Full=Uncharacterized protein {ECO:0000313|EMBL:KNA03994.1};	UvrB/uvrC motif
gene-LOC110684743	1685.29	1195.29	1198.15	226.88	190.04	174.16	75302	55170	55553	10710	8504	8687	0.114	-3.13	2.39501e-49	7.07744e-47	down	NW_018743783.1	2367258	2368511	+	LOC110684743	GO:0016021,integral component of membrane	--	--	vicilin-like antimicrobial peptides 2-1 [Chenopodium quinoa]	--	SubName: Full=Uncharacterized protein {ECO:0000313|EMBL:KNA24628.1};	Vicilin N terminal region
gene-LOC110684747	49.78	47.76	58.31	12.36	30.07	15.24	2139	2120	2600	561	1294	731	0.3	-1.736	8.99988e-07	6.94311e-06	down	NW_018743783.1	2388647	2389852	+	LOC110684747	--	--	--	antimicrobial peptide X precursor-like [Chenopodium quinoa]	--	--	Vicilin N terminal region
gene-LOC110684773	12.9	11.74	13.77	7.54	7.95	6.22	353	332	391	218	218	190	0.448	-1.158	1.99114e-06	1.43758e-05	down	NW_018743783.1	1324893	1326262	+	LOC110684773	--	--	--	uncharacterized protein LOC110684773 [Chenopodium quinoa]	--	SubName: Full=Uncharacterized protein {ECO:0000313|EMBL:KNA10272.1};	Arabidopsis phospholipase-like protein (PEARLI 4)
gene-LOC110684774	190.06	167.08	162.51	39.08	33.77	40.08	7964	7232	7066	1730	1417	1875	0.171	-2.548	2.00361e-66	1.16595e-63	down	NW_018743783.1	1506854	1509090	+	LOC110684774	--	--	--	late embryogenesis abundant protein D-34-like [Chenopodium quinoa]	RecName: Full=Late embryogenesis abundant protein D-34; Short=LEA D-34;	SubName: Full=Uncharacterized protein {ECO:0000313|EMBL:KNA14321.1};	Seed maturation protein
gene-LOC110684779	0	0	0	0.23	0.24	0.21	0	0	0	16	16	16	66.806	6.062	0.000270734	0.00118006	up	NW_018743783.1	2221567	2224728	+	LOC110684779	--	--	--	uncharacterized protein LOC110684779 [Chenopodium quinoa]	--	SubName: Full=Uncharacterized protein {ECO:0000313|EMBL:KNA12933.1};	Probable lipid transfer
gene-LOC110684783	0.12	0.04	0.04	0.47	0.33	0.87	6	2	2	24	16	47	6.367	2.671	0.00403223	0.0125437	up	NW_018743783.1	3083891	3085252	+	LOC110684783	GO:0005634,nucleus; GO:0045892,negative regulation of transcription, DNA-templated; GO:0006351,transcription, DNA-templated	--	--	transcription repressor OFP12-like [Chenopodium quinoa]	RecName: Full=Transcription repressor OFP12; AltName: Full=Ovate family protein 12; Short=AtOFP12;	SubName: Full=Uncharacterized protein {ECO:0000313|EMBL:KNA15616.1};	Transcriptional repressor, ovate
gene-LOC110684792	10.57	10.76	10.21	7.7	4.7	7.14	845	888	847	650	376	637	0.484	-1.047	2.31549e-07	2.01666e-06	down	NW_018743783.1	207366	218839	-	LOC110684792	GO:0009507,chloroplast; GO:0005737,cytoplasm; GO:0005730,nucleolus; GO:0005524,ATP binding; GO:0004004,ATP-dependent RNA helicase activity; GO:0003723,RNA binding; GO:0010501,RNA secondary structure unwinding	K12823 ATP-dependent RNA helicase DDX5/DBP2 [EC:3.6.4.13] | (RefSeq) DEAD-box ATP-dependent RNA helicase 20-like (A)	Translation initiation factor 4F, helicase subunit (eIF-4A) and related helicases	DEAD-box ATP-dependent RNA helicase 58, chloroplastic-like isoform X1 [Chenopodium quinoa]	RecName: Full=DEAD-box ATP-dependent RNA helicase 58, chloroplastic; EC=3.6.4.13; Flags: Precursor;	SubName: Full=Uncharacterized protein {ECO:0000313|EMBL:KNA03996.1};	SWI2/SNF2 ATPase
gene-LOC110684794	0.5	0.34	0.51	3.28	2.17	3.65	121	85	129	837	525	986	5.234	2.388	2.61587e-18	9.96427e-17	up	NW_018743783.1	226542	233560	+	LOC110684794	--	K15255 ATP-dependent DNA helicase PIF1 [EC:3.6.4.12] | (RefSeq) ATP-dependent DNA helicase PIF1-like (A)	DNA helicase PIF1/RRM3	uncharacterized protein LOC110684794 [Chenopodium quinoa]	--	SubName: Full=uncharacterized protein LOC108984871 {ECO:0000313|RefSeq:XP_018812501.1};	Helitron helicase-like domain at N-terminus
gene-LOC110684798	0.01	0	0.01	0.45	0.61	0.47	2	0	2	94	120	104	61.452	5.941	9.18012e-12	1.6449e-10	up	NW_018743783.1	373500	379017	+	LOC110684798	GO:0016788,hydrolase activity, acting on ester bonds	--	--	uncharacterized protein LOC110684798 [Chenopodium quinoa]	--	SubName: Full=Uncharacterized protein {ECO:0000313|EnsemblPlants:Bo7g038730.1};	DDE superfamily endonuclease
gene-LOC110684800	27.67	30.61	35.94	65.95	105.17	65.7	1058	1209	1426	2664	4027	2804	2.019	1.014	0.000211758	0.000951957	up	NW_018743783.1	531444	534642	-	LOC110684800	--	--	--	--	--	--	--
gene-LOC110684809	0.93	1.39	1.59	9.19	9.17	8.36	39	60	69	407	385	391	5.424	2.439	1.02951e-16	3.26962e-15	up	NW_018743783.1	1253201	1256820	+	LOC110684809	--	--	--	uncharacterized protein LOC110684809 [Chenopodium quinoa]	--	SubName: Full=Uncharacterized protein {ECO:0000313|EMBL:KNA16497.1};	--
gene-LOC110684817	19.35	16.91	19.2	7.98	7.04	8.7	944	852	972	411	344	474	0.336	-1.572	3.46148e-19	1.44355e-17	down	NW_018743783.1	1663099	1682342	-	LOC110684817	--	--	--	uncharacterized protein LOC110684817 [Chenopodium quinoa]	--	SubName: Full=Uncharacterized protein {ECO:0000313|EMBL:KNA14320.1};	--
gene-LOC110684818	0.08	0.12	0.07	0.02	0.02	0	14	21	12	3	3	0	0.101	-3.311	0.0038096	0.0119524	down	NW_018743783.1	1687241	1692148	+	LOC110684818	--	--	--	--	--	--	--
gene-LOC110684829	35.17	36.24	46.15	2.67	1.19	3.78	2709	2884	3689	217	92	325	0.05	-4.315	5.81124e-40	1.05172e-37	down	NW_018743783.1	2330235	2335534	-	LOC110684829	GO:0005576,extracellular region; GO:0045735,nutrient reservoir activity; GO:0042742,defense response to bacterium; GO:0050832,defense response to fungus; GO:0031640,killing of cells of other organism	--	--	vicilin-like antimicrobial peptides 2-2 [Chenopodium quinoa]	RecName: Full=Vicilin-like antimicrobial peptides 2-1; AltName: Full=MiAMP2; Contains: RecName: Full=Antimicrobial peptide 2a; AltName: Full=MiAMP2a; Contains: RecName: Full=Antimicrobial peptide 2b; AltName: Full=MiAMP2b; Contains: RecName: Full=Antimicrobial peptide 2c-1; AltName: Full=MiAMP2c-1; Contains: RecName: Full=Antimicrobial peptide 2c-2; AltName: Full=MiAMP2c-2; Contains: RecName: Ful…	SubName: Full=Uncharacterized protein {ECO:0000313|EMBL:KMS97633.1};	Vicilin N terminal region
gene-LOC110684833	0.36	0.57	0.52	1.55	1.21	1.38	50	82	75	226	168	213	2.236	1.161	0.000153368	0.000716189	up	NW_018743783.1	2397515	2403364	-	LOC110684833	GO:0005622,intracellular; GO:0046030,inositol trisphosphate phosphatase activity; GO:0034485,phosphatidylinositol-3,4,5-trisphosphate 5-phosphatase activity; GO:0004439,phosphatidylinositol-4,5-bisphosphate 5-phosphatase activity; GO:0009738,abscisic acid-activated signaling pathway; GO:0030154,cell differentiation; GO:0010588,cotyledon vascular tissue pattern formation; GO:0046855,inositol phosp…	--	Inositol polyphosphate 5-phosphatase and related proteins	type IV inositol polyphosphate 5-phosphatase 7-like [Chenopodium quinoa]	RecName: Full=Type IV inositol polyphosphate 5-phosphatase 6 {ECO:0000305}; Short=At5PTase6 {ECO:0000305}; EC=3.1.3.36 {ECO:0000269|PubMed:19473324}; EC=3.1.3.86 {ECO:0000269|PubMed:19473324}; AltName: Full=Protein COTYLEDON VASCULAR PATTERN 2 {ECO:0000303|PubMed:10559439};	SubName: Full=Uncharacterized protein {ECO:0000313|EMBL:KNA03834.1};	PMG protein
gene-LOC110684834	36.12	35.68	39.54	25.87	18.95	24.15	1820	1857	2067	1377	956	1358	0.486	-1.041	4.55248e-11	7.41592e-10	down	NW_018743783.1	2438688	2443287	-	LOC110684834	GO:0080008,Cul4-RING E3 ubiquitin ligase complex; GO:0005730,nucleolus; GO:0005840,ribosome; GO:0009553,embryo sac development; GO:0000027,ribosomal large subunit assembly	K14855 ribosome assembly protein 4 | (RefSeq) notchless protein homolog (A)	Notchless-like WD40 repeat-containing protein	notchless protein homolog, partial [Chenopodium quinoa]	RecName: Full=Notchless protein homolog {ECO:0000303|PubMed:23572950};	SubName: Full=Uncharacterized protein {ECO:0000313|EMBL:KNA23871.1};	Anaphase-promoting complex subunit 4 WD40 domain
gene-LOC110684839	1.36	2.2	1.56	6.29	7.35	6.43	52	87	62	254	281	274	3.111	1.638	1.72113e-07	1.53578e-06	up	NW_018743783.1	2585961	2588153	+	LOC110684839	--	--	--	--	--	--	--
gene-LOC110684840	0	0.03	0	0.45	0.09	0.46	0	4	0	64	12	70	26.823	4.745	9.28051e-05	0.000457987	up	NW_018743783.1	2719940	2725829	+	LOC110684840	GO:0005634,nucleus; GO:0003700,DNA-binding transcription factor activity; GO:0046872,metal ion binding; GO:0043565,sequence-specific DNA binding; GO:0007275,multicellular organism development; GO:0006355,regulation of transcription, DNA-templated	K21776 protein lin-54 | (RefSeq) protein tesmin/TSO1-like CXC 3 (A)	Metallothionein-like protein	protein tesmin/TSO1-like CXC 2 isoform X1 [Chenopodium quinoa]	RecName: Full=Protein tesmin/TSO1-like CXC 2; Short=AtTCX2; AltName: Full=Protein TSO1-like 2; Short=Protein SOL2;	SubName: Full=Uncharacterized protein {ECO:0000313|EMBL:KNA14172.1};	Tesmin/TSO1-like CXC domain, cysteine-rich domain
gene-LOC110684842	3.02	3.7	3.03	22.4	21.69	23.57	664	840	691	5202	4776	5784	5.486	2.456	5.5866e-55	2.13448e-52	up	NW_018743783.1	2742583	2751774	+	LOC110684842	GO:0005737,cytoplasm; GO:0005856,cytoskeleton; GO:0005886,plasma membrane; GO:0009506,plasmodesma; GO:0051015,actin filament binding	--	--	protein NETWORKED 1A-like [Chenopodium quinoa]	RecName: Full=Protein NETWORKED 1A {ECO:0000303|PubMed:22840520};	SubName: Full=Uncharacterized protein {ECO:0000313|EMBL:KNA24784.1};	KIP1-like protein
gene-LOC110684857	17.86	20.21	18.05	7.46	8.94	8.78	614	718	644	271	308	337	0.356	-1.491	4.13521e-13	8.75289e-12	down	NW_018743783.1	3620684	3622746	+	LOC110684857	GO:0009507,chloroplast; GO:0009543,chloroplast thylakoid lumen; GO:0010207,photosystem II assembly	--	--	photosystem II D1 precursor processing protein PSB27-H2, chloroplastic-like [Chenopodium quinoa]	RecName: Full=Photosystem II D1 precursor processing protein PSB27-H2, chloroplastic; Short=Psb27-H2; AltName: Full=LOW PSII accumulation 19 protein; Short=LPA19; AltName: Full=Thylakoid lumenal protein PSB27-H2; Flags: Precursor;	SubName: Full=Uncharacterized protein {ECO:0000313|EMBL:KNA19648.1};	Photosystem II Pbs27
gene-LOC110684872	4.6	4.34	4.91	3.88	0.96	3.59	331	322	366	295	69	288	0.467	-1.097	0.00946209	0.0260654	down	NW_018743783.1	144277	152379	+	LOC110684872	--	--	--	--	--	--	--
gene-LOC110684876	0.77	0.79	0.99	3.03	1.16	4.59	36	38	48	149	54	239	2.646	1.404	0.00537639	0.0160304	up	NW_018743783.1	232709	234113	+	LOC110684876	GO:0005524,ATP binding; GO:0003678,DNA helicase activity; GO:0006310,DNA recombination; GO:0006281,DNA repair; GO:0000723,telomere maintenance	K15255 ATP-dependent DNA helicase PIF1 [EC:3.6.4.12] | (RefSeq) uncharacterized protein LOC110684876 (A)	DNA helicase PIF1/RRM3	uncharacterized protein LOC110684876 [Chenopodium quinoa]	--	RecName: Full=ATP-dependent DNA helicase {ECO:0000256|RuleBase:RU363044}; EC=3.6.4.12 {ECO:0000256|RuleBase:RU363044};	Helicase
gene-LOC110684891	8.32	7.33	8	2.1	2.71	2.94	743	676	741	198	242	293	0.259	-1.948	8.31224e-18	3.00584e-16	down	NW_018743783.1	1362611	1371258	+	LOC110684891	GO:0009507,chloroplast; GO:0005887,integral component of plasma membrane; GO:0008271,secondary active sulfate transmembrane transporter activity; GO:0015116,sulfate transmembrane transporter activity; GO:0015293,symporter activity; GO:0008272,sulfate transport	K17471 sulfate transporter 3 | (RefSeq) sulfate transporter 3.1-like (A)	Sulfate/bicarbonate/oxalate exchanger SAT-1 and related transporters (SLC26 family)	sulfate transporter 3.1-like [Chenopodium quinoa]	RecName: Full=Sulfate transporter 3.1; AltName: Full=AST12; AltName: Full=AtST1;	SubName: Full=Uncharacterized protein {ECO:0000313|EMBL:KNA08828.1};	STAS domain
gene-LOC110684905	8.07	11.72	10.15	4.69	1.1	5.19	220	330	287	135	30	158	0.282	-1.826	9.08485e-05	0.000450019	down	NW_018742287.1	102098	103562	+	LOC110684905	--	--	Glyoxalase	uncharacterized protein LOC110684905 [Chenopodium quinoa]	--	SubName: Full=Uncharacterized protein {ECO:0000313|EMBL:KMS98590.1};	Glyoxalase-like domain
gene-LOC110684915	26.39	24.98	28.68	13.97	12.27	13.37	1974	1930	2226	1104	919	1116	0.39	-1.359	2.09646e-19	8.91998e-18	down	NW_018742287.1	203769	209514	-	LOC110684915	--	K11547 kinetochore protein NDC80 | (RefSeq) kinetochore protein ndc80-like (A)	Centromere-associated protein HEC1	kinetochore protein ndc80-like [Chenopodium quinoa]	--	SubName: Full=Uncharacterized protein {ECO:0000313|EMBL:KNA11883.1};	Coiled-coil region of CCDC155 or KASH
gene-LOC110684924	0.35	0.27	0.32	1.37	1.42	1.54	39	31	37	162	159	193	3.658	1.871	2.1456e-08	2.2797e-07	up	NW_018742287.1	209682	212826	+	LOC110684924	--	--	--	uncharacterized protein LOC110684924 isoform X1 [Chenopodium quinoa]	--	SubName: Full=Uncharacterized protein {ECO:0000313|EMBL:KNA10549.1}; Flags: Fragment;	--
gene-LOC110684942	4.64	3.18	3.52	1.88	0.58	1.1	569	403	448	243	71	150	0.242	-2.05	6.23409e-08	6.06337e-07	down	NW_018743788.1	49411	57949	-	LOC110684942	GO:0016021,integral component of membrane; GO:0009705,plant-type vacuole membrane; GO:0005774,vacuolar membrane; GO:0005773,vacuole; GO:0015171,amino acid transmembrane transporter activity; GO:0080144,amino acid homeostasis	K13863 solute carrier family 7 (cationic amino acid transporter), member 1 | (RefSeq) cationic amino acid transporter 2, vacuolar-like isoform X1 (A)	Amino acid transporters	cationic amino acid transporter 2, vacuolar-like isoform X1 [Chenopodium quinoa]	RecName: Full=Cationic amino acid transporter 2, vacuolar;	SubName: Full=Uncharacterized protein {ECO:0000313|EMBL:KNA23514.1};	C-terminus of AA_permease
gene-LOC110684951	1.49	1.2	1.8	1.12	0.19	0.56	48	40	60	38	6	20	0.319	-1.65	0.0117719	0.0314392	down	NW_018743791.1	465744	467068	-	LOC110684951	GO:0009522,photosystem I; GO:0015979,photosynthesis	--	--	uncharacterized protein LOC110684951 [Chenopodium quinoa]	--	SubName: Full=Uncharacterized protein {ECO:0000313|EMBL:KNA17257.1};	Photosystem I reaction centre subunit N (PSAN or PSI-N)
gene-LOC110684955	10.59	10.21	14.4	8.25	4.47	7.98	605	603	854	498	256	509	0.458	-1.127	2.25713e-05	0.000128908	down	NW_018742287.1	256001	283561	+	LOC110684955	GO:0008252,nucleotidase activity	K03787 5'-nucleotidase [EC:3.1.3.5] | (RefSeq) uncharacterized protein LOC110684955 (A)	--	uncharacterized protein LOC110684955 [Chenopodium quinoa]	--	SubName: Full=Uncharacterized protein {ECO:0000313|EMBL:KNA06471.1};	Survival protein SurE
gene-LOC110684958	0	0.12	0.15	1.45	1.19	0.62	0	8	10	100	78	45	9.744	3.284	7.24347e-05	0.000367764	up	NW_018743791.1	866214	868972	+	LOC110684958	GO:0005737,cytoplasm; GO:0004177,aminopeptidase activity; GO:0009058,biosynthetic process	--	Predicted PhzC/PhzF-type epimerase	uncharacterized protein LOC110684958 [Chenopodium quinoa]	--	RecName: Full=Proline iminopeptidase {ECO:0000256|RuleBase:RU003421}; EC=3.4.11.5 {ECO:0000256|RuleBase:RU003421};	Diaminopimelate epimerase
gene-LOC110684965	82.97	83.68	95.6	32.62	32	35.38	3914	4078	4680	1626	1512	1863	0.301	-1.732	9.71893e-31	1.02687e-28	down	NW_018743791.1	99530	109277	-	LOC110684965	GO:0005801,cis-Golgi network; GO:0005794,Golgi apparatus; GO:0005797,Golgi medial cisterna; GO:0000139,Golgi membrane; GO:0016021,integral component of membrane; GO:0031201,SNARE complex; GO:0005484,SNAP receptor activity; GO:0006888,ER to Golgi vesicle-mediated transport; GO:0015031,protein transport; GO:0048209,regulation of vesicle targeting, to, from or within Golgi; GO:0006906,vesicle fusion	K08495 golgi SNAP receptor complex member 1 | (RefSeq) Golgi SNAP receptor complex member 1-1-like (A)	SNARE protein GS28	Golgi SNAP receptor complex member 1-1-like [Chenopodium quinoa]	RecName: Full=Golgi SNAP receptor complex member 1-1; AltName: Full=Golgi SNARE 11 protein; Short=AtGOS11;	RecName: Full=Golgi SNAP receptor complex member 1 {ECO:0000256|PIRNR:PIRNR027109};	Mer2
gene-LOC110684969	3.2	3.61	3.03	2.27	1.2	1.11	274	319	269	205	103	106	0.365	-1.455	7.15886e-06	4.60047e-05	down	NW_018743791.1	141075	146468	-	LOC110684969	GO:0012505,endomembrane system; GO:0016021,integral component of membrane; GO:0015086,cadmium ion transmembrane transporter activity; GO:0070574,cadmium ion transmembrane transport; GO:0055072,iron ion homeostasis	K21398 natural resistance-associated macrophage protein 2 | (RefSeq) metal transporter Nramp6-like (A)	Mn2+ and Fe2+ transporters of the NRAMP family	metal transporter Nramp6-like [Chenopodium quinoa]	RecName: Full=Metal transporter Nramp6; Short=AtNramp6;	SubName: Full=Uncharacterized protein {ECO:0000313|EMBL:KNA10318.1};	Natural resistance-associated macrophage protein
gene-LOC110684974	1.13	2.34	0.98	15.02	3.31	4.51	78	167	70	1097	229	348	3.978	1.992	0.000195444	0.000888007	up	NW_018743791.1	197030	199533	+	LOC110684974	GO:0005634,nucleus; GO:0003700,DNA-binding transcription factor activity; GO:0043565,sequence-specific DNA binding; GO:0044212,transcription regulatory region DNA binding; GO:0042742,defense response to bacterium; GO:0050832,defense response to fungus; GO:0045892,negative regulation of transcription, DNA-templated; GO:0031347,regulation of defense response; GO:0010200,response to chitin; GO:00022…	K13424 WRKY transcription factor 33 | (RefSeq) WRKY transcription factor WRKY24-like (A)	--	probable WRKY transcription factor 40 isoform X1 [Chenopodium quinoa]	RecName: Full=Probable WRKY transcription factor 40; AltName: Full=WRKY DNA-binding protein 40;	SubName: Full=WRKY transcription factor 1 {ECO:0000313|EMBL:BAD06717.1};	WRKY DNA -binding domain
gene-LOC110684976	0.53	0.44	0.39	1.9	1.71	2.17	33	28	25	124	106	150	3.342	1.741	2.96178e-06	2.06429e-05	up	NW_018743791.1	252514	255092	+	LOC110684976	GO:0009507,chloroplast; GO:0009534,chloroplast thylakoid; GO:0009535,chloroplast thylakoid membrane; GO:0010598,NAD(P)H dehydrogenase complex (plastoquinone); GO:0009773,photosynthetic electron transport in photosystem I	--	--	photosynthetic NDH subunit of subcomplex B 1, chloroplastic-like [Chenopodium quinoa]	RecName: Full=Photosynthetic NDH subunit of subcomplex B 1, chloroplastic {ECO:0000303|PubMed:21785130}; Short=Protein PnsB1 {ECO:0000303|PubMed:21785130}; AltName: Full=NAD(P)H DEHYDROGENASE SUBUNIT 48 {ECO:0000303|PubMed:18974055}; AltName: Full=NDH-DEPENDENT CYCLIC ELECTRON FLOW 1 {ECO:0000303|PubMed:18785996}; Flags: Precursor;	SubName: Full=Uncharacterized protein {ECO:0000313|EMBL:KNA24707.1};	Glycosyltransferase family 9 (heptosyltransferase)
gene-LOC110684977	0.41	0.65	0.47	0.09	0.15	0.1	22	36	26	5	8	6	0.176	-2.508	0.000477839	0.001958	down	NW_018743791.1	249863	252318	+	LOC110684977	GO:0005634,nucleus; GO:0007049,cell cycle; GO:0051301,cell division	K21777 G2/mitotic-specific cyclin-B, other | (RefSeq) G2/mitotic-specific cyclin S13-7-like (A)	Cyclin B and related kinase-activating proteins	G2/mitotic-specific cyclin S13-7-like [Chenopodium quinoa]	RecName: Full=G2/mitotic-specific cyclin S13-6; AltName: Full=B-like cyclin;	SubName: Full=Mitotic cyclin {ECO:0000313|EMBL:CAA71243.1};	Cyclin, C-terminal domain
gene-LOC110684978	26.76	31.71	23.14	15.5	7.36	17.31	799	978	717	489	220	577	0.382	-1.388	2.44841e-06	1.73266e-05	down	NW_018743791.1	255064	256704	-	LOC110684978	GO:0005789,endoplasmic reticulum membrane; GO:0016021,integral component of membrane; GO:0043231,intracellular membrane-bounded organelle; GO:0080101,phosphatidyl-N-dimethylethanolamine N-methyltransferase activity; GO:0000773,phosphatidyl-N-methylethanolamine N-methyltransferase activity; GO:0006656,phosphatidylcholine biosynthetic process; GO:0008654,phospholipid biosynthetic process	K00550 phosphatidyl-N-methylethanolamine N-methyltransferase [EC:2.1.1.71] | (RefSeq) phosphatidyl-N-methylethanolamine N-methyltransferase-like (A)	--	phosphatidyl-N-methylethanolamine N-methyltransferase-like [Chenopodium quinoa]	RecName: Full=Phosphatidyl-N-methylethanolamine N-methyltransferase {ECO:0000255|HAMAP-Rule:MF_03216}; EC=2.1.1.71 {ECO:0000255|HAMAP-Rule:MF_03216}; AltName: Full=Phospholipid methyltransferase {ECO:0000255|HAMAP-Rule:MF_03216}; Short=PLMT {ECO:0000255|HAMAP-Rule:MF_03216};	SubName: Full=Uncharacterized protein {ECO:0000313|EMBL:KNA24706.1};	Isoprenylcysteine carboxyl methyltransferase (ICMT) family
gene-LOC110684983	0.23	0.37	0.22	1.02	0.78	1.09	56	93	56	259	188	293	2.733	1.451	5.11364e-06	3.38864e-05	up	NW_018743791.1	309520	316515	-	LOC110684983	GO:0043531,ADP binding; GO:0005524,ATP binding; GO:0006952,defense response	K13457 disease resistance protein RPM1 | (RefSeq) disease resistance protein RPM1-like (A)	Apoptotic ATPase	disease resistance protein RGA2-like isoform X1 [Chenopodium quinoa]	RecName: Full=Disease resistance protein RGA2; AltName: Full=Blight resistance protein RPI; AltName: Full=RGA2-blb;	SubName: Full=CC-NBS-LRR type resistance protein {ECO:0000313|EMBL:AFK13849.1};	Leucine rich repeat
gene-LOC110684993	1.67	1.58	1.85	0.96	0.67	0.95	232	228	268	141	94	148	0.397	-1.333	9.67081e-08	9.06339e-07	down	NW_018743791.1	390531	398487	+	LOC110684993	GO:0043531,ADP binding; GO:0005524,ATP binding; GO:0006952,defense response	K13457 disease resistance protein RPM1 | (RefSeq) disease resistance protein RPM1-like (A)	Apoptotic ATPase	putative disease resistance protein RGA3 [Chenopodium quinoa]	RecName: Full=Putative disease resistance protein RGA3; AltName: Full=Blight resistance protein B149; AltName: Full=RGA1-blb;	SubName: Full=NBS-LRR type resistance protein {ECO:0000313|EMBL:ABJ99600.1};	Leucine Rich repeats (2 copies)
gene-LOC110684995	0.53	0.52	0.74	0.37	0	0.04	39	39	56	29	0	3	0.175	-2.516	0.0194717	0.0481792	down	NW_018743791.1	399094	403537	+	LOC110684995	GO:0016021,integral component of membrane; GO:0022857,transmembrane transporter activity	K14611 solute carrier family 23 (nucleobase transporter), member 1 | (RefSeq) nucleobase-ascorbate transporter 11-like (A)	Xanthine/uracil transporters	nucleobase-ascorbate transporter 4-like isoform X1 [Chenopodium quinoa]	RecName: Full=Nucleobase-ascorbate transporter 4; Short=AtNAT4; Short=AtPER;	SubName: Full=Uncharacterized protein {ECO:0000313|EMBL:KNA24687.1};	Permease family
gene-LOC110684998	0.12	0.07	0.16	0.71	0.58	0.4	20	12	28	127	99	76	3.871	1.953	0.000117937	0.000567552	up	NW_018742287.1	784549	789661	-	LOC110684998	GO:0030136,clathrin-coated vesicle; GO:0080008,Cul4-RING E3 ubiquitin ligase complex; GO:0005886,plasma membrane; GO:0000911,cytokinesis by cell plate formation; GO:0010235,guard mother cell cytokinesis; GO:0009825,multidimensional cell growth; GO:0045824,negative regulation of innate immune response; GO:0040008,regulation of growth	K02684 DNA primase small subunit [EC:2.7.7.102] | (RefSeq) DNA primase small subunit-like (A)	Calmodulin-binding protein CRAG, contains DENN domain	DENN domain and WD repeat-containing protein SCD1-like [Chenopodium quinoa]	RecName: Full=DENN domain and WD repeat-containing protein SCD1 {ECO:0000305}; AltName: Full=Protein STOMATAL CYTOKINESIS DEFECTIVE 1 {ECO:0000303|PubMed:12874123};	SubName: Full=Uncharacterized protein {ECO:0000313|EMBL:KNA06483.1};	WD domain, G-beta repeat
gene-LOC110684999	89.32	82.11	90.77	33.33	59.05	34.24	5824	5531	6142	2296	3856	2492	0.389	-1.363	1.73779e-06	1.27089e-05	down	NW_018743791.1	467330	472875	-	LOC110684999	GO:0016021,integral component of membrane; GO:0005886,plasma membrane; GO:0015095,magnesium ion transmembrane transporter activity	K16075 magnesium transporter | (RefSeq) magnesium transporter MRS2-1-like isoform X1 (A)	Magnesium transporters: CorA family	magnesium transporter MRS2-3-like [Chenopodium quinoa]	RecName: Full=Magnesium transporter MRS2-3; AltName: Full=Magnesium Transporter 4; Short=AtMGT4;	SubName: Full=Uncharacterized protein {ECO:0000313|EMBL:KNA17256.1};	CorA-like Mg2+ transporter protein
gene-LOC110685000	5.28	5.59	6.31	3.43	1.14	3.25	329	360	408	226	71	226	0.351	-1.509	3.71271e-05	0.000202178	down	NW_018743791.1	473945	478603	+	LOC110685000	GO:0005576,extracellular region; GO:0004180,carboxypeptidase activity; GO:0016747,transferase activity, transferring acyl groups other than amino-acyl groups; GO:0019748,secondary metabolic process	K16296 serine carboxypeptidase-like clade I [EC:3.4.16.-] | (RefSeq) serine carboxypeptidase-like 18 isoform X1 (A)	Serine carboxypeptidases (lysosomal cathepsin A)	serine carboxypeptidase-like 18 isoform X1 [Chenopodium quinoa]	RecName: Full=Serine carboxypeptidase-like 18; EC=3.4.16.-; Flags: Precursor;	SubName: Full=Uncharacterized protein {ECO:0000313|EMBL:KNA17255.1};	Serine carboxypeptidase
gene-LOC110685001	3.71	3	2.92	8.11	8.45	8.53	513	429	419	1184	1170	1316	2.058	1.041	1.1669e-07	1.07235e-06	up	NW_018743791.1	495821	512836	-	LOC110685001	--	--	--	--	--	--	--
gene-LOC110685002	3.7	3.7	6.73	2.03	2.32	2.22	291	301	550	169	183	195	0.369	-1.44	5.33943e-06	3.52099e-05	down	NW_018743791.1	516648	521206	-	LOC110685002	GO:0031969,chloroplast membrane; GO:0016021,integral component of membrane; GO:0008237,metallopeptidase activity; GO:0009408,response to heat; GO:0009644,response to high light intensity; GO:0042542,response to hydrogen peroxide	--	--	probable zinc metallopeptidase EGY3, chloroplastic [Chenopodium quinoa]	RecName: Full=Probable zinc metallopeptidase EGY3, chloroplastic; EC=3.4.24.-; AltName: Full=Protein ETHYLENE-DEPENDENT GRAVITROPISM-DEFICIENT AND YELLOW-GREEN 3; Short=AtEGY3; Flags: Precursor;	SubName: Full=Uncharacterized protein {ECO:0000313|EMBL:OMO63415.1};	Peptidase family M50
gene-LOC110685004	2.5	3.34	3.7	8.25	11.87	7.88	116	160	178	404	551	408	2.351	1.233	6.87011e-05	0.000350691	up	NW_018743791.1	531835	534822	+	LOC110685004	GO:0016021,integral component of membrane; GO:0031965,nuclear membrane; GO:0005634,nucleus; GO:0009738,abscisic acid-activated signaling pathway; GO:0009908,flower development; GO:0010100,negative regulation of photomorphogenesis; GO:0009958,positive gravitropism; GO:1901333,positive regulation of lateral root development; GO:0048578,positive regulation of long-day photoperiodism, flowering; GO:0…	--	--	protein SHORT HYPOCOTYL IN WHITE LIGHT 1-like [Chenopodium quinoa]	RecName: Full=Protein SHORT HYPOCOTYL IN WHITE LIGHT 1 {ECO:0000303|PubMed:18375596};	SubName: Full=Uncharacterized protein {ECO:0000313|EMBL:KNA09957.1};	--
gene-LOC110685006	2.36	3.23	3.49	1.65	0.76	1.91	111	157	170	82	36	100	0.37	-1.434	0.000232361	0.00103328	down	NW_018743791.1	543272	547023	-	LOC110685006	GO:0016021,integral component of membrane	--	--	uncharacterized protein LOC110685006 [Chenopodium quinoa]	--	SubName: Full=Uncharacterized protein {ECO:0000313|EMBL:KNA09346.1};	--
gene-LOC110685008	3.54	4.52	3.89	9.96	15.6	9.35	269	354	306	799	1186	792	2.351	1.233	2.80076e-05	0.000156413	up	NW_018743791.1	562096	565238	-	LOC110685008	--	--	FOG: Kelch repeat	F-box/kelch-repeat protein At1g22040-like [Chenopodium quinoa]	RecName: Full=F-box/kelch-repeat protein At1g22040;	SubName: Full=Uncharacterized protein {ECO:0000313|EMBL:KNA09349.1};	Domain of unknown function (DUF4585)
gene-LOC110685009	11.32	10.57	10.38	3.7	5.64	3.5	930	897	885	321	464	321	0.319	-1.65	1.84609e-09	2.36466e-08	down	NW_018743791.1	554091	561812	+	LOC110685009	GO:0005737,cytoplasm; GO:0005634,nucleus; GO:0005524,ATP binding; GO:0047325,inositol tetrakisphosphate 1-kinase activity; GO:0052726,inositol-1,3,4-trisphosphate 5-kinase activity; GO:0052725,inositol-1,3,4-trisphosphate 6-kinase activity; GO:0000287,magnesium ion binding; GO:0032957,inositol trisphosphate metabolic process; GO:0009611,response to wounding	K00913 inositol-1,3,4-trisphosphate 5/6-kinase / inositol-tetrakisphosphate 1-kinase [EC:2.7.1.159 2.7.1.134] | (RefSeq) inositol-tetrakisphosphate 1-kinase 3-like isoform X1 (A)	--	inositol-tetrakisphosphate 1-kinase 3-like isoform X1 [Chenopodium quinoa]	RecName: Full=Inositol-tetrakisphosphate 1-kinase 3; EC=2.7.1.134 {ECO:0000269|PubMed:17698066}; AltName: Full=Inositol 1,3,4-trisphosphate 5/6-kinase 3; Short=AtItpk-3; Short=Inositol-triphosphate 5/6-kinase 3; Short=Ins(1,3,4)P(3) 5/6-kinase 3; EC=2.7.1.159 {ECO:0000269|PubMed:17698066};	RecName: Full=Inositol-tetrakisphosphate 1-kinase {ECO:0000256|PIRNR:PIRNR038186}; EC=2.7.1.134 {ECO:0000256|PIRNR:PIRNR038186};	Inositol 1,3,4-trisphosphate 5/6-kinase pre-ATP-grasp domain
gene-LOC110685011	6.14	8.61	7.04	0.94	1.42	0.69	285	413	339	46	66	36	0.112	-3.156	5.93419e-19	2.42137e-17	down	NW_018742287.1	901172	906141	+	LOC110685011	GO:0016787,hydrolase activity; GO:0008152,metabolic process	K07025 putative hydrolase of the HAD superfamily | (RefSeq) phosphate metabolism protein 8-like (A)	Haloacid dehalogenase-like hydrolase	phosphate metabolism protein 8-like [Chenopodium quinoa]	--	SubName: Full=Uncharacterized protein {ECO:0000313|EMBL:KNA03929.1};	HAD-hyrolase-like
gene-LOC110685015	0.96	2.34	1.2	9.16	6.94	7.18	67	168	87	674	484	558	4.089	2.032	3.43899e-09	4.19207e-08	up	NW_018743791.1	699559	702164	+	LOC110685015	--	--	--	uncharacterized protein LOC110685015 [Chenopodium quinoa]	--	SubName: Full=Uncharacterized protein {ECO:0000313|EMBL:KNA18253.1};	Protein of unknown function (DUF1005)
gene-LOC110685025	0.23	0.26	0.35	2.06	0.9	1.31	16	19	26	155	64	104	3.976	1.991	3.82366e-05	0.000207533	up	NW_018743791.1	755218	758088	-	LOC110685025	GO:0016021,integral component of membrane; GO:0020037,heme binding; GO:0005506,iron ion binding; GO:0004497,monooxygenase activity; GO:0016705,oxidoreductase activity, acting on paired donors, with incorporation or reduction of molecular oxygen	K20617 cytochrome P450 family 71 subfamily A | (RefSeq) cytochrome P450 71A1-like (A)	Cytochrome P450 CYP2 subfamily	cytochrome P450 76AD1-like [Chenopodium quinoa]	RecName: Full=Cytochrome P450 76AD1 {ECO:0000303|PubMed:22660548}; EC=1.14.-.- {ECO:0000305};	SubName: Full=Cytochrome P450 CYP76AD5 {ECO:0000313|EMBL:AJD87473.1};	Cytochrome P450
gene-LOC110685028	47.09	50.94	52.52	30.47	29.68	28.02	1448	1618	1676	990	914	962	0.463	-1.11	6.76154e-12	1.23494e-10	down	NW_018743791.1	780832	783665	+	LOC110685028	GO:0005758,mitochondrial intermembrane space; GO:0070469,respiratory chain; GO:0009055,electron transfer activity; GO:0020037,heme binding; GO:0046872,metal ion binding	K08738 cytochrome c | (RefSeq) cytochrome c-like (A)	Cytochrome c	cytochrome c-like [Chenopodium quinoa]	RecName: Full=Cytochrome c;	SubName: Full=Uncharacterized protein {ECO:0000313|EMBL:KNA12519.1};	Cytochrome C oxidase, cbb3-type, subunit III
gene-LOC110685030	61.95	67.54	76.24	233.02	153.1	212.11	1830	2061	2337	7272	4529	6994	2.276	1.186	3.26668e-11	5.45288e-10	up	NW_018743791.1	777347	780182	+	LOC110685030	GO:0005758,mitochondrial intermembrane space; GO:0070469,respiratory chain; GO:0009055,electron transfer activity; GO:0020037,heme binding; GO:0046872,metal ion binding	K08738 cytochrome c | (RefSeq) cytochrome c (A)	Cytochrome c	cytochrome c [Chenopodium quinoa]	RecName: Full=Cytochrome c;	SubName: Full=Uncharacterized protein {ECO:0000313|EMBL:KNA12519.1};	Cytochrome c-550 domain
gene-LOC110685033	0.03	0.51	0.27	1.84	1.57	1.66	2	42	22	154	125	147	5.007	2.324	0.000980298	0.00367746	up	NW_018743791.1	814651	816875	+	LOC110685033	--	K01988 lactosylceramide 4-alpha-galactosyltransferase [EC:2.4.1.228] | (RefSeq) uncharacterized protein At4g19900-like (A)	Alpha-1,4-N-acetylglucosaminyltransferase	uncharacterized protein At4g19900-like [Chenopodium quinoa]	RecName: Full=Uncharacterized protein At4g19900;	SubName: Full=Uncharacterized protein {ECO:0000313|EMBL:KNA03798.1};	TcdA/TcdB catalytic glycosyltransferase domain
gene-LOC110685035	5.84	6.2	6.71	3.62	2.17	3.75	392	430	468	257	146	281	0.397	-1.332	4.24801e-08	4.25645e-07	down	NW_018743791.1	843563	860781	-	LOC110685035	GO:0009507,chloroplast; GO:0005829,cytosol; GO:0004177,aminopeptidase activity	K01259 proline iminopeptidase [EC:3.4.11.5] | (RefSeq) proline iminopeptidase-like isoform X1 (A)	--	proline iminopeptidase-like isoform X1 [Chenopodium quinoa]	RecName: Full=Proline iminopeptidase; Short=PIP; EC=3.4.11.5; AltName: Full=Prolyl aminopeptidase; Short=PAP;	RecName: Full=Proline iminopeptidase {ECO:0000256|RuleBase:RU003421}; EC=3.4.11.5 {ECO:0000256|RuleBase:RU003421};	Pre-PUA-like domain
gene-LOC110685036	0	0.06	0.33	5.31	2.69	1.39	0	4	24	391	188	108	19.072	4.253	0.00361777	0.0114273	up	NW_018743791.1	861161	863912	-	LOC110685036	GO:0016021,integral component of membrane; GO:0005774,vacuolar membrane; GO:0015171,amino acid transmembrane transporter activity; GO:0003333,amino acid transmembrane transport	K15015 solute carrier family 32 (vesicular inhibitory amino acid transporter) | (RefSeq) amino acid transporter AVT1I-like (A)	Amino acid transporters	amino acid transporter AVT1I-like [Chenopodium quinoa]	RecName: Full=Amino acid transporter AVT1I {ECO:0000305}; Short=AtAvt1I {ECO:0000303|PubMed:27925655};	SubName: Full=Uncharacterized protein {ECO:0000313|EMBL:KNA19391.1};	Tryptophan/tyrosine permease family
gene-LOC110685042	6.54	4.85	3.63	2.1	2	2.34	316	242	182	107	97	126	0.337	-1.568	5.08462e-07	4.13159e-06	down	NW_018743791.1	944340	946973	+	LOC110685042	GO:0005829,cytosol; GO:0010349,L-galactose dehydrogenase activity; GO:0006012,galactose metabolic process; GO:0019853,L-ascorbic acid biosynthetic process	K17744 L-galactose dehydrogenase [EC:1.1.1.316] | (RefSeq) L-galactose dehydrogenase-like (A)	Predicted oxidoreductase	L-galactose dehydrogenase-like [Chenopodium quinoa]	RecName: Full=L-galactose dehydrogenase; Short=At-GalDH; Short=L-GalDH; EC=1.1.1.316;	SubName: Full=Uncharacterized protein {ECO:0000313|EMBL:KNA10025.1};	Aldo/keto reductase family
gene-LOC110685049	0.33	3.47	2.02	0.14	0	0.24	14	150	88	6	0	11	0.049	-4.339	6.39916e-06	4.15249e-05	down	NW_018743791.1	987604	990309	-	LOC110685049	GO:0016021,integral component of membrane; GO:0005886,plasma membrane	--	--	CASP-like protein XL3 [Chenopodium quinoa]	RecName: Full=CASP-like protein XL3; AltName: Full=CASP-like protein 2C1; Short=GhCASPL2C1;	RecName: Full=CASP-like protein {ECO:0000256|RuleBase:RU361233};	Domain of unknown function (DUF588)
gene-LOC110685063	1.66	1.4	1.54	7.09	7.29	7.25	194	169	186	873	852	944	3.715	1.894	3.73725e-21	1.87981e-19	up	NW_018743791.1	1112021	1116883	+	LOC110685063	GO:0005634,nucleus; GO:0005524,ATP binding; GO:0003677,DNA binding; GO:0004674,protein serine/threonine kinase activity; GO:0006974,cellular response to DNA damage stimulus; GO:0051321,meiotic cell cycle	--	Protein kinase ATM/Tel1, involved in telomere length regulation and DNA repair	uncharacterized protein LOC110685063 [Chenopodium quinoa]	RecName: Full=Serine/threonine-protein kinase ATM; EC=2.7.11.1; AltName: Full=Ataxia telangiectasia mutated homolog; Short=AtATM;	SubName: Full=Uncharacterized protein {ECO:0000313|EMBL:KNA23453.1};	--
gene-LOC110685065	0.7	0.93	0.78	3.22	4.12	3.55	62	85	72	301	366	351	3.595	1.846	1.7278e-10	2.59444e-09	up	NW_018743791.1	1123429	1126699	-	LOC110685065	GO:0016021,integral component of membrane; GO:0046873,metal ion transmembrane transporter activity	--	--	uncharacterized protein LOC110685065 [Chenopodium quinoa]	--	SubName: Full=Uncharacterized protein {ECO:0000313|EMBL:KNA23450.1};	CorA-like Mg2+ transporter protein
gene-LOC110685068	0.49	0.44	0.53	4.05	0.62	4.91	28	26	31	242	35	310	4.968	2.313	0.000227498	0.00101392	up	NW_018742287.1	1350369	1355455	+	LOC110685068	--	--	--	--	--	--	--
gene-LOC110685070	0.73	0.25	0.28	2.05	1.39	1.86	45	16	18	134	86	128	3.282	1.715	0.00092266	0.00349136	up	NW_018743791.1	1150788	1164370	-	LOC110685070	--	--	--	uncharacterized protein LOC110685070 isoform X1 [Chenopodium quinoa]	--	SubName: Full=Uncharacterized protein {ECO:0000313|EMBL:KNA11555.1};	--
gene-LOC110685075	6.6	8.36	6.5	32.15	13.54	31.23	1438	1882	1470	7401	2954	7596	2.776	1.473	2.20462e-07	1.92719e-06	up	NW_018742287.1	1371392	1378857	+	LOC110685075	GO:0005634,nucleus; GO:0048511,rhythmic process	--	--	protein TIME FOR COFFEE-like isoform X1 [Chenopodium quinoa]	RecName: Full=Protein TIME FOR COFFEE;	SubName: Full=Uncharacterized protein {ECO:0000313|EMBL:KNA15729.1};	--
gene-LOC110685083	3.75	3.99	4.39	14.38	5.23	12.45	259	285	315	1050	362	960	2.042	1.03	0.00168149	0.00586954	up	NW_018743791.1	1313404	1325940	+	LOC110685083	GO:0005739,mitochondrion; GO:0005507,copper ion binding; GO:0004491,methylmalonate-semialdehyde dehydrogenase (acylating) activity; GO:0006979,response to oxidative stress	K00140 malonate-semialdehyde dehydrogenase (acetylating) / methylmalonate-semialdehyde dehydrogenase [EC:1.2.1.18 1.2.1.27] | (RefSeq) methylmalonate-semialdehyde dehydrogenase [acylating], mitochondrial-like (A)	Methylmalonate semialdehyde dehydrogenase	methylmalonate-semialdehyde dehydrogenase [acylating]	RecName: Full=Methylmalonate-semialdehyde dehydrogenase [acylating], mitochondrial; Short=MM-ALDH; Short=MMSDH; Short=Malonate-semialdehyde dehydrogenase [acylating]; EC=1.2.1.27; AltName: Full=Aldehyde dehydrogenase family 6 member B2; Flags: Precursor;	SubName: Full=Uncharacterized protein {ECO:0000313|EMBL:KNA20059.1};	Aldehyde dehydrogenase family
gene-LOC110685088	0	0.09	0.02	0.67	0.47	0.23	0	8	2	59	39	21	9.354	3.226	0.0017693	0.00614262	up	NW_018743791.1	113098	116312	+	LOC110685088	GO:0016021,integral component of membrane; GO:0009505,plant-type cell wall; GO:0005886,plasma membrane; GO:0005524,ATP binding; GO:0005509,calcium ion binding; GO:0030247,polysaccharide binding; GO:0004674,protein serine/threonine kinase activity; GO:0007166,cell surface receptor signaling pathway; GO:0046777,protein autophosphorylation	K13430 serine/threonine-protein kinase PBS1 [EC:2.7.11.1] | (RefSeq) probable serine/threonine-protein kinase PBL7 (A)	--	wall-associated receptor kinase-like 6 [Chenopodium quinoa]	RecName: Full=Wall-associated receptor kinase-like 2; EC=2.7.11.-; Flags: Precursor;	SubName: Full=Uncharacterized protein {ECO:0000313|EMBL:KNA18552.1};	Kinase-like
gene-LOC110685102	0.35	2.15	0.35	19.81	20.57	8.53	26	165	27	1553	1528	706	13.87	3.794	3.71542e-05	0.000202297	up	NW_018742287.1	1430681	1438038	+	LOC110685102	GO:0016021,integral component of membrane; GO:0005886,plasma membrane; GO:0009506,plasmodesma; GO:0009679,hexose:proton symporter activity; GO:0005358,high-affinity glucose:proton symporter activity; GO:0015145,monosaccharide transmembrane transporter activity; GO:0046323,glucose import; GO:0015749,monosaccharide transmembrane transport; GO:0009737,response to abscisic acid; GO:0009651,response t…	K08150 MFS transporter, SP family, solute carrier family 2 (myo-inositol transporter), member 13 | (RefSeq) inositol transporter 1-like isoform X1 (A)	Predicted transporter (major facilitator superfamily)	sugar transport protein 13-like [Chenopodium quinoa]	RecName: Full=Sugar transport protein 13; AltName: Full=Hexose transporter 13; AltName: Full=Multicopy suppressor of snf4 deficiency protein 1;	SubName: Full=Uncharacterized protein {ECO:0000313|EMBL:KMS95389.1};	Phage holin family 2
gene-LOC110685169	17.89	16.65	16.12	10.25	8.78	12.08	958	921	896	580	471	722	0.482	-1.052	2.66122e-09	3.29603e-08	down	NW_018743792.1	557880	560840	-	LOC110685169	GO:0009507,chloroplast; GO:0009941,chloroplast envelope; GO:0009534,chloroplast thylakoid; GO:0016630,protochlorophyllide reductase activity; GO:0015995,chlorophyll biosynthetic process; GO:0009640,photomorphogenesis; GO:0015979,photosynthesis; GO:0009723,response to ethylene; GO:0009647,skotomorphogenesis	K00218 protochlorophyllide reductase [EC:1.3.1.33] | (RefSeq) protochlorophyllide reductase-like (A)	Dehydrogenases with different specificities (related to short-chain alcohol dehydrogenases)	protochlorophyllide reductase-like [Chenopodium quinoa]	RecName: Full=Protochlorophyllide reductase A, chloroplastic; Short=PCR A; EC=1.3.1.33; AltName: Full=NADPH-protochlorophyllide oxidoreductase A; Short=POR A; Flags: Precursor;	RecName: Full=NADPH-protochlorophyllide oxidoreductase {ECO:0000256|RuleBase:RU365001}; EC=1.3.1.33 {ECO:0000256|RuleBase:RU365001};	KR domain
gene-LOC110685171	0.62	0.45	0.61	1.89	2.36	1.88	224	168	231	725	859	763	2.907	1.54	3.03589e-09	3.72954e-08	up	NW_018743792.1	619309	629727	+	LOC110685171	--	--	--	uncharacterized protein LOC110685171 isoform X1 [Chenopodium quinoa]	--	--	--
gene-LOC110685174	28.08	26.91	26	19.66	14.04	17.95	2025	2005	1946	1498	1014	1445	0.5	-1	3.38495e-10	4.86089e-09	down	NW_018743792.1	1045383	1059202	+	LOC110685174	GO:0016021,integral component of membrane; GO:0005886,plasma membrane	--	--	uncharacterized membrane protein At1g16860-like [Chenopodium quinoa]	RecName: Full=Uncharacterized membrane protein At1g16860;	SubName: Full=Uncharacterized protein {ECO:0000313|EMBL:KNA25592.1};	--
gene-LOC110685175	0.88	1.07	1.22	3.03	1.87	4.22	105	132	152	383	224	563	2.237	1.162	0.000317161	0.00136093	up	NW_018743792.1	1084013	1095046	-	LOC110685175	--	--	--	uncharacterized protein LOC110685175 isoform X1 [Chenopodium quinoa]	--	SubName: Full=Uncharacterized protein {ECO:0000313|EMBL:OVA11543.1};	--
gene-LOC110685177	0.07	0.03	0.03	0.46	0.14	0.94	4	2	2	27	8	59	8.423	3.074	0.00276657	0.00907909	up	NW_018743792.1	1152534	1155593	-	LOC110685177	--	--	--	--	--	--	--
gene-LOC110685200	0.17	0.47	0.38	0.11	0.08	0.06	25	69	57	16	12	9	0.19	-2.396	0.000121154	0.000581259	down	NW_018743792.1	2728418	2735815	+	LOC110685200	--	--	--	uncharacterized protein LOC110685200 [Chenopodium quinoa]	--	SubName: Full=Uncharacterized protein {ECO:0000313|EMBL:KJB67116.1};	Transposase family tnp2
gene-LOC110685202	3.63	3.11	3.7	6.41	14.67	6.86	151	134	160	282	612	319	2.17	1.117	0.00527223	0.0157609	up	NW_018743792.1	2741072	2748817	+	LOC110685202	GO:0016021,integral component of membrane; GO:0005774,vacuolar membrane	--	--	tetraspanin-19 isoform X1 [Chenopodium quinoa]	RecName: Full=Tetraspanin-19; AltName: Full=TOM2A homologous protein 3;	SubName: Full=Tetraspannin domain-containing protein {ECO:0000313|EMBL:GAV70435.1};	Conserved hypothetical protein 698
gene-LOC110685203	0.17	0.2	0.13	0	0	0	5	6	4	0	0	0	0.028	-5.152	0.0182671	0.0456918	down	NW_018743792.1	2963741	2965057	+	LOC110685203	--	--	--	--	--	--	--
gene-LOC110685210	0.41	0.29	0.14	1.26	0.53	1.04	63	46	23	205	82	179	2.605	1.382	0.00472983	0.0143665	up	NW_018743792.1	3883429	3900854	-	LOC110685210	GO:0016021,integral component of membrane; GO:0005886,plasma membrane; GO:0005524,ATP binding; GO:0004672,protein kinase activity	K00924 kinase [EC:2.7.1.-] | (RefSeq) receptor protein kinase CLAVATA1-like (A)	--	inactive leucine-rich repeat receptor-like serine/threonine-protein kinase At1g60630 [Chenopodium quinoa]	RecName: Full=Inactive leucine-rich repeat receptor-like serine/threonine-protein kinase At1g60630; Flags: Precursor;	SubName: Full=Uncharacterized protein {ECO:0000313|EMBL:KNA06996.1};	Leucine Rich Repeat
gene-LOC110685213	11.85	13.68	15.19	9.37	4.45	9.41	627	748	834	524	236	556	0.443	-1.174	2.44543e-05	0.000138699	down	NW_018743792.1	4268318	4273121	+	LOC110685213	--	K15201 general transcription factor 3C polypeptide 3 (transcription factor C subunit 4) | (RefSeq) general transcription factor 3C polypeptide 3-like (A)	RNA polymerase III transcription factor TFIIIC	general transcription factor 3C polypeptide 3-like isoform X1 [Chenopodium quinoa]	--	SubName: Full=Uncharacterized protein {ECO:0000313|EMBL:KNA25827.1};	--
gene-LOC110685214	3.59	2.29	3.44	1.19	0.75	1.4	143	94	142	50	30	62	0.279	-1.839	1.84023e-06	1.33833e-05	down	NW_018743792.1	4294347	4327719	+	LOC110685214	GO:0016021,integral component of membrane	K07052 uncharacterized protein | (RefSeq) uncharacterized protein LOC110722622 (A)	--	uncharacterized protein LOC110685214 [Chenopodium quinoa]	--	SubName: Full=Uncharacterized protein {ECO:0000313|EMBL:KNA20432.1};	CPBP intramembrane metalloprotease
gene-LOC110685215	1.5	1.14	1.02	2.58	4.04	2.95	204	160	144	370	548	446	2.082	1.058	0.000735369	0.00286313	up	NW_018743792.1	4893390	4897194	+	LOC110685215	GO:0043231,intracellular membrane-bounded organelle; GO:0004519,endonuclease activity; GO:0003723,RNA binding; GO:0009451,RNA modification	K17710 pentatricopeptide repeat domain-containing protein 1 | (RefSeq) LOW QUALITY PROTEIN: putative pentatricopeptide repeat-containing protein At2g02150 (A)	FOG: PPR repeat	pentatricopeptide repeat-containing protein At1g73710-like [Chenopodium quinoa]	RecName: Full=Pentatricopeptide repeat-containing protein At1g73710;	SubName: Full=Uncharacterized protein {ECO:0000313|EMBL:KNA03553.1}; Flags: Fragment;	Mitochondrial ribonuclease P subunit (RPM2)
gene-LOC110685218	0.04	0.02	0.02	0.16	0.4	0.21	4	2	2	16	38	22	7.491	2.905	0.00283476	0.0092747	up	NW_018743792.1	4897415	4903241	-	LOC110685218	GO:0005634,nucleus; GO:0006355,regulation of transcription, DNA-templated; GO:0006351,transcription, DNA-templated	--	--	uncharacterized protein LOC110685218 [Chenopodium quinoa]	RecName: Full=L10-interacting MYB domain-containing protein {ECO:0000303|PubMed:25707794};	SubName: Full=Uncharacterized protein {ECO:0000313|EMBL:KNA24023.1};	Myb/SANT-like DNA-binding domain
gene-LOC110685219	0.33	0.36	0.45	0.8	1.02	1.23	31	35	44	79	95	128	2.095	1.067	0.00823527	0.0231563	up	NW_018743792.1	4903818	4906434	-	LOC110685219	GO:0043231,intracellular membrane-bounded organelle; GO:0004519,endonuclease activity; GO:0003723,RNA binding; GO:0009451,RNA modification	K23541 Ca2+/H+ antiporter, TMEM165/GDT1 family | (RefSeq) pentatricopeptide repeat-containing protein At4g21065-like (A)	FOG: PPR repeat	pentatricopeptide repeat-containing protein At1g03540-like [Chenopodium quinoa]	RecName: Full=Pentatricopeptide repeat-containing protein At1g03540;	SubName: Full=Uncharacterized protein {ECO:0000313|EMBL:KNA03554.1};	Pentacotripeptide-repeat region of PRORP
gene-LOC110685229	136.39	134.54	112.58	46.83	39.94	53.74	13112	13361	11231	4756	3845	5767	0.288	-1.797	4.77279e-29	4.37121e-27	down	NW_018743792.1	6431024	6434575	+	LOC110685229	--	--	--	seed biotin-containing protein SBP65-like [Chenopodium quinoa]	RecName: Full=Seed biotin-containing protein SBP65; AltName: Full=Seed biotinylated protein of 65 kDa;	SubName: Full=Uncharacterized protein {ECO:0000313|EMBL:KNA21523.1};	Late embryogenesis abundant protein
gene-LOC110685238	0.22	0.18	0.16	1.48	1.63	1.35	54	46	40	378	394	365	6.244	2.642	4.99227e-19	2.04808e-17	up	NW_018743792.1	8082325	8089115	+	LOC110685238	--	--	FOG: Transposon-encoded proteins with TYA, reverse transcriptase, integrase domains in various combinations	uncharacterized protein LOC110685238 [Chenopodium quinoa]	--	SubName: Full=uncharacterized protein LOC104608142 {ECO:0000313|RefSeq:XP_010272337.1};	--
gene-LOC110685241	1.61	2.76	1.16	8.56	8.83	7.21	87	154	65	489	478	435	3.544	1.825	1.53657e-07	1.38317e-06	up	NW_018743792.1	8184812	8188453	-	LOC110685241	--	--	--	uncharacterized protein LOC110685241 isoform X1 [Chenopodium quinoa]	--	SubName: Full=Uncharacterized protein {ECO:0000313|EMBL:KNA03977.1}; Flags: Fragment;	--
gene-LOC110685242	3.53	2.75	3.05	9.11	6.49	8.5	593	478	533	1618	1093	1596	2.022	1.016	1.61734e-07	1.45138e-06	up	NW_018743792.1	8236748	8260445	+	LOC110685242	GO:0005789,endoplasmic reticulum membrane; GO:0005634,nucleus; GO:0031209,SCAR complex; GO:0007015,actin filament organization; GO:0045010,actin nucleation; GO:0009825,multidimensional cell growth; GO:0045893,positive regulation of transcription, DNA-templated; GO:0010090,trichome morphogenesis	K05750 NCK-associated protein 1 | (RefSeq) protein NAP1-like (A)	Membrane-associated hematopoietic protein	protein NAP1-like [Chenopodium quinoa]	RecName: Full=Protein NAP1; AltName: Full=ARP2/3 regulatory protein subunit NAPP; AltName: Full=NAP of plants; AltName: Full=Nck-associated protein 1; Short=AtNAP1; Short=AtNAP125; AltName: Full=Protein GNARLED; AltName: Full=p125Nap1;	SubName: Full=Uncharacterized protein {ECO:0000313|EMBL:KNA13029.1};	Membrane-associated apoptosis protein
gene-LOC110685262	1.92	2.61	1.67	3.54	6.74	5.72	42	59	38	82	148	140	2.07	1.05	0.0155276	0.0398516	up	NW_018743792.1	1684171	1684785	+	LOC110685262	--	--	--	GEM-like protein 1 [Chenopodium quinoa]	RecName: Full=GEM-like protein 1; AltName: Full=Forming homology-interacting protein 1; Short=FH-interacting protein 1;	SubName: Full=Uncharacterized protein {ECO:0000313|EMBL:KNA09337.1};	GRAM domain
gene-LOC110685266	0.11	0.29	0.04	1.2	1.34	0.3	6	16	2	67	71	18	5.201	2.379	0.00734188	0.0209796	up	NW_018742287.1	2045089	2046572	+	LOC110685266	GO:0033987,2-hydroxyisoflavanone dehydratase activity; GO:0052689,carboxylic ester hydrolase activity; GO:0009813,flavonoid biosynthetic process; GO:0009717,isoflavonoid biosynthetic process; GO:0046287,isoflavonoid metabolic process	K14493 gibberellin receptor GID1 [EC:3.-.-.-] | (RefSeq) gibberellin receptor GID1B-like (A)	Arylacetamide deacetylase	2-hydroxyisoflavanone dehydratase-like [Chenopodium quinoa]	RecName: Full=2-hydroxyisoflavanone dehydratase; EC=3.1.1.1; EC=4.2.1.105; AltName: Full=Carboxylesterase HIDM;	SubName: Full=Uncharacterized protein {ECO:0000313|EMBL:KMS96234.1};	Esterase PHB depolymerase
gene-LOC110685285	1.22	0.7	0.63	0.39	0.29	0.41	62	37	33	21	15	23	0.335	-1.577	0.00412975	0.0128119	down	NW_018743799.1	80027	81723	-	LOC110685285	--	--	--	uncharacterized protein LOC110685285 [Chenopodium quinoa]	--	SubName: Full=Transposon-like protein {ECO:0000313|EMBL:ABM55245.1};	--
gene-LOC110685325	0.15	0.19	0.04	1.27	0.24	0.75	7	9	2	62	11	39	4.561	2.189	0.0145776	0.0377549	up	NW_018743812.1	191901	196077	-	LOC110685325	GO:0005759,mitochondrial matrix; GO:0004471,malate dehydrogenase (decarboxylating) (NAD+) activity; GO:0046872,metal ion binding; GO:0051287,NAD binding	K00028 malate dehydrogenase (decarboxylating) [EC:1.1.1.39] | (RefSeq) NAD-dependent malic enzyme 59 kDa isoform, mitochondrial-like (A)	NADP+-dependent malic enzyme	NAD-dependent malic enzyme 59 kDa isoform, mitochondrial-like [Chenopodium quinoa]	RecName: Full=NAD-dependent malic enzyme 59 kDa isoform, mitochondrial; Short=NAD-ME; EC=1.1.1.39; Flags: Precursor;	RecName: Full=Malic enzyme {ECO:0000256|RuleBase:RU003426};	Malic enzyme, N-terminal domain
gene-LOC110685327	1.15	0.51	0.38	1.2	3.91	2.47	90	41	31	99	307	216	3.003	1.586	0.0054518	0.0162271	up	NW_018743812.1	206148	214131	+	LOC110685327	GO:0005759,mitochondrial matrix; GO:0004471,malate dehydrogenase (decarboxylating) (NAD+) activity; GO:0046872,metal ion binding; GO:0051287,NAD binding	K00028 malate dehydrogenase (decarboxylating) [EC:1.1.1.39] | (RefSeq) LOW QUALITY PROTEIN: NAD-dependent malic enzyme 59 kDa isoform, mitochondrial-like (A)	NADP+-dependent malic enzyme	LOW QUALITY PROTEIN: NAD-dependent malic enzyme 59 kDa isoform, mitochondrial-like [Chenopodium quinoa]	RecName: Full=NAD-dependent malic enzyme 59 kDa isoform, mitochondrial; Short=NAD-ME; EC=1.1.1.39; Flags: Precursor;	RecName: Full=Malic enzyme {ECO:0000256|RuleBase:RU003426};	Malic enzyme, N-terminal domain
gene-LOC110685328	14.49	13.58	13.42	7.47	4.91	7.7	828	802	796	451	281	491	0.378	-1.403	4.28144e-12	7.9973e-11	down	NW_018743812.1	220632	226599	-	LOC110685328	GO:0004298,threonine-type endopeptidase activity	K08657 taspase, threonine aspartase, 1 [EC:3.4.25.-] | (RefSeq) putative threonine aspartase isoform X1 (A)	Asparaginase	putative threonine aspartase isoform X1 [Chenopodium quinoa]	RecName: Full=Putative threonine aspartase; Short=Taspase-1; EC=3.4.25.-; Contains: RecName: Full=Putative threonine aspartase subunit alpha; Contains: RecName: Full=Putative threonine aspartase subunit beta; Flags: Precursor;	SubName: Full=Uncharacterized protein {ECO:0000313|EMBL:KNA15030.1};	Asparaginase
gene-LOC110685343	0	0	0	0.18	0.1	0.27	0	0	0	59	32	96	249.991	7.966	5.97104e-09	6.95151e-08	up	NW_018743812.1	342968	356930	-	LOC110685343	GO:0005634,nucleus; GO:0005524,ATP binding; GO:0004386,helicase activity; GO:0009553,embryo sac development; GO:0010183,pollen tube guidance; GO:0009875,pollen-pistil interaction	K14326 regulator of nonsense transcripts 1 [EC:3.6.4.-] | (RefSeq) regulator of nonsense transcripts 1 homolog (A)	tRNA-splicing endonuclease positive effector (SEN1)	uncharacterized protein LOC110685343 [Chenopodium quinoa]	RecName: Full=Probable helicase MAGATAMA 3; EC=3.6.4.-; AltName: Full=SEN1-like protein;	SubName: Full=Uncharacterized protein {ECO:0000313|EMBL:KNA11547.1};	FEZ-like protein
gene-LOC110685358	5.37	5.65	6.19	1.81	2.38	2.47	255	277	305	91	113	131	0.307	-1.705	1.54174e-10	2.32985e-09	down	NW_018743812.1	727339	730967	+	LOC110685358	GO:0009507,chloroplast; GO:0005739,mitochondrion; GO:0016301,kinase activity; GO:0102193,protein-ribulosamine 3-kinase activity	K15523 protein-ribulosamine 3-kinase [EC:2.7.1.172] | (RefSeq) protein-ribulosamine 3-kinase, chloroplastic-like isoform X1 (A)	Predicted kinase	protein-ribulosamine 3-kinase, chloroplastic-like isoform X1 [Chenopodium quinoa]	RecName: Full=Protein-ribulosamine 3-kinase, chloroplastic; EC=2.7.1.172; AltName: Full=Fructosamine 3-kinase-related protein; Short=AtFN3K-RP; Flags: Precursor;	SubName: Full=Uncharacterized protein {ECO:0000313|EMBL:KNA13696.1};	Phosphotransferase enzyme family
gene-LOC110685359	589.5	659.16	503.65	275.61	94.24	279.28	8507	9826	7542	4202	1362	4499	0.286	-1.808	3.74875e-08	3.80764e-07	down	NW_018743812.1	732412	732816	+	LOC110685359	GO:0005840,ribosome; GO:0003735,structural constituent of ribosome; GO:0006412,translation	K02979 small subunit ribosomal protein S28e | (RefSeq) 40S ribosomal protein S28-like (A)	40S ribosomal protein S28	PREDICTED: 40S ribosomal protein S28 [Beta vulgaris subsp. vulgaris]	RecName: Full=40S ribosomal protein S28;	SubName: Full=Uncharacterized protein {ECO:0000313|EMBL:KNA16137.1};	Ribosomal protein S28e
gene-LOC110685365	8.69	7.28	8.4	4.41	4.32	6.49	474	410	475	254	236	395	0.49	-1.028	1.75298e-05	0.000102897	down	NW_018743812.1	804437	807680	+	LOC110685365	GO:0030176,integral component of endoplasmic reticulum membrane; GO:0030173,integral component of Golgi membrane; GO:0046964,3'-phosphoadenosine 5'-phosphosulfate transmembrane transporter activity; GO:0015297,antiporter activity; GO:0008643,carbohydrate transport	K15277 solute carrier family 35 (adenosine 3'-phospho 5'-phosphosulfate transporter), member B3 | (RefSeq) UDP-galactose/UDP-glucose transporter 4-like (A)	UDP-galactose transporter related protein	UDP-galactose/UDP-glucose transporter 4-like [Chenopodium quinoa]	RecName: Full=UDP-galactose/UDP-glucose transporter 4 {ECO:0000303|PubMed:12042319}; Short=AtUTr4 {ECO:0000303|PubMed:12042319};	SubName: Full=Uncharacterized protein {ECO:0000313|EMBL:KNA17605.1};	EamA-like transporter family
gene-LOC110685369	7.75	5.98	6.59	3.36	2.14	2.75	757	604	668	347	209	300	0.318	-1.655	3.17605e-13	6.81805e-12	down	NW_018743812.1	829561	837200	+	LOC110685369	GO:0016021,integral component of membrane; GO:0055085,transmembrane transport	--	Predicted transporter/transmembrane protein	SPX domain-containing membrane protein At4g22990-like isoform X1 [Chenopodium quinoa]	RecName: Full=SPX domain-containing membrane protein At4g22990;	SubName: Full=Uncharacterized protein {ECO:0000313|EMBL:KNA17609.1};	Centromere protein B dimerisation domain
gene-LOC110685373	2.39	2.69	1.57	14.06	12.9	11.1	363	422	248	2260	1966	1886	4.541	2.183	1.26758e-18	4.95311e-17	up	NW_018743812.1	865417	873518	-	LOC110685373	GO:0005737,cytoplasm; GO:0016020,membrane; GO:0009506,plasmodesma; GO:0070290,N-acylphosphatidylethanolamine-specific phospholipase D activity; GO:0005546,phosphatidylinositol-4,5-bisphosphate binding; GO:0004630,phospholipase D activity; GO:0009816,defense response to bacterium, incompatible interaction; GO:0016042,lipid catabolic process; GO:0046686,response to cadmium ion	K01115 phospholipase D1/2 [EC:3.1.4.4] | (RefSeq) phospholipase D gamma 1-like isoform X1 (A)	Phospholipase D1	phospholipase D gamma 1-like isoform X1 [Chenopodium quinoa]	RecName: Full=Phospholipase D beta 1 {ECO:0000303|PubMed:11891260}; Short=AtPLDbeta1 {ECO:0000303|PubMed:11891260}; Short=PLD beta 1 {ECO:0000303|PubMed:11891260}; Short=PLDbeta {ECO:0000303|PubMed:9054397}; EC=3.1.4.4 {ECO:0000269|PubMed:10441386, ECO:0000269|PubMed:9054397, ECO:0000269|PubMed:9353280};	SubName: Full=Uncharacterized protein {ECO:0000313|EMBL:KNA03891.1};	PLD-like domain
gene-LOC110685374	9.03	8.54	11.22	4.85	3.6	5.67	672	656	866	381	268	471	0.384	-1.382	5.72482e-10	7.92611e-09	down	NW_018743812.1	862566	865338	+	LOC110685374	--	K19323 ataxin-10 | (RefSeq) ataxin-10-like (A)	Uncharacterized conserved protein	ataxin-10-like [Chenopodium quinoa]	--	SubName: Full=Uncharacterized protein {ECO:0000313|EMBL:KNA03890.1};	Domain of unknown function (DUF4704)
gene-LOC110685376	1.46	1.08	1.43	3.94	2.71	4.05	135	103	137	385	251	418	2.109	1.077	5.6299e-05	0.00029324	up	NW_018743812.1	880758	883885	-	LOC110685376	GO:0005618,cell wall; GO:0031012,extracellular matrix; GO:0005578,NA; GO:0004252,serine-type endopeptidase activity; GO:0006508,proteolysis	--	--	subtilisin-like protease SBT1.1 [Chenopodium quinoa]	RecName: Full=Subtilisin-like protease SBT1.1 {ECO:0000303|PubMed:16193095}; EC=3.4.21.- {ECO:0000305}; AltName: Full=Subtilase subfamily 1 member 1 {ECO:0000303|PubMed:16193095}; Short=AtSBT1.1 {ECO:0000303|PubMed:16193095}; Flags: Precursor;	SubName: Full=Uncharacterized protein {ECO:0000313|EMBL:KNA15470.1};	Peptidase inhibitor I9
gene-LOC110685377	5.43	5.44	5.59	4.01	1.69	4.12	516	534	551	402	161	437	0.462	-1.115	0.000272909	0.00118803	down	NW_018743812.1	895974	903027	-	LOC110685377	GO:0005618,cell wall; GO:0009505,plant-type cell wall; GO:0004252,serine-type endopeptidase activity	--	--	subtilisin-like protease SBT4.14 [Chenopodium quinoa]	RecName: Full=Subtilisin-like protease SBT4.14 {ECO:0000303|PubMed:16193095}; EC=3.4.21.- {ECO:0000305}; AltName: Full=Cucumisin-like protein; AltName: Full=Subtilase subfamily 4 member 14 {ECO:0000303|PubMed:16193095}; Short=AtSBT4.14 {ECO:0000303|PubMed:16193095}; AltName: Full=Xylem serine proteinase 1 {ECO:0000303|PubMed:10889267}; Short=AtXSP1 {ECO:0000303|PubMed:10889267}; Flags: Precursor;	SubName: Full=Uncharacterized protein {ECO:0000313|EMBL:KNA15469.1};	Peptidase inhibitor I9
gene-LOC110685380	1.22	1.69	1.93	6.5	14.81	5.31	39	56	64	220	475	190	4.491	2.167	6.12486e-06	3.98886e-05	up	NW_018742287.1	2244630	2247348	-	LOC110685380	--	--	--	--	--	--	--
gene-LOC110685407	0.31	0.21	0.24	7.28	6.06	6.72	20	14	16	489	386	477	20.527	4.359	1.19913e-42	2.43855e-40	up	NW_018742287.1	2374618	2381380	-	LOC110685407	GO:0005737,cytoplasm; GO:0005634,nucleus; GO:0003700,DNA-binding transcription factor activity; GO:0043565,sequence-specific DNA binding; GO:0006351,transcription, DNA-templated	K09419 heat shock transcription factor, other eukaryote | (RefSeq) heat stress transcription factor A-6b-like (A)	Heat shock transcription factor	heat stress transcription factor A-6b-like [Chenopodium quinoa]	RecName: Full=Heat stress transcription factor A-6b; Short=AtHsfA6b; AltName: Full=AtHsf-07;	SubName: Full=Uncharacterized protein {ECO:0000313|EMBL:OAY55693.1};	HSF-type DNA-binding
gene-LOC110685424	17.19	15.35	16.2	9.62	8.33	8.06	1430	1319	1398	845	694	748	0.421	-1.249	2.51375e-13	5.46766e-12	down	NW_018743813.1	1431769	1452808	-	LOC110685424	GO:0003676,nucleic acid binding; GO:0008270,zinc ion binding	K06066 CBF1 interacting corepressor | (RefSeq) uncharacterized zinc finger CCHC domain-containing protein At4g19190-like (A)	CBF1-interacting corepressor CIR and related proteins	uncharacterized zinc finger CCHC domain-containing protein At4g19190-like [Chenopodium quinoa]	RecName: Full=Uncharacterized zinc finger CCHC domain-containing protein At4g19190;	SubName: Full=Uncharacterized protein {ECO:0000313|EMBL:KNA09786.1};	Zinc knuckle
gene-LOC110685426	0.48	0.7	0.65	2.24	1.55	1.62	54	81	75	264	173	201	2.317	1.212	0.000105014	0.000511152	up	NW_018743813.1	1720294	1726370	-	LOC110685426	--	--	--	--	--	--	--
gene-LOC110685455	1.52	1.72	1.18	4.03	3.51	3.93	117	136	94	327	270	337	2.048	1.034	5.0938e-05	0.000268422	up	NW_018742287.1	2690784	2695213	-	LOC110685455	GO:0005737,cytoplasm; GO:0005634,nucleus; GO:0070696,transmembrane receptor protein serine/threonine kinase binding; GO:0004842,ubiquitin-protein transferase activity	K08332 vacuolar protein 8 | (RefSeq) U-box domain-containing protein 4-like (A)	FOG: Armadillo/beta-catenin-like repeats	U-box domain-containing protein 14 [Chenopodium quinoa]	RecName: Full=U-box domain-containing protein 14; EC=2.3.2.27; AltName: Full=E3 ubiquitin-protein ligase PUB14; AltName: Full=Plant U-box protein 14; AltName: Full=Prototypical U-box domain protein 14; AltName: Full=RING-type E3 ubiquitin transferase PUB14 {ECO:0000305};	RecName: Full=RING-type E3 ubiquitin transferase {ECO:0000256|SAAS:SAAS00702733}; EC=2.3.2.27 {ECO:0000256|SAAS:SAAS00702733};	Zinc finger, C3HC4 type (RING finger)
gene-LOC110685462	13.25	11.84	12.97	6.87	9.3	7.46	1408	1300	1431	772	990	885	0.495	-1.015	4.41355e-06	2.96998e-05	down	NW_018742287.1	2800983	2824033	+	LOC110685462	GO:0016021,integral component of membrane	--	Aminopeptidases of the M20 family	endoplasmic reticulum metallopeptidase 1-like isoform X1 [Chenopodium quinoa]	--	SubName: Full=Uncharacterized protein {ECO:0000313|EMBL:KNA20457.1};	Peptidase family M20/M25/M40
gene-LOC110685472	0.36	0.45	0.31	1.75	0.8	1.06	62	80	55	321	138	204	2.531	1.34	0.000321117	0.00137619	up	NW_018743814.1	306507	311574	+	LOC110685472	GO:0048226,Casparian strip; GO:0016021,integral component of membrane; GO:0005886,plasma membrane; GO:0005524,ATP binding; GO:0004674,protein serine/threonine kinase activity; GO:0071555,cell wall organization; GO:0009793,embryo development ending in seed dormancy; GO:0035987,endodermal cell differentiation; GO:0045184,establishment of protein localization; GO:0090558,plant epidermis development;…	K13420 LRR receptor-like serine/threonine-protein kinase FLS2 [EC:2.7.11.1] | (RefSeq) LRR receptor-like serine/threonine-protein kinase FLS2 (A)	--	LRR receptor-like serine/threonine-protein kinase GSO1 [Chenopodium quinoa]	RecName: Full=LRR receptor-like serine/threonine-protein kinase GSO1 {ECO:0000303|PubMed:18088309}; EC=2.7.11.1 {ECO:0000255|PROSITE-ProRule:PRU00159}; AltName: Full=Protein GASSHO 1 {ECO:0000303|PubMed:18088309}; AltName: Full=Protein SCHENGEN 3 {ECO:0000303|PubMed:25233277}; Flags: Precursor;	SubName: Full=Uncharacterized protein {ECO:0000313|EMBL:KNA19989.1};	Leucine rich repeat N-terminal domain
gene-LOC110685473	9.26	9.66	11.69	5.28	6.57	6.13	636	685	833	383	452	470	0.466	-1.1	6.45302e-07	5.13108e-06	down	NW_018742287.1	2910379	2913939	-	LOC110685473	--	--	--	--	--	--	--
gene-LOC110685478	2.54	3.14	2.7	8.16	6.47	6.63	58	74	64	197	148	169	2.001	1.001	0.000817354	0.00314255	up	NW_018743814.1	676239	679852	-	LOC110685478	--	--	--	--	--	--	--
gene-LOC110685480	13.48	13.38	12.86	6.04	3.83	6.94	703	721	696	333	200	404	0.33	-1.598	2.53822e-12	4.8859e-11	down	NW_018743814.1	726674	731942	-	LOC110685480	--	--	--	--	--	--	--
gene-LOC110685482	39.54	40.19	42.58	17.96	14.25	18.55	3834	4025	4284	1840	1384	2008	0.326	-1.617	2.4506e-30	2.47184e-28	down	NW_018743814.1	795487	813681	+	LOC110685482	GO:0000228,nuclear chromosome; GO:0000347,THO complex; GO:0000445,THO complex part of transcription export complex; GO:0003729,mRNA binding; GO:0006406,mRNA export from nucleus; GO:0006397,mRNA processing; GO:0032786,positive regulation of DNA-templated transcription, elongation; GO:0008380,RNA splicing	K13174 THO complex subunit 5 | (RefSeq) THO complex subunit 5A-like (A)	Conserved coiled/coiled coil protein	THO complex subunit 5A-like [Chenopodium quinoa]	RecName: Full=THO complex subunit 5B; AltName: Full=THO complex subunit 5; Short=AtTHO5;	SubName: Full=Uncharacterized protein {ECO:0000313|EMBL:KNA12017.1};	Fms-interacting protein/Thoc5
gene-LOC110685483	12.52	13.47	15.36	8.37	6.95	8.12	1640	1823	2088	1158	912	1188	0.446	-1.164	1.89599e-13	4.17923e-12	down	NW_018743814.1	902893	907640	+	LOC110685483	GO:0009507,chloroplast; GO:2001071,maltoheptaose binding; GO:0030247,polysaccharide binding; GO:0010581,regulation of starch biosynthetic process; GO:0019252,starch biosynthetic process	--	Protein involved in Snf1 protein kinase complex assembly	uncharacterized protein LOC110685483 isoform X1 [Chenopodium quinoa]	RecName: Full=Protein PTST homolog 2, chloroplastic {ECO:0000305}; AltName: Full=PROTEIN TARGETING TO STARCH homolog 2 {ECO:0000303|PubMed:28684429}; Flags: Precursor;	SubName: Full=Uncharacterized protein {ECO:0000313|EMBL:KNA22105.1};	--
gene-LOC110685498	0.12	0.2	0.13	0.77	0.44	0.45	8	14	9	56	30	34	2.946	1.559	0.0150376	0.038765	up	NW_018743828.1	23659	31940	-	LOC110685498	GO:0005634,nucleus; GO:0005886,plasma membrane; GO:0005524,ATP binding; GO:0004675,transmembrane receptor protein serine/threonine kinase activity; GO:0007166,cell surface receptor signaling pathway; GO:0060862,negative regulation of floral organ abscission	K13430 serine/threonine-protein kinase PBS1 [EC:2.7.11.1] | (RefSeq) serine/threonine-protein kinase PBS1-like (A)	Serine/threonine protein kinase	probable serine/threonine-protein kinase CST isoform X1 [Chenopodium quinoa]	RecName: Full=Probable serine/threonine-protein kinase CST {ECO:0000305}; EC=2.7.11.1 {ECO:0000305}; AltName: Full=Protein CAST AWAY {ECO:0000303|PubMed:21628627};	SubName: Full=Uncharacterized protein {ECO:0000313|EMBL:KNA06123.1}; Flags: Fragment;	Protein kinase domain
gene-LOC110685507	530.75	598.97	563.09	226.6	342.6	243.46	18363	21407	20216	8283	11871	9403	0.385	-1.378	4.33293e-09	5.17176e-08	down	NW_018743828.1	306024	308294	+	LOC110685507	GO:0000785,chromatin; GO:0005829,cytosol; GO:0005634,nucleus; GO:0003682,chromatin binding; GO:0003677,DNA binding; GO:0003700,DNA-binding transcription factor activity; GO:0030527,structural constituent of chromatin; GO:0006333,chromatin assembly or disassembly	K11296 high mobility group protein B3 | (RefSeq) high mobility group B protein 3-like (A)	HMG box-containing protein	high mobility group B protein 3-like [Chenopodium quinoa]	RecName: Full=High mobility group B protein 3; AltName: Full=High mobility group protein B 2; Short=AtHMGbeta2; Short=HMG beta 2; AltName: Full=Nucleosome/chromatin assembly factor group D 03; Short=Nucleosome/chromatin assembly factor group D 3;	SubName: Full=Uncharacterized protein {ECO:0000313|EMBL:KMS99491.1};	HMG-box domain
gene-LOC110685509	0.53	0.32	0.3	1.51	1.11	1.66	89	56	52	269	188	313	2.923	1.547	5.37456e-06	3.54144e-05	up	NW_018743828.1	375499	397356	-	LOC110685509	GO:0005739,mitochondrion; GO:0005634,nucleus; GO:0051539,4 iron, 4 sulfur cluster binding; GO:0005524,ATP binding; GO:0004003,ATP-dependent DNA helicase activity; GO:0003677,DNA binding; GO:0046872,metal ion binding; GO:0006310,DNA recombination; GO:0006281,DNA repair; GO:0006260,DNA replication; GO:0036297,interstrand cross-link repair; GO:0043007,maintenance of rDNA; GO:0070716,mismatch repair …	K15362 fanconi anemia group J protein [EC:3.6.4.12] | (RefSeq) Fanconi anemia group J protein homolog (A)	Helicase of the DEAD superfamily	Fanconi anemia group J protein homolog [Chenopodium quinoa]	RecName: Full=Regulator of telomere elongation helicase 1 homolog {ECO:0000303|PubMed:21081662, ECO:0000303|PubMed:25516598}; EC=3.6.4.12 {ECO:0000305};	SubName: Full=Uncharacterized protein {ECO:0000313|EMBL:KNA12972.1};	Helical and beta-bridge domain
gene-LOC110685510	7.39	6.68	6.41	19.91	13.1	23.42	993	927	893	2826	1762	3512	2.148	1.103	2.38519e-07	2.07212e-06	up	NW_018743828.1	455847	466935	+	LOC110685510	GO:0005737,cytoplasm; GO:0010008,endosome membrane; GO:0043231,intracellular membrane-bounded organelle; GO:0016020,membrane; GO:0005634,nucleus; GO:0005886,plasma membrane; GO:0009506,plasmodesma; GO:0005509,calcium ion binding; GO:0005525,GTP binding; GO:0016787,hydrolase activity; GO:0006897,endocytosis; GO:0051260,protein homooligomerization; GO:0032956,regulation of actin cytoskeleton organi…	K12472 epidermal growth factor receptor substrate 15 | (RefSeq) epidermal growth factor receptor substrate 15-like 1 (A)	Synaptic vesicle protein EHS-1 and related EH domain proteins	epidermal growth factor receptor substrate 15-like 1 [Chenopodium quinoa]	RecName: Full=EH domain-containing protein 2 {ECO:0000303|PubMed:18547399}; Short=AtEHD2 {ECO:0000303|PubMed:18547399}; EC=3.6.5.2 {ECO:0000255|PROSITE-ProRule:PRU00758};	SubName: Full=Uncharacterized protein {ECO:0000313|EMBL:KNA13568.1};	EF-hand domain pair
gene-LOC110685522	1.37	2.02	1.64	10.95	12.1	9.97	174	266	217	1474	1545	1419	5.229	2.387	4.17544e-25	2.91395e-23	up	NW_018743828.1	656879	662107	+	LOC110685522	GO:0016021,integral component of membrane; GO:0005622,intracellular; GO:0005886,plasma membrane; GO:0005262,calcium channel activity; GO:0008066,glutamate receptor activity; GO:0004970,ionotropic glutamate receptor activity; GO:0006816,calcium ion transport; GO:0019722,calcium-mediated signaling; GO:0007267,cell-cell signaling; GO:0071230,cellular response to amino acid stimulus; GO:0050832,defen…	K05387 glutamate receptor, ionotropic, plant | (RefSeq) glutamate receptor 3.3 (A)	Glutamate-gated kainate-type ion channel receptor subunit GluR5 and related subunits	glutamate receptor 3.3 [Chenopodium quinoa]	RecName: Full=Glutamate receptor 3.3; AltName: Full=Ligand-gated ion channel 3.3; Flags: Precursor;	RecName: Full=Glutamate receptor {ECO:0000256|PIRNR:PIRNR037090};	Ligated ion channel L-glutamate- and glycine-binding site
gene-LOC110685523	1.91	1.87	1.74	5.78	5.7	5.9	222	224	209	709	663	764	2.49	1.316	3.67693e-12	6.91596e-11	up	NW_018743828.1	713077	718842	-	LOC110685523	GO:0005783,endoplasmic reticulum; GO:0005789,endoplasmic reticulum membrane; GO:0016021,integral component of membrane; GO:0005524,ATP binding; GO:0046872,metal ion binding; GO:0004674,protein serine/threonine kinase activity; GO:0004540,ribonuclease activity; GO:0006914,autophagy; GO:0009816,defense response to bacterium, incompatible interaction; GO:0006397,mRNA processing; GO:0034263,positive …	K08852 serine/threonine-protein kinase/endoribonuclease IRE1 [EC:2.7.11.1 3.1.26.-] | (RefSeq) serine/threonine-protein kinase/endoribonuclease IRE1b-like (A)	Serine/threonine protein kinase and endoribonuclease ERN1/IRE1, sensor of the unfolded protein response pathway	serine/threonine-protein kinase/endoribonuclease IRE1b-like [Chenopodium quinoa]	RecName: Full=Serine/threonine-protein kinase/endoribonuclease IRE1b; AltName: Full=Endoplasmic reticulum-to-nucleus signaling 1-1; AltName: Full=Inositol-requiring protein 1-1; Short=AtIRE1-1; AltName: Full=Serine/threonine-protein kinase/endoribonuclease IRE1-1; Includes: RecName: Full=Serine/threonine-protein kinase; EC=2.7.11.1; Includes: RecName: Full=Endoribonuclease; EC=3.1.26.-; Flags: Pr…	SubName: Full=Uncharacterized protein {ECO:0000313|EMBL:KNA11589.1};	PQQ enzyme repeat
gene-LOC110685528	4.3	4.04	5.75	17.3	10.48	15.79	430	417	597	1827	1049	1762	2.413	1.271	5.93734e-08	5.79561e-07	up	NW_018743828.1	789365	797186	+	LOC110685528	GO:0016021,integral component of membrane; GO:0005886,plasma membrane; GO:0019706,protein-cysteine S-palmitoyltransferase activity	K20027 palmitoyltransferase ZDHHC1/11 [EC:2.3.1.225] | (RefSeq) protein S-acyltransferase 21-like (A)	DHHC-type Zn-finger proteins	protein S-acyltransferase 21-like [Chenopodium quinoa]	RecName: Full=Probable protein S-acyltransferase 19; EC=2.3.1.225; AltName: Full=Probable palmitoyltransferase At4g15080; AltName: Full=Zinc finger DHHC domain-containing protein At4g15080;	RecName: Full=S-acyltransferase {ECO:0000256|RuleBase:RU079119}; EC=2.3.1.225 {ECO:0000256|RuleBase:RU079119}; AltName: Full=Palmitoyltransferase {ECO:0000256|RuleBase:RU079119};	DHHC palmitoyltransferase
gene-LOC110685533	10.68	13.07	14.97	7.46	4.8	8.88	431	545	627	318	194	400	0.426	-1.23	1.99004e-06	1.43706e-05	down	NW_018743828.1	876741	885144	+	LOC110685533	GO:0009507,chloroplast; GO:0009543,chloroplast thylakoid lumen; GO:0005737,cytoplasm; GO:0031977,thylakoid lumen; GO:0005528,FK506 binding; GO:0003755,peptidyl-prolyl cis-trans isomerase activity; GO:0061077,chaperone-mediated protein folding	K01802 peptidylprolyl isomerase [EC:5.2.1.8] | (RefSeq) peptidyl-prolyl cis-trans isomerase FKBP18, chloroplastic-like isoform X1 (A)	FKBP-type peptidyl-prolyl cis-trans isomerase	peptidyl-prolyl cis-trans isomerase FKBP18, chloroplastic-like isoform X1 [Chenopodium quinoa]	RecName: Full=Peptidyl-prolyl cis-trans isomerase FKBP18, chloroplastic; Short=PPIase FKBP18; EC=5.2.1.8; AltName: Full=FK506-binding protein 18; Short=AtFKBP18; AltName: Full=Immunophilin FKBP18; AltName: Full=Rotamase; Flags: Precursor;	RecName: Full=Peptidylprolyl isomerase {ECO:0000256|PROSITE-ProRule:PRU00277}; EC=5.2.1.8 {ECO:0000256|PROSITE-ProRule:PRU00277};	FKBP-type peptidyl-prolyl cis-trans isomerase
gene-LOC110685547	2.28	2.09	2.08	0.4	0.52	0.72	96	91	91	18	22	34	0.202	-2.31	2.65943e-08	2.77651e-07	down	NW_018743828.1	1035533	1037624	+	LOC110685547	GO:0009507,chloroplast; GO:0009543,chloroplast thylakoid lumen; GO:0009535,chloroplast thylakoid membrane; GO:0019898,extrinsic component of membrane; GO:0009654,photosystem II oxygen evolving complex; GO:0009579,thylakoid; GO:0031977,thylakoid lumen; GO:0005509,calcium ion binding; GO:0015979,photosynthesis	--	--	psbP domain-containing protein 3, chloroplastic-like [Chenopodium quinoa]	RecName: Full=PsbP domain-containing protein 3, chloroplastic; AltName: Full=OEC23-like protein 2; Flags: Precursor;	SubName: Full=Uncharacterized protein {ECO:0000313|EMBL:KNA16164.1};	PsbP
gene-LOC110685551	6.85	9.55	7.38	17.79	42.58	22.69	195	281	218	535	1214	721	2.835	1.504	6.29348e-05	0.000323747	up	NW_018743828.1	1097101	1098498	+	LOC110685551	--	--	--	uncharacterized protein LOC110685551 [Chenopodium quinoa]	--	SubName: Full=Uncharacterized protein {ECO:0000313|EMBL:KNA12373.1};	--
gene-LOC110685552	1.05	1.46	1.19	4.57	1.63	3.77	61	88	72	281	95	245	2.085	1.06	0.00866155	0.0241574	up	NW_018743828.1	1109977	1111609	+	LOC110685552	GO:0005634,nucleus; GO:0003680,AT DNA binding; GO:0003700,DNA-binding transcription factor activity; GO:0043621,protein self-association; GO:0009908,flower development; GO:0009640,photomorphogenesis; GO:0006351,transcription, DNA-templated; GO:0010228,vegetative to reproductive phase transition of meristem	--	--	AT-hook motif nuclear-localized protein 27-like [Chenopodium quinoa]	RecName: Full=AT-hook motif nuclear-localized protein 29 {ECO:0000312|EMBL:AEE35850.1}; AltName: Full=Protein SUPPRESSOR OF PHYB-4#3 {ECO:0000303|PubMed:18088311};	SubName: Full=Uncharacterized protein {ECO:0000313|EMBL:KMS99679.1};	Plants and Prokaryotes Conserved (PCC) domain
gene-LOC110685554	1.7	3.42	2.97	8.59	12.74	8.84	110	229	200	589	828	640	2.998	1.584	2.1326e-06	1.52978e-05	up	NW_018743828.1	1164449	1168117	-	LOC110685554	GO:0043231,intracellular membrane-bounded organelle; GO:0080043,quercetin 3-O-glucosyltransferase activity; GO:0080044,quercetin 7-O-glucosyltransferase activity; GO:0008152,metabolic process	K13691 pathogen-inducible salicylic acid glucosyltransferase [EC:2.4.1.-] | (RefSeq) UDP-glycosyltransferase 74E1-like (A)	UDP-glucuronosyl and UDP-glucosyl transferase	UDP-glycosyltransferase 74E1-like [Chenopodium quinoa]	RecName: Full=UDP-glycosyltransferase 74E1; EC=2.4.1.-;	RecName: Full=Glycosyltransferase {ECO:0000256|RuleBase:RU362057}; EC=2.4.1.- {ECO:0000256|RuleBase:RU362057};	UDP-glucoronosyl and UDP-glucosyl transferase
gene-LOC110685556	24.4	22.17	22.44	100.58	49.45	94.83	2084	1956	1989	9076	4230	9041	2.753	1.461	1.06499e-09	1.41246e-08	up	NW_018743828.1	1199203	1208290	-	LOC110685556	GO:0005737,cytoplasm; GO:0003872,6-phosphofructokinase activity; GO:0005524,ATP binding; GO:0047334,diphosphate-fructose-6-phosphate 1-phosphotransferase activity; GO:0046872,metal ion binding	K00895 diphosphate-dependent phosphofructokinase [EC:2.7.1.90] | (RefSeq) pyrophosphate--fructose 6-phosphate 1-phosphotransferase subunit alpha (A)	Pyrophosphate-dependent phosphofructo-1-kinase	pyrophosphate--fructose 6-phosphate 1-phosphotransferase subunit alpha [Chenopodium quinoa]	RecName: Full=Pyrophosphate--fructose 6-phosphate 1-phosphotransferase subunit alpha {ECO:0000255|HAMAP-Rule:MF_03185}; Short=PFP {ECO:0000255|HAMAP-Rule:MF_03185}; AltName: Full=6-phosphofructokinase, pyrophosphate dependent {ECO:0000255|HAMAP-Rule:MF_03185}; AltName: Full=PPi-PFK {ECO:0000255|HAMAP-Rule:MF_03185}; AltName: Full=Pyrophosphate-dependent 6-phosphofructose-1-kinase {ECO:0000255|HAM…	RecName: Full=Pyrophosphate--fructose 6-phosphate 1-phosphotransferase subunit alpha {ECO:0000256|HAMAP-Rule:MF_03185}; Short=PFP {ECO:0000256|HAMAP-Rule:MF_03185}; AltName: Full=6-phosphofructokinase, pyrophosphate dependent {ECO:0000256|HAMAP-Rule:MF_03185}; AltName: Full=PPi-PFK {ECO:0000256|HAMAP-Rule:MF_03185}; AltName: Full=Pyrophosphate-dependent 6-phosphofructose-1-kinase {ECO:0000256|HAM…	Phosphofructokinase
[truncated: 8,328 more rows]
