# Supplementary material for: Integrative Transcriptome and Metabolome Profiles Reveal Common and Unique Pathways Involved in Seed Initial Imbibition Under Artificial and Natural Salt Stresses During Germination of Halophyte Quinoa
Source: Front Plant Sci. 2022 Apr 12;13:853326. doi: 10.3389/fpls.2022.853326 (PMC9039654; doi:10.3389/fpls.2022.853326)
Supplement: Supplementary Table 6 — The expression and annotation of DEGs in BW vs. CK. [file Table_6.xlsx]

## Sheet: DEGs in BW vs CK
ID	CK1_fpkm	CK2_fpkm	CK3_fpkm	BW1_fpkm	BW2_fpkm	BW3_fpkm	CK1_count	CK2_count	CK3_count	BW1_count	BW2_count	BW3_count	FoldChange	log2FoldChange	P value	FDR	Regulated	Chromosome	Start	End	Strand	Gene name	GO	KEGG	KOG	NR	SwissProt	TrEMBL	Pfam
gene-CDC77_pgr001	2.41	1.42	0.71	0.38	0.53	0.87	128	78	39	22	30	52	0.297	-1.75	0.000321892	0.000876555	down	NC_034949.1	135545	137035	-	rrn16	--	--	--	--	--	--	--
gene-CDC77_pgr002	6.28	1.95	1.55	0.55	0.4	0.52	629	202	161	60	43	59	0.114	-3.138	2.26058e-06	8.13868e-06	down	NC_034949.1	130273	133082	-	rrn23	--	--	--	--	--	--	--
gene-CDC77_pgr006	12.81	2.37	1.05	0.75	0	0.73	47	9	4	3	0	3	0.069	-3.862	0.000863757	0.00219473	down	NC_034949.1	105499	105601	+	rrn4.5	--	--	--	--	--	--	--
gene-CDC77_pgr007	14.06	4.98	3.49	1.6	1.02	1.3	1408	515	363	174	109	147	0.131	-2.932	4.42965e-06	1.54143e-05	down	NC_034949.1	102600	105409	+	rrn23	--	--	--	--	--	--	--
gene-CDC77_pgr008	3.61	2.5	1.83	0.73	0.63	1.2	192	137	101	42	36	72	0.245	-2.029	1.71265e-08	7.62355e-08	down	NC_034949.1	98647	100137	+	rrn16	--	--	--	--	--	--	--
gene-CDC77_pgt026	5.38	0.37	0	0	0	0	14	1	0	0	0	0	0.025	-5.309	0.0246076	0.0466801	down	NC_034949.1	101543	102441	+	trnA-UGC	--	--	--	--	--	--	--
gene-LOC110681592	0	0	0	0.15	0.51	0.36	0	0	0	16	55	41	144.426	7.174	4.36111e-07	1.69044e-06	up	NW_018742244.1	2697886	2700730	+	LOC110681592	--	--	--	--	--	--	--
gene-LOC110681597	0	0.13	0.29	0.95	0.99	0.37	0	10	22	76	78	31	4.177	2.063	0.00615439	0.0133695	up	NW_018742244.1	2712531	2716071	-	LOC110681597	GO:0035251,UDP-glucosyltransferase activity; GO:1900994,(-)-secologanin biosynthetic process	K13692 UDP-glucose:(indol-3-yl)acetate beta-D-glucosyltransferase [EC:2.4.1.121] | (RefSeq) UDP-glycosyltransferase 84B2-like (A)	UDP-glucuronosyl and UDP-glucosyl transferase	7-deoxyloganetin glucosyltransferase-like [Chenopodium quinoa]	RecName: Full=7-deoxyloganetin glucosyltransferase; EC=2.4.1.324; AltName: Full=Iridoid 1-O-glucosyltransferase; AltName: Full=UDP-glucose glucosyltransferase 6; Short=CrUGT6; AltName: Full=UDP-glycosyltransferase 85A23;	RecName: Full=Glycosyltransferase {ECO:0000256|RuleBase:RU362057}; EC=2.4.1.- {ECO:0000256|RuleBase:RU362057};	UDP-glucoronosyl and UDP-glucosyl transferase
gene-LOC110681605	0.68	0.7	1.27	3.68	2.72	3.35	15	16	29	88	64	83	2.781	1.475	0.00157916	0.00383344	up	NW_018743555.1	830488	831251	-	LOC110681605	GO:0016021,integral component of membrane	--	Uncharacterized conserved protein	uncharacterized protein LOC110681605 [Chenopodium quinoa]	--	SubName: Full=Uncharacterized protein {ECO:0000313|EMBL:AEL99031.1}; Flags: Fragment;	Serpentine type 7TM GPCR chemoreceptor Srh
gene-LOC110681612	4.61	3.78	4.22	23.91	20.81	20.35	242	205	230	1361	1166	1202	3.902	1.964	1.23329e-42	3.24097e-41	up	NW_018742244.1	2716160	2721752	-	LOC110681612	GO:0018580,nitronate monooxygenase activity	--	--	uncharacterized protein LOC110681612 [Chenopodium quinoa]	--	SubName: Full=Uncharacterized protein {ECO:0000313|EMBL:KNA21832.1};	IMP dehydrogenase / GMP reductase domain
gene-LOC110681625	0	0	0	0.17	0.11	0.27	0	0	0	6	4	10	25.574	4.677	0.0260362	0.0490678	up	NW_018743558.1	4957	5872	-	LOC110681625	GO:0048046,apoplast; GO:0005618,cell wall; GO:0030145,manganese ion binding; GO:0045735,nutrient reservoir activity; GO:0009734,auxin-activated signaling pathway	--	--	auxin-binding protein ABP19a-like [Chenopodium quinoa]	RecName: Full=Auxin-binding protein ABP19a; Flags: Precursor;	SubName: Full=Uncharacterized protein {ECO:0000313|EMBL:KNA18364.1};	Cupin domain
gene-LOC110681626	0.06	0.24	0.18	1.25	2.76	4.26	2	8	6	44	96	156	13.173	3.72	4.4113e-09	2.07793e-08	up	NW_018743558.1	21588	22501	-	LOC110681626	GO:0048046,apoplast; GO:0005618,cell wall; GO:0031012,extracellular matrix; GO:0005634,nucleus; GO:0009505,plant-type cell wall; GO:0030145,manganese ion binding; GO:0045735,nutrient reservoir activity; GO:0009409,response to cold; GO:0009735,response to cytokinin	--	--	germin-like protein subfamily 3 member 3 [Chenopodium quinoa]	RecName: Full=Germin-like protein subfamily 3 member 3; Short=AtGER3; Short=AtGLP2; Flags: Precursor;	SubName: Full=Uncharacterized protein {ECO:0000313|EMBL:KNA24004.1};	Cupin domain
gene-LOC110681629	0.29	0.33	0	0.98	1.13	1.05	10	12	0	37	42	41	3.865	1.95	0.0133653	0.0270263	up	NW_018742244.1	2725385	2726510	+	LOC110681629	--	--	--	--	--	--	--
gene-LOC110681646	20.73	19.99	21.58	9.11	10.31	8.17	936	932	1011	446	497	415	0.335	-1.578	1.06788e-33	1.9831e-32	down	NW_018742244.1	2752153	2753419	+	LOC110681646	GO:0048046,apoplast; GO:0005618,cell wall; GO:0005829,cytosol; GO:0005615,extracellular space; GO:0005794,Golgi apparatus; GO:0009505,plant-type cell wall; GO:0009506,plasmodesma	--	--	protein EXORDIUM-like 2 isoform X1 [Chenopodium quinoa]	RecName: Full=Protein EXORDIUM-like 2; Flags: Precursor;	SubName: Full=Uncharacterized protein {ECO:0000313|EMBL:KNA21831.1};	Phosphate-induced protein 1 conserved region
gene-LOC110681654	90.35	104.52	101.56	55.42	50.73	48.28	3364	4020	3924	2238	2017	2023	0.395	-1.341	1.97671e-54	7.94718e-53	down	NW_018742244.1	2758926	2765364	+	LOC110681654	GO:0005737,cytoplasm; GO:0016607,nuclear speck; GO:0003723,RNA binding	K14396 polyadenylate-binding protein 2 | (RefSeq) polyadenylate-binding protein 2-like (A)	Splicing factor RNPS1, SR protein superfamily	polyadenylate-binding protein 2-like [Chenopodium quinoa]	RecName: Full=Polyadenylate-binding protein 2 {ECO:0000303|PubMed:18479511}; Short=AtPabN2 {ECO:0000303|PubMed:18479511}; Short=AtPabN3 {ECO:0000303|PubMed:23334891}; Short=Poly(A)-binding protein 2 {ECO:0000303|PubMed:18479511}; AltName: Full=Nuclear poly(A)-binding protein 2 {ECO:0000305}; AltName: Full=Poly(A)-binding protein II {ECO:0000305}; Short=PABII {ECO:0000305};	SubName: Full=Uncharacterized protein {ECO:0000313|EMBL:KNA21830.1};	RNA recognition motif. (a.k.a. RRM, RBD, or RNP domain)
gene-LOC110681658	0.05	0	0.03	0.1	0.68	0.21	3	0	2	6	42	14	8.781	3.134	0.0094404	0.0197213	up	NW_018743572.1	452540	454460	+	LOC110681658	--	--	--	--	--	--	--
gene-LOC110681662	5.68	6.19	7.12	3.3	3.28	2.89	616	693	801	388	380	353	0.378	-1.405	3.39486e-22	3.77295e-21	down	NW_018743572.1	530480	539094	+	LOC110681662	--	--	--	--	--	--	--
gene-LOC110681663	0.3	0.17	0.3	3.14	4.29	2.92	30	18	32	346	465	333	10.148	3.343	2.18812e-29	3.38621e-28	up	NW_018742244.1	2766288	2770606	+	LOC110681663	GO:0009897,external side of plasma membrane; GO:0016021,integral component of membrane; GO:0005886,plasma membrane; GO:0005524,ATP binding; GO:0042626,ATPase activity, coupled to transmembrane movement of substances; GO:0015245,fatty acid transmembrane transporter activity; GO:0042803,protein homodimerization activity; GO:0010588,cotyledon vascular tissue pattern formation; GO:0080051,cutin trans…	K05658 ATP-binding cassette, subfamily B (MDR/TAP), member 1 [EC:7.6.2.2] | (RefSeq) ABC transporter B family member 13-like (A)	Transporter, ABC superfamily (Breast cancer resistance protein)	ABC transporter G family member 11-like [Chenopodium quinoa]	RecName: Full=ABC transporter G family member 11; Short=ABC transporter ABCG.11; Short=AtABCG11; AltName: Full=Protein CUTICULAR DEFECT AND ORGAN FUSION 1; AltName: Full=Protein DESPERADO; AltName: Full=Protein PERMEABLE LEAVES 1; AltName: Full=White-brown complex homolog protein 11; Short=AtWBC11;	SubName: Full=Uncharacterized protein {ECO:0000313|EMBL:KNA21829.1};	Methylmalonyl Co-A mutase-associated GTPase MeaB
gene-LOC110681665	5.31	4.91	5.55	3.8	3.46	2.73	223	213	242	173	155	129	0.479	-1.063	1.83835e-06	6.68269e-06	down	NW_018743572.1	582698	588769	+	LOC110681665	--	--	--	--	--	--	--
gene-LOC110681673	58.5	59.91	55.3	39.32	37.63	37.54	4765	5041	4674	3474	3273	3441	0.499	-1.002	9.02932e-43	2.38891e-41	down	NW_018742244.1	2770991	2775852	+	LOC110681673	GO:0009507,chloroplast; GO:0009534,chloroplast thylakoid; GO:0003849,3-deoxy-7-phosphoheptulonate synthase activity; GO:0009073,aromatic amino acid family biosynthetic process; GO:0009423,chorismate biosynthetic process	K01626 3-deoxy-7-phosphoheptulonate synthase [EC:2.5.1.54] | (RefSeq) phospho-2-dehydro-3-deoxyheptonate aldolase 2, chloroplastic-like (A)	--	phospho-2-dehydro-3-deoxyheptonate aldolase 2, chloroplastic-like [Chenopodium quinoa]	RecName: Full=Phospho-2-dehydro-3-deoxyheptonate aldolase 2, chloroplastic; EC=2.5.1.54; AltName: Full=3-deoxy-D-arabino-heptulosonate 7-phosphate synthase 2; AltName: Full=DAHP synthase 2; AltName: Full=Phospho-2-keto-3-deoxyheptonate aldolase 2; Flags: Precursor;	RecName: Full=Phospho-2-dehydro-3-deoxyheptonate aldolase {ECO:0000256|RuleBase:RU363071}; EC=2.5.1.54 {ECO:0000256|RuleBase:RU363071};	Class-II DAHP synthetase family
gene-LOC110681689	0	0.27	0.05	0.69	1.54	1.3	0	12	2	32	70	62	8.466	3.082	0.00014383	0.000412129	up	NW_018743574.1	2502243	2503436	+	LOC110681689	GO:0005634,nucleus; GO:0003677,DNA binding; GO:0003700,DNA-binding transcription factor activity; GO:0046983,protein dimerization activity; GO:0010197,polar nucleus fusion; GO:0006355,regulation of transcription, DNA-templated; GO:0006351,transcription, DNA-templated	K12126 phytochrome-interacting factor 3 | (RefSeq) transcription factor PIF3-like isoform X1 (A)	--	transcription factor HEC3-like [Chenopodium quinoa]	RecName: Full=Transcription factor IND; AltName: Full=Basic helix-loop-helix protein 40; Short=AtbHLH40; Short=bHLH 40; AltName: Full=Protein INDEHISCENT; AltName: Full=Transcription factor EN 120; AltName: Full=bHLH transcription factor bHLH040;	SubName: Full=Uncharacterized protein {ECO:0000313|EMBL:KNA22560.1};	Helix-loop-helix DNA-binding domain
gene-LOC110681696	0.11	0.18	0.11	0	0	0	6	10	6	0	0	0	0.018	-5.805	0.00157018	0.00381306	down	NW_018743574.1	3701064	3716054	+	LOC110681696	GO:0005634,nucleus; GO:0003677,DNA binding; GO:0003700,DNA-binding transcription factor activity; GO:0043621,protein self-association; GO:0009648,photoperiodism; GO:0009911,positive regulation of flower development; GO:0045893,positive regulation of transcription, DNA-templated; GO:0009909,regulation of flower development; GO:2000028,regulation of photoperiodism, flowering; GO:0006355,regulation …	K14432 ABA responsive element binding factor | (RefSeq) ABSCISIC ACID-INSENSITIVE 5-like protein 5 (A)	--	protein FD-like [Chenopodium quinoa]	RecName: Full=Protein FD {ECO:0000303|PubMed:16099980}; AltName: Full=bZIP transcription factor 14 {ECO:0000303|PubMed:11906833}; Short=AtbZIP14 {ECO:0000303|PubMed:11906833};	SubName: Full=Uncharacterized protein {ECO:0000313|EMBL:KNA16704.1};	Basic region leucine zipper
gene-LOC110681697	0	0	0	0.67	0.27	0.78	0	0	0	20	8	24	66.475	6.055	0.00018317	0.000516955	up	NW_018743574.1	3879147	3880688	-	LOC110681697	GO:0005634,nucleus; GO:0016567,protein ubiquitination; GO:0006511,ubiquitin-dependent protein catabolic process	K03094 S-phase kinase-associated protein 1 | (RefSeq) SKP1-like protein 1A (A)	SCF ubiquitin ligase, Skp1 component	SKP1-like protein 1A [Chenopodium quinoa]	RecName: Full=SKP1-like protein 11; Short=AtSK11;	SubName: Full=Uncharacterized protein {ECO:0000313|EMBL:CAN73136.1};	Skp1 family, tetramerisation domain
gene-LOC110681700	0.08	0.05	0.05	0.46	0.36	0.44	6	4	4	36	28	36	5.044	2.335	0.00204335	0.00485805	up	NW_018743574.1	4337536	4340888	+	LOC110681700	--	--	--	protein UPSTREAM OF FLC-like [Chenopodium quinoa]	RecName: Full=Protein UPSTREAM OF FLC;	SubName: Full=Uncharacterized protein {ECO:0000313|EMBL:KNA02742.1};	Unstructured region between BRX_N and BRX domain
gene-LOC110681701	7.59	12.96	14.85	89.95	133.47	116.32	259	457	526	3330	4865	4468	7.289	2.866	8.60663e-21	8.90474e-20	up	NW_018743574.1	4341947	4343096	+	LOC110681701	GO:0005615,extracellular space	--	--	protein DOWNSTREAM OF FLC-like [Chenopodium quinoa]	RecName: Full=Protein DOWNSTREAM OF FLC; Short=AtDFC; AltName: Full=Pollen allergen-like protein; Flags: Precursor;	SubName: Full=Putative pollen Ole e 1 allergen and extensin family protein {ECO:0000313|EMBL:OTG34368.1};	Pollen proteins Ole e I like
gene-LOC110681705	2.17	2.92	4.43	1.45	1.42	0.88	77	107	163	56	54	35	0.298	-1.744	2.34542e-06	8.4239e-06	down	NW_018743574.1	4470566	4472740	-	LOC110681705	--	--	--	--	--	--	--
gene-LOC110681710	10.98	13.76	17.31	0.61	0.37	0.76	577	747	944	35	21	45	0.032	-4.982	7.30246e-96	8.09038e-94	down	NW_018743574.1	4623703	4625398	-	LOC110681710	GO:0005743,mitochondrial inner membrane; GO:0005739,mitochondrion; GO:0045273,respiratory chain complex II; GO:0045281,succinate dehydrogenase complex; GO:0051537,2 iron, 2 sulfur cluster binding; GO:0051538,3 iron, 4 sulfur cluster binding; GO:0051539,4 iron, 4 sulfur cluster binding; GO:0009055,electron transfer activity; GO:0046872,metal ion binding; GO:0008177,succinate dehydrogenase (ubiquin…	K00235 succinate dehydrogenase (ubiquinone) iron-sulfur subunit [EC:1.3.5.1] | (RefSeq) succinate dehydrogenase [ubiquinone] iron-sulfur subunit 3, mitochondrial-like (A)	Succinate dehydrogenase, Fe-S protein subunit	succinate dehydrogenase [ubiquinone]	RecName: Full=Succinate dehydrogenase [ubiquinone] iron-sulfur subunit 3, mitochondrial; EC=1.3.5.1; AltName: Full=Iron-sulfur subunit of complex II; Short=Ip; Flags: Precursor;	RecName: Full=Succinate dehydrogenase [ubiquinone] iron-sulfur subunit, mitochondrial {ECO:0000256|RuleBase:RU361237}; EC=1.3.5.1 {ECO:0000256|RuleBase:RU361237};	4Fe-4S dicluster domain
gene-LOC110681712	1.46	2.66	2.46	13.08	17.77	16.76	111	209	194	1080	1444	1435	5.498	2.459	6.00728e-39	1.37209e-37	up	NW_018743574.1	5079082	5082288	-	LOC110681712	GO:0005615,extracellular space; GO:0005507,copper ion binding; GO:0016491,oxidoreductase activity	K19791 iron transport multicopper oxidase | (RefSeq) L-ascorbate oxidase homolog (A)	Multicopper oxidases	L-ascorbate oxidase homolog [Chenopodium quinoa]	RecName: Full=L-ascorbate oxidase homolog; EC=1.10.3.-; AltName: Full=Pollen-specific protein NTP303; Flags: Precursor;	SubName: Full=L-ascorbate oxidase-like protein {ECO:0000313|EMBL:EXB37211.1};	Multicopper oxidase
gene-LOC110681718	0.1	0.26	0.12	0.47	0.61	0.47	8	22	10	42	54	44	2.507	1.326	0.0255884	0.0483149	up	NW_018743574.1	6285669	6287994	+	LOC110681718	GO:0016021,integral component of membrane; GO:0005886,plasma membrane	--	--	putative UPF0481 protein At3g02645 [Chenopodium quinoa]	RecName: Full=UPF0481 protein At3g47200;	SubName: Full=Uncharacterized protein {ECO:0000313|EMBL:KNA25444.1};	Plant protein of unknown function
gene-LOC110681723	142.09	129.72	165.75	30.12	42.29	25.19	3549	3347	4296	816	1128	708	0.169	-2.568	4.22805e-25	5.44356e-24	down	NW_018743574.1	7898389	7899633	+	LOC110681723	--	--	--	uncharacterized protein LOC110681723 isoform X1 [Chenopodium quinoa]	--	SubName: Full=uncharacterized protein LOC107900238 {ECO:0000313|RefSeq:XP_016681414.1};	--
gene-LOC110681729	24.73	29.66	31.87	6.95	3.87	2.74	682	845	912	208	114	85	0.119	-3.073	2.2326e-15	1.70386e-14	down	NW_018743574.1	569544	570317	+	LOC110681729	GO:0016021,integral component of membrane	--	--	uncharacterized protein LOC110681729 [Chenopodium quinoa]	--	SubName: Full=Uncharacterized protein {ECO:0000313|EMBL:KNA18375.1};	--
gene-LOC110681741	0.17	0.17	0.06	1.09	1.25	1.16	18	18	6	124	139	136	6.731	2.751	3.99945e-10	2.04955e-09	up	NW_018742244.1	2818981	2822570	+	LOC110681741	GO:0005634,nucleus; GO:0005524,ATP binding; GO:0003677,DNA binding; GO:0004386,helicase activity; GO:0046872,metal ion binding; GO:0006281,DNA repair; GO:0006270,DNA replication initiation; GO:0051321,meiotic cell cycle	K10738 DNA helicase MCM9 [EC:3.6.4.12] | (RefSeq) probable DNA helicase MCM9 (A)	DNA replication licensing factor, MCM2 component	probable DNA helicase MCM9 [Chenopodium quinoa]	RecName: Full=Probable DNA helicase MCM9; EC=3.6.4.12; AltName: Full=Minichromosome maintenance 9; Short=AtMCM9;	SubName: Full=Uncharacterized protein {ECO:0000313|EMBL:KNA22946.1};	ATPase family associated with various cellular activities (AAA)
gene-LOC110681742	1.11	0.94	1.23	4.25	4.71	4.62	149	130	170	617	672	695	3.133	1.647	7.78552e-21	8.07714e-20	up	NW_018743574.1	1034013	1037765	+	LOC110681742	GO:0043531,ADP binding; GO:0005524,ATP binding; GO:0006952,defense response	K13457 disease resistance protein RPM1 | (RefSeq) disease resistance protein RPM1-like isoform X1 (A)	Apoptotic ATPase	putative disease resistance protein RGA3 [Chenopodium quinoa]	RecName: Full=Putative disease resistance protein RGA1; AltName: Full=RGA3-blb;	SubName: Full=Uncharacterized protein {ECO:0000313|EMBL:KNA17446.1}; Flags: Fragment;	Rx N-terminal domain
gene-LOC110681758	2.23	1.95	2.54	1.42	1.32	1.23	144	130	170	99	91	89	0.446	-1.166	1.31327e-05	4.30956e-05	down	NW_018743574.1	1571181	1573212	-	LOC110681758	GO:0005524,ATP binding; GO:0003678,DNA helicase activity; GO:0006310,DNA recombination; GO:0006281,DNA repair; GO:0000723,telomere maintenance	K15255 ATP-dependent DNA helicase PIF1 [EC:3.6.4.12] | (RefSeq) uncharacterized protein LOC110681758 (A)	DNA helicase PIF1/RRM3	uncharacterized protein LOC110681758 [Chenopodium quinoa]	--	RecName: Full=ATP-dependent DNA helicase {ECO:0000256|RuleBase:RU363044}; EC=3.6.4.12 {ECO:0000256|RuleBase:RU363044};	AAA domain
gene-LOC110681764	0.18	0.04	0.17	0.99	0.59	0.48	8	2	8	48	28	24	3.918	1.97	0.011124	0.0228901	up	NW_018743574.1	2246226	2247476	+	LOC110681764	GO:0004842,ubiquitin-protein transferase activity	K09561 STIP1 homology and U-box containing protein 1 [EC:2.3.2.27] | (RefSeq) E3 ubiquitin-protein ligase CHIP-like (A)	--	U-box domain-containing protein 25-like [Chenopodium quinoa]	RecName: Full=U-box domain-containing protein 26; EC=2.3.2.27; AltName: Full=Plant U-box protein 26; AltName: Full=RING-type E3 ubiquitin transferase PUB26 {ECO:0000305};	RecName: Full=RING-type E3 ubiquitin transferase {ECO:0000256|SAAS:SAAS00702733}; EC=2.3.2.27 {ECO:0000256|SAAS:SAAS00702733};	RING-type zinc-finger
gene-LOC110681775	0	0	0	0.09	0.07	0.05	0	0	0	14	10	8	41.198	5.365	0.00298441	0.00688063	up	NW_018743574.1	2784134	2789173	-	LOC110681775	GO:0005524,ATP binding; GO:0003678,DNA helicase activity; GO:0006310,DNA recombination; GO:0006281,DNA repair; GO:0000723,telomere maintenance	K15255 ATP-dependent DNA helicase PIF1 [EC:3.6.4.12] | (RefSeq) ATP-dependent DNA helicase PIF1-like (A)	DNA helicase PIF1/RRM3	uncharacterized protein LOC110681775 [Chenopodium quinoa]	--	RecName: Full=ATP-dependent DNA helicase {ECO:0000256|RuleBase:RU363044}; EC=3.6.4.12 {ECO:0000256|RuleBase:RU363044};	UvrD-like helicase C-terminal domain
gene-LOC110681779	1.14	1.29	1.09	6.65	6.11	6	114	133	113	719	650	673	4.028	2.01	2.39846e-31	4.02129e-30	up	NW_018743574.1	3089209	3092222	-	LOC110681779	--	K17604 zinc finger SWIM domain-containing protein 3 | (RefSeq) uncharacterized protein LOC110701239 (A)	--	uncharacterized protein LOC110681779 [Chenopodium quinoa]	--	SubName: Full=Uncharacterized protein {ECO:0000313|EMBL:KNA05825.1};	MuDR family transposase
gene-LOC110681787	5.26	5.46	7.31	2.42	3.4	2.8	261	280	376	130	180	156	0.361	-1.468	3.80476e-11	2.11395e-10	down	NW_018742244.1	2865697	2868856	+	LOC110681787	--	--	Uncharacterized conserved protein	transport and Golgi organization 2 homolog [Chenopodium quinoa]	--	SubName: Full=Uncharacterized protein {ECO:0000313|EMBL:KNA10294.1};	Transport and Golgi organisation 2
gene-LOC110681793	0.75	1.29	1.18	4.68	7.01	3.82	28	50	46	190	280	161	3.642	1.865	3.00503e-08	1.30705e-07	up	NW_018743574.1	4479915	4481027	-	LOC110681793	--	--	FOG: Transposon-encoded proteins with TYA, reverse transcriptase, integrase domains in various combinations	uncharacterized protein LOC110681793 [Chenopodium quinoa]	--	SubName: Full=Putative ovule protein {ECO:0000313|EMBL:JAP34012.1};	Retrotransposon gag protein
gene-LOC110681808	78.87	77.27	80.85	42.51	41.5	43.44	5845	5916	6218	3417	3284	3623	0.407	-1.296	1.00972e-71	6.5302e-70	down	NW_018743574.1	294838	304998	+	LOC110681808	GO:0009507,chloroplast; GO:0005524,ATP binding; GO:0004357,glutamate-cysteine ligase activity; GO:0006750,glutathione biosynthetic process	K01919 glutamate--cysteine ligase [EC:6.3.2.2] | (RefSeq) glutamate--cysteine ligase, chloroplastic-like (A)	--	glutamate--cysteine ligase, chloroplastic-like [Chenopodium quinoa]	RecName: Full=Glutamate--cysteine ligase, chloroplastic; EC=6.3.2.2; AltName: Full=Gamma-ECS; Short=GCS; AltName: Full=Gamma-glutamylcysteine synthetase; Flags: Precursor;	SubName: Full=Uncharacterized protein {ECO:0000313|EMBL:KNA21132.1};	Floricaula / Leafy protein SAM domain
gene-LOC110681816	1.86	2.92	2.82	6.8	7.82	6.23	201	326	316	797	902	757	2.08	1.057	2.03365e-09	9.84707e-09	up	NW_018743574.1	430785	433915	-	LOC110681816	GO:0009507,chloroplast; GO:0043231,intracellular membrane-bounded organelle; GO:0004519,endonuclease activity; GO:0003723,RNA binding; GO:0009451,RNA modification	K17710 pentatricopeptide repeat domain-containing protein 1 | (RefSeq) LOW QUALITY PROTEIN: putative pentatricopeptide repeat-containing protein At2g02150 (A)	FOG: PPR repeat	pentatricopeptide repeat-containing protein At5g14080-like [Chenopodium quinoa]	RecName: Full=Pentatricopeptide repeat-containing protein At5g14080;	SubName: Full=Uncharacterized protein {ECO:0000313|EMBL:KNA03062.1}; Flags: Fragment;	Mitochondrial 28S ribosomal protein S27
gene-LOC110681820	1.15	1.07	1.04	17.14	14.83	11.75	104	100	98	1687	1437	1200	10.167	3.346	7.17457e-86	6.522e-84	up	NW_018743574.1	498435	504201	+	LOC110681820	GO:0005871,kinesin complex; GO:0005874,microtubule; GO:0005524,ATP binding; GO:0016887,ATPase activity; GO:0008017,microtubule binding; GO:0003777,microtubule motor activity; GO:0007018,microtubule-based movement	K10403 kinesin family member 22 | (RefSeq) kinesin-like protein KIN-10C isoform X1 (A)	Kinesin-like protein	kinesin-like protein KIN-10C isoform X1 [Chenopodium quinoa]	RecName: Full=Kinesin-like protein KIN-10C {ECO:0000305};	SubName: Full=Uncharacterized protein {ECO:0000313|EMBL:KNA25366.1};	Helix-hairpin-helix motif
gene-LOC110681823	4.7	4.4	5.43	2.7	2.68	2.49	853	826	1024	532	519	509	0.41	-1.288	1.25165e-22	1.42683e-21	down	NW_018743574.1	521871	537889	-	LOC110681823	GO:0009507,chloroplast; GO:0009941,chloroplast envelope; GO:0016020,membrane; GO:0005524,ATP binding; GO:0016887,ATPase activity; GO:0005215,transporter activity	K05658 ATP-binding cassette, subfamily B (MDR/TAP), member 1 [EC:7.6.2.2] | (RefSeq) ABC transporter B family member 13-like (A)	Multidrug/pheromone exporter, ABC superfamily	ABC transporter I family member 11, chloroplastic-like isoform X1 [Chenopodium quinoa]	RecName: Full=ABC transporter I family member 11, chloroplastic; Short=ABC transporter ABCI.11; Short=AtABCI11; AltName: Full=Non-intrinsic ABC protein 14; Flags: Precursor;	SubName: Full=ABC transporter-like protein {ECO:0000313|EMBL:OMO85424.1};	AAA domain
gene-LOC110681828	0.75	0.49	0.63	1.48	1.7	1.82	80	54	70	172	195	220	2.033	1.024	0.000346923	0.000940972	up	NW_018743574.1	595154	601012	+	LOC110681828	GO:0005524,ATP binding; GO:0004674,protein serine/threonine kinase activity; GO:0004842,ubiquitin-protein transferase activity	K13430 serine/threonine-protein kinase PBS1 [EC:2.7.11.1] | (RefSeq) probable serine/threonine-protein kinase PBL7 (A)	--	U-box domain-containing protein 33-like isoform X1 [Chenopodium quinoa]	RecName: Full=U-box domain-containing protein 33; AltName: Full=Plant U-box protein 33; Includes: RecName: Full=E3 ubiquitin ligase; EC=2.3.2.27; AltName: Full=RING-type E3 ubiquitin transferase {ECO:0000305}; Includes: RecName: Full=Serine/threonine-protein kinase; EC=2.7.11.-;	SubName: Full=Uncharacterized protein {ECO:0000313|EMBL:KNA19459.1};	Universal stress protein family
gene-LOC110681829	0.2	0.38	0.19	1.39	1.21	0.88	10	20	10	76	65	50	3.411	1.77	0.000965427	0.00243672	up	NW_018743574.1	592337	595439	+	LOC110681829	GO:0005524,ATP binding; GO:0004674,protein serine/threonine kinase activity; GO:0004842,ubiquitin-protein transferase activity	K13430 serine/threonine-protein kinase PBS1 [EC:2.7.11.1] | (RefSeq) probable serine/threonine-protein kinase PBL7 (A)	--	U-box domain-containing protein 33-like isoform X1 [Chenopodium quinoa]	RecName: Full=U-box domain-containing protein 33; AltName: Full=Plant U-box protein 33; Includes: RecName: Full=E3 ubiquitin ligase; EC=2.3.2.27; AltName: Full=RING-type E3 ubiquitin transferase {ECO:0000305}; Includes: RecName: Full=Serine/threonine-protein kinase; EC=2.7.11.-;	SubName: Full=Uncharacterized protein {ECO:0000313|EMBL:KNA19460.1};	Protein kinase domain
gene-LOC110681837	38.47	35.65	36.6	22.63	21.32	25.17	6093	5833	6015	3888	3606	4486	0.473	-1.081	1.96114e-36	4.06164e-35	down	NW_018743574.1	724901	740699	-	LOC110681837	GO:0005737,cytoplasm; GO:0005634,nucleus; GO:0005524,ATP binding; GO:0004004,ATP-dependent RNA helicase activity; GO:0004386,helicase activity; GO:0003723,RNA binding; GO:0006396,RNA processing	K14442 ATP-dependent RNA helicase DHX36 [EC:3.6.4.13] | (RefSeq) DExH-box ATP-dependent RNA helicase DExH6-like (A)	ATP-dependent RNA helicase A	DExH-box ATP-dependent RNA helicase DExH6-like [Chenopodium quinoa]	RecName: Full=DExH-box ATP-dependent RNA helicase DExH6 {ECO:0000305}; EC=3.6.4.13 {ECO:0000305}; AltName: Full=Protein HELICASE IN VASCULAR TISSUE AND TAPETUM {ECO:0000303|PubMed:9225469}; EC=3.6.4.12 {ECO:0000305};	SubName: Full=Uncharacterized protein {ECO:0000313|EMBL:KNA20429.1};	Ankyrin repeats (3 copies)
gene-LOC110681863	0.19	0.13	0.16	0.75	0.69	0.68	32	23	28	138	125	130	3.35	1.744	1.44228e-06	5.30473e-06	up	NW_018743574.1	1025856	1032369	+	LOC110681863	GO:0043531,ADP binding; GO:0005524,ATP binding; GO:0009626,plant-type hypersensitive response	K13457 disease resistance protein RPM1 | (RefSeq) disease resistance protein RPM1-like (A)	Apoptotic ATPase	probable disease resistance protein At1g58602 [Chenopodium quinoa]	RecName: Full=Disease resistance protein RPH8A; AltName: Full=RPP8 homolog A;	SubName: Full=Uncharacterized protein {ECO:0000313|EMBL:KNA17447.1};	ABC transporter
gene-LOC110681866	0.92	0.53	0.61	1.99	2.7	1.64	72	43	49	168	225	144	2.317	1.212	0.000256076	0.000707706	up	NW_018743574.1	1021823	1025773	+	LOC110681866	GO:0016021,integral component of membrane; GO:0005634,nucleus; GO:0005886,plasma membrane; GO:0034613,cellular protein localization; GO:0009651,response to salt stress; GO:0007165,signal transduction	K15503 serine/threonine-protein phosphatase 6 regulatory ankyrin repeat subunit B | (RefSeq) uncharacterized protein LOC110720991 (A)	FOG: Ankyrin repeat	ankyrin repeat-containing protein ITN1-like [Chenopodium quinoa]	RecName: Full=Ankyrin repeat-containing protein ITN1; AltName: Full=Protein INCREASED TOLERANCE TO NACL {ECO:0000303|PubMed:18643991};	SubName: Full=Uncharacterized protein {ECO:0000313|EMBL:KNA17448.1};	Ankyrin repeat
gene-LOC110681871	0.07	0.01	0.02	0.33	0.29	0.35	12	2	4	60	51	65	6.842	2.774	3.48017e-05	0.000108281	up	NW_018743574.1	1090564	1097637	+	LOC110681871	--	--	--	--	--	--	--
gene-LOC110681873	32.1	36.28	35.32	22.82	23.12	22.12	1122	1310	1281	865	863	870	0.497	-1.008	4.61412e-22	5.09028e-21	down	NW_018743574.1	1138445	1142925	+	LOC110681873	GO:0009507,chloroplast; GO:0005739,mitochondrion; GO:0009536,plastid; GO:0015935,small ribosomal subunit; GO:0003735,structural constituent of ribosome; GO:0032543,mitochondrial translation	K02959 small subunit ribosomal protein S16 | (RefSeq) 30S ribosomal protein S16-2, chloroplastic/mitochondrial-like (A)	Mitochondrial/chloroplast ribosomal protein S16	30S ribosomal protein S16-2, chloroplastic/mitochondrial-like [Chenopodium quinoa]	RecName: Full=30S ribosomal protein S16-2, chloroplastic/mitochondrial {ECO:0000303|PubMed:18453549}; Flags: Precursor;	SubName: Full=Uncharacterized protein {ECO:0000313|EMBL:KNA06743.1}; Flags: Fragment;	Ribosomal protein S16
gene-LOC110681883	4.37	3.06	3.54	10.73	9.92	9.78	289	209	243	770	701	728	2.098	1.069	2.75762e-10	1.43141e-09	up	NW_018743574.1	1209765	1213908	+	LOC110681883	GO:0043231,intracellular membrane-bounded organelle; GO:0004519,endonuclease activity; GO:0003723,RNA binding; GO:0009451,RNA modification	K20892 beta-arabinofuranosyltransferase [EC:2.4.2.-] | (RefSeq) beta-arabinofuranosyltransferase RAY1-like (A)	--	uncharacterized protein At4g15970-like [Chenopodium quinoa]	RecName: Full=Uncharacterized protein At4g15970;	SubName: Full=Uncharacterized protein {ECO:0000313|EMBL:KNA08308.1};	Nucleotide-diphospho-sugar transferase
gene-LOC110681887	0.13	0.07	0.03	1.48	1.35	1.53	9	5	2	108	97	116	14.154	3.823	6.42095e-12	3.79918e-11	up	NW_018743574.1	1299220	1301113	-	LOC110681887	GO:0005576,extracellular region	--	--	fasciclin-like arabinogalactan protein 21 [Chenopodium quinoa]	RecName: Full=Fasciclin-like arabinogalactan protein 21; Flags: Precursor;	SubName: Full=Uncharacterized protein {ECO:0000313|EMBL:KNA06716.1};	Fasciclin domain
gene-LOC110681892	1.43	1.49	1.22	6.31	7.03	5.45	122	131	108	582	639	522	3.431	1.779	7.42315e-21	7.71351e-20	up	NW_018743574.1	1324422	1328473	-	LOC110681892	--	--	--	--	--	--	--
gene-LOC110681893	0.63	0.56	0.12	2.32	1.84	2.14	41	38	8	165	129	158	3.667	1.874	2.62354e-05	8.28845e-05	up	NW_018743574.1	1329906	1333080	+	LOC110681893	GO:0009506,plasmodesma; GO:0005516,calmodulin binding; GO:0004351,glutamate decarboxylase activity; GO:0030170,pyridoxal phosphate binding; GO:0006536,glutamate metabolic process	K01580 glutamate decarboxylase [EC:4.1.1.15] | (RefSeq) glutamate decarboxylase-like (A)	Glutamate decarboxylase/sphingosine phosphate lyase	glutamate decarboxylase-like [Chenopodium quinoa]	RecName: Full=Glutamate decarboxylase; Short=GAD; EC=4.1.1.15; AltName: Full=ERT D1;	RecName: Full=Glutamate decarboxylase {ECO:0000256|RuleBase:RU361171}; EC=4.1.1.15 {ECO:0000256|RuleBase:RU361171};	Aminotransferase class-V
gene-LOC110681895	0.61	1.74	0.56	5.21	2.83	2.17	38	112	36	351	188	152	2.665	1.414	0.000517692	0.00136532	up	NW_018743574.1	1339112	1341820	+	LOC110681895	GO:0005829,cytosol; GO:0005634,nucleus; GO:0005516,calmodulin binding; GO:0004351,glutamate decarboxylase activity; GO:0030170,pyridoxal phosphate binding; GO:0006536,glutamate metabolic process	K01580 glutamate decarboxylase [EC:4.1.1.15] | (RefSeq) glutamate decarboxylase 4-like (A)	Glutamate decarboxylase/sphingosine phosphate lyase	glutamate decarboxylase 4-like [Chenopodium quinoa]	RecName: Full=Glutamate decarboxylase 4; Short=GAD 4; EC=4.1.1.15;	RecName: Full=Glutamate decarboxylase {ECO:0000256|RuleBase:RU361171}; EC=4.1.1.15 {ECO:0000256|RuleBase:RU361171};	Pyridoxal-dependent decarboxylase conserved domain
gene-LOC110681903	0	0	0	0.12	0.12	0.01	0	0	0	11	11	1	29.823	4.898	0.0187442	0.0365931	up	NW_018743574.1	1477005	1479450	-	LOC110681903	GO:0008270,zinc ion binding	K17604 zinc finger SWIM domain-containing protein 3 | (RefSeq) uncharacterized protein LOC110701239 (A)	--	uncharacterized protein LOC110681903 isoform X1 [Chenopodium quinoa]	--	SubName: Full=Uncharacterized protein {ECO:0000313|EnsemblPlants:HORVU1Hr1G076580.1};	SWIM zinc finger
gene-LOC110681904	0.35	0.62	0.49	3.59	3.16	3.97	48	88	70	538	466	617	5.6	2.485	5.99421e-28	8.78146e-27	up	NW_018743574.1	1482130	1486440	-	LOC110681904	GO:0005737,cytoplasm; GO:0005634,nucleus; GO:0019005,SCF ubiquitin ligase complex; GO:0031625,ubiquitin protein ligase binding; GO:0043161,proteasome-mediated ubiquitin-dependent protein catabolic process; GO:0042787,NA; GO:0030162,regulation of proteolysis	--	FOG: Kelch repeat	F-box/kelch-repeat protein At3g27150-like [Chenopodium quinoa]	RecName: Full=F-box/kelch-repeat protein At3g27150;	SubName: Full=Uncharacterized protein {ECO:0000313|EMBL:KNA10696.1};	Galactose oxidase, central domain
gene-LOC110681905	16.53	17.13	19.64	10.42	11.73	12.41	585	626	721	400	443	494	0.491	-1.025	1.49254e-12	9.26847e-12	down	NW_018743574.1	1491431	1495110	+	LOC110681905	GO:0005737,cytoplasm; GO:0006888,ER to Golgi vesicle-mediated transport	K20301 trafficking protein particle complex subunit 2 | (RefSeq) trafficking protein particle complex subunit 2-like protein (A)	Uncharacterized conserved protein	trafficking protein particle complex subunit 2-like protein [Chenopodium quinoa]	--	SubName: Full=Uncharacterized protein {ECO:0000313|EMBL:KNA16122.1};	Sybindin-like family
gene-LOC110681913	3.57	5.31	4.23	19.85	20.4	13.97	252	387	310	1519	1537	1109	3.133	1.648	6.65233e-23	7.68675e-22	up	NW_018743574.1	1550086	1553899	-	LOC110681913	GO:0016021,integral component of membrane; GO:0016020,membrane; GO:0020037,heme binding; GO:0005506,iron ion binding; GO:0016709,oxidoreductase activity, acting on paired donors, with incorporation or reduction of molecular oxygen, NAD(P)H as one donor, and incorporation of one atom of oxygen; GO:0044550,secondary metabolite biosynthetic process	K21995 unsaturated fatty acid epoxidase [EC:1.14.-.-] | (RefSeq) cytochrome P450 77A2-like (A)	Cytochrome P450 CYP2 subfamily	cytochrome P450 89A2-like [Chenopodium quinoa]	RecName: Full=Cytochrome P450 89A2; EC=1.14.-.-; AltName: Full=ATH 6-1; AltName: Full=CYPLXXXIX;	SubName: Full=Uncharacterized protein {ECO:0000313|EMBL:KNA17697.1};	Cytochrome P450
gene-LOC110681919	3.08	3.59	2.94	1.89	1.66	1.25	177	213	175	118	102	81	0.379	-1.4	4.07981e-08	1.75052e-07	down	NW_018742244.1	2965145	2967743	-	LOC110681919	--	--	Aminoacylase ACY1 and related metalloexopeptidases	uncharacterized protein LOC110681919 [Chenopodium quinoa]	--	SubName: Full=Uncharacterized protein {ECO:0000313|EMBL:KNA17190.1};	--
gene-LOC110681924	270.1	272.45	306.19	145.29	138.21	151.09	14138	14731	16631	8248	7725	8899	0.388	-1.367	1.67366e-72	1.09881e-70	down	NW_018743574.1	1654987	1658642	-	LOC110681924	--	--	--	B2 protein-like isoform X2 [Chenopodium quinoa]	RecName: Full=B2 protein;	SubName: Full=Uncharacterized protein {ECO:0000313|EMBL:KNA18355.1};	Development and cell death domain
gene-LOC110681928	166.58	170.87	181.82	101.24	99.95	109.85	6446	6830	7301	4249	4130	4783	0.454	-1.14	3.49233e-50	1.20846e-48	down	NW_018743574.1	1684403	1689357	+	LOC110681928	GO:0016021,integral component of membrane; GO:0005742,mitochondrial outer membrane translocase complex; GO:0045040,protein import into mitochondrial outer membrane	--	--	mitochondrial import receptor subunit TOM20-like [Chenopodium quinoa]	RecName: Full=Mitochondrial import receptor subunit TOM20; AltName: Full=Translocase of outer membrane 20 kDa subunit;	SubName: Full=Uncharacterized protein {ECO:0000313|EMBL:KNA18927.1};	Tetratricopeptide repeat
gene-LOC110681929	3.8	4.56	5.15	123.8	115.08	100.09	187	232	263	6612	6051	5546	18.994	4.247	3.54521e-294	4.45988e-291	up	NW_018743574.1	1699548	1700929	-	LOC110681929	GO:0005737,cytoplasm; GO:0046872,metal ion binding; GO:0004748,ribonucleoside-diphosphate reductase activity, thioredoxin disulfide as acceptor; GO:0009263,deoxyribonucleotide biosynthetic process; GO:0006260,DNA replication	K10808 ribonucleoside-diphosphate reductase subunit M2 [EC:1.17.4.1] | (RefSeq) ribonucleoside-diphosphate reductase small chain-like (A)	Ribonucleotide reductase, beta subunit	ribonucleoside-diphosphate reductase small chain-like [Chenopodium quinoa]	RecName: Full=Ribonucleoside-diphosphate reductase small chain; EC=1.17.4.1; AltName: Full=Ribonucleoside-diphosphate reductase R2 subunit; AltName: Full=Ribonucleotide reductase small subunit;	SubName: Full=Uncharacterized protein {ECO:0000313|EMBL:KNA15253.1};	Ribonucleotide reductase, small chain
gene-LOC110681946	7.87	14.46	9.46	6.89	6.29	6.05	178	338	222	169	152	154	0.46	-1.122	4.93882e-06	1.709e-05	down	NW_018743574.1	1815835	1816552	+	LOC110681946	GO:0016021,integral component of membrane	--	--	uncharacterized protein LOC110681946 [Chenopodium quinoa]	--	SubName: Full=Uncharacterized protein {ECO:0000313|EMBL:KNA24572.1};	--
gene-LOC110681955	1.83	1.37	1.2	4.16	3.83	4.17	198	153	134	487	441	506	2.089	1.063	1.48277e-07	6.01406e-07	up	NW_018743574.1	1956871	1960358	-	LOC110681955	GO:0009507,chloroplast; GO:0005739,mitochondrion; GO:0009536,plastid; GO:0004519,endonuclease activity; GO:0003723,RNA binding; GO:1900865,chloroplast RNA modification; GO:0080156,mitochondrial mRNA modification	K23541 Ca2+/H+ antiporter, TMEM165/GDT1 family | (RefSeq) pentatricopeptide repeat-containing protein At4g21065-like (A)	FOG: PPR repeat	pentatricopeptide repeat-containing protein At3g22150, chloroplastic-like [Chenopodium quinoa]	RecName: Full=Pentatricopeptide repeat-containing protein At3g22150, chloroplastic; Flags: Precursor;	SubName: Full=Uncharacterized protein {ECO:0000313|EMBL:KNA10817.1};	DYW family of nucleic acid deaminases
gene-LOC110681959	12.91	12.27	12.84	7.01	6.29	8.36	973	955	1004	573	506	709	0.432	-1.212	2.00538e-19	1.93101e-18	down	NW_018743574.1	1986344	1991462	-	LOC110681959	GO:0000785,chromatin; GO:0005829,cytosol; GO:0005634,nucleus; GO:0003682,chromatin binding; GO:0005085,guanyl-nucleotide exchange factor activity; GO:0042802,identical protein binding; GO:0009881,photoreceptor activity; GO:0042803,protein homodimerization activity; GO:0009649,entrainment of circadian clock; GO:0018298,protein-chromophore linkage; GO:0009411,response to UV; GO:0010224,response to …	--	FOG: RCC1 domain	ultraviolet-B receptor UVR8-like isoform X1 [Chenopodium quinoa]	RecName: Full=Ultraviolet-B receptor UVR8; AltName: Full=Protein UV-B RESISTANCE 8; AltName: Full=RCC1 domain-containing protein UVR8;	SubName: Full=Uncharacterized protein {ECO:0000313|EMBL:KNA12989.1};	Regulator of chromosome condensation (RCC1) repeat
gene-LOC110681968	52.36	51.3	54.67	28.4	27.49	26.09	2720	2753	2947	1600	1525	1525	0.392	-1.351	3.3536e-56	1.41083e-54	down	NW_018743574.1	2094850	2099289	+	LOC110681968	GO:0005730,nucleolus	K14831 protein MAK16 | (RefSeq) protein mak16-like (A)	RNA-binding nuclear protein (MAK16) containing a distinct C4 Zn-finger	protein mak16-like [Chenopodium quinoa]	--	RecName: Full=Protein MAK16 homolog {ECO:0000256|PIRNR:PIRNR003352};	BUD22
gene-LOC110681970	0.8	0.41	0.7	1.65	1.77	1.74	183	96	165	407	430	445	2.037	1.027	1.53831e-05	5.00718e-05	up	NW_018743574.1	2138337	2157830	-	LOC110681970	GO:0000148,1,3-beta-D-glucan synthase complex; GO:0016021,integral component of membrane; GO:0003843,1,3-beta-D-glucan synthase activity; GO:0006075,(1->3)-beta-D-glucan biosynthetic process; GO:0071555,cell wall organization; GO:0009556,microsporogenesis; GO:0009846,pollen germination; GO:0009860,pollen tube growth; GO:0010208,pollen wall assembly; GO:0008360,regulation of cell shape; GO:0080092…	K11000 callose synthase [EC:2.4.1.-] | (RefSeq) callose synthase 5-like isoform X1 (A)	1,3-beta-glucan synthase/callose synthase catalytic subunit	callose synthase 5-like isoform X3 [Chenopodium quinoa]	RecName: Full=Callose synthase 5; EC=2.4.1.34; AltName: Full=1,3-beta-glucan synthase; AltName: Full=Protein GLUCAN SYNTHASE-LIKE 2; AltName: Full=Protein LESS ADHERENT POLLEN 1;	SubName: Full=Uncharacterized protein {ECO:0000313|EMBL:KNA09407.1};	Vta1 like
gene-LOC110681972	0.78	0.51	0.75	3.25	3.58	3.1	84	57	84	379	411	375	3.667	1.874	1.6784e-15	1.29101e-14	up	NW_018743574.1	2171547	2175463	+	LOC110681972	GO:0005737,cytoplasm; GO:0005634,nucleus; GO:0005524,ATP binding; GO:0003677,DNA binding; GO:0003910,DNA ligase (ATP) activity; GO:0046872,metal ion binding; GO:0071897,DNA biosynthetic process; GO:0015074,DNA integration; GO:0051103,DNA ligation involved in DNA repair; GO:0006310,DNA recombination; GO:0006281,DNA repair; GO:0006303,double-strand break repair via nonhomologous end joining; GO:000…	K15340 DNA cross-link repair 1A protein | (RefSeq) protein artemis-like isoform X1 (A)	Predicted hydrolase involved in interstrand cross-link repair	protein artemis-like isoform X1 [Chenopodium quinoa]	RecName: Full=DNA ligase 6 {ECO:0000303|PubMed:20584150}; Short=AtLIG6 {ECO:0000303|PubMed:20584150}; Short=DNA ligase VI {ECO:0000303|PubMed:25641249}; EC=6.5.1.1 {ECO:0000250|UniProtKB:P56709, ECO:0000255|PROSITE-ProRule:PRU10135}; AltName: Full=Ligase 1 {ECO:0000303|PubMed:15155891};	SubName: Full=Uncharacterized protein {ECO:0000313|EMBL:KNA15193.1};	Beta-lactamase superfamily domain
gene-LOC110681973	4.88	5.02	5.57	13.58	14.37	14.1	287	305	340	867	903	934	2.06	1.043	3.14982e-14	2.20929e-13	up	NW_018742244.1	3007007	3013600	-	LOC110681973	--	K09680 type II pantothenate kinase [EC:2.7.1.33] | (RefSeq) pantothenate kinase 2-like isoform X1 (A)	Uncharacterized conserved protein	uncharacterized protein At2g17340-like [Chenopodium quinoa]	RecName: Full=Uncharacterized protein At2g17340;	SubName: Full=Uncharacterized protein {ECO:0000313|EMBL:KNA18261.1};	Protein of unknown function DUF89
gene-LOC110681975	11.76	9.54	9.28	7.36	5.24	7.07	414	347	339	281	197	280	0.487	-1.039	1.34746e-07	5.49149e-07	down	NW_018743574.1	2177979	2180400	+	LOC110681975	GO:0009941,chloroplast envelope; GO:0005524,ATP binding; GO:0016887,ATPase activity; GO:0005215,transporter activity	K05666 ATP-binding cassette, subfamily C (CFTR/MRP), member 2 | (RefSeq) ABC transporter C family member 10-like (A)	Multidrug/pheromone exporter, ABC superfamily	ABC transporter I family member 10, chloroplastic-like [Chenopodium quinoa]	RecName: Full=ABC transporter I family member 10; Short=ABC transporter ABCI.10; Short=AtABCI10; AltName: Full=Non-intrinsic ABC protein 13; AltName: Full=Protein EMBRYO DEFECTIVE 2751;	SubName: Full=Uncharacterized protein {ECO:0000313|EMBL:KNA15195.1};	AAA domain (dynein-related subfamily)
gene-LOC110681980	52.85	55.96	49.44	28.87	30.56	29.46	1610	1761	1563	954	994	1010	0.426	-1.232	9.09046e-36	1.84257e-34	down	NW_018743574.1	2192549	2200282	+	LOC110681980	GO:0070765,gamma-secretase complex; GO:0005798,Golgi-associated vesicle; GO:0016021,integral component of membrane; GO:0007219,Notch signaling pathway	K06170 presenilin enhancer 2 | (RefSeq) probable gamma-secretase subunit PEN-2 (A)	Predicted membrane protein	probable gamma-secretase subunit PEN-2 [Chenopodium quinoa]	RecName: Full=Probable gamma-secretase subunit PEN-2;	SubName: Full=Uncharacterized protein {ECO:0000313|EMBL:KNA06022.1};	Presenilin enhancer-2 subunit of gamma secretase
gene-LOC110681982	8.01	8.69	8	6.28	4.79	4.58	617	692	640	525	394	397	0.48	-1.06	2.66652e-12	1.62432e-11	down	NW_018743574.1	2256511	2268768	-	LOC110681982	GO:0080008,Cul4-RING E3 ubiquitin ligase complex; GO:0008352,katanin complex; GO:0005874,microtubule; GO:0008017,microtubule binding; GO:0043622,cortical microtubule organization; GO:0051013,microtubule severing	K11799 WD repeat-containing protein 21A | (RefSeq) uncharacterized protein LOC110681982 (A)	WD40 repeat protein	uncharacterized protein LOC110681982 [Chenopodium quinoa]	RecName: Full=Katanin p80 WD40 repeat-containing subunit B1 homolog {ECO:0000255|HAMAP-Rule:MF_03022};	SubName: Full=Uncharacterized protein {ECO:0000313|EMBL:KNA12731.1};	WD domain, G-beta repeat
gene-LOC110681985	0.41	0.36	0.33	2.5	2.67	2.66	45	41	37	295	311	326	5.37	2.425	1.21668e-20	1.24863e-19	up	NW_018743574.1	2269432	2275072	+	LOC110681985	GO:0009507,chloroplast; GO:0005739,mitochondrion; GO:0003677,DNA binding; GO:0004519,endonuclease activity; GO:0046872,metal ion binding; GO:0000373,Group II intron splicing; GO:0006314,intron homing; GO:0090615,mitochondrial mRNA processing; GO:0097031,NA; GO:1900864,mitochondrial RNA modification; GO:0007005,mitochondrion organization; GO:0032885,regulation of polysaccharide biosynthetic proces…	--	FOG: Reverse transcriptase	LOW QUALITY PROTEIN: nuclear intron maturase 4, mitochondrial-like [Chenopodium quinoa]	RecName: Full=Nuclear intron maturase 4, mitochondrial {ECO:0000303|PubMed:19946041}; Short=AtnMat4 {ECO:0000303|PubMed:19946041}; EC=3.1.-.-; AltName: Full=Nuclear intron maturase 2 b {ECO:0000303|PubMed:12527773}; Short=AtnMat2b {ECO:0000303|PubMed:12527773}; Flags: Precursor;	SubName: Full=uncharacterized protein LOC108996256 {ECO:0000313|RefSeq:XP_018827568.1, ECO:0000313|RefSeq:XP_018827569.1, ECO:0000313|RefSeq:XP_018827570.1};	Type II intron maturase
gene-LOC110681990	0.2	0.47	0.13	0.05	0	0.03	12	29	8	3	0	2	0.073	-3.782	0.000939059	0.00237416	down	NW_018743574.1	2341307	2344439	-	LOC110681990	GO:0005759,mitochondrial matrix; GO:0005739,mitochondrion; GO:0003863,3-methyl-2-oxobutanoate dehydrogenase (2-methylpropanoyl-transferring) activity; GO:0046872,metal ion binding	K00166 2-oxoisovalerate dehydrogenase E1 component alpha subunit [EC:1.2.4.4] | (RefSeq) 2-oxoisovalerate dehydrogenase subunit alpha 2, mitochondrial-like (A)	Branched chain alpha-keto acid dehydrogenase complex, alpha subunit	2-oxoisovalerate dehydrogenase subunit alpha 2, mitochondrial-like [Chenopodium quinoa]	RecName: Full=2-oxoisovalerate dehydrogenase subunit alpha 2, mitochondrial; EC=1.2.4.4; AltName: Full=Branched-chain alpha-keto acid dehydrogenase E1 component alpha chain; Short=BCKDE1A; Short=BCKDH E1-alpha; Flags: Precursor;	SubName: Full=Uncharacterized protein {ECO:0000313|EMBL:KNA15009.1};	Thiamine pyrophosphate enzyme, C-terminal TPP binding domain
gene-LOC110681997	0.78	0.93	0.82	0.25	0.09	0.16	34	42	37	12	4	8	0.151	-2.731	1.51729e-05	4.94247e-05	down	NW_018743574.1	2310102	2312047	+	LOC110681997	--	--	--	uncharacterized protein LOC110681997 [Chenopodium quinoa]	--	SubName: Full=Uncharacterized protein {ECO:0000313|EMBL:EYU42625.1};	Organ specific protein
gene-LOC110682002	0.21	0.38	0.09	0.91	0.8	0.98	17	32	8	81	70	91	3.022	1.595	0.00167787	0.00405537	up	NW_018742244.1	3024162	3026469	+	LOC110682002	GO:0005739,mitochondrion; GO:0004519,endonuclease activity; GO:0003723,RNA binding; GO:0008270,zinc ion binding; GO:0009451,RNA modification	K23541 Ca2+/H+ antiporter, TMEM165/GDT1 family | (RefSeq) pentatricopeptide repeat-containing protein At4g21065-like (A)	FOG: PPR repeat	pentatricopeptide repeat-containing protein At2g03880, mitochondrial-like [Chenopodium quinoa]	RecName: Full=Pentatricopeptide repeat-containing protein At2g03880, mitochondrial; Flags: Precursor;	SubName: Full=Uncharacterized protein {ECO:0000313|EMBL:KNA12600.1};	Tetratricopeptide repeat
gene-LOC110682006	2.19	1.75	2.11	6.61	6.31	6.79	248	205	248	811	763	865	2.463	1.3	6.05944e-17	5.095e-16	up	NW_018743574.1	2437146	2442151	-	LOC110682006	GO:0009507,chloroplast; GO:0009941,chloroplast envelope; GO:0009535,chloroplast thylakoid membrane; GO:0016021,integral component of membrane; GO:0005739,mitochondrion; GO:0009536,plastid; GO:0005524,ATP binding; GO:0004176,ATP-dependent peptidase activity; GO:0004222,metalloendopeptidase activity; GO:0008237,metallopeptidase activity; GO:0009793,embryo development ending in seed dormancy; GO:000…	K03798 cell division protease FtsH [EC:3.4.24.-] | (RefSeq) ATP-dependent zinc metalloprotease FTSH, chloroplastic-like (A)	AAA+-type ATPase containing the peptidase M41 domain	probable inactive ATP-dependent zinc metalloprotease FTSHI 4, chloroplastic [Chenopodium quinoa]	RecName: Full=Probable inactive ATP-dependent zinc metalloprotease FTSHI 4, chloroplastic; Short=AtFTSHI4 {ECO:0000303|PubMed:12185496}; AltName: Full=Protein EMBRYO DEFECTIVE 3144 {ECO:0000303|PubMed:21139083}; AltName: Full=Protein FTSH INACTIVE PROTEASE 4 {ECO:0000303|PubMed:12185496}; Flags: Precursor;	SubName: Full=Uncharacterized protein {ECO:0000313|EMBL:KNA05337.1};	AAA domain
gene-LOC110682009	36.63	32.03	41.9	19.77	19.41	21.35	2241	2024	2660	1312	1268	1470	0.414	-1.271	1.85187e-29	2.8704e-28	down	NW_018743574.1	2457301	2459115	+	LOC110682009	GO:0005634,nucleus; GO:0003700,DNA-binding transcription factor activity; GO:0046872,metal ion binding; GO:0046983,protein dimerization activity; GO:0000977,RNA polymerase II regulatory region sequence-specific DNA binding; GO:0009791,post-embryonic development; GO:0006357,regulation of transcription by RNA polymerase II; GO:0006351,transcription, DNA-templated	--	Tam3-transposase (Ac family)	zinc finger BED domain-containing protein RICESLEEPER 1-like [Chenopodium quinoa]	RecName: Full=Zinc finger BED domain-containing protein RICESLEEPER 2; AltName: Full=Transposase-like protein RICESLEEPER 2;	SubName: Full=Uncharacterized protein {ECO:0000313|EMBL:KMS98900.1};	Domain of unknown function (DUF4413)
gene-LOC110682016	0.23	0.22	0.25	3.4	2.97	3.2	16	16	18	256	220	250	10.299	3.364	5.91863e-24	7.25149e-23	up	NW_018743574.1	2548923	2551545	+	LOC110682016	GO:0071944,cell periphery; GO:0005618,cell wall; GO:0005576,extracellular region; GO:0045330,aspartyl esterase activity; GO:0030599,pectinesterase activity; GO:0046910,pectinesterase inhibitor activity; GO:0042545,cell wall modification; GO:0045490,pectin catabolic process	K01051 pectinesterase [EC:3.1.1.11] | (RefSeq) pectinesterase 2-like (A)	--	probable pectinesterase/pectinesterase inhibitor 51 [Chenopodium quinoa]	RecName: Full=Probable pectinesterase/pectinesterase inhibitor 51; Includes: RecName: Full=Pectinesterase inhibitor 51; AltName: Full=Pectin methylesterase inhibitor 51; Includes: RecName: Full=Pectinesterase 51; Short=PE 51; EC=3.1.1.11; AltName: Full=Pectin methylesterase 51; Short=AtPME51; Flags: Precursor;	SubName: Full=Uncharacterized protein {ECO:0000313|EMBL:KNA11849.1};	Pectate lyase superfamily protein
gene-LOC110682024	0.45	0.49	0.49	1.56	1.44	1.14	74	82	84	277	252	210	2.189	1.13	7.21503e-06	2.45183e-05	up	NW_018743574.1	2671191	2683546	-	LOC110682024	GO:0016020,membrane; GO:0005654,nucleoplasm; GO:0005634,nucleus; GO:0051301,cell division; GO:0016569,covalent chromatin modification; GO:0000086,G2/M transition of mitotic cell cycle; GO:0009933,meristem structural organization; GO:0009934,regulation of meristem structural organization	K22614 NLR family CARD domain-containing protein 3 | (RefSeq) protein NLRC3-like (A)	FOG: TPR repeat	protein TONSOKU-like [Chenopodium quinoa]	RecName: Full=Protein TONSOKU; AltName: Full=Protein BRUSHY 1; AltName: Full=Protein MGOUN 3;	SubName: Full=Uncharacterized protein {ECO:0000313|EMBL:KNA11274.1};	TPR repeat
gene-LOC110682027	0.93	1.3	1.06	2.77	3.78	2.95	109	158	129	353	474	390	2.191	1.131	1.66094e-07	6.70048e-07	up	NW_018743574.1	2695254	2700611	-	LOC110682027	GO:1990316,Atg1/ULK1 kinase complex; GO:0005776,autophagosome; GO:0031410,cytoplasmic vesicle; GO:0006914,autophagy; GO:0015031,protein transport	K08331 autophagy-related protein 13 | (RefSeq) autophagy-related protein 13b-like (A)	Phosphoprotein involved in cytoplasm to vacuole targeting and autophagy	autophagy-related protein 13b-like [Chenopodium quinoa]	RecName: Full=Autophagy-related protein 13b {ECO:0000303|PubMed:12114572}; Short=AtAPG13b {ECO:0000303|PubMed:12114572};	SubName: Full=Uncharacterized protein {ECO:0000313|EMBL:KNA12935.1};	Protein of unknown function (DUF4005)
gene-LOC110682035	2.19	2.22	1.89	7.27	7.03	7.69	839	878	754	3023	2877	3320	2.645	1.403	5.35563e-45	1.55401e-43	up	NW_018743574.1	2810306	2838346	+	LOC110682035	--	K19026 spatacsin | (RefSeq) uncharacterized protein LOC110682035 isoform X1 (A)	Uncharacterized conserved protein	uncharacterized protein LOC110682035 isoform X1 [Chenopodium quinoa]	--	SubName: Full=Uncharacterized protein {ECO:0000313|EMBL:KNA13110.1};	Spatacsin C-terminus
gene-LOC110682038	62.7	61.65	78.17	27.73	28.16	27.8	1345	1366	1740	645	645	671	0.313	-1.677	2.9201e-43	7.88084e-42	down	NW_018743574.1	2842172	2844145	+	LOC110682038	GO:0005737,cytoplasm; GO:0005829,cytosol; GO:0005634,nucleus; GO:0010039,response to iron ion; GO:0006979,response to oxidative stress	K22066 BolA-like protein 1 | (RefSeq) sufE-like protein 1, chloroplastic/mitochondrial (A)	BolA (bacterial stress-induced morphogen)-related protein	protein BOLA2-like [Chenopodium quinoa]	RecName: Full=Protein BOLA2 {ECO:0000303|PubMed:24203231};	SubName: Full=Uncharacterized protein {ECO:0000313|EMBL:EXB76036.1};	BolA-like protein
gene-LOC110682039	8.14	8.11	8.47	4.05	3.2	3.76	679	699	733	366	285	353	0.337	-1.568	1.24012e-27	1.79347e-26	down	NW_018743574.1	2847138	2850425	+	LOC110682039	GO:0005634,nucleus; GO:0003677,DNA binding; GO:0003700,DNA-binding transcription factor activity; GO:0006351,transcription, DNA-templated	--	Transcription factor GT-2 and related proteins, contains trihelix DNA-binding/SANT domain	trihelix transcription factor GT-2-like [Chenopodium quinoa]	RecName: Full=Trihelix transcription factor GT-2; AltName: Full=Trihelix DNA-binding protein GT-2;	SubName: Full=Uncharacterized protein {ECO:0000313|EMBL:KNA21649.1};	Myb/SANT-like DNA-binding domain
gene-LOC110682050	4.68	8.89	6.64	25.34	30.02	17.82	239	469	352	1403	1637	1024	2.747	1.458	3.05763e-13	1.99634e-12	up	NW_018743574.1	2951322	2954907	-	LOC110682050	GO:0005634,nucleus; GO:0003700,DNA-binding transcription factor activity; GO:0043565,sequence-specific DNA binding; GO:0071497,cellular response to freezing; GO:0009873,ethylene-activated signaling pathway; GO:0019760,glucosinolate metabolic process; GO:0045893,positive regulation of transcription, DNA-templated; GO:0009737,response to abscisic acid; GO:0009723,response to ethylene; GO:0009753,re…	K09286 EREBP-like factor | (RefSeq) ethylene-responsive transcription factor ERF071-like (A)	--	ethylene-responsive transcription factor ERF113-like [Chenopodium quinoa]	RecName: Full=Ethylene-responsive transcription factor ERF113; AltName: Full=Protein RELATED TO AP2 6L {ECO:0000305};	SubName: Full=Uncharacterized protein {ECO:0000313|EMBL:KNA23407.1};	AP2 domain
gene-LOC110682051	1.61	1.78	1.49	4.99	5.27	5.2	314	359	301	1055	1096	1140	2.399	1.262	6.7079e-22	7.33991e-21	up	NW_018742244.1	3046527	3071299	+	LOC110682051	GO:0043531,ADP binding; GO:0005524,ATP binding; GO:0006952,defense response	K13457 disease resistance protein RPM1 | (RefSeq) disease resistance protein RPM1-like isoform X1 (A)	Apoptotic ATPase	putative disease resistance protein RGA1 isoform X1 [Chenopodium quinoa]	RecName: Full=Disease resistance protein RGA2; AltName: Full=Blight resistance protein RPI; AltName: Full=RGA2-blb;	SubName: Full=NBS-LRR type resistance protein {ECO:0000313|EMBL:ABJ99599.1};	AAA domain
gene-LOC110682052	4.55	3.42	3.57	19.01	17.66	18.44	530	411	431	2400	2195	2415	3.613	1.853	1.62149e-49	5.47961e-48	up	NW_018743574.1	2957654	2962734	-	LOC110682052	GO:0005737,cytoplasm; GO:0005524,ATP binding; GO:0004748,ribonucleoside-diphosphate reductase activity, thioredoxin disulfide as acceptor; GO:0009202,deoxyribonucleoside triphosphate biosynthetic process; GO:0009263,deoxyribonucleotide biosynthetic process; GO:0006260,DNA replication; GO:0046686,response to cadmium ion	K10807 ribonucleoside-diphosphate reductase subunit M1 [EC:1.17.4.1] | (RefSeq) ribonucleoside-diphosphate reductase large subunit-like (A)	Ribonucleotide reductase, alpha subunit	ribonucleoside-diphosphate reductase large subunit-like [Chenopodium quinoa]	RecName: Full=Ribonucleoside-diphosphate reductase large subunit {ECO:0000303|PubMed:10542051}; EC=1.17.4.1; AltName: Full=Protein DEFECTIVE IN POLLEN DNA DEGRADATION 2 {ECO:0000303|PubMed:22239102}; AltName: Full=Ribonucleoside-diphosphate reductase R1 subunit {ECO:0000303|PubMed:10542051}; Short=AtRNR1;	RecName: Full=Ribonucleoside-diphosphate reductase {ECO:0000256|RuleBase:RU003410}; EC=1.17.4.1 {ECO:0000256|RuleBase:RU003410};	ATP cone domain
gene-LOC110682055	3.43	3.55	2.91	9.01	11.05	7.8	218	233	192	621	750	558	2.133	1.093	1.25024e-09	6.15619e-09	up	NW_018743574.1	2980383	2988457	+	LOC110682055	GO:0005737,cytoplasm; GO:0005634,nucleus; GO:0000932,P-body; GO:0003729,mRNA binding; GO:0006397,mRNA processing; GO:0043484,regulation of RNA splicing; GO:0006417,regulation of translation; GO:0008380,RNA splicing	K14948 polypyrimidine tract-binding protein 2 | (RefSeq) polypyrimidine tract-binding protein homolog 3-like (A)	Polypyrimidine tract-binding protein	polypyrimidine tract-binding protein homolog 3-like [Chenopodium quinoa]	RecName: Full=Polypyrimidine tract-binding protein homolog 3;	SubName: Full=Uncharacterized protein {ECO:0000313|EMBL:KNA17164.1};	RL domain
gene-LOC110682056	49.42	49.92	45.52	25.64	27.23	28.17	2351	2453	2247	1323	1383	1508	0.424	-1.238	1.96746e-41	4.94374e-40	down	NW_018743574.1	2989178	2993897	+	LOC110682056	GO:0003676,nucleic acid binding	--	Uncharacterized conserved protein	ribonuclease P protein subunit p25-like protein [Chenopodium quinoa]	--	SubName: Full=Uncharacterized protein {ECO:0000313|EMBL:KNA08122.1};	Rpp20 subunit of nuclear RNase MRP and P
gene-LOC110682057	898.71	879.54	936.86	524.25	517.62	551.57	47521	48042	51405	30065	29226	32818	0.444	-1.17	5.51417e-72	3.57806e-70	down	NW_018743574.1	3004283	3007359	-	LOC110682057	GO:0022625,cytosolic large ribosomal subunit; GO:0003723,RNA binding; GO:0003735,structural constituent of ribosome; GO:0000027,ribosomal large subunit assembly; GO:0006412,translation	K02925 large subunit ribosomal protein L3e | (RefSeq) 60S ribosomal protein L3 (A)	60S ribosomal protein L3 and related proteins	60S ribosomal protein L3 [Chenopodium quinoa]	RecName: Full=60S ribosomal protein L3;	SubName: Full=Uncharacterized protein {ECO:0000313|EMBL:KCW71110.1};	Ribosomal protein L3
gene-LOC110682059	7.1	7.77	6.25	26.54	22.73	20.58	451	510	412	1829	1542	1471	2.505	1.325	5.01048e-24	6.16595e-23	up	NW_018743574.1	3021927	3028225	-	LOC110682059	GO:0016021,integral component of membrane; GO:0005886,plasma membrane; GO:0019706,protein-cysteine S-palmitoyltransferase activity	K16675 palmitoyltransferase ZDHHC9/14/18 [EC:2.3.1.225] | (RefSeq) protein S-acyltransferase 8-like (A)	DHHC-type Zn-finger proteins	protein S-acyltransferase 8-like [Chenopodium quinoa]	RecName: Full=Protein S-acyltransferase 8; EC=2.3.1.225; AltName: Full=Probable palmitoyltransferase At4g24630; AltName: Full=Zinc finger DHHC domain-containing protein At4g24630;	RecName: Full=S-acyltransferase {ECO:0000256|RuleBase:RU079119}; EC=2.3.1.225 {ECO:0000256|RuleBase:RU079119}; AltName: Full=Palmitoyltransferase {ECO:0000256|RuleBase:RU079119};	DHHC palmitoyltransferase
gene-LOC110682062	4.93	4.49	4.93	13.4	15.06	12.73	472	444	490	1392	1541	1372	2.173	1.12	8.93055e-20	8.7572e-19	up	NW_018743574.1	3053697	3066976	+	LOC110682062	GO:0048476,Holliday junction resolvase complex; GO:0005634,nucleus; GO:0003677,DNA binding; GO:0004519,endonuclease activity; GO:0046872,metal ion binding; GO:0051301,cell division; GO:0006310,DNA recombination; GO:0006281,DNA repair; GO:0051321,meiotic cell cycle	K10882 crossover junction endonuclease EME1 [EC:3.1.22.-] | (RefSeq) crossover junction endonuclease EME1B-like isoform X1 (A)	--	crossover junction endonuclease EME1B-like isoform X1 [Chenopodium quinoa]	RecName: Full=Crossover junction endonuclease EME1B; EC=3.1.22.-; AltName: Full=Essential meiotic endonuclease 1B; Short=AtEME1B;	SubName: Full=Uncharacterized protein {ECO:0000313|EMBL:KNA23492.1};	ERCC4 domain
gene-LOC110682066	1.31	1.32	0.77	3.6	4.24	4.45	206	214	125	615	713	788	2.75	1.46	7.2896e-13	4.6262e-12	up	NW_018743574.1	3139694	3144108	+	LOC110682066	GO:0016021,integral component of membrane; GO:0005886,plasma membrane; GO:0005524,ATP binding; GO:0004674,protein serine/threonine kinase activity; GO:0005496,steroid binding; GO:0006952,defense response	K13415 protein brassinosteroid insensitive 1 [EC:2.7.10.1 2.7.11.1] | (RefSeq) systemin receptor SR160-like (A)	--	systemin receptor SR160-like [Chenopodium quinoa]	RecName: Full=Systemin receptor SR160; EC=2.7.11.1; AltName: Full=Brassinosteroid LRR receptor kinase; Flags: Precursor;	SubName: Full=Uncharacterized protein {ECO:0000313|EMBL:KNA23893.1};	Leucine-rich repeat
gene-LOC110682067	0.16	0.46	0.59	1.15	1.25	1.24	10	29	37	76	81	85	2.279	1.188	0.0130776	0.0265034	up	NW_018743574.1	3159925	3164307	-	LOC110682067	GO:0005634,nucleus; GO:0003700,DNA-binding transcription factor activity; GO:0000978,RNA polymerase II proximal promoter sequence-specific DNA binding; GO:0044212,transcription regulatory region DNA binding; GO:1904369,positive regulation of sclerenchyma cell differentiation; GO:0045893,positive regulation of transcription, DNA-templated; GO:1901141,regulation of lignin biosynthetic process; GO:0…	K13424 WRKY transcription factor 33 | (RefSeq) WRKY transcription factor WRKY24-like (A)	--	probable WRKY transcription factor 13 [Chenopodium quinoa]	RecName: Full=Probable WRKY transcription factor 13; AltName: Full=WRKY DNA-binding protein 13;	SubName: Full=Uncharacterized protein {ECO:0000313|EMBL:KNA13964.1};	WRKY DNA -binding domain
gene-LOC110682070	0.44	0.55	0.87	2.15	1.97	2	52	67	106	274	248	265	2.49	1.316	2.2653e-06	8.15339e-06	up	NW_018743574.1	3202368	3208092	+	LOC110682070	--	--	Uncharacterized conserved protein	uncharacterized protein LOC110682070 isoform X1 [Chenopodium quinoa]	--	SubName: Full=Uncharacterized protein {ECO:0000313|EMBL:KNA10417.1};	Protein of unknown function (DUF3747)
gene-LOC110682079	0	0	0	0.06	0.06	0.17	0	0	0	6	6	18	38.292	5.259	0.00498538	0.0110222	up	NW_018743574.1	3337925	3340884	-	LOC110682079	--	--	--	uncharacterized protein At4g38062-like [Chenopodium quinoa]	RecName: Full=Uncharacterized protein At4g38062;	SubName: Full=Uncharacterized protein {ECO:0000313|EMBL:KNA14996.1};	--
gene-LOC110682084	0.89	0.66	1.06	3.96	4.73	3.98	39	30	48	188	221	196	3.668	1.875	1.4515e-09	7.11661e-09	up	NW_018743574.1	3360237	3363869	-	LOC110682084	GO:0005737,cytoplasm; GO:0008936,nicotinamidase activity; GO:0006769,nicotinamide metabolic process; GO:0019365,pyridine nucleotide salvage; GO:0009737,response to abscisic acid	--	--	nicotinamidase 1-like [Chenopodium quinoa]	RecName: Full=Nicotinamidase 1 {ECO:0000305}; Short=AtNIC1 {ECO:0000303|PubMed:17335512}; EC=3.5.1.19 {ECO:0000269|PubMed:17335512}; AltName: Full=Nicotinamide deamidase 1;	SubName: Full=Uncharacterized protein {ECO:0000313|EMBL:KNA14279.1};	Isochorismatase family
gene-LOC110682093	2.2	2.36	2.47	6.31	6.37	7.1	302	334	351	938	932	1094	2.131	1.092	8.686e-16	6.78559e-15	up	NW_018743574.1	3424892	3442581	+	LOC110682093	--	--	--	uncharacterized protein LOC110682093 [Chenopodium quinoa]	--	SubName: Full=Uncharacterized protein {ECO:0000313|EMBL:KNA21497.1};	Bromodomain associated
gene-LOC110682094	7.55	6.23	7.82	1.79	2.21	1.47	658	561	707	169	206	144	0.191	-2.386	4.35891e-39	1.00407e-37	down	NW_018743574.1	3423126	3430565	-	LOC110682094	GO:0005737,cytoplasm; GO:0005829,cytosol; GO:0012505,endomembrane system; GO:0005634,nucleus; GO:0005886,plasma membrane; GO:0005524,ATP binding; GO:0051020,GTPase binding; GO:0016301,kinase activity; GO:0004675,transmembrane receptor protein serine/threonine kinase activity; GO:0007166,cell surface receptor signaling pathway; GO:0071369,cellular response to ethylene stimulus; GO:0009814,defense …	K13418 somatic embryogenesis receptor kinase 1 [EC:2.7.10.1 2.7.11.1] | (RefSeq) somatic embryogenesis receptor kinase 2 (A)	Serine/threonine protein kinase	receptor-like cytosolic serine/threonine-protein kinase RBK1 [Chenopodium quinoa]	RecName: Full=Receptor-like cytosolic serine/threonine-protein kinase RBK1; EC=2.7.11.1; AltName: Full=Protein ROP BINDING PROTEIN KINASES 1;	SubName: Full=Uncharacterized protein {ECO:0000313|EMBL:KNA03651.1};	Protein kinase domain
gene-LOC110682096	6.07	7.36	9.61	4.78	5.15	5.22	633	793	1040	541	574	613	0.499	-1.004	2.97643e-10	1.54048e-09	down	NW_018743574.1	3475459	3479885	-	LOC110682096	GO:0009507,chloroplast; GO:0008661,1-deoxy-D-xylulose-5-phosphate synthase activity; GO:0046872,metal ion binding; GO:0052865,1-deoxy-D-xylulose 5-phosphate biosynthetic process; GO:0016114,terpenoid biosynthetic process; GO:0009228,thiamine biosynthetic process	K01662 1-deoxy-D-xylulose-5-phosphate synthase [EC:2.2.1.7] | (RefSeq) probable 1-deoxy-D-xylulose-5-phosphate synthase 2, chloroplastic (A)	Transketolase	probable 1-deoxy-D-xylulose-5-phosphate synthase 2, chloroplastic [Chenopodium quinoa]	RecName: Full=Probable 1-deoxy-D-xylulose-5-phosphate synthase 2, chloroplastic; Short=1-deoxyxylulose-5-phosphate synthase; Short=DXP synthase; Short=DXPS; EC=2.2.1.7; Flags: Precursor;	SubName: Full=Uncharacterized protein {ECO:0000313|EMBL:KNA03259.1};	Transketolase, thiamine diphosphate binding domain
gene-LOC110682111	0.39	0.51	0.22	2.33	3.05	1.2	24	32	14	154	198	82	4.428	2.147	9.68163e-07	3.62973e-06	up	NW_018743574.1	3587486	3590461	-	LOC110682111	GO:0046029,mannitol dehydrogenase activity; GO:0008270,zinc ion binding	K00083 cinnamyl-alcohol dehydrogenase [EC:1.1.1.195] | (RefSeq) probable cinnamyl alcohol dehydrogenase 6 isoform X1 (A)	Alcohol dehydrogenase, class V	probable mannitol dehydrogenase [Chenopodium quinoa]	RecName: Full=Probable mannitol dehydrogenase; EC=1.1.1.255; AltName: Full=NAD-dependent mannitol dehydrogenase;	SubName: Full=Putative mannitol dehydrogenase {ECO:0000313|EMBL:EXB62435.1};	Putative NAD(P)-binding
gene-LOC110682112	6.93	9.38	9.97	86.45	99.31	84.94	369	516	551	4991	5645	5088	7.803	2.964	2.48268e-140	6.12783e-138	up	NW_018743574.1	3602133	3604663	-	LOC110682112	GO:0046029,mannitol dehydrogenase activity; GO:0008270,zinc ion binding	K00083 cinnamyl-alcohol dehydrogenase [EC:1.1.1.195] | (RefSeq) probable cinnamyl alcohol dehydrogenase 6 isoform X1 (A)	Alcohol dehydrogenase, class V	probable mannitol dehydrogenase [Chenopodium quinoa]	RecName: Full=Probable mannitol dehydrogenase; EC=1.1.1.255; AltName: Full=NAD-dependent mannitol dehydrogenase;	SubName: Full=ADH_zinc_N domain-containing protein/ADH_N domain-containing protein {ECO:0000313|EMBL:GAV90004.1};	Zinc-binding dehydrogenase
gene-LOC110682114	301.38	328.74	356.03	150.22	146.84	144.68	12446	14024	15257	6728	6475	6723	0.339	-1.559	1.46987e-99	1.78018e-97	down	NW_018743574.1	3624108	3628780	+	LOC110682114	GO:0000243,commitment complex; GO:0016607,nuclear speck; GO:0005634,nucleus; GO:0071004,U2-type prespliceosome; GO:0089701,U2AF; GO:0008187,poly-pyrimidine tract binding; GO:0030628,pre-mRNA 3'-splice site binding; GO:0006397,mRNA processing; GO:0008380,RNA splicing	K14838 nucleolar protein 15 | (RefSeq) uncharacterized RNA-binding protein C1827.05c-like (A)	Nucleolar RNA-binding protein NIFK	uncharacterized RNA-binding protein C1827.05c-like [Chenopodium quinoa]	RecName: Full=Splicing factor U2af large subunit B {ECO:0000303|PubMed:24580679}; AltName: Full=U2 auxiliary factor 65 kDa subunit B {ECO:0000303|PubMed:24580679}; AltName: Full=U2 small nuclear ribonucleoprotein auxiliary factor large subunit B {ECO:0000303|PubMed:24580679}; Short=U2 snRNP auxiliary factor large subunit B {ECO:0000303|PubMed:24580679};	SubName: Full=Uncharacterized protein {ECO:0000313|EMBL:KNA24410.1};	RNA recognition motif. (a.k.a. RRM, RBD, or RNP domain)
gene-LOC110682122	0.99	1.82	0.9	3.44	2.95	3.92	94	179	89	356	301	421	2.121	1.084	3.62174e-05	0.000112462	up	NW_018743574.1	3743172	3745949	+	LOC110682122	GO:0043231,intracellular membrane-bounded organelle; GO:0004519,endonuclease activity; GO:0003723,RNA binding; GO:0009451,RNA modification	K23541 Ca2+/H+ antiporter, TMEM165/GDT1 family | (RefSeq) pentatricopeptide repeat-containing protein At4g21065-like (A)	FOG: PPR repeat	pentatricopeptide repeat-containing protein At3g51320-like [Chenopodium quinoa]	RecName: Full=Pentatricopeptide repeat-containing protein At3g51320;	SubName: Full=Uncharacterized protein {ECO:0000313|EMBL:KNA17154.1};	Protein of unknown function (DUF2650)
gene-LOC110682124	88.79	83.92	86.98	50.17	52.45	46.48	7292	7120	7413	4469	4600	4296	0.435	-1.202	3.8076e-57	1.65724e-55	down	NW_018742244.1	3120975	3124559	+	LOC110682124	GO:0005789,endoplasmic reticulum membrane; GO:0016021,integral component of membrane; GO:0004420,hydroxymethylglutaryl-CoA reductase (NADPH) activity; GO:0050661,NADP binding; GO:0015936,coenzyme A metabolic process; GO:0008299,isoprenoid biosynthetic process	K00021 hydroxymethylglutaryl-CoA reductase (NADPH) [EC:1.1.1.34] | (RefSeq) 3-hydroxy-3-methylglutaryl-coenzyme A reductase-like (A)	3-hydroxy-3-methylglutaryl-CoA (HMG-CoA) reductase	3-hydroxy-3-methylglutaryl-coenzyme A reductase-like [Chenopodium quinoa]	RecName: Full=3-hydroxy-3-methylglutaryl-coenzyme A reductase; Short=HMG-CoA reductase; EC=1.1.1.34;	RecName: Full=3-hydroxy-3-methylglutaryl coenzyme A reductase {ECO:0000256|RuleBase:RU361219}; Short=HMG-CoA reductase {ECO:0000256|RuleBase:RU361219}; EC=1.1.1.34 {ECO:0000256|RuleBase:RU361219};	Hydroxymethylglutaryl-coenzyme A reductase
gene-LOC110682127	7.55	8.43	8.2	4.93	4.33	6.44	274	316	309	194	168	263	0.493	-1.021	7.2577e-07	2.75461e-06	down	NW_018743574.1	3791552	3793004	+	LOC110682127	--	--	--	uncharacterized protein LOC110682127 [Chenopodium quinoa]	--	SubName: Full=Uncharacterized protein {ECO:0000313|EMBL:KNA12100.1};	--
gene-LOC110682130	0.21	0.05	0.15	0	0.01	0	16	4	12	0	1	0	0.024	-5.408	0.00106496	0.00266945	down	NW_018743574.1	3856143	3859388	-	LOC110682130	GO:0005576,extracellular region; GO:0050660,flavin adenine dinucleotide binding; GO:0046593,mandelonitrile lyase activity; GO:0016614,oxidoreductase activity, acting on CH-OH group of donors; GO:0007267,cell-cell signaling; GO:0009553,embryo sac development; GO:0010430,fatty acid omega-oxidation	K00108 choline dehydrogenase [EC:1.1.99.1] | (RefSeq) protein HOTHEAD-like (A)	Glucose dehydrogenase/choline dehydrogenase/mandelonitrile lyase (GMC oxidoreductase family)	protein HOTHEAD-like [Chenopodium quinoa]	RecName: Full=Protein HOTHEAD; AltName: Full=Protein ADHESION OF CALYX EDGES; Flags: Precursor;	SubName: Full=Uncharacterized protein {ECO:0000313|EMBL:KNA03049.1};	Lycopene cyclase protein
gene-LOC110682135	0.5	0.43	0.38	29.78	27.46	23.94	46	41	36	2980	2705	2485	47.145	5.559	1.43227e-224	9.00896e-222	up	NW_018743574.1	3901313	3913377	-	LOC110682135	GO:0005737,cytoplasm; GO:0043564,Ku70:Ku80 complex; GO:0000784,nuclear chromosome, telomeric region; GO:0005524,ATP binding; GO:0004003,ATP-dependent DNA helicase activity; GO:0003684,damaged DNA binding; GO:0003690,double-stranded DNA binding; GO:0042162,telomeric DNA binding; GO:0006310,DNA recombination; GO:0006281,DNA repair; GO:0006303,double-strand break repair via nonhomologous end joining…	K10884 ATP-dependent DNA helicase 2 subunit 1 | (RefSeq) ATP-dependent DNA helicase 2 subunit KU70-like isoform X1 (A)	DNA-binding subunit of a DNA-dependent protein kinase (Ku70 autoantigen)	ATP-dependent DNA helicase 2 subunit KU70-like isoform X1 [Chenopodium quinoa]	RecName: Full=ATP-dependent DNA helicase 2 subunit KU70; EC=3.6.4.12; AltName: Full=ATP-dependent DNA helicase 2 subunit 1; AltName: Full=ATP-dependent DNA helicase II 70 kDa subunit;	SubName: Full=Uncharacterized protein {ECO:0000313|EMBL:KNA07325.1}; Flags: Fragment;	SAP domain
gene-LOC110682136	2.66	3.26	3.13	9.36	9.05	9.29	453	573	553	1728	1645	1779	2.319	1.214	5.08701e-27	7.14894e-26	up	NW_018743574.1	3915219	3923884	+	LOC110682136	--	K20308 trafficking protein particle complex subunit 11 | (RefSeq) trafficking protein particle complex subunit 11-like (A)	Uncharacterized conserved protein	trafficking protein particle complex subunit 11-like [Chenopodium quinoa]	--	SubName: Full=Uncharacterized protein {ECO:0000313|EMBL:KNA09448.1};	Tetratricopeptide repeat
gene-LOC110682137	0.15	0.18	0.11	0.43	0.5	0.43	16	20	12	49	56	51	2.31	1.208	0.0215041	0.0413906	up	NW_018743574.1	3931245	3944357	+	LOC110682137	GO:0009941,chloroplast envelope; GO:0005634,nucleus; GO:0009506,plasmodesma; GO:0005524,ATP binding; GO:0016887,ATPase activity; GO:0003677,DNA binding; GO:0004519,endonuclease activity; GO:0042803,protein homodimerization activity; GO:0003723,RNA binding; GO:0016569,covalent chromatin modification; GO:0006952,defense response; GO:0006281,DNA repair; GO:1902290,positive regulation of defense resp…	--	MORC family ATPases	MORC family CW-type zinc finger protein 3-like isoform X1 [Chenopodium quinoa]	RecName: Full=Protein MICRORCHIDIA 6 {ECO:0000303|PubMed:22555433}; Short=AtMORC6 {ECO:0000303|PubMed:22555433}; EC=3.6.-.- {ECO:0000269|PubMed:22560611}; AltName: Full=Protein CRT1-homolog 6 {ECO:0000303|PubMed:19704828}; Short=CRT1-h6 {ECO:0000303|PubMed:19704828}; AltName: Full=Protein DEFECTIVE IN MERISTEM SILENCING 11 {ECO:0000303|PubMed:22560611};	SubName: Full=Uncharacterized protein {ECO:0000313|EMBL:KNA09059.1}; Flags: Fragment;	Histidine kinase-, DNA gyrase B-, and HSP90-like ATPase
gene-LOC110682142	8.46	8.13	7.53	30.77	29.26	29.88	1086	1079	1003	4286	4012	4317	2.823	1.497	1.15996e-65	6.35338e-64	up	NW_018743574.1	3988645	3993162	+	LOC110682142	GO:0005634,nucleus; GO:0005681,spliceosomal complex; GO:0003723,RNA binding; GO:0008270,zinc ion binding; GO:0009738,abscisic acid-activated signaling pathway; GO:0006397,mRNA processing; GO:0009737,response to abscisic acid; GO:0008380,RNA splicing	K13095 splicing factor 1 | (RefSeq) branchpoint-bridging protein-like (A)	Splicing factor 1/branch point binding protein (RRM superfamily)	branchpoint-bridging protein-like [Chenopodium quinoa]	RecName: Full=Splicing factor-like protein 1 {ECO:0000303|PubMed:24580679}; Short=AtSF1 {ECO:0000303|PubMed:24580679}; Short=SF1 homolog protein {ECO:0000303|PubMed:24580679};	SubName: Full=Uncharacterized protein {ECO:0000313|EMBL:KNA23548.1};	Zinc knuckle
gene-LOC110682152	7.25	5.61	10.01	1.9	2.17	3.01	229	183	328	65	73	107	0.234	-2.094	1.39619e-13	9.34423e-13	down	NW_018743574.1	4095609	4098113	-	LOC110682152	GO:0005737,cytoplasm; GO:0005634,nucleus; GO:0005681,spliceosomal complex; GO:0046540,U4/U6 x U5 tri-snRNP complex; GO:0005682,U5 snRNP; GO:0000245,spliceosomal complex assembly	K12859 U5 snRNP protein, DIM1 family | (RefSeq) thioredoxin-like protein YLS8 isoform X1 (A)	Component of the U4/U6.U5 snRNP/mitosis protein DIM1	thioredoxin-like protein YLS8 isoform X1 [Chenopodium quinoa]	RecName: Full=Thioredoxin-like protein YLS8; AltName: Full=Protein YELLOW-LEAF-SPECIFIC GENE 8;	SubName: Full=Thioredoxin-like protein 4A {ECO:0000313|EMBL:KYP39653.1};	Thioredoxin
gene-LOC110682163	0	0.03	0.05	0.77	1.19	0.33	0	2	3	47	71	21	20.002	4.322	5.70461e-06	1.95852e-05	up	NW_018743574.1	4158265	4160007	-	LOC110682163	--	--	--	putative F-box/LRR-repeat protein At5g41630 [Chenopodium quinoa]	RecName: Full=Putative F-box/LRR-repeat protein At5g41630;	SubName: Full=putative F-box/LRR-repeat protein At5g54820 {ECO:0000313|RefSeq:XP_010275939.1};	F-box-like
gene-LOC110682164	10.16	8.96	9.9	5.34	6.09	5.35	753	686	761	429	482	446	0.437	-1.193	3.03666e-18	2.7337e-17	down	NW_018743574.1	4169658	4173041	-	LOC110682164	GO:0016021,integral component of membrane; GO:0017176,phosphatidylinositol N-acetylglucosaminyltransferase activity	K03858 phosphatidylinositol N-acetylglucosaminyltransferase subunit H | (RefSeq) uncharacterized protein LOC110682164 (A)	GPI-GlcNAc transferase complex, PIG-H component, involved in glycosylphosphatidylinositol anchor biosynthesis	uncharacterized protein LOC110682164 [Chenopodium quinoa]	--	SubName: Full=Uncharacterized protein {ECO:0000313|EMBL:KNA24369.1};	GPI-GlcNAc transferase complex, PIG-H component
gene-LOC110682166	0.35	0.49	0.4	1.82	2.36	2.11	48	69	57	269	343	323	3.826	1.936	2.69252e-14	1.90085e-13	up	NW_018743574.1	4180608	4186546	-	LOC110682166	--	--	--	uncharacterized protein LOC110682166 isoform X1 [Chenopodium quinoa]	--	SubName: Full=Uncharacterized protein {ECO:0000313|EMBL:KNA03997.1};	DUF761-associated sequence motif
gene-LOC110682174	4.62	5.62	4.66	18.81	19.09	19.53	1188	1493	1243	5248	5243	5652	2.924	1.548	1.27518e-67	7.34559e-66	up	NW_018743574.1	4258489	4268556	+	LOC110682174	GO:0010330,cellulose synthase complex; GO:0055028,cortical microtubule; GO:0005737,cytoplasm; GO:0009898,cytoplasmic side of plasma membrane; GO:0005794,Golgi apparatus; GO:0036449,microtubule minus-end; GO:0005634,nucleus; GO:0005886,plasma membrane; GO:0009506,plasmodesma; GO:0008017,microtubule binding; GO:0051211,anisotropic cell growth; GO:0009901,anther dehiscence; GO:0030244,cellulose bios…	K08332 vacuolar protein 8 | (RefSeq) U-box domain-containing protein 4-like (A)	FOG: Armadillo/beta-catenin-like repeats	protein CELLULOSE SYNTHASE INTERACTIVE 1-like [Chenopodium quinoa]	RecName: Full=Protein CELLULOSE SYNTHASE INTERACTIVE 1 {ECO:0000303|PubMed:20616083}; AltName: Full=Protein POM-POM 2 {ECO:0000303|PubMed:7743935};	SubName: Full=Uncharacterized protein {ECO:0000313|EMBL:KNA11436.1};	HEAT repeat
gene-LOC110682175	51.2	56.68	58.24	26.56	23.41	28.08	1653	1890	1951	930	807	1020	0.356	-1.49	2.90534e-44	8.16888e-43	down	NW_018742244.1	3251176	3259967	+	LOC110682175	GO:0005829,cytosol; GO:0048487,beta-tubulin binding; GO:0007023,post-chaperonin tubulin folding pathway; GO:0007021,tubulin complex assembly	K17292 tubulin-specific chaperone A | (RefSeq) tubulin-folding cofactor A-like (A)	Beta-tubulin folding cofactor A	tubulin-folding cofactor A-like [Chenopodium quinoa]	RecName: Full=Tubulin-folding cofactor A; Short=AtTFCA; Short=CFA; AltName: Full=Protein KIESEL; AltName: Full=TCP1-chaperonin cofactor A; AltName: Full=Tubulin-specific chaperone A;	RecName: Full=Tubulin-specific chaperone A {ECO:0000256|RuleBase:RU364030};	Tubulin binding cofactor A
gene-LOC110682176	0.89	0.66	1.24	6.25	5.21	6.62	83	64	120	635	521	697	4.913	2.297	2.61508e-24	3.25615e-23	up	NW_018743574.1	4269597	4276779	+	LOC110682176	GO:0031225,anchored component of membrane; GO:0046658,anchored component of plasma membrane; GO:0004190,aspartic-type endopeptidase activity; GO:0030163,protein catabolic process; GO:0006508,proteolysis	K00924 kinase [EC:2.7.1.-] | (RefSeq) aspartic proteinase-like protein 2 (A)	Aspartyl protease	aspartic proteinase-like protein 1 [Chenopodium quinoa]	RecName: Full=Aspartic proteinase-like protein 1; EC=3.4.23.-; Flags: Precursor;	SubName: Full=Uncharacterized protein {ECO:0000313|EMBL:KNA25215.1};	Xylanase inhibitor C-terminal
gene-LOC110682178	0	0	0	0.84	0.42	0.27	0	0	0	30	15	10	70.838	6.146	0.000121615	0.000352149	up	NW_018743574.1	4286615	4287697	+	LOC110682178	GO:0005737,cytoplasm; GO:0046914,transition metal ion binding; GO:0046916,cellular transition metal ion homeostasis; GO:0030001,metal ion transport	K07213 copper chaperone | (RefSeq) copper transport protein ATX1-like (A)	Copper chaperone	heavy metal-associated isoprenylated plant protein 23-like [Chenopodium quinoa]	RecName: Full=Heavy metal-associated isoprenylated plant protein 23 {ECO:0000303|PubMed:21072340, ECO:0000303|PubMed:23368984}; Short=AtHIP23 {ECO:0000303|PubMed:21072340, ECO:0000303|PubMed:23368984}; Flags: Precursor;	SubName: Full=Uncharacterized protein {ECO:0000313|EMBL:KNA25214.1};	Heavy-metal-associated domain
gene-LOC110682182	0.3	0.12	0.35	0	0.08	0.04	20	8	24	0	6	3	0.123	-3.027	0.00358557	0.00814054	down	NW_018743574.1	4312782	4315235	+	LOC110682182	GO:0005634,nucleus; GO:0008408,3'-5' exonuclease activity; GO:0046872,metal ion binding; GO:0003676,nucleic acid binding	--	--	protein NEN4-like [Chenopodium quinoa]	RecName: Full=Protein NEN4 {ECO:0000303|PubMed:25081480}; AltName: Full=NAC45/NAC86-dependent exonuclease-domain protein 4 {ECO:0000303|PubMed:25081480}; EC=3.1.11.-;	SubName: Full=Uncharacterized protein {ECO:0000313|EMBL:KNA02760.1}; Flags: Fragment;	Exonuclease
gene-LOC110682183	0.21	0.59	0	5.21	4.7	3.1	14	40	0	371	329	229	12.37	3.629	0.0095263	0.0198837	up	NW_018743574.1	4315747	4317587	-	LOC110682183	GO:0005634,nucleus; GO:0046872,metal ion binding; GO:0004518,nuclease activity	--	Predicted transposase	protein ALP1-like [Chenopodium quinoa]	RecName: Full=Protein ALP1-like {ECO:0000305}; EC=3.1.-.-;	SubName: Full=Uncharacterized protein {ECO:0000313|EMBL:KNA24991.1};	Plant transposon protein
gene-LOC110682184	30.93	30	25.49	18.4	16	16.95	1575	1578	1347	1016	870	971	0.45	-1.152	2.28564e-24	2.85142e-23	down	NW_018742244.1	3265177	3267272	-	LOC110682184	GO:0009507,chloroplast; GO:0005739,mitochondrion; GO:0003690,double-stranded DNA binding; GO:0003723,RNA binding; GO:0006353,DNA-templated transcription, termination; GO:0006355,regulation of transcription, DNA-templated; GO:0008033,tRNA processing	K15032 mTERF domain-containing protein, mitochondrial | (RefSeq) transcription termination factor MTERF6, chloroplastic/mitochondrial-like (A)	Mitochondrial transcription termination factor, mTERF	transcription termination factor MTERF6, chloroplastic/mitochondrial-like [Chenopodium quinoa]	RecName: Full=Transcription termination factor MTERF6, chloroplastic/mitochondrial {ECO:0000305}; AltName: Full=Mitochondrial transcription termination factor 6 {ECO:0000303|PubMed:23087700}; AltName: Full=Protein PIGMENT DEFECTIVE 191 {ECO:0000305}; Flags: Precursor;	SubName: Full=Uncharacterized protein {ECO:0000313|EMBL:KNA22834.1};	mTERF
gene-LOC110682187	0	0.32	0.11	47.43	41.64	25.09	0	6	2	944	816	518	204.258	7.674	2.54461e-27	3.63897e-26	up	NW_018743574.1	4355024	4356455	-	LOC110682187	--	--	--	--	--	--	--
gene-LOC110682196	17.59	17.63	16.99	59.29	65.39	48.67	568	588	569	2076	2254	1768	2.513	1.329	2.06419e-27	2.96171e-26	up	NW_018743574.1	4603229	4604226	+	LOC110682196	GO:0009507,chloroplast; GO:0005783,endoplasmic reticulum; GO:0016020,membrane; GO:0009579,thylakoid	--	--	PLAT domain-containing protein 3-like [Chenopodium quinoa]	RecName: Full=PLAT domain-containing protein 2 {ECO:0000305}; Short=AtPLAT2 {ECO:0000303|PubMed:25396746}; Short=PLAT domain protein 2 {ECO:0000303|PubMed:25396746}; Flags: Precursor;	SubName: Full=Uncharacterized protein {ECO:0000313|EMBL:KNA03099.1};	Embryo-specific protein 3, (ATS3)
gene-LOC110682199	22.49	25.59	27.77	15.26	13.61	16.63	924	1086	1184	680	597	769	0.455	-1.137	6.20252e-19	5.8034e-18	down	NW_018743574.1	4625926	4629041	+	LOC110682199	GO:0016592,mediator complex; GO:0006355,regulation of transcription, DNA-templated; GO:0006351,transcription, DNA-templated	--	--	mediator of RNA polymerase II transcription subunit 30-like [Chenopodium quinoa]	RecName: Full=Mediator of RNA polymerase II transcription subunit 30;	SubName: Full=Uncharacterized protein {ECO:0000313|EMBL:KNA17618.1};	HAUS augmin-like complex subunit 3
gene-LOC110682202	0.13	0.11	0.18	0.67	1.67	0.66	9	8	13	51	125	52	5.428	2.44	2.42624e-05	7.70069e-05	up	NW_018743574.1	4670954	4673486	+	LOC110682202	GO:0016021,integral component of membrane; GO:0055085,transmembrane transport	--	Sugar transporter/spinster transmembrane protein	uncharacterized protein LOC110682202 [Chenopodium quinoa]	--	SubName: Full=Uncharacterized protein {ECO:0000313|EMBL:KNA16716.1};	Protein of unknown function (DUF3767)
gene-LOC110682203	1.65	2.84	2.41	7.86	8.99	8.11	110	196	167	569	641	609	2.744	1.456	1.90004e-13	1.26016e-12	up	NW_018743574.1	4674770	4676642	+	LOC110682203	GO:0016021,integral component of membrane	--	--	uncharacterized protein LOC110682203 [Chenopodium quinoa]	--	SubName: Full=Uncharacterized protein {ECO:0000313|EMBL:KNA16715.1};	--
gene-LOC110682205	13.65	58.19	20.41	6.49	2.31	5.21	642	2827	996	331	116	276	0.116	-3.106	2.58256e-05	8.1676e-05	down	NW_018743574.1	4700081	4702352	-	LOC110682205	GO:0048046,apoplast; GO:0005829,cytosol; GO:0016020,membrane; GO:0005634,nucleus; GO:0009579,thylakoid; GO:0005509,calcium ion binding; GO:0005544,calcium-dependent phospholipid binding; GO:0015774,polysaccharide transport; GO:0009409,response to cold; GO:0009408,response to heat; GO:0009651,response to salt stress; GO:0009414,response to water deprivation	K17098 annexin D | (RefSeq) annexin D2-like (A)	Annexin	annexin D2-like [Chenopodium quinoa]	RecName: Full=Annexin D2; AltName: Full=AnnAt2;	RecName: Full=Annexin {ECO:0000256|RuleBase:RU003540};	D-lactate dehydrogenase, membrane binding
gene-LOC110682215	15.18	15.6	14.26	9.8	8.58	10.11	1765	1874	1721	1236	1065	1323	0.479	-1.061	2.09292e-25	2.738e-24	down	NW_018742244.1	3282302	3302932	-	LOC110682215	GO:0005794,Golgi apparatus; GO:0016020,membrane; GO:0005634,nucleus; GO:0005886,plasma membrane; GO:0005524,ATP binding; GO:0009882,blue light photoreceptor activity; GO:0010181,FMN binding; GO:0042802,identical protein binding; GO:0016301,kinase activity; GO:0000155,phosphorelay sensor kinase activity; GO:0004674,protein serine/threonine kinase activity; GO:0009902,chloroplast relocation; GO:000…	K20715 phototropin [EC:2.7.11.1] | (RefSeq) phototropin-2-like (A)	--	phototropin-2-like [Chenopodium quinoa]	RecName: Full=Phototropin-2; EC=2.7.11.1; AltName: Full=Defective in chloroplast avoidance protein 1; AltName: Full=Non-phototropic hypocotyl 1-like protein 1; Short=AtKin7; Short=NPH1-like protein 1;	SubName: Full=Putative LOV domain-containing protein {ECO:0000313|EMBL:AML76442.1};	Kinase-like
gene-LOC110682228	9.37	7.1	5.13	26.53	35.55	32.99	424	332	241	1302	1718	1680	3.331	1.736	9.74979e-22	1.05647e-20	up	NW_018743574.1	4868755	4870880	-	LOC110682228	--	--	--	gibberellin-regulated protein 14-like [Chenopodium quinoa]	--	--	Gibberellin regulated protein
gene-LOC110682249	1.04	1.41	1.57	5.67	3.83	4.48	66	92	103	389	259	319	2.635	1.398	2.7288e-08	1.19182e-07	up	NW_018743574.1	5075063	5076838	+	LOC110682249	GO:0005634,nucleus; GO:0003700,DNA-binding transcription factor activity; GO:0046872,metal ion binding; GO:0044212,transcription regulatory region DNA binding; GO:0006355,regulation of transcription, DNA-templated; GO:0048364,root development; GO:0006351,transcription, DNA-templated	--	--	dof zinc finger protein DOF4.7-like [Chenopodium quinoa]	RecName: Full=Dof zinc finger protein DOF5.3; Short=AtDOF5.3;	SubName: Full=Uncharacterized protein {ECO:0000313|EMBL:KNA14509.1};	Dof domain, zinc finger
gene-LOC110682250	2.75	3.47	3.26	16.69	27.07	24.53	207	270	255	1363	2176	2078	5.462	2.449	4.18836e-48	1.33774e-46	up	NW_018743574.1	5094688	5098029	-	LOC110682250	GO:0005615,extracellular space; GO:0005507,copper ion binding; GO:0016491,oxidoreductase activity	K19791 iron transport multicopper oxidase | (RefSeq) L-ascorbate oxidase homolog (A)	Multicopper oxidases	L-ascorbate oxidase homolog [Chenopodium quinoa]	RecName: Full=L-ascorbate oxidase homolog; EC=1.10.3.-; AltName: Full=Pollen-specific protein NTP303; Flags: Precursor;	SubName: Full=L-ascorbate oxidase-like protein {ECO:0000313|EMBL:EXB37211.1};	Multicopper oxidase
gene-LOC110682255	0.66	0.58	0.27	1.62	1.39	1.83	61	56	26	164	138	192	2.439	1.286	0.000287016	0.000787412	up	NW_018743574.1	5151189	5155324	-	LOC110682255	GO:0043231,intracellular membrane-bounded organelle; GO:0004519,endonuclease activity; GO:0003723,RNA binding; GO:0008270,zinc ion binding; GO:0009451,RNA modification	K23541 Ca2+/H+ antiporter, TMEM165/GDT1 family | (RefSeq) pentatricopeptide repeat-containing protein At4g21065-like (A)	FOG: PPR repeat	pentatricopeptide repeat-containing protein At4g37170-like [Chenopodium quinoa]	RecName: Full=Pentatricopeptide repeat-containing protein At4g37170;	SubName: Full=Uncharacterized protein {ECO:0000313|EMBL:KNA17414.1}; Flags: Fragment;	Tetratricopeptide repeat
gene-LOC110682267	0.33	0.09	0.2	0	0	0.04	14	4	9	0	0	2	0.051	-4.28	0.00802135	0.0170111	down	NW_018743574.1	5258826	5262099	+	LOC110682267	GO:0005829,cytosol; GO:0016791,phosphatase activity	K15634 probable phosphoglycerate mutase [EC:5.4.2.12] | (RefSeq) phosphoglycerate mutase-like protein 4 isoform X1 (A)	Phosphoglycerate mutase	phosphoglycerate mutase-like protein 4 isoform X2 [Chenopodium quinoa]	RecName: Full=Phosphoglycerate mutase-like protein 4 {ECO:0000305};	SubName: Full=Uncharacterized protein {ECO:0000313|EMBL:KNA24192.1};	Histidine phosphatase superfamily (branch 1)
gene-LOC110682272	2.11	2.01	1.48	7.32	7.55	6.93	143	141	104	538	547	529	2.949	1.56	6.95429e-16	5.45929e-15	up	NW_018742244.1	3331501	3336044	-	LOC110682272	GO:0043190,ATP-binding cassette (ABC) transporter complex; GO:0009507,chloroplast; GO:0009941,chloroplast envelope; GO:0009706,chloroplast inner membrane; GO:0009707,chloroplast outer membrane; GO:0005319,lipid transporter activity; GO:0006869,lipid transport	--	--	protein TRIGALACTOSYLDIACYLGLYCEROL 1, chloroplastic-like [Chenopodium quinoa]	RecName: Full=Protein TRIGALACTOSYLDIACYLGLYCEROL 1, chloroplastic {ECO:0000303|PubMed:12743031}; AltName: Full=ABC transporter I family member 14 {ECO:0000303|PubMed:18299247}; Short=ABC transporter ABCI.14 {ECO:0000303|PubMed:18299247}; Short=AtABCI14 {ECO:0000303|PubMed:18299247}; Flags: Precursor;	SubName: Full=Uncharacterized protein {ECO:0000313|EMBL:KNA23127.1};	Permease MlaE
gene-LOC110682274	6.71	8.25	9.09	30.94	27.94	29.63	626	795	880	3130	2783	3110	2.788	1.479	8.76859e-40	2.08003e-38	up	NW_018743574.1	5295587	5301536	+	LOC110682274	GO:0005524,ATP binding; GO:0004674,protein serine/threonine kinase activity	K00924 kinase [EC:2.7.1.-] | (RefSeq) CDPK-related kinase 5-like (A)	Ca2+/calmodulin-dependent protein kinase, EF-Hand protein superfamily	CDPK-related kinase 5-like [Chenopodium quinoa]	RecName: Full=CDPK-related protein kinase; EC=2.7.11.1; AltName: Full=PK421;	SubName: Full=Uncharacterized protein {ECO:0000313|EMBL:KNA08410.1};	Phosphotransferase enzyme family
gene-LOC110682275	0.35	0.23	0.05	1.11	0.91	1.18	50	34	7	170	138	188	3.827	1.936	2.82936e-05	8.9047e-05	up	NW_018743574.1	5307175	5313543	+	LOC110682275	GO:0003677,DNA binding; GO:0046872,metal ion binding	--	--	uncharacterized protein LOC110682275 isoform X1 [Chenopodium quinoa]	RecName: Full=Zinc finger CCCH domain-containing protein 62; Short=OsC3H62;	SubName: Full=Uncharacterized protein {ECO:0000313|EMBL:KNA07500.1};	SAP domain
gene-LOC110682281	0.29	0.42	0.45	0.92	1.18	1.09	26	39	42	89	113	110	2.078	1.055	0.00500274	0.011054	up	NW_018743574.1	5413281	5419655	-	LOC110682281	GO:0016021,integral component of membrane; GO:0008146,sulfotransferase activity	--	--	uncharacterized protein LOC110682281 [Chenopodium quinoa]	--	RecName: Full=Sulfotransferase {ECO:0000256|RuleBase:RU361155}; EC=2.8.2.- {ECO:0000256|RuleBase:RU361155};	Sulfotransferase family
gene-LOC110682283	0.95	0.85	0.61	3.72	3.96	3.31	89	82	59	379	397	350	3.471	1.795	2.90318e-14	2.04365e-13	up	NW_018743574.1	5425589	5429254	+	LOC110682283	--	--	--	--	--	--	--
gene-LOC110682286	3.01	4.2	5.21	11.13	12.76	11.91	107	154	192	429	484	476	2.185	1.128	1.19358e-07	4.89251e-07	up	NW_018743574.1	5456236	5459119	+	LOC110682286	GO:0005737,cytoplasm; GO:0016020,membrane; GO:0047372,acylglycerol lipase activity; GO:0004620,phospholipase activity; GO:0006952,defense response; GO:0016042,lipid catabolic process; GO:0009737,response to abscisic acid	--	Ca2+-independent phospholipase A2	patatin-like protein 5 [Chenopodium quinoa]	RecName: Full=Patatin-like protein 3; Short=AtPLP3; EC=3.1.1.-; AltName: Full=Patatin-related phospholipase A IIbeta; Short=pPLAIIb; AltName: Full=Phospholipase A IVC; Short=AtPLAIVC;	RecName: Full=Patatin {ECO:0000256|RuleBase:RU361262}; EC=3.1.1.- {ECO:0000256|RuleBase:RU361262};	Patatin-like phospholipase
gene-LOC110682288	11.24	10.58	10.03	6.01	7.14	6.95	836	813	774	485	567	582	0.478	-1.065	6.95465e-16	5.45929e-15	down	NW_018743574.1	5497040	5499782	+	LOC110682288	GO:0005654,nucleoplasm; GO:0004861,cyclin-dependent protein serine/threonine kinase inhibitor activity; GO:0007050,cell cycle arrest	--	--	cyclin-dependent kinase inhibitor 1-like [Chenopodium quinoa]	RecName: Full=Cyclin-dependent kinase inhibitor 3; AltName: Full=Inhibitor/interactor of CDK protein 6; AltName: Full=KIP-related protein 3;	RecName: Full=Cyclin-dependent kinase inhibitor {ECO:0000256|PIRNR:PIRNR017811};	Rifin
gene-LOC110682289	0.81	0.68	0.74	4.46	3.96	1.92	65	57	62	390	341	174	3.498	1.806	6.46631e-09	3.00099e-08	up	NW_018743574.1	5544785	5549620	-	LOC110682289	GO:0016021,integral component of membrane; GO:0005886,plasma membrane	--	--	uncharacterized membrane protein At3g27390-like [Chenopodium quinoa]	RecName: Full=Uncharacterized membrane protein At3g27390;	SubName: Full=Uncharacterized protein {ECO:0000313|EMBL:KNA03843.1}; Flags: Fragment;	--
gene-LOC110682290	0.13	0.05	0	0.97	0.45	0.09	10	4	0	83	38	8	6.469	2.694	0.00467083	0.0103815	up	NW_018743574.1	5553192	5557478	+	LOC110682290	GO:0005634,nucleus; GO:0003677,DNA binding; GO:0006355,regulation of transcription, DNA-templated; GO:0006351,transcription, DNA-templated	--	--	B3 domain-containing protein Os01g0234100-like [Chenopodium quinoa]	RecName: Full=B3 domain-containing protein Os01g0234100;	SubName: Full=Uncharacterized protein {ECO:0000313|EMBL:KNA10957.1};	B3 DNA binding domain
gene-LOC110682291	19.85	19.93	18.18	6.56	5.8	4.57	1247	1293	1185	447	389	323	0.221	-2.178	2.95448e-57	1.2888e-55	down	NW_018743574.1	5558789	5562807	+	LOC110682291	GO:0005634,nucleus; GO:0003677,DNA binding; GO:0006355,regulation of transcription, DNA-templated; GO:0006351,transcription, DNA-templated	--	--	B3 domain-containing protein Os01g0234100-like [Chenopodium quinoa]	RecName: Full=B3 domain-containing protein Os01g0234100;	SubName: Full=Uncharacterized protein {ECO:0000313|EMBL:KNA12124.1};	B3 DNA binding domain
gene-LOC110682293	0	0.2	0	0.4	0.84	0.28	0	12	0	25	52	18	5.785	2.532	0.0178716	0.0350459	up	NW_018743574.1	5571539	5573319	-	LOC110682293	--	--	--	uncharacterized protein LOC110682293 [Chenopodium quinoa]	--	SubName: Full=Uncharacterized protein {ECO:0000313|EMBL:KMS95977.1};	--
gene-LOC110682295	0.75	0.92	0.58	4.01	2.76	3.58	30	38	24	174	118	161	3.492	1.804	3.82267e-07	1.48809e-06	up	NW_018743574.1	5588838	5590166	+	LOC110682295	GO:0016021,integral component of membrane; GO:0008285,negative regulation of cell proliferation	--	--	protein PLANT CADMIUM RESISTANCE 2-like [Chenopodium quinoa]	RecName: Full=Cell number regulator 1; AltName: Full=ZmCNR01;	SubName: Full=Uncharacterized protein {ECO:0000313|EMBL:KMS95976.1};	PLAC8 family
gene-LOC110682298	9.37	9.25	8.43	29.03	27.13	28.1	2674	2728	2495	8984	8266	9024	2.359	1.238	1.16962e-59	5.43658e-58	up	NW_018743574.1	5637284	5647048	+	LOC110682298	--	--	--	uncharacterized protein LOC110682298 isoform X1 [Chenopodium quinoa]	--	SubName: Full=Uncharacterized protein {ECO:0000313|EMBL:CAN81687.1};	--
gene-LOC110682301	1.55	3.09	2.58	12.84	17.59	14.16	115	237	199	1034	1395	1183	4.689	2.229	1.34753e-29	2.10204e-28	up	NW_018743574.1	5670373	5676049	-	LOC110682301	GO:0016021,integral component of membrane; GO:0010295,(+)-abscisic acid 8'-hydroxylase activity; GO:0020037,heme binding; GO:0005506,iron ion binding; GO:0046345,abscisic acid catabolic process; GO:0016132,brassinosteroid biosynthetic process; GO:0010268,brassinosteroid homeostasis; GO:0007275,multicellular organism development; GO:0016125,sterol metabolic process	K09843 (+)-abscisic acid 8'-hydroxylase [EC:1.14.14.137] | (RefSeq) abscisic acid 8'-hydroxylase 4-like (A)	Cytochrome P450 CYP4/CYP19/CYP26 subfamilies	abscisic acid 8'-hydroxylase 4-like [Chenopodium quinoa]	RecName: Full=Abscisic acid 8'-hydroxylase 4; Short=ABA 8'-hydroxylase 4; EC=1.14.13.93; AltName: Full=Cytochrome P450 707A4;	SubName: Full=Uncharacterized protein {ECO:0000313|EMBL:KMS95967.1};	Cytochrome P450
gene-LOC110682303	0.27	0.1	0.05	0.91	0.92	1.13	10	4	2	37	37	48	5.347	2.419	0.0011207	0.00279784	up	NW_018743574.1	5687554	5689161	-	LOC110682303	GO:0009507,chloroplast; GO:0009941,chloroplast envelope; GO:0009570,chloroplast stroma; GO:0009535,chloroplast thylakoid membrane; GO:0005737,cytoplasm; GO:0005829,cytosol; GO:0005739,mitochondrion; GO:0051743,red chlorophyll catabolite reductase activity; GO:0015996,chlorophyll catabolic process; GO:0009814,defense response, incompatible interaction; GO:0010363,regulation of plant-type hypersens…	K13545 red chlorophyll catabolite reductase [EC:1.3.7.12] | (RefSeq) red chlorophyll catabolite reductase, chloroplastic-like (A)	--	red chlorophyll catabolite reductase, chloroplastic-like [Chenopodium quinoa]	RecName: Full=Red chlorophyll catabolite reductase, chloroplastic; Short=AtRCCR; Short=RCC reductase; EC=1.3.7.12 {ECO:0000269|PubMed:10743659}; AltName: Full=Accelerated cell death protein 2; Flags: Precursor;	SubName: Full=Uncharacterized protein {ECO:0000313|EMBL:KNA03403.1};	Red chlorophyll catabolite reductase (RCC reductase)
gene-LOC110682306	0.36	0.41	0.78	2.08	3.13	1.5	28	33	64	178	263	133	3.284	1.715	5.59298e-06	1.92375e-05	up	NW_018742244.1	3370891	3373100	+	LOC110682306	GO:0004842,ubiquitin-protein transferase activity	--	--	U-box domain-containing protein 26-like [Chenopodium quinoa]	RecName: Full=U-box domain-containing protein 26; EC=2.3.2.27; AltName: Full=Plant U-box protein 26; AltName: Full=RING-type E3 ubiquitin transferase PUB26 {ECO:0000305};	RecName: Full=RING-type E3 ubiquitin transferase {ECO:0000256|SAAS:SAAS00702733}; EC=2.3.2.27 {ECO:0000256|SAAS:SAAS00702733};	Armadillo/beta-catenin-like repeat
gene-LOC110682307	5.91	6.28	4.99	25.67	24.28	25.47	387	425	339	1824	1699	1878	3.329	1.735	1.77194e-47	5.55932e-46	up	NW_018743574.1	5734920	5736758	+	LOC110682307	--	--	--	uncharacterized protein LOC110682307 [Chenopodium quinoa]	--	SubName: Full=Uncharacterized protein {ECO:0000313|EMBL:KNA15187.1};	--
gene-LOC110682308	11.55	10.27	11.6	6.94	7	6.77	1106	1016	1152	721	716	729	0.469	-1.092	2.4559e-21	2.61253e-20	down	NW_018743574.1	5741523	5748371	-	LOC110682308	GO:0009535,chloroplast thylakoid membrane; GO:0071949,FAD binding; GO:0009540,zeaxanthin epoxidase [overall] activity; GO:0009688,abscisic acid biosynthetic process	K09838 zeaxanthin epoxidase [EC:1.14.15.21] | (RefSeq) zeaxanthin epoxidase, chloroplastic-like isoform X1 (A)	Kynurenine 3-monooxygenase and related flavoprotein monooxygenases	zeaxanthin epoxidase, chloroplastic-like isoform X1 [Chenopodium quinoa]	RecName: Full=Zeaxanthin epoxidase, chloroplastic {ECO:0000255|PIRNR:PIRNR036989}; EC=1.14.15.21 {ECO:0000269|PubMed:8521963}; Flags: Precursor;	RecName: Full=Zeaxanthin epoxidase, chloroplastic {ECO:0000256|PIRNR:PIRNR036989}; EC=1.14.15.21 {ECO:0000256|PIRNR:PIRNR036989};	FAD dependent oxidoreductase
gene-LOC110682315	0.16	0.29	0.16	0.58	0.9	0.7	10	18	10	38	58	48	2.705	1.435	0.0129444	0.0262468	up	NW_018743574.1	5839127	5844721	+	LOC110682315	GO:0046658,anchored component of plasma membrane; GO:0005886,plasma membrane; GO:0008081,phosphoric diester hydrolase activity; GO:0006629,lipid metabolic process	--	--	PI-PLC X domain-containing protein At5g67130-like [Chenopodium quinoa]	RecName: Full=PI-PLC X domain-containing protein At5g67130; Flags: Precursor;	SubName: Full=Uncharacterized protein {ECO:0000313|EMBL:KMS95399.1};	--
gene-LOC110682320	7.23	7.59	6.6	19.87	18.81	18.13	609	661	577	1816	1693	1719	2.009	1.007	1.23659e-20	1.2684e-19	up	NW_018743574.1	5873812	5901404	-	LOC110682320	GO:0004516,nicotinate phosphoribosyltransferase activity; GO:0004514,nicotinate-nucleotide diphosphorylase (carboxylating) activity; GO:0009435,NAD biosynthetic process; GO:0019358,nicotinate nucleotide salvage	K00763 nicotinate phosphoribosyltransferase [EC:6.3.4.21] | (RefSeq) nicotinate phosphoribosyltransferase 2-like isoform X1 (A)	Nicotinic acid phosphoribosyltransferase	nicotinate phosphoribosyltransferase 2-like isoform X1 [Chenopodium quinoa]	RecName: Full=Nicotinate phosphoribosyltransferase 2 {ECO:0000303|PubMed:18978034}; EC=6.3.4.21 {ECO:0000305};	SubName: Full=Uncharacterized protein {ECO:0000313|EMBL:KMS95402.1};	Nicotinate phosphoribosyltransferase (NAPRTase) family
gene-LOC110682324	1.28	1.52	1.84	0.69	0.63	0.79	53	65	79	31	28	37	0.346	-1.53	0.00019462	0.000546855	down	NW_018743574.1	5927725	5929741	+	LOC110682324	--	K10268 F-box and leucine-rich repeat protein 2/20 | (RefSeq) F-box/LRR-repeat protein 2-like (A)	Leucine rich repeat proteins, some proteins contain F-box	F-box protein At5g67140-like [Chenopodium quinoa]	RecName: Full=F-box protein At5g67140;	SubName: Full=Uncharacterized protein {ECO:0000313|EMBL:KNA12048.1};	F-box domain
gene-LOC110682334	1.47	3.32	1.7	6.83	6.23	5.22	98	229	118	494	444	392	2.139	1.097	2.27179e-05	7.23877e-05	up	NW_018743574.1	6163000	6164986	+	LOC110682334	GO:0016020,membrane; GO:0046872,metal ion binding; GO:0050832,defense response to fungus; GO:0009620,response to fungus	K14011 UBX domain-containing protein 6 | (RefSeq) plant UBX domain-containing protein 2-like (A)	Predicted ubiquitin regulatory protein	plant UBX domain-containing protein 2-like [Chenopodium quinoa]	RecName: Full=Plant UBX domain-containing protein 2 {ECO:0000303|Ref.8}; Short=PUX2 {ECO:0000303|Ref.8}; AltName: Full=AtPUB3 {ECO:0000303|PubMed:11587532}; AltName: Full=CDC48-interacting UBX-domain protein 2 {ECO:0000312|EMBL:AAS78924.1};	SubName: Full=Uncharacterized protein {ECO:0000313|EMBL:KNA03592.1};	UBX domain
gene-LOC110682337	158.07	180.77	189.49	103.7	98.32	98.86	5300	6261	6593	3771	3520	3730	0.431	-1.213	6.06395e-51	2.17355e-49	down	NW_018743574.1	6196177	6199576	-	LOC110682337	GO:0005737,cytoplasm; GO:0005634,nucleus; GO:0005524,ATP binding; GO:0016874,ligase activity; GO:0019789,SUMO transferase activity; GO:0009793,embryo development ending in seed dormancy; GO:0016925,protein sumoylation; GO:0009737,response to abscisic acid	K10577 ubiquitin-conjugating enzyme E2 I | (RefSeq) SUMO-conjugating enzyme SCE1-like (A)	Ubiquitin-protein ligase	SUMO-conjugating enzyme SCE1-like [Chenopodium quinoa]	RecName: Full=SUMO-conjugating enzyme SCE1; EC=2.3.2.-; AltName: Full=Protein EMBRYO DEFECTIVE 1637; AltName: Full=Protein hus5 homolog; AltName: Full=SUMO-conjugating enzyme 1; Short=AtSCE1;	SubName: Full=Uncharacterized protein {ECO:0000313|EMBL:KNA14037.1};	Ubiquitin-conjugating enzyme
gene-LOC110682338	2.79	2.11	1.58	5.57	5.77	6.04	261	204	154	566	577	636	2.03	1.021	3.76554e-07	1.46658e-06	up	NW_018743574.1	6201734	6207331	-	LOC110682338	GO:0016021,integral component of membrane; GO:0005886,plasma membrane; GO:0005524,ATP binding; GO:0004672,protein kinase activity	K13415 protein brassinosteroid insensitive 1 [EC:2.7.10.1 2.7.11.1] | (RefSeq) systemin receptor SR160-like (A)	--	probable inactive receptor kinase At5g67200 [Chenopodium quinoa]	RecName: Full=Probable inactive receptor kinase At5g67200; Flags: Precursor;	SubName: Full=Uncharacterized protein {ECO:0000313|EMBL:KNA04428.1};	Leucine Rich repeats (2 copies)
gene-LOC110682339	0.3	0.67	0.46	0.28	0.22	0.18	18	41	28	18	14	12	0.362	-1.466	0.0186316	0.0363953	down	NW_018743574.1	6210408	6214540	+	LOC110682339	GO:0051213,dioxygenase activity; GO:0046872,metal ion binding; GO:0009267,cellular response to starvation	K04124 gibberellin 3beta-dioxygenase [EC:1.14.11.15] | (RefSeq) gibberellin 3-beta-dioxygenase 1-like (A)	Iron/ascorbate family oxidoreductases	probable 2-oxoglutarate-dependent dioxygenase At3g50210 isoform X1 [Chenopodium quinoa]	RecName: Full=Probable 2-oxoglutarate-dependent dioxygenase At3g50210; EC=1.14.11.-;	SubName: Full=Uncharacterized protein {ECO:0000313|EMBL:KNA24358.1};	2OG-Fe(II) oxygenase superfamily
gene-LOC110682344	4.44	5.95	4.57	20.91	20.13	18.75	385	533	411	1966	1863	1829	3.03	1.599	1.19557e-37	2.58883e-36	up	NW_018743574.1	6270513	6276762	+	LOC110682344	GO:0005794,Golgi apparatus; GO:0000139,Golgi membrane; GO:0016021,integral component of membrane; GO:0015018,galactosylgalactosylxylosylprotein 3-beta-glucuronosyltransferase activity; GO:0042285,xylosyltransferase activity; GO:0071555,cell wall organization; GO:0010417,glucuronoxylan biosynthetic process; GO:0009834,plant-type secondary cell wall biogenesis	K20871 putative beta-1,4-xylosyltransferase IRX14 [EC:2.4.2.-] | (RefSeq) probable beta-1,4-xylosyltransferase IRX14 (A)	Beta-1,3-glucuronyltransferase B3GAT1/SQV-8	probable beta-1,4-xylosyltransferase IRX14 [Chenopodium quinoa]	RecName: Full=Probable beta-1,4-xylosyltransferase IRX14H; EC=2.4.2.-; AltName: Full=Protein IRREGULAR XYLEM 14 homolog; AltName: Full=Xylan xylosyltransferase IRX14H;	RecName: Full=Glycosyltransferases {ECO:0000256|RuleBase:RU363127}; EC=2.4.-.- {ECO:0000256|RuleBase:RU363127};	Glycosyltransferase family 43
gene-LOC110682347	1.05	1.3	1.57	5.23	4.98	4.94	80	102	124	431	404	423	2.924	1.548	3.47523e-13	2.25916e-12	up	NW_018743574.1	6293066	6316755	+	LOC110682347	GO:0005829,cytosol; GO:0070300,phosphatidic acid binding; GO:0052866,phosphatidylinositol phosphate phosphatase activity; GO:0016314,phosphatidylinositol-3,4,5-trisphosphate 3-phosphatase activity; GO:0004725,protein tyrosine phosphatase activity; GO:0008138,protein tyrosine/serine/threonine phosphatase activity; GO:0035335,peptidyl-tyrosine dephosphorylation; GO:0046856,phosphatidylinositol deph…	K01110 phosphatidylinositol-3,4,5-trisphosphate 3-phosphatase and dual-specificity protein phosphatase PTEN [EC:3.1.3.16 3.1.3.48 3.1.3.67] | (RefSeq) phosphatidylinositol 3,4,5-trisphosphate 3-phosphatase and protein-tyrosine-phosphatase PTEN2A-like (A)	Clathrin coat dissociation kinase GAK/PTEN/Auxilin and related tyrosine phosphatases	phosphatidylinositol 3,4,5-trisphosphate 3-phosphatase and protein-tyrosine-phosphatase PTEN2A-like [Chenopodium quinoa]	RecName: Full=Phosphatidylinositol 3,4,5-trisphosphate 3-phosphatase and protein-tyrosine-phosphatase PTEN2A {ECO:0000305}; EC=3.1.3.48 {ECO:0000255|PROSITE-ProRule:PRU10044, ECO:0000269|PubMed:21864294}; EC=3.1.3.67 {ECO:0000269|PubMed:21864294}; AltName: Full=Protein PHOSPHATASE AND TENSIN HOMOLOG 2-a {ECO:0000303|PubMed:21864294}; Short=AtPTEN2 {ECO:0000303|PubMed:12368500}; Short=AtPTEN2a {EC…	SubName: Full=Uncharacterized protein {ECO:0000313|EMBL:KNA20836.1};	Protein-tyrosine phosphatase
gene-LOC110682348	21.42	23.16	23.54	13.08	12.07	11.4	1406	1570	1603	931	846	842	0.406	-1.299	1.59546e-36	3.31839e-35	down	NW_018743574.1	6316979	6334191	-	LOC110682348	GO:0016592,mediator complex; GO:0004527,exonuclease activity; GO:0003723,RNA binding; GO:0006355,regulation of transcription, DNA-templated; GO:0006351,transcription, DNA-templated	K14570 RNA exonuclease 1 [EC:3.1.-.-] | (RefSeq) small RNA degrading nuclease 1-like (A)	3'-5' exonuclease	small RNA degrading nuclease 1-like [Chenopodium quinoa]	RecName: Full=Small RNA degrading nuclease 3; EC=3.1.-.-;	SubName: Full=Uncharacterized protein {ECO:0000313|EMBL:KNA20837.1};	3'-5' exonuclease
gene-LOC110682350	0.15	0.23	0.09	0.03	0	0	10	16	6	2	0	0	0.044	-4.49	0.00346048	0.00787961	down	NW_018743574.1	6386409	6389028	+	LOC110682350	GO:0005634,nucleus; GO:0051301,cell division; GO:0000082,G1/S transition of mitotic cell cycle; GO:0010444,guard mother cell differentiation; GO:0009735,response to cytokinin; GO:0009744,response to sucrose; GO:0048316,seed development	K14505 cyclin D3, plant | (RefSeq) cyclin-D3-1-like (A)	G1/S-specific cyclin D	cyclin-D3-1-like [Chenopodium quinoa]	RecName: Full=Cyclin-D3-1; AltName: Full=Cyclin-delta-3; Short=Cyclin-d3; AltName: Full=G1/S-specific cyclin-D3-1; Short=CycD3;1;	SubName: Full=Cyclin D3 {ECO:0000313|EMBL:CAA09769.1}; Flags: Fragment;	Cyclin, C-terminal domain
gene-LOC110682351	0	0.06	0	0.59	0.66	0.76	0	2	0	20	22	27	24.66	4.624	0.000708699	0.00182693	up	NW_018743574.1	6389116	6390879	-	LOC110682351	GO:0005794,Golgi apparatus; GO:0005525,GTP binding; GO:0015031,protein transport; GO:0007264,small GTPase mediated signal transduction; GO:0016192,vesicle-mediated transport	K07937 ADP-ribosylation factor 1 | (RefSeq) ADP-ribosylation factor 1-like (A)	GTP-binding ADP-ribosylation factor Arf1	ADP-ribosylation factor 1-like [Chenopodium quinoa]	RecName: Full=ADP-ribosylation factor 1; AltName: Full=13 kDa cold-induced protein;	SubName: Full=Uncharacterized protein {ECO:0000313|EMBL:KCW59481.1};	6-phosphofructo-2-kinase
gene-LOC110682353	0.06	0.14	0.08	0.58	0.29	0.48	4	10	6	44	22	38	3.704	1.889	0.00948494	0.0198069	up	NW_018743574.1	6392798	6396638	-	LOC110682353	GO:0005618,cell wall; GO:0005874,microtubule; GO:0005730,nucleolus; GO:0005634,nucleus; GO:0009524,phragmoplast; GO:0005819,spindle; GO:0008017,microtubule binding; GO:0007049,cell cycle; GO:0051301,cell division; GO:0030865,cortical cytoskeleton organization; GO:0009652,thigmotropism	K10436 microtubule-associated protein, RP/EB family | (RefSeq) microtubule-associated protein RP/EB family member 1C-like (A)	Microtubule-binding protein involved in cell cycle control	microtubule-associated protein RP/EB family member 1C-like [Chenopodium quinoa]	RecName: Full=Microtubule-associated protein RP/EB family member 1C; AltName: Full=APC-binding protein EB1C; AltName: Full=End-binding protein 1C; Short=AtEB1C; AltName: Full=Protein ATEB1 homolog 1; Short=AtEB1H1;	SubName: Full=Uncharacterized protein {ECO:0000313|EMBL:PIA27101.1};	Coiled-coil domain-containing protein 106
gene-LOC110682354	1.17	1.04	1.19	8.52	7.91	8.67	121	111	128	954	873	1008	5.581	2.48	5.67522e-54	2.25839e-52	up	NW_018743574.1	6400863	6406149	-	LOC110682354	GO:0016021,integral component of membrane; GO:0005524,ATP binding; GO:0004674,protein serine/threonine kinase activity	K13415 protein brassinosteroid insensitive 1 [EC:2.7.10.1 2.7.11.1] | (RefSeq) systemin receptor SR160-like (A)	--	probable LRR receptor-like serine/threonine-protein kinase At4g37250 [Chenopodium quinoa]	RecName: Full=Probable LRR receptor-like serine/threonine-protein kinase At4g37250; EC=2.7.11.1; Flags: Precursor;	SubName: Full=Uncharacterized protein {ECO:0000313|EMBL:KNA13278.1};	Adenovirus E3 region protein CR2
gene-LOC110682356	0.09	0.24	0.12	0	0	0	3	8	4	0	0	0	0.026	-5.246	0.0118199	0.0241768	down	NW_018743574.1	6427577	6429103	+	LOC110682356	--	--	--	uncharacterized protein LOC110724767 [Chenopodium quinoa]	--	SubName: Full=Uncharacterized protein {ECO:0000313|EMBL:KNA13174.1};	--
gene-LOC110682357	44.67	43.62	48.33	14.65	16.14	12.92	2965	2991	3329	1055	1144	965	0.242	-2.046	1.6209e-92	1.68565e-90	down	NW_018743574.1	6483174	6485849	-	LOC110682357	GO:0016491,oxidoreductase activity	--	Possible oxidoreductase	putative oxidoreductase TDA3 [Chenopodium quinoa]	--	SubName: Full=Uncharacterized protein {ECO:0000313|EMBL:KNA05926.1};	Putative NAD(P)-binding
gene-LOC110682360	42.31	38.21	44.03	28.03	27.3	23.91	2192	2045	2367	1575	1510	1394	0.481	-1.055	2.89438e-25	3.75749e-24	down	NW_018743574.1	6541425	6551648	-	LOC110682360	GO:0000123,histone acetyltransferase complex; GO:0006338,chromatin remodeling; GO:0016573,histone acetylation; GO:0006355,regulation of transcription, DNA-templated; GO:0006351,transcription, DNA-templated	K11339 mortality factor 4-like protein 1 | (RefSeq) protein MRG1-like isoform X1 (A)	Dosage compensation regulatory complex/histone acetyltransferase complex, subunit MSL-3/MRG15/EAF3, and related CHROMO domain-containing proteins	protein MRG1-like isoform X1 [Chenopodium quinoa]	RecName: Full=Protein MRG1 {ECO:0000303|PubMed:25211338}; AltName: Full=MRG family protein 1 {ECO:0000303|PubMed:25211338}; AltName: Full=Morf Related Gene 1 {ECO:0000303|PubMed:25211338};	SubName: Full=Uncharacterized protein {ECO:0000313|EMBL:KNA19774.1};	RNA binding activity-knot of a chromodomain
gene-LOC110682361	0.47	0.24	0.41	0.17	0.17	0.15	62	33	56	25	24	22	0.332	-1.591	0.00106853	0.00267805	down	NW_018742244.1	3411740	3416567	+	LOC110682361	GO:0016747,transferase activity, transferring acyl groups other than amino-acyl groups	K19747 BAHD acyltransferase [EC:2.3.1.-] | (RefSeq) BAHD acyltransferase DCR-like (A)	--	uncharacterized acetyltransferase At3g50280-like [Chenopodium quinoa]	RecName: Full=Uncharacterized acetyltransferase At3g50280; EC=2.3.1.-;	SubName: Full=Uncharacterized protein {ECO:0000313|EMBL:KNA08733.1};	Transferase family
gene-LOC110682374	1.91	1.84	1.99	0.93	1.06	1.19	195	194	211	103	115	137	0.419	-1.254	8.82932e-08	3.66733e-07	down	NW_018743574.1	6659991	6683583	+	LOC110682374	GO:0030154,cell differentiation; GO:0009908,flower development	--	--	FRIGIDA-like protein 3 isoform X1 [Chenopodium quinoa]	RecName: Full=FRIGIDA-like protein 3;	RecName: Full=FRIGIDA-like protein {ECO:0000256|RuleBase:RU364012};	Frigida-like protein
gene-LOC110682377	107.71	128.35	142.26	32.33	36.6	33.33	2464	3033	3377	802	894	858	0.205	-2.288	2.33042e-96	2.61154e-94	down	NW_018743574.1	6706573	6707809	-	LOC110682377	GO:0005576,extracellular region; GO:0009740,gibberellic acid mediated signaling pathway	--	--	peamaclein-like [Chenopodium quinoa]	RecName: Full=Gibberellin-regulated protein 8; AltName: Full=GAST1 protein homolog 8; Flags: Precursor;	SubName: Full=Uncharacterized protein {ECO:0000313|EMBL:KNA19372.1};	Gibberellin regulated protein
gene-LOC110682378	17.99	13.66	15.92	2.15	3	2.53	455	357	418	59	81	72	0.122	-3.035	3.19029e-43	8.58625e-42	down	NW_018743574.1	6704761	6706418	-	LOC110682378	--	--	--	peamaclein-like [Chenopodium quinoa]	RecName: Full=Peamaclein; AltName: Allergen=Pru p 7;	SubName: Full=Uncharacterized protein {ECO:0000313|EMBL:KNA19372.1};	Gibberellin regulated protein
gene-LOC110682390	287.05	269.27	242.16	40.9	39.89	72.42	5513	5342	4826	852	818	1565	0.146	-2.78	2.27692e-18	2.06213e-17	down	NW_018743574.1	6807755	6808293	-	LOC110682390	--	--	--	uncharacterized protein LOC110682390 [Chenopodium quinoa]	--	SubName: Full=Uncharacterized protein {ECO:0000313|EMBL:KNA18168.1};	Late embryogenesis abundant protein 18
gene-LOC110682399	2.38	2.17	2.33	7.72	8.19	8.38	175	165	178	616	644	694	2.674	1.419	5.2161e-18	4.62944e-17	up	NW_018743574.1	6880940	6887059	-	LOC110682399	GO:0016021,integral component of membrane; GO:0015098,molybdate ion transmembrane transporter activity	--	Predicted sugar transporter	molybdate-anion transporter-like [Chenopodium quinoa]	--	SubName: Full=Uncharacterized protein {ECO:0000313|EMBL:KNA21449.1};	Major Facilitator Superfamily
gene-LOC110682403	1.7	1.2	0.9	4.96	3.92	3.89	117	85	64	370	288	301	2.545	1.348	3.34717e-07	1.31018e-06	up	NW_018743574.1	6908080	6911610	+	LOC110682403	GO:0009507,chloroplast; GO:0003723,RNA binding	--	--	APO protein 1, chloroplastic-like isoform X1 [Chenopodium quinoa]	RecName: Full=APO protein 1, chloroplastic; AltName: Full=Accumulation of photosystem I protein 1; AltName: Full=Protein ACCUMULATION OF PHOTOSYSTEM ONE 1; Flags: Precursor;	SubName: Full=Uncharacterized protein {ECO:0000313|EMBL:KNA10055.1};	APO RNA-binding
gene-LOC110682409	0.25	0.09	0.19	0.68	1.38	0.98	18	7	14	53	106	79	4.312	2.108	7.68798e-05	0.00022871	up	NW_018743574.1	6981535	6984260	-	LOC110682409	--	--	--	uncharacterized protein LOC110682409 [Chenopodium quinoa]	--	SubName: Full=Uncharacterized protein {ECO:0000313|EMBL:KNA02750.1};	--
gene-LOC110682410	0.43	1.56	1.22	3.67	4.43	3.07	22	82	64	202	240	175	2.641	1.401	0.000138769	0.000398654	up	NW_018743574.1	6997162	6999821	+	LOC110682410	GO:0005576,extracellular region; GO:0020037,heme binding; GO:0046872,metal ion binding; GO:0004601,peroxidase activity; GO:0042744,hydrogen peroxide catabolic process; GO:0006979,response to oxidative stress	K00430 peroxidase [EC:1.11.1.7] | (RefSeq) peroxidase 50-like (A)	--	peroxidase 50-like [Chenopodium quinoa]	RecName: Full=Peroxidase 35; Short=Atperox P35; EC=1.11.1.7; AltName: Full=ATP21a; Flags: Precursor;	RecName: Full=Peroxidase {ECO:0000256|RuleBase:RU362060, ECO:0000256|SAAS:SAAS00709852}; EC=1.11.1.7 {ECO:0000256|RuleBase:RU362060, ECO:0000256|SAAS:SAAS00709852};	Peroxidase
gene-LOC110682415	3.01	2.97	2.57	12.39	14.52	15.84	140	143	124	626	722	830	3.793	1.923	3.91615e-27	5.54546e-26	up	NW_018743574.1	7027395	7028810	-	LOC110682415	--	K21994 LOB domain-containing protein 18 | (RefSeq) LOB domain-containing protein 19-like (A)	--	LOB domain-containing protein 38-like [Chenopodium quinoa]	RecName: Full=LOB domain-containing protein 39; AltName: Full=ASYMMETRIC LEAVES 2-like protein 41; Short=AS2-like protein 41;	SubName: Full=Uncharacterized protein {ECO:0000313|EMBL:KNA03355.1};	Lateral organ boundaries (LOB) domain
gene-LOC110682417	11.52	13.04	11.83	5.77	4.73	5.79	826	966	880	449	362	467	0.339	-1.559	1.83814e-31	3.09649e-30	down	NW_018742244.1	3508235	3516997	+	LOC110682417	--	--	--	uncharacterized protein LOC110682417 [Chenopodium quinoa]	--	SubName: Full=Uncharacterized protein {ECO:0000313|EMBL:KNA08321.1}; Flags: Fragment;	--
gene-LOC110682419	3.01	7.86	5.31	2.87	3.95	2.22	241	650	441	249	338	200	0.425	-1.234	5.36313e-06	1.84828e-05	down	NW_018743574.1	7131126	7134013	+	LOC110682419	GO:0008080,N-acetyltransferase activity; GO:0016747,transferase activity, transferring acyl groups other than amino-acyl groups; GO:0006473,protein acetylation	--	--	probable N-acetyltransferase HLS1 [Chenopodium quinoa]	RecName: Full=Probable N-acetyltransferase HLS1-like; EC=2.3.1.-;	SubName: Full=Uncharacterized protein {ECO:0000313|EMBL:KNA07929.1};	Acetyltransferase (GNAT) domain
gene-LOC110682422	2.42	2	2.37	11.35	10.5	10.57	331	283	336	1685	1534	1628	3.615	1.854	2.01742e-48	6.53451e-47	up	NW_018743574.1	7203319	7208074	+	LOC110682422	GO:0005618,cell wall; GO:0005737,cytoplasm; GO:0016021,integral component of membrane; GO:0005730,nucleolus; GO:0005634,nucleus; GO:0009524,phragmoplast; GO:0005886,plasma membrane; GO:0005819,spindle; GO:0003779,actin binding	--	Rho GTPase effector BNI1 and related formins	formin-like protein 6 [Chenopodium quinoa]	RecName: Full=Formin-like protein 6; Short=AtFH6; Short=AtFORMIN-6; Flags: Precursor;	RecName: Full=Formin-like protein {ECO:0000256|RuleBase:RU361260}; Flags: Fragment;	Holliday-junction resolvase-like of SPT6
gene-LOC110682427	0.92	1.38	0.8	3.39	4.24	4.04	131	204	118	525	647	649	2.863	1.517	3.77189e-13	2.44712e-12	up	NW_018743574.1	7248240	7254227	+	LOC110682427	GO:0005634,nucleus	K11492 condensin-2 complex subunit G2 | (RefSeq) uncharacterized protein LOC110682427 (A)	Uncharacterized conserved protein	uncharacterized protein LOC110682427 [Chenopodium quinoa]	--	SubName: Full=Uncharacterized protein {ECO:0000313|EMBL:KNA14010.1};	Nuclear condensing complex subunits, C-term domain
gene-LOC110682428	0.23	0.58	0.43	1.76	1.7	1.51	33	85	64	272	258	241	3.031	1.6	1.23114e-07	5.03958e-07	up	NW_018743574.1	7254395	7259778	-	LOC110682428	GO:0005783,endoplasmic reticulum; GO:0005789,endoplasmic reticulum membrane; GO:0005887,integral component of plasma membrane; GO:0016020,membrane; GO:0005886,plasma membrane; GO:0005524,ATP binding; GO:0015085,calcium ion transmembrane transporter activity; GO:0005388,calcium-transporting ATPase activity; GO:0005516,calmodulin binding; GO:0046872,metal ion binding; GO:0070588,calcium ion transme…	K01537 P-type Ca2+ transporter type 2C [EC:7.2.2.10] | (RefSeq) calcium-transporting ATPase 2, plasma membrane-type-like (A)	Calcium transporting ATPase	calcium-transporting ATPase 2, plasma membrane-type-like [Chenopodium quinoa]	RecName: Full=Calcium-transporting ATPase 2, plasma membrane-type; EC=3.6.3.8; AltName: Full=Ca(2+)-ATPase isoform 2;	RecName: Full=Calcium-transporting ATPase {ECO:0000256|RuleBase:RU361146}; EC=3.6.3.8 {ECO:0000256|RuleBase:RU361146};	haloacid dehalogenase-like hydrolase
gene-LOC110682438	0.58	0.52	0.3	1.34	1.61	1.26	70	65	37	176	207	171	2.283	1.191	0.000170355	0.000482813	up	NW_018743574.1	7316318	7319706	+	LOC110682438	GO:0005769,early endosome; GO:0005770,late endosome; GO:0005634,nucleus; GO:0055037,recycling endosome; GO:0003700,DNA-binding transcription factor activity; GO:0043565,sequence-specific DNA binding; GO:0008356,asymmetric cell division; GO:0055072,iron ion homeostasis; GO:0048366,leaf development; GO:0045930,negative regulation of mitotic cell cycle; GO:0009956,radial pattern formation; GO:003235…	K14494 DELLA protein | (RefSeq) DELLA protein GAI1-like (A)	--	protein SHORT-ROOT-like [Chenopodium quinoa]	RecName: Full=Protein SHORT-ROOT; Short=AtSHR; AltName: Full=GRAS family protein 26; Short=AtGRAS-26; AltName: Full=Protein SHOOT GRAVITROPISM 7;	SubName: Full=Uncharacterized protein {ECO:0000313|EMBL:KNA18321.1};	GRAS domain family
gene-LOC110682439	0.27	0.36	0.13	1.02	1.24	1.47	20	28	10	83	99	124	3.744	1.905	2.91269e-05	9.15007e-05	up	NW_018743574.1	7323099	7328208	-	LOC110682439	GO:0016021,integral component of membrane; GO:0004553,hydrolase activity, hydrolyzing O-glycosyl compounds; GO:0005975,carbohydrate metabolic process	--	--	uncharacterized protein LOC110682439 isoform X1 [Chenopodium quinoa]	--	SubName: Full=Uncharacterized protein {ECO:0000313|EMBL:KNA24060.1};	Glycosyl hydrolases family 43
gene-LOC110682441	9.98	9.62	10.23	3.67	3.89	3.6	985	980	1047	393	410	400	0.283	-1.819	2.27626e-50	7.93295e-49	down	NW_018743574.1	7353685	7377703	+	LOC110682441	GO:0009507,chloroplast; GO:0004519,endonuclease activity; GO:0003723,RNA binding; GO:0009658,chloroplast organization; GO:0009451,RNA modification; GO:0042793,plastid transcription	K17710 pentatricopeptide repeat domain-containing protein 1 | (RefSeq) pentatricopeptide repeat-containing protein At2g18940, chloroplastic-like (A)	FOG: PPR repeat	pentatricopeptide repeat-containing protein At5g67570, chloroplastic-like [Chenopodium quinoa]	RecName: Full=Pentatricopeptide repeat-containing protein At5g67570, chloroplastic; AltName: Full=Protein DELAYED GREENING 1; AltName: Full=Protein EMBRYO DEFECTIVE 1408; Flags: Precursor;	SubName: Full=Uncharacterized protein {ECO:0000313|EMBL:KNA08688.1};	Tetratricopeptide repeat
gene-LOC110682443	8.04	7.05	6.01	2.13	2.33	2.51	1015	919	787	292	314	357	0.25	-1.998	2.41719e-40	5.83326e-39	down	NW_018743574.1	7390815	7412874	-	LOC110682443	GO:0009507,chloroplast; GO:0004042,acetyl-CoA:L-glutamate N-acetyltransferase activity; GO:0103045,methione N-acyltransferase activity; GO:0006526,arginine biosynthetic process	K14682 amino-acid N-acetyltransferase [EC:2.3.1.1] | (RefSeq) probable amino-acid acetyltransferase NAGS2, chloroplastic isoform X1 (A)	Acetylglutamate kinase/acetylglutamate synthase	probable amino-acid acetyltransferase NAGS2, chloroplastic isoform X1 [Chenopodium quinoa]	RecName: Full=Probable amino-acid acetyltransferase NAGS2, chloroplastic; EC=2.3.1.1; AltName: Full=N-acetylglutamate synthase 2; Flags: Precursor;	SubName: Full=Uncharacterized protein {ECO:0000313|EMBL:KNA08687.1};	FR47-like protein
gene-LOC110682445	497.13	451.45	427.46	278.37	275.27	316.28	46037	43186	41077	27959	27220	32958	0.479	-1.063	6.05501e-38	1.32734e-36	down	NW_018742244.1	3537726	3544214	-	LOC110682445	GO:0005829,cytosol; GO:0005634,nucleus; GO:0003729,mRNA binding; GO:0003743,translation initiation factor activity; GO:0000184,nuclear-transcribed mRNA catabolic process, nonsense-mediated decay; GO:1900151,regulation of nuclear-transcribed mRNA catabolic process, deadenylation-dependent decay; GO:0060211,regulation of nuclear-transcribed mRNA poly(A) tail shortening; GO:0006446,regulation of tra…	K13126 polyadenylate-binding protein | (RefSeq) polyadenylate-binding protein 2-like (A)	Polyadenylate-binding protein (RRM superfamily)	polyadenylate-binding protein 2-like [Chenopodium quinoa]	RecName: Full=Polyadenylate-binding protein 2; Short=PABP-2; Short=Poly(A)-binding protein 2;	RecName: Full=Polyadenylate-binding protein {ECO:0000256|RuleBase:RU362004}; Short=PABP {ECO:0000256|RuleBase:RU362004};	Domain of unknown function (DUF5062)
gene-LOC110682449	12.26	15.32	18.81	7.15	5.2	6.45	922	1190	1468	583	418	546	0.307	-1.703	9.50894e-27	1.31921e-25	down	NW_018743574.1	7499816	7503787	+	LOC110682449	--	--	--	--	--	--	--
gene-LOC110682451	0	0	0.12	0.5	0.34	0.35	0	0	8	36	24	26	7.674	2.94	0.00569761	0.0124731	up	NW_018743574.1	7524738	7527627	+	LOC110682451	GO:0016021,integral component of membrane; GO:0004872,NA; GO:0009725,response to hormone	K07297 adiponectin receptor | (RefSeq) heptahelical transmembrane protein 4-like (A)	Predicted membrane proteins, contain hemolysin III domain	heptahelical transmembrane protein 4-like [Chenopodium quinoa]	RecName: Full=Heptahelical transmembrane protein ADIPOR3; AltName: Full=PAQR family protein ADIPOR3;	SubName: Full=Uncharacterized protein {ECO:0000313|EMBL:KNA03199.1}; Flags: Fragment;	Haemolysin-III related
gene-LOC110682452	0.23	0.13	0.07	0.77	0.79	0.89	20	12	6	74	75	89	4.409	2.141	4.30061e-05	0.000132236	up	NW_018743574.1	7530649	7533138	+	LOC110682452	GO:0005768,endosome; GO:0005794,Golgi apparatus; GO:0000139,Golgi membrane; GO:0016021,integral component of membrane; GO:0005802,trans-Golgi network; GO:0008378,galactosyltransferase activity; GO:0010392,galactoglucomannan metabolic process; GO:0051070,galactomannan biosynthetic process; GO:0010192,mucilage biosynthetic process; GO:0010214,seed coat development	K08238 xyloglucan 6-xylosyltransferase [EC:2.4.2.39] | (RefSeq) probable xyloglucan 6-xylosyltransferase 5 (A)	Subunit of Golgi mannosyltransferase complex	putative glycosyltransferase 7 [Chenopodium quinoa]	RecName: Full=Putative glycosyltransferase 7; Short=AtGT7; EC=2.4.-.-;	SubName: Full=Uncharacterized protein {ECO:0000313|EMBL:KNA02749.1};	Protein of unknown function, DUF273
gene-LOC110682459	0	0	0.02	0.03	0.33	0.48	0	0	1	2	21	32	36.189	5.177	0.00178091	0.00428504	up	NW_018743574.1	7568152	7569800	-	LOC110682459	GO:0005634,nucleus; GO:0003677,DNA binding; GO:0003700,DNA-binding transcription factor activity; GO:0046982,protein heterodimerization activity; GO:0006351,transcription, DNA-templated	K09060 plant G-box-binding factor | (RefSeq) G-box-binding factor 3-like isoform X1 (A)	--	basic leucine zipper 34-like [Chenopodium quinoa]	RecName: Full=bZIP transcription factor 2 {ECO:0000305}; Short=AtbZIP2 {ECO:0000303|PubMed:11906833}; AltName: Full=G-box-binding factor 5 {ECO:0000303|Ref.1}; AltName: Full=Protein FLORAL TRANSITION AT THE MERISTEM 3 {ECO:0000303|PubMed:22319055};	SubName: Full=Uncharacterized protein {ECO:0000313|EnsemblPlants:Solyc02g092090.1.1};	bZIP transcription factor
gene-LOC110682463	0.29	0.19	0.14	0.69	0.9	0.73	24	16	12	62	80	68	2.854	1.513	0.00212466	0.00503417	up	NW_018743574.1	7642799	7645135	-	LOC110682463	GO:0016021,integral component of membrane; GO:0005886,plasma membrane; GO:0005524,ATP binding; GO:0004672,protein kinase activity	K13420 LRR receptor-like serine/threonine-protein kinase FLS2 [EC:2.7.11.1] | (RefSeq) LRR receptor-like serine/threonine-protein kinase FLS2 (A)	FOG: Leucine rich repeat	MDIS1-interacting receptor like kinase 2-like [Chenopodium quinoa]	RecName: Full=Leucine-rich repeat receptor-like protein kinase PXC2 {ECO:0000305}; AltName: Full=Protein PXY/TDR-CORRELATED 2 {ECO:0000303|PubMed:23815750}; Flags: Precursor;	SubName: Full=Uncharacterized protein {ECO:0000313|EMBL:KNA08571.1};	Leucine Rich repeat
gene-LOC110682465	0.53	0.29	0.34	1.54	1.11	1.96	28	16	19	89	63	117	3.002	1.586	0.000529645	0.00139396	up	NW_018743574.1	7692151	7693641	+	LOC110682465	GO:0009507,chloroplast; GO:0016021,integral component of membrane; GO:0016020,membrane; GO:0005886,plasma membrane; GO:0000166,nucleotide binding; GO:0006952,defense response; GO:1900425,negative regulation of defense response to bacterium; GO:0006468,protein phosphorylation; GO:1900150,regulation of defense response to fungus	K13418 somatic embryogenesis receptor kinase 1 [EC:2.7.10.1 2.7.11.1] | (RefSeq) somatic embryogenesis receptor kinase 2 (A)	FOG: Leucine rich repeat	leucine-rich repeat protein 1-like [Chenopodium quinoa]	RecName: Full=Inactive LRR receptor-like serine/threonine-protein kinase BIR2 {ECO:0000305}; AltName: Full=Protein BAK1-INTERACTING RECEPTOR-LIKE KINASE 2 {ECO:0000303|PubMed:24388849}; Flags: Precursor;	SubName: Full=Uncharacterized protein {ECO:0000313|EMBL:KNA03455.1};	Leucine rich repeat N-terminal domain
gene-LOC110682468	74.6	75.97	88.51	48.53	44.09	47.82	5957	6266	7334	4203	3759	4297	0.445	-1.169	7.33705e-42	1.86283e-40	down	NW_018743574.1	7695945	7703631	+	LOC110682468	GO:0005737,cytoplasm; GO:0005730,nucleolus; GO:0005524,ATP binding; GO:0004004,ATP-dependent RNA helicase activity; GO:0003723,RNA binding; GO:0010501,RNA secondary structure unwinding; GO:0006364,rRNA processing	K14810 ATP-dependent RNA helicase DDX56/DBP9 [EC:3.6.4.13] | (RefSeq) DEAD-box ATP-dependent RNA helicase 16-like (A)	RNA helicase	DEAD-box ATP-dependent RNA helicase 16-like [Chenopodium quinoa]	RecName: Full=DEAD-box ATP-dependent RNA helicase 16; EC=3.6.4.13;	SubName: Full=Uncharacterized protein {ECO:0000313|EMBL:KNA11896.1};	Type III restriction enzyme, res subunit
gene-LOC110682480	6.76	7.16	6.67	22.77	21.84	23.08	632	692	647	2310	2181	2429	2.491	1.317	4.06009e-41	1.00786e-39	up	NW_018743574.1	7889118	7891743	+	LOC110682480	GO:0005634,nucleus; GO:0003677,DNA binding; GO:0006355,regulation of transcription, DNA-templated; GO:0006351,transcription, DNA-templated	K14494 DELLA protein | (RefSeq) DELLA protein GAI-like (A)	--	LOW QUALITY PROTEIN: scarecrow-like protein 4 [Chenopodium quinoa]	RecName: Full=SCARECROW-LIKE protein 7 {ECO:0000303|PubMed:20616154}; AltName: Full=PeSCL7 {ECO:0000303|PubMed:20616154};	SubName: Full=Uncharacterized protein {ECO:0000313|EMBL:KNA05816.1};	GRAS domain family
gene-LOC110682481	11.78	11.85	15.08	3.85	5.35	4.47	480	499	638	170	233	205	0.267	-1.903	3.6905e-25	4.77512e-24	down	NW_018743574.1	7921386	7923830	+	LOC110682481	GO:0048046,apoplast; GO:0005618,cell wall; GO:0009505,plant-type cell wall; GO:0009506,plasmodesma; GO:0030145,manganese ion binding; GO:0045735,nutrient reservoir activity; GO:0010497,plasmodesmata-mediated intercellular transport; GO:2000280,regulation of root development	--	--	germin-like protein subfamily 2 member 4 [Chenopodium quinoa]	RecName: Full=Germin-like protein subfamily 2 member 4; Flags: Precursor;	SubName: Full=Uncharacterized protein {ECO:0000313|EMBL:KNA15705.1};	Cupin domain
gene-LOC110682483	2.45	3.17	2.57	6.1	10.73	8.25	69	92	75	186	322	261	2.322	1.215	1.26615e-05	4.16333e-05	up	NW_018743574.1	7937489	7939911	-	LOC110682483	GO:0016226,iron-sulfur cluster assembly	--	Uncharacterized conserved protein	protein AE7-like 1 [Chenopodium quinoa]	RecName: Full=Protein AE7-like 1 {ECO:0000303|PubMed:23104832}; AltName: Full=MIP18 family protein At3g50845 {ECO:0000305};	SubName: Full=Uncharacterized protein {ECO:0000313|EMBL:KNA19970.1};	Iron-sulfur cluster assembly protein
gene-LOC110682485	1.12	1.74	1.2	0.46	0.29	0.5	36	58	40	16	10	18	0.233	-2.099	9.61506e-05	0.000282441	down	NW_018743574.1	7956756	7957659	-	LOC110682485	--	K21805 protein N-lysine methyltransferase METTL21C [EC:2.1.1.-] | (RefSeq) protein N-lysine methyltransferase METTL21A-like (A)	Putative N2,N2-dimethylguanosine tRNA methyltransferase	protein N-lysine methyltransferase METTL21A-like [Chenopodium quinoa]	--	SubName: Full=Uncharacterized protein {ECO:0000313|EMBL:KNA20291.1};	Methyltransferase domain
gene-LOC110682488	6.95	6.3	8.76	4.06	5.06	5.25	498	466	651	315	387	423	0.494	-1.017	6.94852e-09	3.21407e-08	down	NW_018743574.1	7977088	7995487	-	LOC110682488	GO:0031969,chloroplast membrane; GO:0005622,intracellular; GO:0046608,carotenoid isomerase activity; GO:0016491,oxidoreductase activity; GO:0016117,carotenoid biosynthetic process	K09835 prolycopene isomerase [EC:5.2.1.13] | (RefSeq) prolycopene isomerase, chloroplastic-like (A)	Phytoene desaturase	pyridine nucleotide-disulfide oxidoreductase domain-containing protein 2-like [Chenopodium quinoa]	RecName: Full=Prolycopene isomerase, chloroplastic; Short=CrtISO; EC=5.2.1.13; AltName: Full=Carotenoid isomerase; AltName: Full=Protein tangerine; Flags: Precursor;	SubName: Full=Uncharacterized protein {ECO:0000313|EMBL:KNA20294.1};	HI0933-like protein
gene-LOC110682492	0.05	0.02	0	0.13	0.45	0.43	4	2	0	12	41	41	11.029	3.463	0.000656897	0.0017024	up	NW_018743574.1	8016615	8019372	-	LOC110682492	GO:0005634,nucleus; GO:0005667,transcription factor complex; GO:0003682,chromatin binding; GO:0003700,DNA-binding transcription factor activity; GO:0000977,RNA polymerase II regulatory region sequence-specific DNA binding; GO:0001085,RNA polymerase II transcription factor binding; GO:0001228,DNA-binding transcription activator activity, RNA polymerase II-specific; GO:0008270,zinc ion binding; GO:…	K09184 GATA-binding protein, other eukaryote | (RefSeq) transcription factor stalky-like (A)	GATA-4/5/6 transcription factors	GATA transcription factor 19-like [Chenopodium quinoa]	RecName: Full=GATA transcription factor 18;	SubName: Full=Uncharacterized protein {ECO:0000313|EMBL:KNA25383.1};	GATA zinc finger
gene-LOC110682497	16.85	16.29	14.87	8.83	10.32	6.78	1898	1895	1738	1079	1241	859	0.409	-1.291	1.18222e-22	1.35085e-21	down	NW_018743574.1	8061835	8066906	+	LOC110682497	--	--	--	uncharacterized protein LOC110682497 isoform X1 [Chenopodium quinoa]	--	--	Protein of unknown function (DUF2709)
gene-LOC110682509	1.6	3.04	2.71	0.85	0.58	1.08	88	173	155	51	34	67	0.26	-1.942	2.9289e-08	1.27508e-07	down	NW_018743574.1	8214759	8218624	+	LOC110682509	GO:0009507,chloroplast; GO:0009570,chloroplast stroma; GO:0009535,chloroplast thylakoid membrane; GO:0080124,pheophytinase activity; GO:0015996,chlorophyll catabolic process	K13699 abhydrolase domain-containing protein 5 [EC:2.3.1.51] | (RefSeq) probable 1-acylglycerol-3-phosphate O-acyltransferase (A)	Predicted hydrolase/acyltransferase (alpha/beta hydrolase superfamily)	pheophytinase, chloroplastic-like isoform X1 [Chenopodium quinoa]	RecName: Full=Pheophytinase, chloroplastic; EC=3.1.1.-; AltName: Full=Pheophytin pheophorbide hydrolase; AltName: Full=Protein CO-REGULATED WITH NYE1; Flags: Precursor;	SubName: Full=Uncharacterized protein {ECO:0000313|EMBL:KNA06238.1};	Phospholipase/Carboxylesterase
gene-LOC110682514	69.71	77.26	76.43	34.44	33.48	32.69	3639	4166	4140	1950	1866	1920	0.341	-1.551	4.91137e-87	4.61527e-85	down	NW_018743574.1	8240176	8244638	+	LOC110682514	GO:0031966,mitochondrial membrane; GO:0005747,mitochondrial respiratory chain complex I; GO:0005739,mitochondrion; GO:0045271,respiratory chain complex I; GO:0004089,carbonate dehydratase activity; GO:0046872,metal ion binding; GO:0009853,photorespiration; GO:0070207,protein homotrimerization	K01726 gamma-carbonic anhydrase [EC:4.2.1.-] | (RefSeq) gamma carbonic anhydrase 1, mitochondrial-like (A)	--	gamma carbonic anhydrase 1, mitochondrial-like [Chenopodium quinoa]	RecName: Full=Gamma carbonic anhydrase 1, mitochondrial; Short=AtCA1; Short=GAMMA CA1; EC=4.2.1.-; Flags: Precursor;	SubName: Full=Uncharacterized protein {ECO:0000313|EMBL:KNA19667.1};	L-fucokinase
gene-LOC110682515	14.61	16.84	16.69	5.9	6.74	6.84	703	837	833	308	346	370	0.307	-1.705	5.0282e-35	9.89353e-34	down	NW_018742244.1	3607122	3608471	+	LOC110682515	GO:0005794,Golgi apparatus; GO:0000139,Golgi membrane; GO:0016021,integral component of membrane; GO:0009834,plant-type secondary cell wall biogenesis; GO:0045492,xylan biosynthetic process	K18801 glucuronoxylan 4-O-methyltransferase [EC:2.1.1.112] | (RefSeq) glucuronoxylan 4-O-methyltransferase 1-like (A)	--	protein IRX15-LIKE-like [Chenopodium quinoa]	RecName: Full=Protein IRX15-LIKE;	SubName: Full=Uncharacterized protein {ECO:0000313|EMBL:KNA19224.1};	Polysaccharide biosynthesis
gene-LOC110682517	203.29	199.24	168	81.05	73.38	91.62	12292	12445	10541	5315	4738	6234	0.327	-1.614	3.39583e-63	1.72436e-61	down	NW_018743574.1	8245638	8249343	+	LOC110682517	GO:0005829,cytosol; GO:0005634,nucleus; GO:0004001,adenosine kinase activity; GO:0005524,ATP binding; GO:0006169,adenosine salvage; GO:0044209,AMP salvage	K00847 fructokinase [EC:2.7.1.4] | (RefSeq) probable fructokinase-7 (A)	Possible pfkB family carbohydrate kinase	uncharacterized protein LOC110682517 isoform X1 [Chenopodium quinoa]	RecName: Full=Adenosine kinase; Short=AK; EC=2.7.1.20; AltName: Full=Adenosine 5'-phosphotransferase;	SubName: Full=Uncharacterized protein {ECO:0000313|EMBL:KNA16940.1};	pfkB family carbohydrate kinase
gene-LOC110682520	39.83	41.3	43.13	27.35	23.52	23.24	3366	3606	3783	2507	2123	2210	0.452	-1.147	4.31601e-39	9.94773e-38	down	NW_018743574.1	8275946	8280379	+	LOC110682520	GO:0016021,integral component of membrane	--	--	uncharacterized protein LOC110682520 [Chenopodium quinoa]	--	SubName: Full=Uncharacterized protein {ECO:0000313|EMBL:KNA02652.1};	--
gene-LOC110682523	4.28	3.18	3.55	2.15	1.2	2.02	376	289	324	205	113	200	0.369	-1.437	1.29582e-09	6.37258e-09	down	NW_018743574.1	8288395	8295807	+	LOC110682523	GO:0009507,chloroplast; GO:0009706,chloroplast inner membrane; GO:0016021,integral component of membrane; GO:0008195,phosphatidate phosphatase activity; GO:0006651,diacylglycerol biosynthetic process	K07252 dolichyldiphosphatase [EC:3.6.1.43] | (RefSeq) lipid phosphate phosphatase epsilon 2, chloroplastic-like (A)	Dolichyl pyrophosphate phosphatase and related acid phosphatases	lipid phosphate phosphatase epsilon 2, chloroplastic-like [Chenopodium quinoa]	RecName: Full=Lipid phosphate phosphatase epsilon 2, chloroplastic; Short=AtLPPE2; EC=3.1.3.-; AltName: Full=Phosphatidic acid phosphatase epsilon 2; AltName: Full=Plastidic phosphatidic acid phosphatase epsilon 2; Flags: Precursor;	SubName: Full=Uncharacterized protein {ECO:0000313|EMBL:KNA09294.1};	PAP2 superfamily
gene-LOC110682531	0.19	0.22	0.18	0.47	1.25	0.52	12	14	12	32	84	37	2.877	1.525	0.0117573	0.0240651	up	NW_018743574.1	8425399	8427784	+	LOC110682531	GO:0016021,integral component of membrane; GO:0005740,mitochondrial envelope; GO:0005741,mitochondrial outer membrane; GO:0005739,mitochondrion; GO:0005524,ATP binding; GO:0016887,ATPase activity; GO:0042802,identical protein binding; GO:0008219,cell death; GO:0009626,plant-type hypersensitive response; GO:0009617,response to bacterium; GO:0002237,response to molecule of bacterial origin; GO:0009…	K08900 mitochondrial chaperone BCS1 | (RefSeq) AAA-ATPase At2g18190-like (A)	AAA+-type ATPase	AAA-ATPase At3g50940-like [Chenopodium quinoa]	RecName: Full=Protein HYPER-SENSITIVITY-RELATED 4 {ECO:0000303|PubMed:15181213}; Short=AtHSR4 {ECO:0000303|PubMed:15181213}; EC=3.6.1.3 {ECO:0000250|UniProtKB:Q9FLD5}; AltName: Full=BCS1-like protein;	SubName: Full=Uncharacterized protein {ECO:0000313|EMBL:KNA10079.1};	AAA domain
gene-LOC110682536	0	0.08	0.04	0.33	0.45	0.21	0	4	2	18	24	12	6.501	2.701	0.0179181	0.0351299	up	NW_018743574.1	8465718	8467118	+	LOC110682536	GO:0005634,nucleus; GO:0003700,DNA-binding transcription factor activity; GO:0046982,protein heterodimerization activity; GO:0043565,sequence-specific DNA binding; GO:0017148,negative regulation of translation; GO:0045893,positive regulation of transcription, DNA-templated; GO:0009744,response to sucrose; GO:0080149,sucrose induced translational repression; GO:0006351,transcription, DNA-templated	K09060 plant G-box-binding factor | (RefSeq) bZIP transcription factor 16-like (A)	--	bZIP transcription factor 11-like [Chenopodium quinoa]	RecName: Full=bZIP transcription factor 11 {ECO:0000305}; Short=AtbZIP11 {ECO:0000303|PubMed:11906833}; AltName: Full=G-box-binding factor 6 {ECO:0000303|Ref.3}; AltName: Full=bZIP transcription factor ATB2 {ECO:0000303|PubMed:9620274};	SubName: Full=Uncharacterized protein {ECO:0000313|EMBL:KNA05678.1};	cGMP-dependent protein kinase interacting domain
gene-LOC110682538	2.08	1.39	1.41	5.94	4.86	3.21	142	98	100	440	355	247	2.169	1.117	2.78683e-05	8.77802e-05	up	NW_018743574.1	8476881	8480128	+	LOC110682538	--	--	--	uncharacterized protein LOC110682538 [Chenopodium quinoa]	--	SubName: Full=Uncharacterized protein {ECO:0000313|EMBL:KNA19052.1};	HECT-like Ubiquitin-conjugating enzyme (E2)-binding
gene-LOC110682539	921.86	1018.11	903.38	208.73	271.7	216.68	35245	40209	35840	8655	11092	9322	0.186	-2.428	4.93543e-156	1.52756e-153	down	NW_018743574.1	8481436	8482605	-	LOC110682539	GO:0006950,response to stress; GO:0009415,response to water	--	--	dehydrin Rab18-like [Chenopodium quinoa]	--	SubName: Full=Uncharacterized protein {ECO:0000313|EMBL:KNA19053.1};	Dehydrin
gene-LOC110682540	54.78	54.49	48.88	14.67	18.75	16.9	10343	10627	9577	3004	3780	3590	0.241	-2.053	5.02985e-109	7.10703e-107	down	NW_018743574.1	8490623	8496573	-	LOC110682540	GO:0043231,intracellular membrane-bounded organelle; GO:0004519,endonuclease activity; GO:0003723,RNA binding; GO:0008270,zinc ion binding; GO:0009451,RNA modification	K23541 Ca2+/H+ antiporter, TMEM165/GDT1 family | (RefSeq) pentatricopeptide repeat-containing protein At4g21065-like (A)	FOG: PPR repeat	pentatricopeptide repeat-containing protein At5g44230-like [Chenopodium quinoa]	RecName: Full=Pentatricopeptide repeat-containing protein At5g44230;	SubName: Full=Uncharacterized protein {ECO:0000313|EMBL:CCB44413.1};	Tetratricopeptide repeat
gene-LOC110682548	0.11	0.44	0	1.23	0.57	0.9	7	28	0	83	38	63	3.768	1.914	0.0134904	0.0272548	up	NW_018743574.1	8573390	8575676	-	LOC110682548	GO:0003824,catalytic activity	--	Soluble epoxide hydrolase	uncharacterized protein LOC110682548 [Chenopodium quinoa]	--	SubName: Full=Uncharacterized protein {ECO:0000313|EMBL:OAY57461.1};	Chlorophyllase enzyme
gene-LOC110682550	9.55	7.81	8.56	5.73	5.15	5.35	761	643	708	495	438	480	0.474	-1.078	1.92791e-14	1.37424e-13	down	NW_018742244.1	3644751	3651255	+	LOC110682550	GO:0005654,nucleoplasm; GO:0005525,GTP binding; GO:0000287,magnesium ion binding; GO:0008193,tRNA guanylyltransferase activity; GO:0008283,cell proliferation; GO:0006974,cellular response to DNA damage stimulus; GO:0000086,G2/M transition of mitotic cell cycle; GO:0006400,tRNA modification; GO:0008033,tRNA processing	K10761 tRNA(His) guanylyltransferase [EC:2.7.7.79] | (RefSeq) tRNA(His) guanylyltransferase 2-like isoform X1 (A)	Uncharacterized conserved protein	tRNA(His) guanylyltransferase 2-like isoform X1 [Chenopodium quinoa]	RecName: Full=tRNA(His) guanylyltransferase 1; EC=2.7.7.79;	SubName: Full=Uncharacterized protein {ECO:0000313|EMBL:KNA24426.1};	Thg1 C terminal domain
gene-LOC110682551	0.72	0.78	1.05	0.42	0.15	0.32	58	65	88	37	13	29	0.265	-1.914	3.13492e-05	9.81656e-05	down	NW_018743574.1	8582290	8585087	-	LOC110682551	GO:0048046,apoplast; GO:0005507,copper ion binding; GO:0052716,hydroquinone:oxygen oxidoreductase activity; GO:0016722,oxidoreductase activity, oxidizing metal ions; GO:0046274,lignin catabolic process	K05909 laccase [EC:1.10.3.2] | (RefSeq) laccase-11-like (A)	Multicopper oxidases	laccase-11-like [Chenopodium quinoa]	RecName: Full=Laccase-11; EC=1.10.3.2; AltName: Full=Benzenediol:oxygen oxidoreductase 11; AltName: Full=Diphenol oxidase 11; AltName: Full=Urishiol oxidase 11; Flags: Precursor;	RecName: Full=Laccase {ECO:0000256|RuleBase:RU361119}; EC=1.10.3.2 {ECO:0000256|RuleBase:RU361119}; AltName: Full=Benzenediol:oxygen oxidoreductase {ECO:0000256|RuleBase:RU361119}; AltName: Full=Diphenol oxidase {ECO:0000256|RuleBase:RU361119}; AltName: Full=Urishiol oxidase {ECO:0000256|RuleBase:RU361119};	Multicopper oxidase
gene-LOC110682556	0.9	1.71	1.58	0.76	0.54	0.73	61	120	111	56	39	56	0.369	-1.439	9.05972e-05	0.000267356	down	NW_018743574.1	8623748	8632078	+	LOC110682556	GO:0005789,endoplasmic reticulum membrane; GO:0016021,integral component of membrane; GO:0102097,(22S)-22-hydroxy-5alpha-campestan-3-one C-23 hydroxylase activity; GO:0020037,heme binding; GO:0005506,iron ion binding; GO:0016709,oxidoreductase activity, acting on paired donors, with incorporation or reduction of molecular oxygen, NAD(P)H as one donor, and incorporation of one atom of oxygen; GO:0…	K12637 3-epi-6-deoxocathasterone 23-monooxygenase [EC:1.14.14.147] | (RefSeq) 3-epi-6-deoxocathasterone 23-monooxygenase-like (A)	Cytochrome P450 CYP4/CYP19/CYP26 subfamilies	3-epi-6-deoxocathasterone 23-monooxygenase-like [Chenopodium quinoa]	RecName: Full=3-epi-6-deoxocathasterone 23-monooxygenase; EC=1.14.13.112; AltName: Full=Cytochrome P450 90C1; AltName: Full=Protein ROTUNDIFOLIA 3;	SubName: Full=Uncharacterized protein {ECO:0000313|EMBL:KNA25762.1};	Cytochrome P450
gene-LOC110682585	0	0	0	0.28	0.16	0.42	0	0	0	9	5	14	35.788	5.161	0.0064596	0.0139548	up	NW_018743574.1	6220503	6224816	+	LOC110682585	GO:0051213,dioxygenase activity; GO:0046872,metal ion binding; GO:0009267,cellular response to starvation	K04124 gibberellin 3beta-dioxygenase [EC:1.14.11.15] | (RefSeq) gibberellin 3-beta-dioxygenase 1-like (A)	Iron/ascorbate family oxidoreductases	probable 2-oxoglutarate-dependent dioxygenase At3g50210 [Chenopodium quinoa]	RecName: Full=Probable 2-oxoglutarate-dependent dioxygenase At3g50210; EC=1.14.11.-;	SubName: Full=Uncharacterized protein {ECO:0000313|EMBL:KNA14127.1};	2OG-Fe(II) oxygenase superfamily
gene-LOC110682600	0.9	0.39	0.98	5.03	6.3	7.26	60	27	68	365	450	547	6.2	2.632	7.86017e-20	7.72702e-19	up	NW_018742244.1	3714913	3717300	-	LOC110682600	--	--	--	uncharacterized protein LOC110682600 [Chenopodium quinoa]	--	SubName: Full=Uncharacterized protein {ECO:0000313|EMBL:KNA06968.1};	Root cap
gene-LOC110682605	0	0.03	0	0.2	0.05	0.2	0	4	0	24	6	25	9.85	3.3	0.0128268	0.0260328	up	NW_018743574.1	8405334	8412222	+	LOC110682605	--	--	--	--	--	--	--
gene-LOC110682638	0.23	0.09	0.15	1.28	1.45	1.14	20	8	14	123	137	114	6.289	2.653	1.7295e-09	8.42142e-09	up	NW_018743575.1	569906	573726	-	LOC110682638	GO:0005829,cytosol; GO:0030529,NA; GO:0005634,nucleus; GO:0003729,mRNA binding; GO:0035197,siRNA binding; GO:0042742,defense response to bacterium; GO:0051607,defense response to virus; GO:0031047,gene silencing by RNA; GO:0019048,modulation by virus of host morphology or physiology; GO:0006355,regulation of transcription, DNA-templated; GO:0006417,regulation of translation; GO:0006351,transcript…	K11593 eukaryotic translation initiation factor 2C | (RefSeq) protein argonaute 3-like (A)	Translation initiation factor 2C (eIF-2C) and related proteins	protein argonaute 3-like, partial [Chenopodium quinoa]	RecName: Full=Protein argonaute 2;	SubName: Full=Uncharacterized protein {ECO:0000313|EMBL:KNA04356.1}; Flags: Fragment;	Mid domain of argonaute
gene-LOC110682663	0.06	0.03	0.03	0.08	0.26	0.2	8	5	4	13	40	32	3.536	1.822	0.0253043	0.0478365	up	NW_018743575.1	407834	412033	-	LOC110682663	--	--	--	--	--	--	--
gene-LOC110682669	5.23	7.63	11.22	4.23	4.18	3.35	196	295	436	172	167	141	0.37	-1.435	2.54115e-08	1.1136e-07	down	NW_018743575.1	565120	568762	+	LOC110682669	GO:0005829,cytosol; GO:0005634,nucleus; GO:0005886,plasma membrane; GO:0009506,plasmodesma; GO:0080037,negative regulation of cytokinin-activated signaling pathway; GO:0010628,positive regulation of gene expression; GO:2000012,regulation of auxin polar transport; GO:0010449,root meristem growth	--	HSP90 co-chaperone p23	uncharacterized protein At3g03773-like isoform X1 [Chenopodium quinoa]	RecName: Full=Uncharacterized protein OsI_027940;	SubName: Full=Uncharacterized protein {ECO:0000313|EMBL:KNA20957.1};	CS domain
gene-LOC110682673	2.45	1.97	1.59	0.95	0.58	0.76	178	148	120	75	45	62	0.288	-1.795	9.11961e-09	4.16741e-08	down	NW_018743575.1	647979	684550	+	LOC110682673	GO:0005634,nucleus; GO:0003677,DNA binding; GO:0003700,DNA-binding transcription factor activity; GO:0043565,sequence-specific DNA binding; GO:0010043,response to zinc ion; GO:0006351,transcription, DNA-templated	--	--	basic leucine zipper 19-like [Chenopodium quinoa]	RecName: Full=Basic leucine zipper 19 {ECO:0000303|PubMed:11906833}; Short=AtbZIP19 {ECO:0000303|PubMed:11906833}; Short=bZIP protein 19 {ECO:0000305};	SubName: Full=Uncharacterized protein {ECO:0000313|EMBL:KNA16036.1};	bZIP transcription factor
gene-LOC110682680	6.32	6.46	5.31	17.78	16.85	18.75	1379	1456	1202	4211	3929	4608	2.238	1.162	3.31607e-33	6.0543e-32	up	NW_018743575.1	1087225	1099989	-	LOC110682680	--	--	--	--	--	--	--
gene-LOC110682681	0.54	0.68	0.48	0.19	0.34	0.3	24	31	22	9	16	15	0.37	-1.436	0.0249668	0.047279	down	NW_018743575.1	1120029	1122371	+	LOC110682681	--	--	--	--	--	--	--
gene-LOC110682702	31.09	30.19	37.89	13.17	12.65	15.73	1437	1441	1817	660	624	818	0.317	-1.656	1.31156e-37	2.8337e-36	down	NW_018743591.1	335766	352027	-	LOC110682702	GO:0005737,cytoplasm; GO:0008168,methyltransferase activity; GO:0006480,N-terminal protein amino acid methylation	K16219 protein N-terminal methyltransferase [EC:2.1.1.244] | (RefSeq) alpha N-terminal protein methyltransferase 1-like (A)	Hydroxyindole-O-methyltransferase and related SAM-dependent methyltransferases	alpha N-terminal protein methyltransferase 1-like [Chenopodium quinoa]	RecName: Full=Alpha N-terminal protein methyltransferase 1; EC=2.1.1.244; AltName: Full=X-Pro-Lys N-terminal protein methyltransferase 1; Short=NTM1;	SubName: Full=Uncharacterized protein {ECO:0000313|EMBL:KHG26602.1};	Methyltransferase domain
gene-LOC110682703	22.66	24.67	23.83	15.16	15.45	14.43	1732	1948	1890	1257	1261	1241	0.479	-1.061	1.87722e-31	3.1596e-30	down	NW_018743591.1	479968	488337	+	LOC110682703	GO:0080008,Cul4-RING E3 ubiquitin ligase complex; GO:0005730,nucleolus; GO:0032040,small-subunit processome; GO:0030515,snoRNA binding; GO:0006364,rRNA processing	K14793 ribosomal RNA-processing protein 9 | (RefSeq) U3 snoRNP-associated protein-like EMB2271 isoform X1 (A)	U3 snoRNP-associated protein (contains WD40 repeats)	U3 snoRNP-associated protein-like EMB2271 isoform X1 [Chenopodium quinoa]	RecName: Full=U3 snoRNP-associated protein-like EMB2271 {ECO:0000305}; AltName: Full=Protein EMBRYO DEFECTIVE 2271 {ECO:0000305}; AltName: Full=Protein YAO-like {ECO:0000305};	SubName: Full=Uncharacterized protein {ECO:0000313|EMBL:KNA10582.1};	WD40 region of Ge1, enhancer of mRNA-decapping protein
gene-LOC110682710	4.65	3.81	4.62	2.45	2.6	2.55	293	248	302	167	175	181	0.439	-1.186	3.88547e-09	1.83779e-08	down	NW_018743591.1	818185	820648	+	LOC110682710	--	--	--	--	--	--	--
gene-LOC110682717	1.25	0.54	2.77	0.68	0.61	0.58	27	12	62	16	14	14	0.309	-1.695	0.0115394	0.02366	down	NW_018743592.1	22462	25895	-	LOC110682717	--	--	--	uncharacterized protein LOC110738007 [Chenopodium quinoa]	--	SubName: Full=Uncharacterized protein {ECO:0000313|EMBL:KNA08153.1};	--
gene-LOC110682720	39.99	38.51	36.82	19.12	18.36	20.63	2341	2329	2237	1214	1148	1359	0.382	-1.389	1.31347e-48	4.28641e-47	down	NW_018743593.1	1109971	1113823	-	LOC110682720	GO:0005576,extracellular region; GO:0016788,hydrolase activity, acting on ester bonds; GO:0016042,lipid catabolic process	--	--	GDSL esterase/lipase At1g71691-like [Chenopodium quinoa]	RecName: Full=GDSL esterase/lipase At1g71691; EC=3.1.1.-; AltName: Full=Extracellular lipase At1g71691; Flags: Precursor;	SubName: Full=Uncharacterized protein {ECO:0000313|EMBL:KNA25329.1};	GDSL-like Lipase/Acylhydrolase
gene-LOC110682727	1.66	2.03	2.41	1.25	1.12	1.02	71	90	107	58	51	49	0.42	-1.253	0.000281732	0.000773514	down	NW_018743593.1	3332493	3334053	-	LOC110682727	--	--	--	--	--	--	--
gene-LOC110682737	0.71	2.07	1.69	16.29	19.66	14.1	30	90	74	744	884	668	8.485	3.085	1.83733e-33	3.3846e-32	up	NW_018742249.1	58081	62511	-	LOC110682737	GO:0009570,chloroplast stroma; GO:0004089,carbonate dehydratase activity; GO:0008270,zinc ion binding; GO:0006730,one-carbon metabolic process	K01674 carbonic anhydrase [EC:4.2.1.1] | (RefSeq) alpha carbonic anhydrase 7-like (A)	Carbonic anhydrase	alpha carbonic anhydrase 7-like [Chenopodium quinoa]	RecName: Full=Alpha carbonic anhydrase 7; Short=AtaCA7; Short=AtalphaCA7; EC=4.2.1.1; AltName: Full=Alpha carbonate dehydratase 7; Flags: Precursor;	SubName: Full=Uncharacterized protein {ECO:0000313|EMBL:KMS97057.1};	Eukaryotic-type carbonic anhydrase
gene-LOC110682739	0.2	0.18	0.09	0	0.06	0.03	13	12	6	0	4	2	0.137	-2.863	0.0216311	0.0416085	down	NW_018743593.1	3794039	3800549	+	LOC110682739	--	--	--	--	--	--	--
gene-LOC110682744	0.2	0.2	0.15	0.72	0.71	0.44	24	24	18	92	89	58	2.574	1.364	0.00252511	0.00590232	up	NW_018743593.1	200854	206641	-	LOC110682744	GO:0005634,nucleus; GO:0005524,ATP binding; GO:0004693,cyclin-dependent protein serine/threonine kinase activity; GO:0006468,protein phosphorylation	K08819 cyclin-dependent kinase 12/13 [EC:2.7.11.22 2.7.11.23] | (RefSeq) probable serine/threonine-protein kinase At1g54610 (A)	Cdc2-related protein kinase	probable serine/threonine-protein kinase At1g54610 [Chenopodium quinoa]	RecName: Full=Probable serine/threonine-protein kinase At1g09600; EC=2.7.11.-;	SubName: Full=Uncharacterized protein {ECO:0000313|EMBL:KNA21134.1};	Phosphotransferase enzyme family
gene-LOC110682748	0.13	0.18	0.21	1.38	1.14	1.05	20	28	33	226	184	178	5.167	2.369	9.99321e-13	6.28167e-12	up	NW_018743593.1	436338	443274	+	LOC110682748	GO:0007076,mitotic chromosome condensation	K11491 condensin-2 complex subunit D3 | (RefSeq) condensin-2 complex subunit D3-like (A)	Uncharacterized conserved protein related to condensin complex subunit 1	condensin-2 complex subunit D3-like [Chenopodium quinoa]	--	SubName: Full=Uncharacterized protein {ECO:0000313|EMBL:KNA17361.1};	Nuclear condensing complex subunits, C-term domain
gene-LOC110682763	3.82	9.28	6.82	31.83	40.63	34.36	319	801	592	2886	3627	3232	4.083	2.029	4.05123e-09	1.91363e-08	up	NW_018743593.1	1353248	1359460	-	LOC110682763	GO:0005622,intracellular; GO:0010181,FMN binding; GO:0016491,oxidoreductase activity; GO:0055114,oxidation-reduction process; GO:0031408,oxylipin biosynthetic process	K05894 12-oxophytodienoic acid reductase [EC:1.3.1.42] | (RefSeq) putative 12-oxophytodienoate reductase 11 isoform X1 (A)	NADH:flavin oxidoreductase/12-oxophytodienoate reductase	putative 12-oxophytodienoate reductase 11 isoform X1 [Chenopodium quinoa]	RecName: Full=Putative 12-oxophytodienoate reductase 11; EC=1.3.1.-; AltName: Full=OPDA-reductase 11; Short=OsOPR11;	SubName: Full=12-oxophytodienoate reductase {ECO:0000313|EMBL:JAV45552.1};	NADH:flavin oxidoreductase / NADH oxidase family
gene-LOC110682765	0.48	0.51	0.31	1.13	1.52	1.45	114	126	77	295	388	391	2.404	1.265	1.81364e-07	7.28482e-07	up	NW_018743593.1	1393514	1406132	+	LOC110682765	GO:0043231,intracellular membrane-bounded organelle; GO:0004519,endonuclease activity; GO:0003723,RNA binding; GO:0009451,RNA modification	K17710 pentatricopeptide repeat domain-containing protein 1 | (RefSeq) putative pentatricopeptide repeat-containing protein At2g02150 (A)	FOG: PPR repeat	putative pentatricopeptide repeat-containing protein At1g19290 [Chenopodium quinoa]	RecName: Full=Putative pentatricopeptide repeat-containing protein At1g19290;	SubName: Full=Uncharacterized protein {ECO:0000313|EMBL:KNA12567.1};	Tetratricopeptide repeat
gene-LOC110682768	1.34	1.09	1.33	3.97	2.94	3.19	108	91	111	347	253	289	2.031	1.022	1.46047e-05	4.76733e-05	up	NW_018743593.1	1492027	1495404	-	LOC110682768	--	--	--	--	--	--	--
gene-LOC110682769	0	0	0	0.29	0.02	0.06	0	0	0	18	1	4	29.487	4.882	0.0216382	0.041618	up	NW_018743593.1	1516634	1526111	-	LOC110682769	GO:0005789,endoplasmic reticulum membrane; GO:0016021,integral component of membrane; GO:0102811,geraniol 10-hydroxylase activity; GO:0020037,heme binding; GO:0005506,iron ion binding; GO:0016709,oxidoreductase activity, acting on paired donors, with incorporation or reduction of molecular oxygen, NAD(P)H as one donor, and incorporation of one atom of oxygen; GO:0016099,monoterpenoid biosynthetic…	K20623 typhasterol/6-deoxotyphasterol 2alpha-hydroxylase | (RefSeq) cytochrome P450 71A1-like (A)	Cytochrome P450 CYP2 subfamily	cytochrome P450 76AD1-like [Chenopodium quinoa]	RecName: Full=Geraniol 8-hydroxylase; EC=1.14.13.152; AltName: Full=Cytochrome P450 76B6; AltName: Full=Geraniol 10-hydroxylase; Short=CrG10H;	SubName: Full=CYP76 {ECO:0000313|EMBL:ALT04746.1};	Cytochrome P450
gene-LOC110682772	532.44	517.19	542.83	282.86	283.48	288.53	34054	34170	36027	19621	19360	20765	0.406	-1.299	1.03241e-96	1.1704e-94	down	NW_018743593.1	1671082	1674632	+	LOC110682772	GO:0005737,cytoplasm; GO:0005634,nucleus; GO:0004364,glutathione transferase activity; GO:0003746,translation elongation factor activity; GO:0006749,glutathione metabolic process	K03233 elongation factor 1-gamma | (RefSeq) elongation factor 1-gamma 2-like (A)	Glutathione S-transferase	elongation factor 1-gamma 2-like [Chenopodium quinoa]	RecName: Full=Elongation factor 1-gamma 2; Short=EF-1-gamma 2; AltName: Full=eEF-1B gamma 2;	SubName: Full=Uncharacterized protein {ECO:0000313|EMBL:KNA06800.1};	Glutathione S-transferase, N-terminal domain
gene-LOC110682789	2.48	3.51	2.18	9.5	8.99	9.8	673	981	613	2791	2602	2988	2.629	1.395	1.04664e-24	1.32393e-23	up	NW_018743593.1	2769138	2783963	+	LOC110682789	GO:0005829,cytosol; GO:0005886,plasma membrane; GO:0003989,acetyl-CoA carboxylase activity; GO:0005524,ATP binding; GO:0004075,biotin carboxylase activity; GO:0046872,metal ion binding; GO:0009793,embryo development ending in seed dormancy; GO:0030497,fatty acid elongation; GO:2001295,malonyl-CoA biosynthetic process; GO:0009933,meristem structural organization; GO:0010072,primary shoot apical me…	K11262 acetyl-CoA carboxylase / biotin carboxylase 1 [EC:6.4.1.2 6.3.4.14 2.1.3.15] | (RefSeq) acetyl-CoA carboxylase 1-like (A)	Acetyl-CoA carboxylase	acetyl-CoA carboxylase 1-like [Chenopodium quinoa]	RecName: Full=Acetyl-CoA carboxylase 1; Short=AtACC1; EC=6.4.1.2 {ECO:0000269|PubMed:9008389}; AltName: Full=Protein EMBRYO DEFECTIVE 22; AltName: Full=Protein GURKE; AltName: Full=Protein PASTICCINO 3; Includes: RecName: Full=Biotin carboxylase; EC=6.3.4.14;	SubName: Full=Uncharacterized protein {ECO:0000313|EMBL:KNA10199.1}; Flags: Fragment;	D-ala D-ala ligase C-terminus
gene-LOC110682790	0.35	0.48	0.27	1.19	1.26	1.26	43	62	35	160	167	176	2.555	1.353	2.09508e-05	6.71354e-05	up	NW_018742249.1	223349	227036	+	LOC110682790	--	--	--	uncharacterized protein LOC110682790 [Chenopodium quinoa]	--	SubName: Full=Uncharacterized protein {ECO:0000313|EMBL:KNA25688.1};	Putative gypsy type transposon
gene-LOC110682797	0	0.04	0.02	0.22	0.28	0.07	0	4	2	22	28	7	6.883	2.783	0.0166097	0.0328188	up	NW_018743593.1	2935962	2954793	-	LOC110682797	GO:0005887,integral component of plasma membrane; GO:0008271,secondary active sulfate transmembrane transporter activity; GO:0015116,sulfate transmembrane transporter activity; GO:0015293,symporter activity	K17470 sulfate transporter 1, high-affinity | (RefSeq) sulfate transporter 1.2-like (A)	Sulfate/bicarbonate/oxalate exchanger SAT-1 and related transporters (SLC26 family)	sulfate transporter 1.2-like [Chenopodium quinoa]	RecName: Full=Sulfate transporter 1.3;	SubName: Full=Uncharacterized protein {ECO:0000313|EMBL:KNA07942.1};	STAS domain
gene-LOC110682804	1.9	1.9	1.74	6.21	7.12	6.15	444	458	423	1574	1779	1619	2.664	1.414	7.68038e-33	1.3771e-31	up	NW_018743593.1	3206853	3222150	-	LOC110682804	--	--	--	GRIP and coiled-coil domain-containing protein 2-like [Chenopodium quinoa]	--	SubName: Full=Uncharacterized protein {ECO:0000313|EMBL:KNA04828.1}; Flags: Fragment;	N-terminal C2 in EEIG1 and EHBP1 proteins
gene-LOC110682806	34.49	35.14	30.73	14.8	12.99	15.63	2452	2580	2267	1141	986	1250	0.328	-1.609	3.31842e-55	1.35652e-53	down	NW_018743593.1	3268121	3270930	-	LOC110682806	--	--	--	uncharacterized protein LOC110682806 [Chenopodium quinoa]	--	SubName: Full=Uncharacterized protein {ECO:0000313|EMBL:KNA13421.1};	--
gene-LOC110682810	6.2	5.92	4.03	0.87	1.3	2.13	295	291	199	45	66	114	0.202	-2.305	3.38567e-14	2.3696e-13	down	NW_018743593.1	3806552	3811062	+	LOC110682810	GO:0005829,cytosol; GO:0016491,oxidoreductase activity	--	Dimeric dihydrodiol dehydrogenase	uncharacterized oxidoreductase At4g09670-like [Chenopodium quinoa]	RecName: Full=Uncharacterized oxidoreductase At4g09670; EC=1.-.-.-;	SubName: Full=Uncharacterized protein {ECO:0000313|EMBL:KNA07724.1};	Oxidoreductase family, NAD-binding Rossmann fold
gene-LOC110682815	0.94	0.76	0.69	3.74	2.87	2.22	50	42	38	216	163	133	2.791	1.481	7.79629e-06	2.63969e-05	up	NW_018743593.1	3872695	3876330	-	LOC110682815	GO:0005634,nucleus; GO:0006260,DNA replication	K10734 GINS complex subunit 3 | (RefSeq) DNA replication complex GINS protein PSF3-like (A)	Uncharacterized conserved protein	DNA replication complex GINS protein PSF3-like [Chenopodium quinoa]	--	SubName: Full=Uncharacterized protein {ECO:0000313|EMBL:KNA13021.1};	GINS complex protein
gene-LOC110682867	0.48	0.41	0.35	0.17	0.12	0.29	34	30	26	13	9	23	0.352	-1.505	0.0146834	0.0294015	down	NW_018743608.1	283181	285656	-	LOC110682867	--	--	--	--	--	--	--
gene-LOC110682878	4.83	5	5.9	2.21	3.19	2.49	288	308	365	143	203	167	0.38	-1.397	2.19961e-11	1.24844e-10	down	NW_018743608.1	301851	309052	-	LOC110682878	GO:0009507,chloroplast; GO:0009534,chloroplast thylakoid; GO:0009535,chloroplast thylakoid membrane; GO:0005634,nucleus; GO:0009579,thylakoid; GO:0031977,thylakoid lumen; GO:0042802,identical protein binding; GO:0004252,serine-type endopeptidase activity; GO:0008236,serine-type peptidase activity; GO:0010206,photosystem II repair; GO:0030163,protein catabolic process; GO:0009735,response to cytok…	K08669 HtrA serine peptidase 2 [EC:3.4.21.108] | (RefSeq) putative protease Do-like 14 (A)	Serine protease	protease Do-like 1, chloroplastic [Chenopodium quinoa]	RecName: Full=Protease Do-like 1, chloroplastic; EC=3.4.21.-; AltName: Full=Protein DEGRADATION OF PERIPLASMIC PROTEINS 1; Short=DEGP PROTEASE 1; Flags: Precursor;	SubName: Full=Uncharacterized protein {ECO:0000313|EMBL:KNA05601.1};	Tricorn protease PDZ domain
gene-LOC110682882	0.66	0.18	0.14	0.04	0.04	0.15	28	8	6	2	2	7	0.181	-2.463	0.0204178	0.0394927	down	NW_018742260.1	839	8703	+	LOC110682882	GO:0005737,cytoplasm; GO:0005634,nucleus	--	--	uncharacterized protein LOC110682882 [Chenopodium quinoa]	RecName: Full=IQ domain-containing protein IQM3 {ECO:0000305}; AltName: Full=IQ motif-containing protein 3 {ECO:0000303|Ref.4};	SubName: Full=Uncharacterized protein {ECO:0000313|EMBL:KNA18369.1};	Transcriptional activator
gene-LOC110682888	3.07	2.71	1.97	1.7	1.41	0.7	90	82	60	54	44	23	0.37	-1.434	0.000646416	0.00167746	down	NW_018743613.1	303211	304032	-	LOC110682888	GO:0005634,nucleus; GO:0003700,DNA-binding transcription factor activity; GO:0043565,sequence-specific DNA binding; GO:0035865,cellular response to potassium ion; GO:0009873,ethylene-activated signaling pathway; GO:0048528,post-embryonic root development; GO:0009723,response to ethylene; GO:0000302,response to reactive oxygen species; GO:0006351,transcription, DNA-templated	K09286 EREBP-like factor | (RefSeq) ethylene-responsive transcription factor RAP2-11 (A)	--	ethylene-responsive transcription factor RAP2-11 [Chenopodium quinoa]	RecName: Full=Ethylene-responsive transcription factor RAP2-11; AltName: Full=Protein RELATED TO APETALA2 11;	SubName: Full=Uncharacterized protein {ECO:0000313|EMBL:KNA22703.1};	AP2 domain
gene-LOC110682891	42.18	42.41	45.1	24.54	29.16	24.73	1605	1667	1781	1013	1185	1059	0.458	-1.127	1.11487e-26	1.54177e-25	down	NW_018743613.1	43370	62009	+	LOC110682891	--	--	--	uncharacterized protein LOC110682891 [Chenopodium quinoa]	--	SubName: Full=Uncharacterized protein {ECO:0000313|EMBL:KNA11015.1};	--
gene-LOC110682893	29.14	28.56	30.58	14.59	16.23	16.21	1599	1619	1741	868	951	1001	0.403	-1.31	1.70396e-37	3.66525e-36	down	NW_018743613.1	94455	102366	-	LOC110682893	GO:0005759,mitochondrial matrix; GO:0003863,3-methyl-2-oxobutanoate dehydrogenase (2-methylpropanoyl-transferring) activity	K00167 2-oxoisovalerate dehydrogenase E1 component beta subunit [EC:1.2.4.4] | (RefSeq) 2-oxoisovalerate dehydrogenase subunit beta 1, mitochondrial-like (A)	Branched chain alpha-keto acid dehydrogenase E1, beta subunit	2-oxoisovalerate dehydrogenase subunit beta 1, mitochondrial-like [Chenopodium quinoa]	RecName: Full=2-oxoisovalerate dehydrogenase subunit beta 1, mitochondrial; EC=1.2.4.4; AltName: Full=Branched-chain alpha-keto acid dehydrogenase E1 component beta chain; Short=BCKDE1B; Short=BCKDH E1-beta; Flags: Precursor;	SubName: Full=Uncharacterized protein {ECO:0000313|EMBL:KNA11018.1};	Transketolase, C-terminal domain
gene-LOC110682895	2.54	1.92	3.36	2.32	1.33	1.19	134	105	184	133	75	71	0.468	-1.097	0.000911015	0.0023076	down	NW_018743613.1	131619	136976	+	LOC110682895	--	K08869 aarF domain-containing kinase | (RefSeq) uncharacterized protein LOC110710472 (A)	Predicted unusual protein kinase	uncharacterized protein LOC110682895 isoform X1 [Chenopodium quinoa]	--	SubName: Full=Uncharacterized protein {ECO:0000313|EMBL:KNA22996.1};	--
gene-LOC110682900	4.3	4.01	3.32	11.82	11.91	12.35	1123	1081	898	3346	3319	3626	2.35	1.233	1.8753e-31	3.15773e-30	up	NW_018743613.1	257625	281693	-	LOC110682900	GO:0016021,integral component of membrane; GO:0005634,nucleus; GO:0051119,sugar transmembrane transporter activity; GO:0008643,carbohydrate transport; GO:0007275,multicellular organism development; GO:0040034,regulation of development, heterochronic; GO:0040008,regulation of growth; GO:0090213,regulation of radial pattern formation; GO:0006355,regulation of transcription, DNA-templated; GO:000635…	K15164 mediator of RNA polymerase II transcription subunit 13 | (RefSeq) mediator of RNA polymerase II transcription subunit 13-like (A)	Acyl-CoA synthetase	mediator of RNA polymerase II transcription subunit 13-like [Chenopodium quinoa]	RecName: Full=Mediator of RNA polymerase II transcription subunit 13; AltName: Full=Protein GRAND CENTRAL; AltName: Full=Protein MACCHI-BOU 2;	RecName: Full=Mediator of RNA polymerase II transcription subunit 13 {ECO:0000256|RuleBase:RU364134};	Mediator complex subunit 13 C-terminal domain
gene-LOC110682902	51.14	59.12	48.31	11.68	9.53	12.52	2704	3229	2651	670	538	745	0.161	-2.632	1.09012e-115	1.71422e-113	down	NW_018743613.1	295219	298224	-	LOC110682902	GO:0005618,cell wall; GO:0009507,chloroplast; GO:0009941,chloroplast envelope; GO:0016021,integral component of membrane; GO:0005743,mitochondrial inner membrane; GO:0005739,mitochondrion; GO:0009506,plasmodesma; GO:0005774,vacuolar membrane; GO:0005310,dicarboxylic acid transmembrane transporter activity; GO:0015367,oxoglutarate:malate antiporter activity; GO:0015142,tricarboxylic acid transmemb…	K15104 solute carrier family 25 (mitochondrial oxoglutarate transporter), member 11 | (RefSeq) mitochondrial dicarboxylate/tricarboxylate transporter DTC-like (A)	Mitochondrial oxoglutarate/malate carrier proteins	mitochondrial dicarboxylate/tricarboxylate transporter DTC-like [Chenopodium quinoa]	RecName: Full=Mitochondrial dicarboxylate/tricarboxylate transporter DTC; AltName: Full=Dicarboxylate/tricarboxylate carrier;	SubName: Full=Mitochondrial dicarboxylate transporter {ECO:0000313|EMBL:AHB08889.1};	Mitochondrial carrier protein
gene-LOC110682905	43.32	46.77	47.6	31.57	29.64	28.67	2632	2935	3001	2080	1923	1960	0.494	-1.016	5.63143e-34	1.05736e-32	down	NW_018743613.1	300208	302376	+	LOC110682905	GO:0005737,cytoplasm; GO:0005874,microtubule; GO:0005525,GTP binding; GO:0003924,GTPase activity; GO:0005200,structural constituent of cytoskeleton; GO:0007017,microtubule-based process	K07374 tubulin alpha | (RefSeq) tubulin alpha-3 chain (A)	Alpha tubulin	tubulin alpha-3 chain [Chenopodium quinoa]	RecName: Full=Tubulin alpha-5 chain;	RecName: Full=Tubulin alpha chain {ECO:0000256|RuleBase:RU000352};	Tubulin domain
gene-LOC110682907	4.96	5.05	4.75	2.12	3.41	2.94	211	222	210	98	155	141	0.435	-1.2	6.9182e-07	2.6319e-06	down	NW_018743613.1	346539	349659	+	LOC110682907	GO:0030529,NA; GO:0005739,mitochondrion; GO:0004045,aminoacyl-tRNA hydrolase activity; GO:0006397,mRNA processing; GO:0008380,RNA splicing	K01056 peptidyl-tRNA hydrolase, PTH1 family [EC:3.1.1.29] | (RefSeq) peptidyl-tRNA hydrolase, mitochondrial-like (A)	Peptidyl-tRNA hydrolase	peptidyl-tRNA hydrolase, mitochondrial-like [Chenopodium quinoa]	RecName: Full=Peptidyl-tRNA hydrolase, mitochondrial; EC=3.1.1.29; AltName: Full=M-PTH; AltName: Full=Mitochondrial CRS2-like protein; AltName: Full=Mitochondrial RNA splicing factor; Flags: Precursor;	SubName: Full=Uncharacterized protein {ECO:0000313|EMBL:KNA22701.1};	Peptidyl-tRNA hydrolase
gene-LOC110682940	0.03	0.66	0.37	3.32	4.68	5.32	2	42	24	222	308	369	9.557	3.257	0.000583096	0.00152369	up	NW_018743616.1	611842	613572	+	LOC110682940	GO:0048046,apoplast; GO:0005618,cell wall; GO:0031012,extracellular matrix; GO:0005634,nucleus; GO:0009505,plant-type cell wall; GO:0030145,manganese ion binding; GO:0045735,nutrient reservoir activity; GO:0009409,response to cold; GO:0009735,response to cytokinin	--	--	germin-like protein subfamily 3 member 3 [Chenopodium quinoa]	RecName: Full=Germin-like protein subfamily 3 member 3; Short=AtGER3; Short=AtGLP2; Flags: Precursor;	SubName: Full=Uncharacterized protein {ECO:0000313|EMBL:KNA24004.1};	Cupin domain
gene-LOC110682941	0.06	0.27	0	0.26	0.57	1.4	2	10	0	10	22	57	5.293	2.404	0.019356	0.0376556	up	NW_018743616.1	657913	658925	+	LOC110682941	GO:0048046,apoplast; GO:0005618,cell wall; GO:0031012,extracellular matrix; GO:0005634,nucleus; GO:0009505,plant-type cell wall; GO:0030145,manganese ion binding; GO:0045735,nutrient reservoir activity; GO:0009409,response to cold; GO:0009735,response to cytokinin	--	--	germin-like protein subfamily 3 member 3 [Chenopodium quinoa]	RecName: Full=Germin-like protein subfamily 3 member 3; Short=AtGER3; Short=AtGLP2; Flags: Precursor;	SubName: Full=Uncharacterized protein {ECO:0000313|EMBL:KNA24004.1};	Cupin domain
gene-LOC110682948	0	0	0	0.7	1.2	0.46	0	0	0	16	27	11	69.847	6.126	0.0001229	0.000355632	up	NW_018743616.1	1192949	1193886	-	LOC110682948	--	--	--	--	--	--	--
gene-LOC110682951	20.39	16.8	17.47	9.04	8.17	12.14	1127	959	1002	542	482	755	0.407	-1.298	9.16363e-17	7.62456e-16	down	NW_018742263.1	4196635	4199537	+	LOC110682951	--	--	--	--	--	--	--
gene-LOC110682954	0	0.6	0.32	0	0	0	0	13	7	0	0	0	0.02	-5.643	0.00781852	0.016618	down	NW_018743616.1	2740466	2741473	-	LOC110682954	--	--	--	--	--	--	--
gene-LOC110682959	2.31	3.08	2.41	1.04	1.2	1.44	108	149	117	53	60	76	0.359	-1.477	1.49179e-06	5.47752e-06	down	NW_018743616.1	54971	66059	+	LOC110682959	GO:0005834,heterotrimeric G-protein complex; GO:0005886,plasma membrane; GO:0004871,NA; GO:0007186,G protein-coupled receptor signaling pathway; GO:0009737,response to abscisic acid	--	--	guanine nucleotide-binding protein subunit gamma 3-like [Chenopodium quinoa]	RecName: Full=Guanine nucleotide-binding protein subunit gamma 3; AltName: Full=Ggamma-subunit 3; AltName: Full=Heterotrimeric G protein gamma-subunit 3; Short=AtAGG3; Flags: Precursor;	SubName: Full=Uncharacterized protein {ECO:0000313|EMBL:KMS95802.1};	GGL domain
gene-LOC110682960	65.3	71.44	58.22	28.59	37.14	47.66	1752	1980	1621	832	1064	1439	0.441	-1.18	3.86375e-15	2.89266e-14	down	NW_018743616.1	111132	115639	-	LOC110682960	GO:0031462,Cul2-RING ubiquitin ligase complex; GO:0080008,Cul4-RING E3 ubiquitin ligase complex; GO:0031467,Cul7-RING ubiquitin ligase complex; GO:0005737,cytoplasm; GO:0043224,nuclear SCF ubiquitin ligase complex; GO:0097602,cullin family protein binding; GO:0019788,NEDD8 transferase activity; GO:0061630,ubiquitin protein ligase activity; GO:0008270,zinc ion binding; GO:0045116,protein neddylati…	K03868 RING-box protein 1 [EC:2.3.2.32] | (RefSeq) RING-box protein 1a-like (A)	SCF ubiquitin ligase, Rbx1 component	RING-box protein 1a-like [Chenopodium quinoa]	RecName: Full=RING-box protein 1a; AltName: Full=At-Rbx1;1; AltName: Full=Protein RING of cullins 1; AltName: Full=RBX1-2; AltName: Full=RBX1a-At;	SubName: Full=RING-box protein 1a isoform X2 {ECO:0000313|RefSeq:XP_016433388.1};	Zinc finger, C3HC4 type (RING finger)
gene-LOC110682962	58.51	61.38	60.98	175.88	209.16	178.25	3121	3382	3375	10175	11913	10699	2.359	1.238	1.55081e-51	5.67875e-50	up	NW_018743616.1	148183	154517	+	LOC110682962	GO:0005615,extracellular space; GO:0005764,lysosome; GO:0004197,cysteine-type endopeptidase activity; GO:0006955,immune response; GO:0051603,proteolysis involved in cellular protein catabolic process	K01366 cathepsin H [EC:3.4.22.16] | (RefSeq) thiol protease aleurain-like (A)	Cysteine proteinase Cathepsin L	thiol protease aleurain-like [Chenopodium quinoa]	RecName: Full=Thiol protease aleurain-like; EC=3.4.22.16; Flags: Precursor;	SubName: Full=Uncharacterized protein {ECO:0000313|EMBL:KNA13820.1};	Peptidase C1-like family
gene-LOC110682963	6.94	6.96	7.51	3.76	5.05	4.01	422	437	474	248	328	274	0.453	-1.142	3.18861e-11	1.78176e-10	down	NW_018743616.1	156327	168533	+	LOC110682963	GO:0016021,integral component of membrane	--	--	uncharacterized protein LOC110682963 [Chenopodium quinoa]	--	SubName: Full=Uncharacterized protein {ECO:0000313|EMBL:KMS96226.1};	TMEM192 family
gene-LOC110682965	36.7	38.04	34.35	20.94	15.66	18.48	1317	1410	1279	815	600	746	0.382	-1.387	1.54706e-29	2.40847e-28	down	NW_018743616.1	212750	215825	+	LOC110682965	--	--	--	uncharacterized protein LOC110682965 [Chenopodium quinoa]	--	SubName: Full=Uncharacterized protein {ECO:0000313|EMBL:KNA21652.1};	--
gene-LOC110682970	2.06	2.43	2.12	10.52	8.92	11.89	557	678	595	3087	2576	3619	3.597	1.847	1.48287e-53	5.82954e-52	up	NW_018743616.1	341369	351739	-	LOC110682970	GO:0005739,mitochondrion; GO:0003968,RNA-directed 5'-3' RNA polymerase activity; GO:0003964,RNA-directed DNA polymerase activity	--	FOG: Transposon-encoded proteins with TYA, reverse transcriptase, integrase domains in various combinations	uncharacterized protein LOC110682970 [Chenopodium quinoa]	RecName: Full=RNA-directed DNA polymerase homolog; EC=2.7.7.48; AltName: Full=Reverse transcriptase homolog;	SubName: Full=Uncharacterized protein {ECO:0000313|EMBL:CAN65719.1};	Baculovirus polyhedron envelope protein, PEP, C terminus
gene-LOC110682974	0.3	0.41	0.29	2.65	2.58	3.04	10	14	10	95	91	113	6.244	2.643	1.19411e-08	5.38981e-08	up	NW_018743616.1	624082	625008	+	LOC110682974	GO:0048046,apoplast; GO:0005618,cell wall; GO:0031012,extracellular matrix; GO:0005634,nucleus; GO:0009505,plant-type cell wall; GO:0030145,manganese ion binding; GO:0045735,nutrient reservoir activity; GO:0009409,response to cold; GO:0009735,response to cytokinin	--	--	germin-like protein subfamily 3 member 3 [Chenopodium quinoa]	RecName: Full=Germin-like protein subfamily 3 member 3; Short=AtGER3; Short=AtGLP2; Flags: Precursor;	SubName: Full=Uncharacterized protein {ECO:0000313|EMBL:KNA24004.1};	Cupin domain
gene-LOC110682975	0.07	0.38	0.06	1.44	1.54	1.63	6	35	6	140	148	165	6.925	2.792	4.35094e-08	1.86051e-07	up	NW_018743616.1	645911	648429	+	LOC110682975	--	--	--	--	--	--	--
gene-LOC110682977	13.45	14.1	14.67	9.11	8.09	7.98	554	600	627	407	356	370	0.452	-1.147	5.19266e-16	4.10758e-15	down	NW_018743616.1	752221	755618	-	LOC110682977	--	--	--	--	--	--	--
gene-LOC110682987	0.76	1.82	1.23	6.27	4.8	4.76	52	128	87	464	350	366	3.16	1.66	8.02399e-10	4.00717e-09	up	NW_018743616.1	1265340	1269790	-	LOC110682987	--	--	--	--	--	--	--
gene-LOC110682994	0.05	0.17	0.06	1.58	2.67	1.32	4	14	5	133	222	116	14.692	3.877	1.80915e-14	1.29265e-13	up	NW_018743616.1	1428110	1430674	+	LOC110682994	GO:0016021,integral component of membrane; GO:0020037,heme binding; GO:0005506,iron ion binding; GO:0004497,monooxygenase activity; GO:0016705,oxidoreductase activity, acting on paired donors, with incorporation or reduction of molecular oxygen	K15639 PHYB activation tagged suppressor 1 [EC:1.14.-.-] | (RefSeq) cytochrome P450 734A1-like (A)	Cytochrome P450 CYP4/CYP19/CYP26 subfamilies	cytochrome P450 CYP72A219-like isoform X1 [Chenopodium quinoa]	RecName: Full=Cytochrome P450 CYP72A219; EC=1.14.-.-; AltName: Full=Cytochrome P450 CYP72A129;	SubName: Full=Uncharacterized protein {ECO:0000313|EMBL:KMS96185.1};	Cytochrome P450
gene-LOC110682998	1.86	1.47	2.32	0.49	0.42	0.28	111	91	144	32	27	19	0.16	-2.644	2.39018e-12	1.46353e-11	down	NW_018743616.1	1463314	1465654	-	LOC110682998	GO:0005634,nucleus; GO:0003677,DNA binding; GO:0006355,regulation of transcription, DNA-templated; GO:0006351,transcription, DNA-templated	K09422 transcription factor MYB, plant | (RefSeq) transcription repressor MYB6-like (A)	Transcription factor, Myb superfamily	transcription repressor MYB6-like [Chenopodium quinoa]	RecName: Full=Anthocyanin regulatory C1 protein;	SubName: Full=Uncharacterized protein {ECO:0000313|EMBL:KMS96183.1};	Myb-like DNA-binding domain
gene-LOC110682999	45.75	44.45	47.41	25.93	28.11	25.32	1622	1628	1744	997	1064	1010	0.437	-1.196	1.9114e-33	3.51442e-32	down	NW_018743616.1	1470044	1471038	-	LOC110682999	GO:0009507,chloroplast; GO:0009570,chloroplast stroma; GO:0005777,peroxisome	--	--	stress-response A/B barrel domain-containing protein UP3-like [Chenopodium quinoa]	RecName: Full=Stress-response A/B barrel domain-containing protein UP3 {ECO:0000305}; AltName: Full=Unknown protein 3 {ECO:0000303|PubMed:17951448};	SubName: Full=Uncharacterized protein {ECO:0000313|EMBL:KNA16585.1};	Stress responsive A/B Barrel Domain
gene-LOC110683007	0.12	0.09	0.22	0.41	0.57	0.53	18	14	34	66	89	87	2.604	1.381	0.00340639	0.00776539	up	NW_018743616.1	1548308	1552525	-	LOC110683007	--	--	--	--	--	--	--
gene-LOC110683008	0.22	0.21	0.28	1.53	1.59	1.59	16	16	21	122	125	131	5.063	2.34	3.01604e-09	1.43965e-08	up	NW_018743616.1	1572580	1574639	-	LOC110683008	GO:0005886,plasma membrane; GO:0060918,auxin transport; GO:0009734,auxin-activated signaling pathway; GO:0010929,positive regulation of auxin mediated signaling pathway	--	--	protein BIG GRAIN 1-like A [Chenopodium quinoa]	RecName: Full=Protein BIG GRAIN 1-like A {ECO:0000305};	SubName: Full=Uncharacterized protein {ECO:0000313|EMBL:KNA03887.1};	--
gene-LOC110683009	0.33	0.1	0.08	0.88	0.77	0.88	50	16	13	144	124	149	3.689	1.883	4.19125e-05	0.000129128	up	NW_018743616.1	1574734	1585085	-	LOC110683009	GO:0009507,chloroplast; GO:0009570,chloroplast stroma; GO:0005829,cytosol; GO:0050152,omega-amidase activity; GO:0008270,zinc ion binding; GO:0006108,malate metabolic process; GO:0006807,nitrogen compound metabolic process; GO:0006107,oxaloacetate metabolic process	K13566 omega-amidase [EC:3.5.1.3] | (RefSeq) omega-amidase, chloroplastic-like (A)	Carbon-nitrogen hydrolase	omega-amidase, chloroplastic-like [Chenopodium quinoa]	RecName: Full=Omega-amidase, chloroplastic; EC=3.5.1.3 {ECO:0000269|PubMed:24461228}; AltName: Full=Nitrilase-like protein 3; Flags: Precursor;	SubName: Full=Uncharacterized protein {ECO:0000313|EMBL:KMS96104.1};	Carbon-nitrogen hydrolase
gene-LOC110683010	0.29	0.23	0.19	1.13	1.58	1.5	21	17	14	88	121	121	4.493	2.168	3.50038e-07	1.36727e-06	up	NW_018743616.1	1587420	1596670	-	LOC110683010	GO:0005634,nucleus	--	--	protein Brevis radix-like 4 [Chenopodium quinoa]	RecName: Full=Protein Brevis radix-like 4; Short=AtBRXL4;	SubName: Full=Uncharacterized protein {ECO:0000313|EMBL:KNA06578.1};	Transcription factor BRX N-terminal domain
gene-LOC110683024	1.39	1.41	1.26	6.45	5.52	5.88	278	293	263	1403	1184	1328	3.329	1.735	8.96808e-40	2.12477e-38	up	NW_018743616.1	1880270	1897124	-	LOC110683024	GO:0016459,myosin complex; GO:0009506,plasmodesma; GO:0035619,root hair tip; GO:0030133,transport vesicle; GO:0003779,actin binding; GO:0005524,ATP binding; GO:0005516,calmodulin binding; GO:0003774,motor activity; GO:0030048,actin filament-based movement; GO:0051645,Golgi localization; GO:0048467,gynoecium development; GO:0090436,leaf pavement cell development; GO:0051646,mitochondrion localizat…	K10357 myosin V | (RefSeq) myosin-17-like (A)	Myosin class V heavy chain	myosin-17-like [Chenopodium quinoa]	RecName: Full=Myosin-17; AltName: Full=Myosin XI K; Short=AtXIK;	SubName: Full=Uncharacterized protein {ECO:0000313|EMBL:KNA22249.1};	AAA ATPase domain
gene-LOC110683026	11.38	11.98	11.67	9.1	6.34	6.8	422	459	449	366	251	284	0.481	-1.057	1.71822e-09	8.37068e-09	down	NW_018743616.1	1902300	1908605	-	LOC110683026	GO:0016021,integral component of membrane	--	--	uncharacterized protein LOC110683026 [Chenopodium quinoa]	--	SubName: Full=Uncharacterized protein {ECO:0000313|EMBL:KNA09605.1};	Super-infection exclusion protein B
gene-LOC110683027	0.22	0.67	0.65	1.55	1.02	1.61	21	67	65	163	105	175	2.069	1.049	0.00814307	0.0172502	up	NW_018743616.1	1946337	1949053	-	LOC110683027	GO:0016021,integral component of membrane	--	--	serine/arginine repetitive matrix protein 1-like [Chenopodium quinoa]	--	SubName: Full=Uncharacterized protein {ECO:0000313|EMBL:KNA09606.1};	Cotton fibre expressed protein
gene-LOC110683037	0.18	0.16	0.08	4.09	5.4	3.06	13	12	6	324	421	251	22.853	4.514	3.38195e-32	5.88266e-31	up	NW_018743616.1	2312355	2314403	-	LOC110683037	GO:0005634,nucleus; GO:0046872,metal ion binding; GO:0004518,nuclease activity	--	Predicted transposase	protein ALP1-like [Chenopodium quinoa]	RecName: Full=Protein ALP1-like {ECO:0000305}; EC=3.1.-.-;	SubName: Full=Uncharacterized protein {ECO:0000313|EMBL:KNA24991.1};	Plant transposon protein
gene-LOC110683052	3.02	3.55	3.3	0.9	1.41	1.49	228	277	259	74	114	127	0.293	-1.771	3.98705e-13	2.5807e-12	down	NW_018743616.1	2713130	2716079	-	LOC110683052	GO:0005634,nucleus; GO:0003700,DNA-binding transcription factor activity; GO:0043565,sequence-specific DNA binding; GO:0006351,transcription, DNA-templated	K09419 heat shock transcription factor, other eukaryote | (RefSeq) heat stress transcription factor A-7a-like (A)	Heat shock transcription factor	heat stress transcription factor A-7a-like [Chenopodium quinoa]	RecName: Full=Heat shock factor protein HSF30; AltName: Full=Heat shock transcription factor 30; Short=HSTF 30; AltName: Full=Heat stress transcription factor;	SubName: Full=Heat stress transcription factor HSF {ECO:0000313|EMBL:ABM55235.1}; SubName: Full=Putative heat shock factor {ECO:0000313|EMBL:ABH08433.1};	HSF-type DNA-binding
gene-LOC110683065	10.72	14.37	15.06	8.01	9.46	8.7	506	701	738	410	477	462	0.494	-1.017	9.75531e-11	5.24452e-10	down	NW_018743616.1	2980143	2986337	+	LOC110683065	--	K06889 uncharacterized protein | (RefSeq) putative uncharacterized protein YDL057W (A)	Predicted esterase	mycophenolic acid acyl-glucuronide esterase, mitochondrial-like [Chenopodium quinoa]	--	SubName: Full=Uncharacterized protein {ECO:0000313|EMBL:KNA13464.1};	Putative esterase
gene-LOC110683070	0	0.03	0.1	1.05	0.15	0.72	0	1	4	44	6	31	11.51	3.525	0.00212739	0.00503942	up	NW_018743616.1	3065597	3067679	-	LOC110683070	--	--	--	--	--	--	--
gene-LOC110683078	0.08	0.08	0.06	0.68	0.95	0.21	10	10	8	91	125	29	6.253	2.644	1.29171e-05	4.24309e-05	up	NW_018743616.1	3167480	3170943	-	LOC110683078	--	--	--	--	--	--	--
gene-LOC110683079	0.1	0.14	0.07	0.81	1.26	0.42	14	20	10	124	191	67	6.212	2.635	6.71958e-08	2.82625e-07	up	NW_018743616.1	3191406	3195377	-	LOC110683079	GO:0005887,integral component of plasma membrane; GO:0043231,intracellular membrane-bounded organelle; GO:0005524,ATP binding; GO:0005388,calcium-transporting ATPase activity; GO:0005516,calmodulin binding; GO:0046872,metal ion binding	K01537 P-type Ca2+ transporter type 2C [EC:7.2.2.10] | (RefSeq) putative calcium-transporting ATPase 13, plasma membrane-type (A)	Calcium transporting ATPase	putative calcium-transporting ATPase 13, plasma membrane-type [Chenopodium quinoa]	RecName: Full=Putative calcium-transporting ATPase 13, plasma membrane-type; EC=3.6.3.8; AltName: Full=Ca(2+)-ATPase isoform 13;	RecName: Full=Calcium-transporting ATPase {ECO:0000256|RuleBase:RU361146}; EC=3.6.3.8 {ECO:0000256|RuleBase:RU361146};	haloacid dehalogenase-like hydrolase
gene-LOC110683083	0.63	1.4	1.09	4.63	4.8	4.09	24	55	43	191	195	175	3.287	1.717	2.03277e-07	8.1132e-07	up	NW_018742263.1	6363631	6364698	-	LOC110683083	--	--	--	protein E6-like [Chenopodium quinoa]	--	SubName: Full=Uncharacterized protein {ECO:0000313|EMBL:KNA15890.1};	--
gene-LOC110683084	2.74	3.24	2.35	12.78	11.4	12.04	586	716	522	2963	2602	2896	3.294	1.72	7.7819e-50	2.66443e-48	up	NW_018743616.1	3395513	3407259	+	LOC110683084	GO:0016021,integral component of membrane; GO:0005886,plasma membrane; GO:0005524,ATP binding; GO:0016301,kinase activity; GO:0004674,protein serine/threonine kinase activity; GO:0004675,transmembrane receptor protein serine/threonine kinase activity; GO:0030154,cell differentiation; GO:0007166,cell surface receptor signaling pathway; GO:0042335,cuticle development; GO:1905393,plant organ formati…	K13430 serine/threonine-protein kinase PBS1 [EC:2.7.11.1] | (RefSeq) serine/threonine-protein kinase PBS1-like (A)	Serine/threonine protein kinase	proline-rich protein 36-like isoform X1 [Chenopodium quinoa]	RecName: Full=Receptor-like serine/threonine-protein kinase ALE2; EC=2.7.11.1; AltName: Full=Protein ABNORMAL LEAF SHAPE 2; Flags: Precursor;	SubName: Full=Uncharacterized protein {ECO:0000313|EMBL:KNA19120.1};	Phosphotransferase enzyme family
gene-LOC110683090	6.2	6.23	7.74	17.5	19.89	16.33	206	214	267	631	706	611	2.016	1.011	2.11981e-09	1.02363e-08	up	NW_018743616.1	3602346	3603651	-	LOC110683090	--	--	--	uncharacterized protein LOC110683090 isoform X1 [Chenopodium quinoa]	--	--	--
gene-LOC110683097	2.24	0.86	0.89	3.6	3.7	6.04	337	133	139	587	594	1021	2.521	1.334	0.0120838	0.0246609	up	NW_018743616.1	4060574	4082800	+	LOC110683097	--	--	--	--	--	--	--
gene-LOC110683103	0.88	1.14	0.81	0.27	0.04	0.26	21	28	20	7	1	7	0.154	-2.701	0.00104008	0.00261179	down	NW_018743616.1	300721	301386	+	LOC110683103	GO:0005634,nucleus; GO:0008483,transaminase activity; GO:0016458,gene silencing; GO:0010073,meristem maintenance; GO:0010082,regulation of root meristem growth	--	--	uncharacterized protein LOC110683103 [Chenopodium quinoa]	RecName: Full=Protein MAIN-LIKE 1 {ECO:0000303|PubMed:24635680};	SubName: Full=Uncharacterized protein {ECO:0000313|EMBL:EYU45049.1};	Plant mobile domain
gene-LOC110683152	0.13	0.32	0.18	1.2	1.68	0.91	11	28	16	109	151	86	4.512	2.174	1.57524e-06	5.76926e-06	up	NW_018743623.1	45000	50392	+	LOC110683152	--	--	--	--	--	--	--
gene-LOC110683155	6.09	5.47	5.01	2.58	3.1	2.58	376	349	321	173	204	179	0.377	-1.408	1.54918e-13	1.03326e-12	down	NW_018743623.1	136624	143742	-	LOC110683155	GO:0009507,chloroplast; GO:0009570,chloroplast stroma; GO:0005829,cytosol; GO:0005507,copper ion binding; GO:0004425,indole-3-glycerol-phosphate synthase activity; GO:0000162,tryptophan biosynthetic process	K01609 indole-3-glycerol phosphate synthase [EC:4.1.1.48] | (RefSeq) indole-3-glycerol phosphate synthase, chloroplastic-like isoform X1 (A)	Anthranilate synthase component II	indole-3-glycerol phosphate synthase, chloroplastic-like isoform X2 [Chenopodium quinoa]	RecName: Full=Indole-3-glycerol phosphate synthase, chloroplastic {ECO:0000303|PubMed:7610197}; Short=IGPS {ECO:0000303|PubMed:7610197}; EC=4.1.1.48 {ECO:0000269|PubMed:7610197}; Flags: Precursor;	SubName: Full=Uncharacterized protein {ECO:0000313|EMBL:KNA03126.1};	Indole-3-glycerol phosphate synthase
gene-LOC110683158	4.03	3.35	4.39	1.9	2.03	1.85	287	246	324	147	154	148	0.371	-1.429	8.35921e-12	4.90175e-11	down	NW_018743623.1	173487	180410	-	LOC110683158	GO:0009507,chloroplast	--	Uncharacterized conserved protein	LOW QUALITY PROTEIN: probable transcriptional regulatory protein At2g25830 [Chenopodium quinoa]	RecName: Full=Probable transcriptional regulatory protein At2g25830;	SubName: Full=Uncharacterized protein {ECO:0000313|EMBL:EMJ23890.1};	Transcriptional regulator
gene-LOC110683159	0.49	0.42	0.53	1.45	1.38	1.65	92	83	104	297	279	352	2.356	1.236	8.17109e-08	3.40554e-07	up	NW_018743623.1	190232	197437	+	LOC110683159	GO:0043531,ADP binding; GO:0005524,ATP binding; GO:0006952,defense response	K13457 disease resistance protein RPM1 | (RefSeq) disease resistance protein RPM1-like (A)	Apoptotic ATPase	putative disease resistance protein RGA1 [Chenopodium quinoa]	RecName: Full=Putative disease resistance protein RGA1; AltName: Full=RGA3-blb;	SubName: Full=putative disease resistance protein RGA3 {ECO:0000313|RefSeq:XP_016731984.1};	AAA domain
gene-LOC110683165	6.83	7.29	6.23	4.67	4.21	4.13	539	594	510	400	355	367	0.485	-1.045	9.91676e-13	6.23664e-12	down	NW_018743623.1	242946	246708	-	LOC110683165	GO:0000785,chromatin; GO:0005829,cytosol; GO:0005634,nucleus; GO:0003682,chromatin binding; GO:0005085,guanyl-nucleotide exchange factor activity; GO:0042802,identical protein binding; GO:0009881,photoreceptor activity; GO:0042803,protein homodimerization activity; GO:0009649,entrainment of circadian clock; GO:0018298,protein-chromophore linkage; GO:0009411,response to UV; GO:0010224,response to …	--	FOG: RCC1 domain	ultraviolet-B receptor UVR8-like [Chenopodium quinoa]	RecName: Full=Ultraviolet-B receptor UVR8; AltName: Full=Protein UV-B RESISTANCE 8; AltName: Full=RCC1 domain-containing protein UVR8;	SubName: Full=Uncharacterized protein {ECO:0000313|EMBL:KNA24437.1};	Regulator of chromosome condensation (RCC1) repeat
gene-LOC110683168	1.66	1.58	1.2	5.26	4.9	4.75	60	59	45	206	189	193	2.541	1.346	2.32175e-06	8.34504e-06	up	NW_018743623.1	311283	315190	+	LOC110683168	--	--	--	uncharacterized protein LOC110683168 [Chenopodium quinoa]	--	SubName: Full=Uncharacterized protein {ECO:0000313|EMBL:KNA10335.1};	--
gene-LOC110683181	0.03	0.06	0.06	0.41	0.5	0.18	2	4	4	30	36	14	5.733	2.519	0.00489339	0.0108372	up	NW_018743623.1	657821	660491	+	LOC110683181	GO:0005887,integral component of plasma membrane; GO:0015173,aromatic amino acid transmembrane transporter activity	K03834 tyrosine-specific transport protein | (RefSeq) uncharacterized protein LOC110736350 (A)	--	uncharacterized protein LOC110683181 [Chenopodium quinoa]	--	SubName: Full=Uncharacterized protein {ECO:0000313|EMBL:KNA13766.1};	Transmembrane amino acid transporter protein
gene-LOC110683184	0.07	0.07	0	2.24	1.58	0.6	4	4	0	134	93	37	23.468	4.553	2.48306e-09	1.19313e-08	up	NW_018743623.1	685898	689171	-	LOC110683184	GO:0005509,calcium ion binding; GO:0005544,calcium-dependent phospholipid binding; GO:0009409,response to cold; GO:0009408,response to heat; GO:0009651,response to salt stress; GO:0009414,response to water deprivation	K17098 annexin D | (RefSeq) annexin-like protein RJ4 (A)	Annexin	annexin-like protein RJ4 [Chenopodium quinoa]	RecName: Full=Annexin D8; AltName: Full=AnnAt8;	SubName: Full=Uncharacterized protein {ECO:0000313|EMBL:KNA13761.1};	Annexin
gene-LOC110683188	0.31	0.31	0.43	1.77	1.2	1.04	42	43	59	257	172	156	2.887	1.529	1.92743e-06	6.99152e-06	up	NW_018743623.1	794567	798318	+	LOC110683188	GO:0016021,integral component of membrane; GO:0005886,plasma membrane; GO:0009506,plasmodesma; GO:0016757,transferase activity, transferring glycosyl groups; GO:0099402,plant organ development	--	--	protein QUIRKY-like [Chenopodium quinoa]	RecName: Full=Protein QUIRKY {ECO:0000303|PubMed:19180193};	SubName: Full=Uncharacterized protein {ECO:0000313|EMBL:KNA06939.1};	Plant protein of unknown function (DUF639)
gene-LOC110683222	0.81	1.16	0.58	7.62	7.29	6.79	152	226	114	1552	1461	1434	6.432	2.685	8.41657e-51	2.99206e-49	up	NW_018743631.1	4	15704	-	LOC110683222	--	--	--	--	--	--	--
gene-LOC110683223	277.2	253.59	240.53	136.3	157.53	172.13	20001	18901	18009	10666	12137	13975	0.458	-1.128	1.77454e-34	3.41408e-33	down	NW_018743635.1	37908	46118	+	LOC110683223	GO:0005737,cytoplasm; GO:0000234,phosphoethanolamine N-methyltransferase activity; GO:0006656,phosphatidylcholine biosynthetic process	K05929 phosphoethanolamine N-methyltransferase [EC:2.1.1.103] | (RefSeq) phosphoethanolamine N-methyltransferase (A)	SAM-dependent methyltransferases	phosphoethanolamine N-methyltransferase [Chenopodium quinoa]	RecName: Full=Phosphoethanolamine N-methyltransferase; EC=2.1.1.103;	SubName: Full=Phosphoethanolamine N-methyltransferase {ECO:0000313|EMBL:AEY75253.1};	Ribosomal protein L11 methyltransferase (PrmA)
gene-LOC110683240	0	0	0	0.39	0.37	0.28	0	0	0	33	31	25	114.603	6.84	1.8335e-06	6.66567e-06	up	NW_018743649.1	972239	976005	+	LOC110683240	GO:0005739,mitochondrion	K15803 (-)-germacrene D synthase [EC:4.2.3.75] | (RefSeq) (-)-germacrene D synthase-like (A)	FOG: Reverse transcriptase	uncharacterized protein LOC110683240 [Chenopodium quinoa]	RecName: Full=Uncharacterized mitochondrial protein AtMg01250; AltName: Full=ORF102;	SubName: Full=Uncharacterized protein {ECO:0000313|EnsemblPlants:Bra033839.1-P};	zinc-binding in reverse transcriptase
gene-LOC110683248	0.27	0.19	0.08	1.51	1.28	1.78	43	31	13	257	213	314	6.344	2.665	7.5491e-14	5.15948e-13	up	NW_018743649.1	83770	88159	+	LOC110683248	--	--	--	uncharacterized protein LOC110683248 [Chenopodium quinoa]	--	SubName: Full=Uncharacterized protein {ECO:0000313|EMBL:KMS96286.1};	Putative gypsy type transposon
gene-LOC110683262	12.89	13.76	16.86	48.22	48.94	33.81	350	386	475	1420	1419	1033	2.277	1.187	1.07974e-13	7.29388e-13	up	NW_018743649.1	940683	942261	-	LOC110683262	--	--	--	--	--	--	--
gene-LOC110683267	0	0	0.02	0.26	0.54	0.34	0	0	2	29	60	40	46.017	5.524	7.75221e-06	2.62614e-05	up	NW_018743649.1	976015	982629	-	LOC110683267	--	--	--	--	--	--	--
gene-LOC110683279	0.2	0.08	0.12	0.94	0.8	0.82	16	7	10	82	69	74	4.806	2.265	1.49833e-05	4.88399e-05	up	NW_018743655.1	14204	21352	+	LOC110683279	--	--	--	--	--	--	--
gene-LOC110683289	0.87	1.11	1.91	0.31	0.04	0.19	41	54	93	16	2	10	0.106	-3.242	8.14938e-08	3.39685e-07	down	NW_018743669.1	397397	398712	+	LOC110683289	GO:0016021,integral component of membrane; GO:0005773,vacuole; GO:0005375,copper ion transmembrane transporter activity	K14686 solute carrier family 31 (copper transporter), member 1 | (RefSeq) copper transporter 6-like (A)	Copper transporter	copper transporter 6-like [Chenopodium quinoa]	RecName: Full=Copper transporter 6; Short=AtCOPT6;	SubName: Full=Uncharacterized protein {ECO:0000313|EMBL:KNA10675.1};	PAP2 superfamily
gene-LOC110683311	1.69	2.04	1.68	7.15	5.95	6.89	111	138	114	508	416	508	2.8	1.486	2.70748e-14	1.91037e-13	up	NW_018743669.1	1004322	1007220	-	LOC110683311	GO:0005576,extracellular region; GO:0004190,aspartic-type endopeptidase activity; GO:0030163,protein catabolic process; GO:0006508,proteolysis	K22683 aspartyl protease family protein [EC:3.4.23.-] | (RefSeq) aspartic proteinase nepenthesin-2-like (A)	Aspartyl protease	aspartic proteinase CDR1-like [Chenopodium quinoa]	RecName: Full=Probable aspartic protease At2g35615; EC=3.4.-.-; Flags: Precursor;	SubName: Full=Uncharacterized protein {ECO:0000313|EMBL:KNA25909.1};	Aspartyl protease
gene-LOC110683327	0	0.1	0	0.36	0.35	0.25	0	5	0	20	19	14	7.668	2.939	0.0196621	0.0381921	up	NW_018743669.1	2442511	2443929	+	LOC110683327	--	--	--	synaptonemal complex protein 1-like [Chenopodium quinoa]	--	SubName: Full=Uncharacterized protein {ECO:0000313|EMBL:KNA24720.1};	Protein of unknown function (DUF745)
gene-LOC110683346	0.11	0.66	0.18	1.86	0.75	0.61	10	60	16	177	70	60	2.574	1.364	0.019008	0.0370601	up	NW_018743669.1	163093	165552	+	LOC110683346	GO:0016021,integral component of membrane; GO:0005886,plasma membrane; GO:0005524,ATP binding; GO:0030246,carbohydrate binding; GO:0004674,protein serine/threonine kinase activity; GO:0042742,defense response to bacterium; GO:0009555,pollen development	K13418 somatic embryogenesis receptor kinase 1 [EC:2.7.10.1 2.7.11.1] | (RefSeq) somatic embryogenesis receptor kinase 2 (A)	--	L-type lectin-domain containing receptor kinase IV.2-like [Chenopodium quinoa]	RecName: Full=L-type lectin-domain containing receptor kinase IV.2 {ECO:0000303|PubMed:19773388}; Short=Arabidopsis thaliana lectin-receptor kinase a4 {ECO:0000303|PubMed:19773388}; Short=AthlecRK-a4 {ECO:0000303|Ref.6}; Short=LecRK-IV.2 {ECO:0000303|PubMed:19773388}; EC=2.7.11.1 {ECO:0000255|PROSITE-ProRule:PRU00159}; AltName: Full=Protein SMALL, GLUED-TOGETHER, AND COLLAPSED POLLEN {ECO:0000303…	SubName: Full=Uncharacterized protein {ECO:0000313|EMBL:OAY61180.1};	Fungal protein kinase
gene-LOC110683347	0.02	0.09	0	0.55	0.14	0.39	2	8	0	51	13	38	7.275	2.863	0.00288532	0.00667152	up	NW_018743669.1	166834	169251	+	LOC110683347	GO:0016021,integral component of membrane; GO:0005886,plasma membrane; GO:0005524,ATP binding; GO:0030246,carbohydrate binding; GO:0004674,protein serine/threonine kinase activity; GO:0042742,defense response to bacterium; GO:0009555,pollen development	K13418 somatic embryogenesis receptor kinase 1 [EC:2.7.10.1 2.7.11.1] | (RefSeq) somatic embryogenesis receptor kinase 2 (A)	--	L-type lectin-domain containing receptor kinase IV.2-like [Chenopodium quinoa]	RecName: Full=L-type lectin-domain containing receptor kinase IV.2 {ECO:0000303|PubMed:19773388}; Short=Arabidopsis thaliana lectin-receptor kinase a4 {ECO:0000303|PubMed:19773388}; Short=AthlecRK-a4 {ECO:0000303|Ref.6}; Short=LecRK-IV.2 {ECO:0000303|PubMed:19773388}; EC=2.7.11.1 {ECO:0000255|PROSITE-ProRule:PRU00159}; AltName: Full=Protein SMALL, GLUED-TOGETHER, AND COLLAPSED POLLEN {ECO:0000303…	SubName: Full=Uncharacterized protein {ECO:0000313|EMBL:KNA20183.1};	Bacterial lectin
gene-LOC110683364	7.08	5.75	5.85	0.77	0.71	0.79	535	449	459	63	57	67	0.092	-3.447	7.09294e-63	3.58304e-61	down	NW_018743669.1	270407	273704	+	LOC110683364	GO:0046872,metal ion binding; GO:0004722,protein serine/threonine phosphatase activity	K14497 protein phosphatase 2C [EC:3.1.3.16] | (RefSeq) probable protein phosphatase 2C 24 (A)	Serine/threonine protein phosphatase	probable protein phosphatase 2C 24 [Chenopodium quinoa]	RecName: Full=Probable protein phosphatase 2C 24; Short=AtPP2C24; EC=3.1.3.16;	SubName: Full=Uncharacterized protein {ECO:0000313|EMBL:KNA15599.1};	Protein phosphatase 2C
gene-LOC110683366	4.85	6.27	6.8	18.35	22.52	18.34	233	311	339	956	1155	991	2.503	1.324	3.77102e-17	3.21026e-16	up	NW_018743669.1	287924	292116	-	LOC110683366	GO:0009941,chloroplast envelope; GO:0005783,endoplasmic reticulum; GO:0005789,endoplasmic reticulum membrane; GO:0016021,integral component of membrane; GO:0000254,C-4 methylsterol oxidase activity; GO:0005506,iron ion binding; GO:0080065,4-alpha-methyl-delta7-sterol oxidation; GO:0009793,embryo development ending in seed dormancy; GO:0016126,sterol biosynthetic process	K14424 plant 4alpha-monomethylsterol monooxygenase [EC:1.14.18.11] | (RefSeq) methylsterol monooxygenase 2-2-like (A)	C-4 sterol methyl oxidase	methylsterol monooxygenase 2-2-like [Chenopodium quinoa]	RecName: Full=Methylsterol monooxygenase 2-2; EC=1.14.18.9; AltName: Full=Sterol 4-alpha-methyl-oxidase 1; Short=AtSMO1; AltName: Full=Sterol 4-alpha-methyl-oxidase 2-2;	SubName: Full=Uncharacterized protein {ECO:0000313|EMBL:KNA21486.1};	Fatty acid hydroxylase superfamily
gene-LOC110683369	26.1	29.98	31.42	13.31	13.11	12.43	1663	1973	2077	920	892	891	0.336	-1.572	3.45697e-53	1.33745e-51	down	NW_018743669.1	298198	303329	+	LOC110683369	--	--	--	myosin-1-like isoform X1 [Chenopodium quinoa]	--	SubName: Full=Uncharacterized protein {ECO:0000313|EMBL:KNA05327.1};	Growth-arrest specific micro-tubule binding
gene-LOC110683379	7.9	8.68	6.37	2.08	2.85	2.8	459	521	384	131	177	183	0.256	-1.969	1.43773e-23	1.72148e-22	down	NW_018743669.1	391909	393972	-	LOC110683379	GO:0016758,transferase activity, transferring hexosyl groups; GO:0008152,metabolic process	K23260 scopoletin glucosyltransferase [EC:2.4.1.128] | (RefSeq) scopoletin glucosyltransferase-like (A)	UDP-glucuronosyl and UDP-glucosyl transferase	UDP-glycosyltransferase 76E4-like [Chenopodium quinoa]	RecName: Full=UDP-glycosyltransferase 76H1 {ECO:0000303|PubMed:15610349}; EC=2.4.1.- {ECO:0000305};	SubName: Full=Uncharacterized protein {ECO:0000313|EMBL:ESR41069.1};	Cerato-platanin
gene-LOC110683380	1.43	1.97	1.07	0.37	0.56	0.53	36	51	28	10	15	15	0.247	-2.015	0.000447894	0.00119212	down	NW_018743669.1	395074	396113	-	LOC110683380	--	--	--	--	--	--	--
gene-LOC110683384	4.61	6.68	4.71	3.01	3.49	3.15	202	302	214	143	163	155	0.457	-1.128	6.40721e-07	2.44729e-06	down	NW_018743669.1	408523	411029	-	LOC110683384	--	--	--	uncharacterized protein LOC110683384 [Chenopodium quinoa]	--	SubName: Full=Uncharacterized protein {ECO:0000313|EMBL:KNA03155.1};	--
gene-LOC110683389	412.22	400.18	466.42	210.15	201.27	227.2	25660	25732	30128	14188	13378	15914	0.378	-1.403	4.36135e-68	2.54617e-66	down	NW_018743669.1	490022	492311	-	LOC110683389	GO:0005737,cytoplasm; GO:0005874,microtubule; GO:0005525,GTP binding; GO:0003924,GTPase activity; GO:0005200,structural constituent of cytoskeleton; GO:0007017,microtubule-based process	K07375 tubulin beta | (RefSeq) tubulin beta-2 chain-like (A)	Beta tubulin	tubulin beta-2 chain-like [Chenopodium quinoa]	RecName: Full=Tubulin beta-3 chain;	RecName: Full=Tubulin beta chain {ECO:0000256|RuleBase:RU000352};	Tubulin domain
gene-LOC110683390	3.72	3.45	3.28	11.95	11.01	12.29	875	840	801	3051	2768	3255	2.554	1.353	3.33802e-42	8.60385e-41	up	NW_018743669.1	496036	511233	-	LOC110683390	GO:0046872,metal ion binding	--	TNF receptor-associated factor	mediator of RNA polymerase II transcription subunit 12-like [Chenopodium quinoa]	--	SubName: Full=Uncharacterized protein {ECO:0000313|EMBL:KNA22167.1};	--
gene-LOC110683392	3.53	3.78	2.97	15.63	13.66	13.27	396	437	345	1899	1634	1673	3.136	1.649	9.10283e-39	2.05792e-37	up	NW_018743669.1	521043	528816	+	LOC110683392	GO:0005783,endoplasmic reticulum; GO:0005576,extracellular region; GO:0005794,Golgi apparatus; GO:0005774,vacuolar membrane; GO:0017040,N-acylsphingosine amidohydrolase activity; GO:0034599,cellular response to oxidative stress; GO:0090156,cellular sphingolipid homeostasis; GO:0006665,sphingolipid metabolic process	K12349 neutral ceramidase [EC:3.5.1.23] | (RefSeq) neutral ceramidase 2-like (A)	Ceramidases	neutral ceramidase 2-like [Chenopodium quinoa]	RecName: Full=Neutral ceramidase 1 {ECO:0000303|PubMed:26150824}; Short=AtNCER1 {ECO:0000303|PubMed:26150824}; Short=N-CDase 1 {ECO:0000303|PubMed:26150824}; Short=NCDase 1 {ECO:0000303|PubMed:26150824}; EC=3.5.1.23 {ECO:0000250|UniProtKB:O06769}; AltName: Full=Acylsphingosine deacylase 1; AltName: Full=N-acylsphingosine amidohydrolase 1; Flags: Precursor;	SubName: Full=Uncharacterized protein {ECO:0000313|EMBL:KNA20330.1};	Neutral/alkaline non-lysosomal ceramidase, C-terminal
gene-LOC110683395	12	8.88	10.02	28.51	27.44	25.87	517	395	448	1332	1262	1254	2.002	1.001	4.40669e-13	2.84335e-12	up	NW_018743669.1	542870	545257	-	LOC110683395	GO:0005634,nucleus; GO:0003677,DNA binding; GO:0030337,DNA polymerase processivity factor activity; GO:0006260,DNA replication; GO:0006275,regulation of DNA replication	K04802 proliferating cell nuclear antigen | (RefSeq) proliferating cell nuclear antigen (A)	DNA polymerase delta processivity factor (proliferating cell nuclear antigen)	proliferating cell nuclear antigen [Chenopodium quinoa]	RecName: Full=Proliferating cell nuclear antigen; Short=PCNA;	RecName: Full=Proliferating cell nuclear antigen {ECO:0000256|RuleBase:RU000641};	Rad9
gene-LOC110683397	1.05	0.96	0.7	6.82	6.52	5.8	55	52	38	389	366	343	5.369	2.425	3.042e-22	3.3953e-21	up	NW_018743669.1	546627	551078	+	LOC110683397	GO:0005794,Golgi apparatus; GO:0016021,integral component of membrane; GO:0005743,mitochondrial inner membrane; GO:0005886,plasma membrane; GO:0017077,oxidative phosphorylation uncoupler activity; GO:1990542,mitochondrial transmembrane transport; GO:0006839,mitochondrial transport	K15103 solute carrier family 25 (mitochondrial uncoupling protein), member 8/9 | (RefSeq) mitochondrial uncoupling protein 2-like isoform X1 (A)	Mitochondrial fatty acid anion carrier protein/Uncoupling protein	mitochondrial uncoupling protein 2-like isoform X1 [Chenopodium quinoa]	RecName: Full=Mitochondrial uncoupling protein 2; Short=AtPUMP2;	SubName: Full=Uncharacterized protein {ECO:0000313|EMBL:KNA11632.1};	Mitochondrial carrier protein
gene-LOC110683404	31.1	30.25	32.78	22.66	20.68	18.11	1731	1739	1893	1368	1229	1134	0.494	-1.018	5.20325e-22	5.72401e-21	down	NW_018743669.1	610556	614279	+	LOC110683404	GO:0016607,nuclear speck; GO:0005681,spliceosomal complex; GO:0003676,nucleic acid binding; GO:0006397,mRNA processing; GO:0043484,regulation of RNA splicing; GO:0009644,response to high light intensity; GO:0008380,RNA splicing	K12897 transformer-2 protein | (RefSeq) serine/arginine-rich splicing factor SR45a-like (A)	Hsp27-ERE-TATA-binding protein/Scaffold attachment factor (SAF-B)	scaffold attachment factor B1-like [Chenopodium quinoa]	RecName: Full=Serine/arginine-rich splicing factor SR45a; Short=At-SR45A; Short=AtSR45a; AltName: Full=Protein TRANSFORMER2-like; Short=atTra2;	SubName: Full=Uncharacterized protein {ECO:0000313|EMBL:KNA03923.1};	RNA recognition motif. (a.k.a. RRM, RBD, or RNP domain)
gene-LOC110683407	1.03	1.64	1.21	0.64	0.76	0.59	56	92	68	38	44	36	0.39	-1.359	0.000519359	0.00136944	down	NW_018743669.1	623549	626844	-	LOC110683407	GO:0005737,cytoplasm; GO:0005524,ATP binding; GO:0005516,calmodulin binding; GO:0004683,calmodulin-dependent protein kinase activity; GO:0004674,protein serine/threonine kinase activity; GO:0009737,response to abscisic acid; GO:0009409,response to cold; GO:0042542,response to hydrogen peroxide; GO:0009651,response to salt stress	K00924 kinase [EC:2.7.1.-] | (RefSeq) receptor protein kinase TMK1-like (A)	Serine/threonine protein kinase	calmodulin-binding receptor-like cytoplasmic kinase 2 [Chenopodium quinoa]	RecName: Full=Calmodulin-binding receptor-like cytoplasmic kinase 1; EC=2.7.11.1;	SubName: Full=Uncharacterized protein {ECO:0000313|EMBL:KNA25207.1};	ABC1 family
gene-LOC110683414	2.18	2.83	2.08	6.7	7.12	5.67	142	191	141	474	496	416	2.082	1.058	7.25231e-08	3.04081e-07	up	NW_018743669.1	671016	675719	-	LOC110683414	GO:0005634,nucleus; GO:0005773,vacuole; GO:0003677,DNA binding; GO:0006355,regulation of transcription, DNA-templated; GO:0006351,transcription, DNA-templated	--	--	AT-rich interactive domain-containing protein 2-like [Chenopodium quinoa]	RecName: Full=AT-rich interactive domain-containing protein 2; Short=ARID domain-containing protein 2; AltName: Full=ARID and ELM2 domain-containing protein 2;	SubName: Full=Uncharacterized protein {ECO:0000313|EMBL:KNA11778.1};	ELM2 domain
gene-LOC110683422	7.07	6.09	5.85	2.74	2.63	3.75	787	701	676	331	313	470	0.364	-1.459	2.22054e-18	2.01294e-17	down	NW_018743669.1	765434	770633	+	LOC110683422	GO:0009507,chloroplast; GO:0009570,chloroplast stroma; GO:0009536,plastid; GO:0051539,4 iron, 4 sulfur cluster binding; GO:0080041,ADP-ribose pyrophosphohydrolase activity; GO:0016830,carbon-carbon lyase activity; GO:0051536,iron-sulfur cluster binding; GO:0046872,metal ion binding; GO:0019904,protein domain specific binding; GO:0010266,response to vitamin B1; GO:0009228,thiamine biosynthetic pro…	K03147 phosphomethylpyrimidine synthase [EC:4.1.99.17] | (RefSeq) phosphomethylpyrimidine synthase, chloroplastic-like isoform X1 (A)	--	phosphomethylpyrimidine synthase, chloroplastic-like isoform X1 [Chenopodium quinoa]	RecName: Full=Phosphomethylpyrimidine synthase, chloroplastic; EC=4.1.99.17; AltName: Full=Hydroxymethylpyrimidine phosphate synthase; Short=HMP-P synthase; Short=HMP-phosphate synthase; Short=HMPP synthase; AltName: Full=Protein PYRIMIDINE REQUIRING; AltName: Full=Thiamine biosynthesis protein ThiC; Short=Protein THIAMINE C; Flags: Precursor;	SubName: Full=Uncharacterized protein {ECO:0000313|EMBL:KNA05284.1};	ThiC-associated domain
gene-LOC110683426	241.34	248.95	288.67	148.23	135.7	145.96	10345	11023	12840	6891	6211	7040	0.418	-1.259	8.49988e-53	3.2245e-51	down	NW_018743669.1	800773	805215	-	LOC110683426	GO:0005737,cytoplasm; GO:0005829,cytosol; GO:0071541,eukaryotic translation initiation factor 3 complex, eIF3m; GO:0016020,membrane; GO:0005634,nucleus; GO:0003743,translation initiation factor activity; GO:0031369,translation initiation factor binding; GO:0009793,embryo development ending in seed dormancy; GO:0009846,pollen germination; GO:0009744,response to sucrose; GO:0006413,translational in…	K03249 translation initiation factor 3 subunit F | (RefSeq) eukaryotic translation initiation factor 3 subunit F-like (A)	Translation initiation factor 3, subunit f (eIF-3f)	eukaryotic translation initiation factor 3 subunit F-like [Chenopodium quinoa]	RecName: Full=Eukaryotic translation initiation factor 3 subunit F {ECO:0000255|HAMAP-Rule:MF_03005}; Short=eIF3f {ECO:0000255|HAMAP-Rule:MF_03005}; AltName: Full=eIF-3-epsilon {ECO:0000255|HAMAP-Rule:MF_03005}; AltName: Full=eIF3 p32 subunit;	RecName: Full=Eukaryotic translation initiation factor 3 subunit F {ECO:0000256|HAMAP-Rule:MF_03005}; Short=eIF3f {ECO:0000256|HAMAP-Rule:MF_03005}; AltName: Full=eIF-3-epsilon {ECO:0000256|HAMAP-Rule:MF_03005};	Maintenance of mitochondrial structure and function
gene-LOC110683440	0.46	0.51	0.69	0.22	0.27	0.19	35	40	54	18	22	16	0.309	-1.693	0.00101497	0.00255316	down	NW_018743669.1	939162	942676	+	LOC110683440	GO:0005950,anthranilate synthase complex; GO:0009507,chloroplast; GO:0004049,anthranilate synthase activity; GO:0000162,tryptophan biosynthetic process	K01657 anthranilate synthase component I [EC:4.1.3.27] | (RefSeq) anthranilate synthase alpha subunit 2, chloroplastic-like (A)	Isochorismate synthase	anthranilate synthase alpha subunit 2, chloroplastic-like [Chenopodium quinoa]	RecName: Full=Anthranilate synthase alpha subunit 2, chloroplastic; EC=4.1.3.27; AltName: Full=Anthranilate synthase component 1-2; AltName: Full=Anthranilate synthase component I-2; Flags: Precursor;	SubName: Full=Uncharacterized protein {ECO:0000313|EMBL:KNA24153.1};	Anthranilate synthase component I, N terminal region
gene-LOC110683443	2.3	2.3	1.56	5.12	5.52	7.31	94	97	66	227	241	336	2.213	1.146	1.63214e-05	5.29405e-05	up	NW_018743669.1	947704	948850	+	LOC110683443	GO:0005737,cytoplasm; GO:0032266,phosphatidylinositol-3-phosphate binding	--	--	pleckstrin homology domain-containing protein 1-like [Chenopodium quinoa]	RecName: Full=Pleckstrin homology domain-containing protein 1; Short=AtPH1;	SubName: Full=Uncharacterized protein {ECO:0000313|EMBL:KNA24155.1};	PH domain
gene-LOC110683451	0.49	0.38	0.36	2.35	1.63	2.63	52	42	40	271	185	314	4.055	2.02	1.44859e-11	8.33096e-11	up	NW_018743669.1	1000795	1009009	+	LOC110683451	GO:0005829,cytosol; GO:0061630,ubiquitin protein ligase activity; GO:0009737,response to abscisic acid; GO:0009651,response to salt stress; GO:0006511,ubiquitin-dependent protein catabolic process	--	Predicted E3 ubiquitin ligase	RING finger protein 141-like [Chenopodium quinoa]	RecName: Full=E3 ubiquitin-protein ligase AIRP2 {ECO:0000305}; EC=2.3.2.27 {ECO:0000269|PubMed:21969385}; AltName: Full=Protein ABA INSENSITIVE RING PROTEIN 2 {ECO:0000303|PubMed:21969385}; Short=AtAIRP2 {ECO:0000303|PubMed:21969385}; AltName: Full=RING-type E3 ubiquitin transferase AIRP2 {ECO:0000305};	SubName: Full=Uncharacterized protein {ECO:0000313|EMBL:KNA25908.1};	RING-H2 zinc finger domain
gene-LOC110683452	15.08	15.49	14.91	9.53	9.59	10.47	1183	1255	1213	811	803	924	0.493	-1.02	8.92091e-22	9.70426e-21	down	NW_018743669.1	1017374	1021930	+	LOC110683452	GO:0080008,Cul4-RING E3 ubiquitin ligase complex; GO:0005634,nucleus; GO:0003684,damaged DNA binding; GO:0008270,zinc ion binding; GO:0006281,DNA repair; GO:0016567,protein ubiquitination; GO:0010224,response to UV-B	K10140 DNA damage-binding protein 2 | (RefSeq) protein DAMAGED DNA-BINDING 2-like (A)	WD40 protein	protein DAMAGED DNA-BINDING 2-like [Chenopodium quinoa]	RecName: Full=Protein DAMAGED DNA-BINDING 2; AltName: Full=UV-damaged DNA-binding protein 2;	SubName: Full=Uncharacterized protein {ECO:0000313|EMBL:KNA25911.1};	PQQ-like domain
gene-LOC110683453	0.21	0.21	0.23	2.59	1.58	1	40	42	46	545	326	217	6.046	2.596	1.13181e-15	8.79251e-15	up	NW_018743669.1	1023151	1034560	+	LOC110683453	GO:0016021,integral component of membrane; GO:0005886,plasma membrane; GO:0009506,plasmodesma; GO:0005524,ATP binding; GO:0042626,ATPase activity, coupled to transmembrane movement of substances; GO:0006855,drug transmembrane transport	K05643 ATP-binding cassette, subfamily A (ABC1), member 3 | (RefSeq) ABC transporter A family member 1-like isoform X1 (A)	Pleiotropic drug resistance proteins (PDR1-15), ABC superfamily	ABC transporter G family member 31-like [Chenopodium quinoa]	RecName: Full=ABC transporter G family member 31; Short=ABC transporter ABCG.31; Short=AtABCG31; AltName: Full=Pleiotropic drug resistance protein 3;	SubName: Full=Uncharacterized protein {ECO:0000313|EMBL:KNA25912.1};	P-loop containing dynein motor region
gene-LOC110683461	0.21	0.05	0.25	0	0	0	16	4	20	0	0	0	0.01	-6.686	3.69075e-05	0.000114486	down	NW_018743669.1	1079720	1083266	+	LOC110683461	GO:0016021,integral component of membrane	--	--	uncharacterized protein LOC110683461 [Chenopodium quinoa]	--	SubName: Full=Uncharacterized protein {ECO:0000313|EMBL:KNA16618.1};	Zinc finger, C3HC4 type (RING finger)
gene-LOC110683463	27.06	36.79	28.79	7.49	8.02	5.94	433	608	478	130	137	107	0.175	-2.511	6.95577e-39	1.58539e-37	down	NW_018743669.1	1076643	1077472	-	LOC110683463	GO:0016021,integral component of membrane	--	Stress responsive protein	PREDICTED: low temperature-induced protein lt101.2 [Beta vulgaris subsp. vulgaris]	RecName: Full=Low temperature-induced protein lt101.2;	SubName: Full=Uncharacterized protein {ECO:0000313|EMBL:KMS95518.1};	Proteolipid membrane potential modulator
gene-LOC110683464	1.52	1.84	1.86	6.71	4.77	6.56	124	155	158	595	416	603	2.621	1.39	3.79933e-12	2.28793e-11	up	NW_018743669.1	1109323	1114132	+	LOC110683464	--	--	Endoplasmic reticulum protein EP58, contains filamin rod domain and KDEL motif	O-glucosyltransferase rumi homolog [Chenopodium quinoa]	--	SubName: Full=Uncharacterized protein {ECO:0000313|EMBL:KNA16620.1};	Glycosyl transferase family 90
gene-LOC110683466	0.75	1.16	1.14	0.35	0.42	0.17	61	98	97	31	37	16	0.235	-2.09	9.5082e-07	3.56814e-06	down	NW_018743669.1	1121488	1125442	+	LOC110683466	GO:0005829,cytosol; GO:0005886,plasma membrane; GO:0004435,phosphatidylinositol phospholipase C activity; GO:0004871,NA; GO:0035556,intracellular signal transduction; GO:0016042,lipid catabolic process	K05857 phosphatidylinositol phospholipase C, delta [EC:3.1.4.11] | (RefSeq) phosphoinositide phospholipase C 4-like (A)	Phosphoinositide-specific phospholipase C	phosphoinositide phospholipase C 4-like [Chenopodium quinoa]	RecName: Full=Phosphoinositide phospholipase C 4; EC=3.1.4.11; AltName: Full=Phosphoinositide phospholipase PLC4; Short=AtPLC4; Short=PI-PLC4;	RecName: Full=Phosphoinositide phospholipase C {ECO:0000256|RuleBase:RU361133}; EC=3.1.4.11 {ECO:0000256|RuleBase:RU361133};	Phosphoinositide-specific phospholipase C, efhand-like
gene-LOC110683476	1.55	1.25	1.45	0.2	0.5	0.43	86	72	84	12	30	27	0.202	-2.307	1.23619e-07	5.05917e-07	down	NW_018743669.1	1211000	1213085	-	LOC110683476	--	--	--	--	--	--	--
gene-LOC110683483	41.32	45.95	42.15	18.05	19.35	20.58	1144	1314	1211	542	572	641	0.34	-1.558	1.58553e-42	4.14704e-41	down	NW_018743669.1	1315433	1317750	-	LOC110683483	GO:0071013,catalytic step 2 spliceosome; GO:0071011,precatalytic spliceosome; GO:0005689,U12-type spliceosomal complex; GO:0005686,U2 snRNP; GO:0000398,mRNA splicing, via spliceosome	K12834 PHD finger-like domain-containing protein 5A | (RefSeq) PHD finger-like domain-containing protein 5B (A)	Uncharacterized conserved protein, contains CXXC motifs	hypothetical protein CUMW_032110, partial [Citrus unshiu]	RecName: Full=PHD finger-like domain-containing protein 5B;	SubName: Full=Uncharacterized protein {ECO:0000313|EnsemblPlants:OBART04G28500.1};	PHF5-like protein
gene-LOC110683489	0.67	0.53	0.67	3.48	3.29	3.65	111	91	116	630	586	686	4.235	2.082	6.97066e-29	1.05775e-27	up	NW_018743669.1	1341094	1348992	+	LOC110683489	GO:0005634,nucleus; GO:0009506,plasmodesma; GO:0010385,double-stranded methylated DNA binding; GO:0004402,histone acetyltransferase activity; GO:0042393,histone binding; GO:0046872,metal ion binding; GO:0044154,histone H3-K14 acetylation; GO:0043971,histone H3-K18 acetylation; GO:0043972,histone H3-K23 acetylation; GO:0044030,regulation of DNA methylation; GO:0006355,regulation of transcription, …	K11446 histone demethylase JARID1 [EC:1.14.11.-] | (RefSeq) lysine-specific demethylase 5D-like (A)	--	uncharacterized protein LOC110683489 [Chenopodium quinoa]	RecName: Full=Increased DNA methylation 1 {ECO:0000303|PubMed:22700931}; AltName: Full=Histone H3 acetyltransferase IDM1 {ECO:0000305}; EC=2.3.1.- {ECO:0000255|PROSITE-ProRule:PRU00532}; AltName: Full=Protein ROS4 {ECO:0000303|PubMed:22733760}; AltName: Full=Repressor of silencing 4 {ECO:0000303|PubMed:22733760};	SubName: Full=Uncharacterized protein {ECO:0000313|EMBL:CCB43466.1};	PHD-finger
gene-LOC110683492	0.22	0	0.07	0	0	0	12	0	4	0	0	0	0.024	-5.391	0.0165306	0.0326774	down	NW_018743669.1	1354725	1358268	+	LOC110683492	GO:0005783,endoplasmic reticulum; GO:0005794,Golgi apparatus; GO:0016021,integral component of membrane; GO:0016413,O-acetyltransferase activity; GO:0071554,cell wall organization or biogenesis; GO:0006952,defense response; GO:0009620,response to fungus	K23877 xyloglucan O-acetyltransferase | (RefSeq) protein ALTERED XYLOGLUCAN 4-like isoform X1 (A)	--	protein PMR5-like [Chenopodium quinoa]	RecName: Full=Protein PMR5; AltName: Full=Powdery mildew resistance protein 5; AltName: Full=Protein trichome birefringence-like 44;	SubName: Full=Uncharacterized protein {ECO:0000313|EMBL:KGN65821.1};	PMR5 N terminal Domain
gene-LOC110683496	0.61	0.64	0.53	3.28	3.35	2.81	59	64	53	344	346	306	4.02	2.007	8.09236e-17	6.75484e-16	up	NW_018743669.1	1467771	1474089	-	LOC110683496	GO:0030915,Smc5-Smc6 complex; GO:0006281,DNA repair	K22817 non-structural maintenance of chromosomes element 1 [EC:2.3.2.27] | (RefSeq) LOW QUALITY PROTEIN: non-structural maintenance of chromosomes element 1 homolog (A)	Non-SMC (structural maintenance of chromosomes) element 1 protein (NSE1)	LOW QUALITY PROTEIN: non-structural maintenance of chromosomes element 1 homolog [Chenopodium quinoa]	--	SubName: Full=Uncharacterized protein {ECO:0000313|EMBL:KNA23208.1};	RING-like domain
gene-LOC110683504	0.56	0.64	0.48	3.15	2.79	2.32	28	33	25	171	149	131	3.727	1.898	5.09537e-08	2.16719e-07	up	NW_018743669.1	1549697	1552070	-	LOC110683504	GO:0005737,cytoplasm; GO:0047501,(+)-neomenthol dehydrogenase activity; GO:0006952,defense response	K15095 (+)-neomenthol dehydrogenase [EC:1.1.1.208] | (RefSeq) (+)-neomenthol dehydrogenase-like (A)	Dehydrogenases with different specificities (related to short-chain alcohol dehydrogenases)	(+)-neomenthol dehydrogenase-like [Chenopodium quinoa]	RecName: Full=(+)-neomenthol dehydrogenase {ECO:0000303|PubMed:18599651}; EC=1.1.1.- {ECO:0000269|PubMed:21169366}; EC=1.1.1.208 {ECO:0000269|PubMed:18599651}; AltName: Full=Menthone:neomenthol reductase; AltName: Full=Short-chain dehydrogenase/reductase 1; Short=AtSDR1;	SubName: Full=Uncharacterized protein {ECO:0000313|EMBL:KDP42906.1};	RmlD substrate binding domain
gene-LOC110683513	0	0	0.08	0.59	0.4	0.18	0	0	6	48	32	15	11.337	3.503	0.00116767	0.0029045	up	NW_018743669.1	1591156	1593271	+	LOC110683513	GO:0009507,chloroplast; GO:0009941,chloroplast envelope; GO:0031969,chloroplast membrane; GO:0009534,chloroplast thylakoid; GO:0009535,chloroplast thylakoid membrane; GO:0016020,membrane; GO:0102067,geranylgeranyl diphosphate reductase activity; GO:0045550,geranylgeranyl reductase activity; GO:0015995,chlorophyll biosynthetic process; GO:0015979,photosynthesis; GO:0010189,vitamin E biosynthetic p…	K10960 geranylgeranyl diphosphate/geranylgeranyl-bacteriochlorophyllide a reductase [EC:1.3.1.83 1.3.1.111] | (RefSeq) geranylgeranyl diphosphate reductase, chloroplastic-like (A)	--	geranylgeranyl diphosphate reductase, chloroplastic-like [Chenopodium quinoa]	RecName: Full=Geranylgeranyl diphosphate reductase, chloroplastic; EC=1.3.1.83; AltName: Full=Geranylgeranyl reductase; Flags: Precursor;	SubName: Full=Uncharacterized protein {ECO:0000313|EMBL:KNA14245.1};	HI0933-like protein
gene-LOC110683514	2.35	2.73	3.62	9.17	10.13	9.38	124	149	198	525	571	557	2.497	1.32	1.03975e-11	6.05199e-11	up	NW_018743669.1	1602604	1607374	-	LOC110683514	GO:0005783,endoplasmic reticulum; GO:0016021,integral component of membrane; GO:0005741,mitochondrial outer membrane; GO:0009505,plant-type cell wall; GO:0005886,plasma membrane; GO:0004128,cytochrome-b5 reductase activity, acting on NAD(P)H; GO:0022900,electron transport chain	K00326 cytochrome-b5 reductase [EC:1.6.2.2] | (RefSeq) NADH--cytochrome b5 reductase 1-like isoform X1 (A)	NADH-cytochrome b-5 reductase	NADH--cytochrome b5 reductase 1-like isoform X1 [Chenopodium quinoa]	RecName: Full=NADH--cytochrome b5 reductase 1; EC=1.6.2.2;	RecName: Full=NADH-cytochrome b5 reductase {ECO:0000256|RuleBase:RU361226}; EC=1.6.2.2 {ECO:0000256|RuleBase:RU361226};	Ferric reductase NAD binding domain
gene-LOC110683515	1.55	2	1.79	0.62	0.48	0.32	60	80	72	26	20	14	0.202	-2.31	1.72205e-07	6.93409e-07	down	NW_018743669.1	1607917	1610350	-	LOC110683515	GO:0009507,chloroplast; GO:0009941,chloroplast envelope; GO:0016020,membrane; GO:0071949,FAD binding; GO:0009540,zeaxanthin epoxidase [overall] activity; GO:0009688,abscisic acid biosynthetic process; GO:0009408,response to heat; GO:0010114,response to red light; GO:0009414,response to water deprivation; GO:0044550,secondary metabolite biosynthetic process; GO:0010182,sugar mediated signaling pat…	K09838 zeaxanthin epoxidase [EC:1.14.15.21] | (RefSeq) zeaxanthin epoxidase, chloroplastic-like isoform X1 (A)	--	uncharacterized protein LOC110683515 isoform X1 [Chenopodium quinoa]	RecName: Full=Zeaxanthin epoxidase, chloroplastic; Short=AtZEP; EC=1.14.15.21; AltName: Full=Protein ABA DEFICIENT 1; Short=AtABA1; AltName: Full=Protein IMPAIRED IN BABA-INDUCED STERILITY 3; AltName: Full=Protein LOW EXPRESSION OF OSMOTIC STRESS-RESPONSIVE GENES 6; AltName: Full=Protein NON-PHOTOCHEMICAL QUENCHING 2; Flags: Precursor;	SubName: Full=Uncharacterized protein {ECO:0000313|EMBL:KNA14267.1};	Inner membrane component of T3SS, cytoplasmic domain
gene-LOC110683516	9.22	10.44	8.45	5.03	3.11	2.89	289	338	275	171	104	102	0.297	-1.752	2.14241e-13	1.4149e-12	down	NW_018743669.1	1611659	1618245	-	LOC110683516	--	--	--	--	--	--	--
gene-LOC110683518	45.64	49.44	43.11	15.37	11.88	16.22	2335	2613	2289	853	649	934	0.239	-2.068	6.51934e-69	3.88748e-67	down	NW_018743669.1	1631621	1640752	+	LOC110683518	GO:0016491,oxidoreductase activity	K06955 uncharacterized protein | (RefSeq) uncharacterized protein LOC110683518 (A)	--	uncharacterized protein LOC110683518 [Chenopodium quinoa]	--	SubName: Full=Uncharacterized protein {ECO:0000313|EMBL:KNA11699.1};	3-hydroxyacyl-CoA dehydrogenase, NAD binding domain
gene-LOC110683527	1.59	2	2.22	1.15	0.52	1.11	60	78	87	47	21	47	0.362	-1.464	0.000445215	0.00118531	down	NW_018743669.1	1700176	1701325	-	LOC110683527	GO:0016021,integral component of membrane; GO:0005886,plasma membrane; GO:0006952,defense response	K13993 HSP20 family protein | (RefSeq) 16.9 kDa class I heat shock protein 1-like (A)	Molecular chaperone (small heat-shock protein Hsp26/Hsp42)	inactive protein RESTRICTED TEV MOVEMENT 2-like [Chenopodium quinoa]	RecName: Full=Inactive protein RESTRICTED TEV MOVEMENT 2; AltName: Full=Inactive restricted tobacco etch virus movement protein 2;	SubName: Full=Uncharacterized protein {ECO:0000313|EMBL:KNA18912.1};	FAM75 family
gene-LOC110683529	5.31	5.37	5.18	17.57	15.71	16.49	781	817	791	2804	2468	2730	2.376	1.248	3.85427e-39	8.89928e-38	up	NW_018743669.1	1733878	1748693	-	LOC110683529	GO:0000785,chromatin; GO:0000775,chromosome, centromeric region; GO:0008278,cohesin complex; GO:0005737,cytoplasm; GO:0016363,nuclear matrix; GO:0005634,nucleus; GO:0009506,plasmodesma; GO:0005819,spindle; GO:0005524,ATP binding; GO:0003682,chromatin binding; GO:0051301,cell division; GO:0007059,chromosome segregation; GO:0006281,DNA repair; GO:0051321,meiotic cell cycle; GO:0007062,sister chroma…	K06669 structural maintenance of chromosome 3 (chondroitin sulfate proteoglycan 6) | (RefSeq) structural maintenance of chromosomes protein 3-like (A)	Structural maintenance of chromosome protein 3 (sister chromatid cohesion complex Cohesin, subunit SMC3)	structural maintenance of chromosomes protein 3-like [Chenopodium quinoa]	RecName: Full=Structural maintenance of chromosomes protein 3; Short=SMC protein 3; Short=SMC-3; AltName: Full=Chromosome segregation protein SMC-3; AltName: Full=Cohesin complex subunit SMC-3; AltName: Full=Protein TITAN7;	RecName: Full=Structural maintenance of chromosomes protein {ECO:0000256|PIRNR:PIRNR005719};	Vacuolar sorting 38 and autophagy-related subunit 14
gene-LOC110683530	13.52	13.35	10.45	6.93	6.39	6.3	995	1015	798	553	502	522	0.398	-1.329	1.58591e-22	1.79423e-21	down	NW_018743669.1	1729228	1733282	+	LOC110683530	GO:0005578,NA; GO:0046556,alpha-L-arabinofuranosidase activity; GO:0009044,xylan 1,4-beta-xylosidase activity; GO:0045493,xylan catabolic process	K05349 beta-glucosidase [EC:3.2.1.21] | (RefSeq) uncharacterized protein LOC110683530 (A)	--	uncharacterized protein LOC110683530 [Chenopodium quinoa]	RecName: Full=Beta-xylosidase/alpha-L-arabinofuranosidase 2 {ECO:0000303|PubMed:17615411, ECO:0000312|EMBL:ABQ45228.1}; AltName: Full=Xylan 1,4-beta-xylosidase/Alpha-L-arabinofuranosidase 2; Short=MsXyl2 {ECO:0000303|PubMed:17615411}; Includes: RecName: Full=Beta-xylosidase; EC=3.2.1.37; AltName: Full=1,4-beta-D-xylan xylohydrolase {ECO:0000250|UniProtKB:P48792}; AltName: Full=Xylan 1,4-beta-xylo…	SubName: Full=Uncharacterized protein {ECO:0000313|EMBL:KNA21260.1};	Glycosyl hydrolase family 3 C-terminal domain
gene-LOC110683531	1.88	1.69	2.12	5.43	4.78	5.03	57	53	67	179	155	172	2.027	1.019	0.000427927	0.0011428	up	NW_018743669.1	1751178	1752547	-	LOC110683531	--	--	Tousled-like protein kinase	uncharacterized protein LOC110683531 [Chenopodium quinoa]	--	SubName: Full=Uncharacterized protein {ECO:0000313|EMBL:KNA06460.1};	Protein of unknown function (DUF3148)
gene-LOC110683543	62.53	59.58	61.12	28.48	27.63	29.28	4494	4423	4558	2220	2120	2368	0.353	-1.503	2.40591e-82	2.00483e-80	down	NW_018743669.1	1887785	1895586	+	LOC110683543	GO:0005886,plasma membrane; GO:0046872,metal ion binding; GO:0061630,ubiquitin protein ligase activity; GO:0009561,megagametogenesis; GO:0055046,microgametogenesis; GO:0043161,proteasome-mediated ubiquitin-dependent protein catabolic process; GO:0000209,protein polyubiquitination; GO:0042787,NA; GO:0051603,proteolysis involved in cellular protein catabolic process; GO:0051726,regulation of cell c…	K19043 E3 ubiquitin-protein ligase RHF [EC:2.3.2.27] | (RefSeq) E3 ubiquitin-protein ligase RHF2A-like isoform X1 (A)	FOG: Predicted E3 ubiquitin ligase	E3 ubiquitin-protein ligase RHF2A-like isoform X1 [Chenopodium quinoa]	RecName: Full=E3 ubiquitin-protein ligase RHF2A {ECO:0000305}; EC=2.3.2.27; AltName: Full=RING-H2 finger F2a {ECO:0000303|PubMed:9781696}; AltName: Full=RING-H2 zinc finger protein RHF2a {ECO:0000305}; AltName: Full=RING-type E3 ubiquitin transferase RHF2A {ECO:0000305};	SubName: Full=Uncharacterized protein {ECO:0000313|EMBL:KNA15665.1};	Anaphase-promoting complex subunit 11 RING-H2 finger
gene-LOC110683551	2.88	4.18	3.77	1.04	1.86	1.47	120	180	163	47	83	69	0.307	-1.705	2.64829e-08	1.15808e-07	down	NW_018743669.1	1999454	2003677	+	LOC110683551	GO:0005634,nucleus; GO:0003677,DNA binding; GO:0003700,DNA-binding transcription factor activity; GO:0046872,metal ion binding; GO:0010158,abaxial cell fate specification; GO:0007275,multicellular organism development	--	--	putative axial regulator YABBY 2 [Chenopodium quinoa]	RecName: Full=Putative axial regulator YABBY 2;	SubName: Full=Uncharacterized protein {ECO:0000313|EMBL:KNA03027.1}; Flags: Fragment;	Coiled-coil domain-containing protein 124 /Oxs1
gene-LOC110683552	0.18	0.12	0.22	0.68	0.48	0.39	20	14	26	84	58	50	2.269	1.182	0.0178943	0.0350869	up	NW_018743669.1	2011406	2016329	+	LOC110683552	--	--	--	uncharacterized protein LOC110683552 [Chenopodium quinoa]	--	SubName: Full=Uncharacterized protein {ECO:0000313|EMBL:KNA22835.1};	--
gene-LOC110683560	68.1	72.54	75.68	45.61	42.48	46.62	5639	6205	6503	4096	3756	4344	0.472	-1.084	8.25036e-46	2.44675e-44	down	NW_018743669.1	2106302	2111347	+	LOC110683560	GO:0005829,cytosol; GO:0005730,nucleolus; GO:0005634,nucleus; GO:0005525,GTP binding; GO:0003924,GTPase activity; GO:0043022,ribosome binding; GO:0048825,cotyledon development; GO:0048366,leaf development; GO:0090070,positive regulation of ribosome biogenesis; GO:2000012,regulation of auxin polar transport; GO:0042254,ribosome biogenesis; GO:0006364,rRNA processing	K14539 large subunit GTPase 1 [EC:3.6.1.-] | (RefSeq) GTPase LSG1-2-like (A)	Predicted GTP-binding protein MMR1	GTPase LSG1-2-like [Chenopodium quinoa]	RecName: Full=GTPase LSG1-2 {ECO:0000303|PubMed:25319368}; Short=AtLSG1-2 {ECO:0000303|PubMed:25319368}; AltName: Full=DAR GTPase 7 {ECO:0000303|PubMed:16849600}; AltName: Full=Protein YEAST LSG1 ORTHOLOG 2 {ECO:0000303|PubMed:25319368};	SubName: Full=Uncharacterized protein {ECO:0000313|EMBL:KNA06518.1};	RsgA GTPase
gene-LOC110683569	7.02	7.13	6.62	2.88	3.13	3.53	366	384	358	163	174	207	0.348	-1.522	8.51546e-17	7.09585e-16	down	NW_018743669.1	2252608	2255668	-	LOC110683569	GO:0005634,nucleus; GO:0006355,regulation of transcription, DNA-templated; GO:0006351,transcription, DNA-templated	--	--	L10-interacting MYB domain-containing protein-like [Chenopodium quinoa]	RecName: Full=L10-interacting MYB domain-containing protein {ECO:0000303|PubMed:25707794};	SubName: Full=Uncharacterized protein {ECO:0000313|EMBL:KNA13501.1};	Ribosomal protein S8
gene-LOC110683571	7.64	6.8	5.9	18.68	18.22	20.14	1175	1081	942	3117	2993	3486	2.123	1.086	1.78902e-23	2.13163e-22	up	NW_018743669.1	2277819	2285229	+	LOC110683571	GO:0005634,nucleus; GO:0003677,DNA binding; GO:0003700,DNA-binding transcription factor activity; GO:0046983,protein dimerization activity; GO:0010078,maintenance of root meristem identity; GO:0045893,positive regulation of transcription, DNA-templated; GO:0006355,regulation of transcription, DNA-templated; GO:0048364,root development; GO:0010479,stele development; GO:0006351,transcription, DNA-t…	--	--	transcription factor LHW-like [Chenopodium quinoa]	RecName: Full=Transcription factor LHW; AltName: Full=BHLH transcription factor delta; Short=bHLH delta; AltName: Full=Basic helix-loop-helix protein 156; Short=AtbHLH156; Short=bHLH 156; AltName: Full=Protein LONESOME HIGHWAY; AltName: Full=bHLH transcription factor bHLH156;	SubName: Full=Uncharacterized protein {ECO:0000313|EMBL:KNA09626.1};	bHLH-MYC and R2R3-MYB transcription factors N-terminal
gene-LOC110683572	0.25	0.25	0.2	1	0.8	0.65	20	20	16	86	67	58	2.674	1.419	0.00264363	0.00614986	up	NW_018743669.1	2286010	2289257	+	LOC110683572	GO:0016021,integral component of membrane; GO:0009705,plant-type vacuole membrane; GO:0015140,malate transmembrane transporter activity	--	Predicted membrane protein	aluminum-activated malate transporter 2-like [Chenopodium quinoa]	RecName: Full=Aluminum-activated malate transporter 2; Short=AtALMT2;	SubName: Full=Uncharacterized protein {ECO:0000313|EMBL:KNA25976.1};	Fusaric acid resistance protein family
gene-LOC110683573	0.42	0.5	0.49	1.97	1.86	1.31	28	35	34	144	134	99	2.768	1.469	5.39475e-05	0.000163774	up	NW_018743669.1	2303082	2305607	+	LOC110683573	--	--	--	--	--	--	--
gene-LOC110683577	0.37	0.32	0.31	1.06	1.2	1.24	27	24	23	83	93	101	2.651	1.407	0.000516854	0.00136329	up	NW_018743669.1	2344727	2347097	+	LOC110683577	GO:0009507,chloroplast; GO:0004519,endonuclease activity; GO:0003723,RNA binding; GO:0009451,RNA modification	K23541 Ca2+/H+ antiporter, TMEM165/GDT1 family | (RefSeq) pentatricopeptide repeat-containing protein At4g21065-like (A)	FOG: PPR repeat	pentatricopeptide repeat-containing protein At1g05750, chloroplastic-like [Chenopodium quinoa]	RecName: Full=Pentatricopeptide repeat-containing protein At1g05750, chloroplastic; AltName: Full=Protein PIGMENT DEFECTIVE 247; Flags: Precursor;	SubName: Full=Uncharacterized protein {ECO:0000313|EMBL:KNA03178.1};	Tetratricopeptide repeat
gene-LOC110683578	1.55	2.41	1.84	8.11	7.9	8.89	276	444	341	1570	1506	1785	3.262	1.706	7.27758e-32	1.24533e-30	up	NW_018743669.1	2358842	2366974	+	LOC110683578	GO:0055028,cortical microtubule; GO:0005524,ATP binding; GO:0004672,protein kinase activity; GO:0004674,protein serine/threonine kinase activity; GO:0043622,cortical microtubule organization; GO:0009913,epidermal cell differentiation; GO:0007017,microtubule-based process	K08857 NIMA (never in mitosis gene a)-related kinase 1/4/5 [EC:2.7.11.1] | (RefSeq) serine/threonine-protein kinase Nek5-like (A)	Serine/threonine protein kinase	serine/threonine-protein kinase Nek5-like [Chenopodium quinoa]	RecName: Full=Serine/threonine-protein kinase Nek5; EC=2.7.11.1; AltName: Full=NimA-related protein kinase 5; Short=AtNEK6; Short=AtNek5;	SubName: Full=Uncharacterized protein {ECO:0000313|EMBL:KNA09785.1};	Fungal protein kinase
gene-LOC110683580	1.45	1.01	1.21	3.8	3.48	5.19	93	67	81	265	239	376	2.576	1.365	2.56116e-07	1.0135e-06	up	NW_018742263.1	116969	129768	-	LOC110683580	GO:0005794,Golgi apparatus; GO:0000139,Golgi membrane; GO:0016021,integral component of membrane; GO:0008375,acetylglucosaminyltransferase activity; GO:0015020,glucuronosyltransferase activity; GO:0009826,unidimensional cell growth	K20891 beta-glucuronosyltransferase [EC:2.4.1.-] | (RefSeq) beta-glucuronosyltransferase GlcAT14A-like (A)	Branching enzyme	beta-glucuronosyltransferase GlcAT14A-like [Chenopodium quinoa]	RecName: Full=Beta-glucuronosyltransferase GlcAT14A {ECO:0000305}; EC=2.4.1.- {ECO:0000305}; AltName: Full=GT14 family glucuronic acid transferase 1 {ECO:0000305}; Short=AtGlcAT14A {ECO:0000303|PubMed:24128328};	SubName: Full=Uncharacterized protein {ECO:0000313|EMBL:KNA25276.1};	Core-2/I-Branching enzyme
gene-LOC110683586	0.08	0.28	0	2.32	1.1	1.19	4	14	0	120	56	64	9.538	3.254	3.88249e-06	1.36147e-05	up	NW_018743669.1	2518180	2519520	-	LOC110683586	GO:0030015,CCR4-NOT core complex; GO:0005634,nucleus; GO:0000932,P-body; GO:0008408,3'-5' exonuclease activity; GO:0046872,metal ion binding; GO:0004535,poly(A)-specific ribonuclease activity; GO:0003723,RNA binding; GO:0042742,defense response to bacterium; GO:0043928,exonucleolytic nuclear-transcribed mRNA catabolic process involved in deadenylation-dependent decay; GO:0017148,negative regulati…	K12581 CCR4-NOT transcription complex subunit 7/8 | (RefSeq) probable CCR4-associated factor 1 homolog 11 (A)	mRNA deadenylase subunit	probable CCR4-associated factor 1 homolog 11 [Chenopodium quinoa]	RecName: Full=Probable CCR4-associated factor 1 homolog 11; EC=3.1.13.4;	SubName: Full=Uncharacterized protein {ECO:0000313|EMBL:KNA21205.1};	CAF1 family ribonuclease
gene-LOC110683597	5.06	5.97	8.26	1.94	2.46	0.98	137	167	232	57	71	30	0.211	-2.247	3.0091e-11	1.68556e-10	down	NW_018743669.1	2625038	2627034	-	LOC110683597	GO:0009507,chloroplast; GO:0009535,chloroplast thylakoid membrane; GO:0016021,integral component of membrane; GO:0009522,photosystem I; GO:0009579,thylakoid; GO:0009768,photosynthesis, light harvesting in photosystem I; GO:0009767,photosynthetic electron transport chain	K14332 photosystem I subunit PsaO | (RefSeq) photosystem I subunit O-like (A)	--	photosystem I subunit O-like [Chenopodium quinoa]	RecName: Full=Photosystem I subunit O; Short=PSI-O; Flags: Precursor;	SubName: Full=Uncharacterized protein {ECO:0000313|EMBL:KNA13155.1};	--
gene-LOC110683600	1.89	1.44	1.27	0.83	1.05	0.67	113	89	79	54	67	45	0.419	-1.256	0.00036135	0.000976707	down	NW_018743669.1	2684207	2688615	-	LOC110683600	GO:0005737,cytoplasm; GO:0000932,P-body; GO:0008047,enzyme activator activity; GO:0030234,enzyme regulator activity; GO:0016787,hydrolase activity; GO:0003729,mRNA binding; GO:0000290,deadenylation-dependent decapping of nuclear-transcribed mRNA; GO:0031087,deadenylation-independent decapping of nuclear-transcribed mRNA; GO:0006952,defense response; GO:0006397,mRNA processing	K12611 mRNA-decapping enzyme 1B [EC:3.-.-.-] | (RefSeq) mRNA-decapping enzyme-like protein (A)	Decapping enzyme complex component DCP1	mRNA-decapping enzyme-like protein [Chenopodium quinoa]	RecName: Full=mRNA-decapping enzyme-like protein; EC=3.-.-.-; AltName: Full=DCP1 homolog;	SubName: Full=Uncharacterized protein {ECO:0000313|EMBL:KNA13152.1};	Dcp1-like decapping family
gene-LOC110683602	0.11	0.16	0.28	0.68	0.6	0.5	14	21	36	92	80	70	2.432	1.282	0.0056433	0.0123611	up	NW_018742263.1	273449	276961	+	LOC110683602	--	--	--	--	--	--	--
gene-LOC110683625	4.08	4.37	2.48	1.12	1.05	1.72	262	290	165	78	72	124	0.27	-1.888	3.62636e-11	2.0177e-10	down	NW_018742263.1	339938	342025	+	LOC110683625	--	--	--	--	--	--	--
gene-LOC110683632	0.32	0.35	0.28	1.12	0.98	1.13	51	56	46	191	165	199	2.572	1.363	2.46945e-06	8.85064e-06	up	NW_018743688.1	8889	14489	-	LOC110683632	GO:0031047,gene silencing by RNA	--	--	uncharacterized protein LOC110683632 [Chenopodium quinoa]	--	SubName: Full=Uncharacterized protein {ECO:0000313|EMBL:KNA14071.1};	--
gene-LOC110683633	17.29	27.76	27.23	9.37	10.57	12.6	738	1224	1206	434	482	605	0.342	-1.547	1.19204e-19	1.1616e-18	down	NW_018743688.1	17821	21771	-	LOC110683633	GO:0005829,cytosol; GO:0005789,endoplasmic reticulum membrane; GO:0012507,ER to Golgi transport vesicle membrane; GO:0016021,integral component of membrane; GO:0005770,late endosome; GO:0031902,late endosome membrane; GO:0000325,plant-type vacuole; GO:0031201,SNARE complex; GO:0005802,trans-Golgi network; GO:0005774,vacuolar membrane; GO:0005773,vacuole; GO:0005484,SNAP receptor activity; GO:0000…	K08493 vesicle transport through interaction with t-SNAREs 1 | (RefSeq) vesicle transport v-SNARE 13-like (A)	V-SNARE	vesicle transport v-SNARE 13-like [Chenopodium quinoa]	RecName: Full=Vesicle transport v-SNARE 11; Short=AtVTI11; AltName: Full=Protein SHOOT GRAVITROPISM 4; AltName: Full=Vesicle soluble NSF attachment protein receptor VTI1a; Short=AtVTI1a; AltName: Full=Vesicle transport v-SNARE protein VTI1a;	SubName: Full=Uncharacterized protein {ECO:0000313|EMBL:KNA05634.1};	Sec20
gene-LOC110683644	0.01	0.08	0.04	0.21	0.21	0.21	1	13	6	34	34	36	3.743	1.904	0.0148838	0.029752	up	NW_018743689.1	881670	913389	-	LOC110683644	GO:0005739,mitochondrion	--	FOG: Transposon-encoded proteins with TYA, reverse transcriptase, integrase domains in various combinations	uncharacterized protein LOC110683644 [Chenopodium quinoa]	RecName: Full=Uncharacterized mitochondrial protein AtMg00860; AltName: Full=ORF158;	SubName: Full=Uncharacterized protein {ECO:0000313|EMBL:KOM35206.1};	Aspartyl protease
gene-LOC110683647	3.43	3.37	2.78	14.9	13.26	13.7	469	475	394	2207	1933	2105	3.308	1.726	1.35309e-48	4.41201e-47	up	NW_018742263.1	1197123	1215093	+	LOC110683647	GO:0016021,integral component of membrane; GO:0005886,plasma membrane; GO:0005524,ATP binding; GO:0004675,transmembrane receptor protein serine/threonine kinase activity; GO:0007166,cell surface receptor signaling pathway; GO:0007623,circadian rhythm; GO:0006468,protein phosphorylation	K13430 serine/threonine-protein kinase PBS1 [EC:2.7.11.1] | (RefSeq) serine/threonine-protein kinase PBS1-like (A)	--	protein STRUBBELIG-RECEPTOR FAMILY 3-like isoform X1 [Chenopodium quinoa]	RecName: Full=Protein STRUBBELIG-RECEPTOR FAMILY 3; AltName: Full=Leucine-rich repeat receptor kinase-like protein SRF3; Flags: Precursor;	SubName: Full=Uncharacterized protein {ECO:0000313|EMBL:KNA14505.1};	Leucine rich repeat N-terminal domain
gene-LOC110683664	3	3.1	2.98	0.71	0.93	0.94	133	142	137	34	44	47	0.215	-2.215	7.23223e-13	4.59278e-12	down	NW_018743689.1	1531722	1533958	-	LOC110683664	--	--	--	--	--	--	--
gene-LOC110683676	0.06	0.54	0.33	0	0	0.05	2	20	12	0	0	2	0.042	-4.569	0.00396808	0.00893666	down	NW_018743691.1	2729686	2730763	-	LOC110683676	GO:0005634,nucleus; GO:0046872,metal ion binding; GO:0004721,phosphoprotein phosphatase activity	--	--	uncharacterized protein LOC110683676 [Chenopodium quinoa]	RecName: Full=Serine/threonine-protein phosphatase 7 long form homolog; EC=3.1.3.16; AltName: Full=Protein MAIN-LIKE 3 {ECO:0000303|PubMed:24635680};	SubName: Full=Uncharacterized protein {ECO:0000313|EMBL:CAN81676.1};	Plant mobile domain
gene-LOC110683683	1.4	0.98	1.54	0.4	0.5	0.99	29	21	33	9	11	23	0.365	-1.453	0.0246134	0.0466864	down	NW_018743691.1	3248011	3248822	-	LOC110683683	--	--	--	--	--	--	--
gene-LOC110683703	4.82	5.38	5.07	2.45	2.17	2.45	281	324	307	155	135	161	0.351	-1.51	8.97556e-15	6.56099e-14	down	NW_018743691.1	627664	634523	+	LOC110683703	GO:0003824,catalytic activity; GO:0008152,metabolic process	--	--	uncharacterized protein LOC110683703 isoform X1 [Chenopodium quinoa]	--	SubName: Full=Uncharacterized protein {ECO:0000313|EMBL:KNA05482.1};	Amino-transferase class IV
gene-LOC110683705	0.43	1.4	1.79	3.07	4.1	3.1	24	81	104	186	245	195	2.152	1.105	0.00353639	0.00803684	up	NW_018743691.1	664491	668426	+	LOC110683705	--	--	--	--	--	--	--
gene-LOC110683706	148.11	153.07	169.81	78.68	82.2	94.63	4053	4327	4822	2335	2402	2914	0.411	-1.282	1.06649e-41	2.70246e-40	down	NW_018743691.1	828917	832267	+	LOC110683706	GO:0015935,small ribosomal subunit; GO:0003735,structural constituent of ribosome; GO:0006412,translation	K02973 small subunit ribosomal protein S23e | (RefSeq) 40S ribosomal protein S23 (A)	40S ribosomal protein S23	40S ribosomal protein S23 [Chenopodium quinoa]	RecName: Full=40S ribosomal protein S23;	SubName: Full=Uncharacterized protein {ECO:0000313|EMBL:KRG95930.1, ECO:0000313|EnsemblPlants:GLYMA10G05660.1};	Ribosomal protein S12/S23
gene-LOC110683716	0.19	0.44	0.34	1.38	1.56	1.41	22	54	42	178	198	189	3.423	1.775	1.2492e-07	5.11028e-07	up	NW_018742263.1	1907688	1917515	-	LOC110683716	GO:0016021,integral component of membrane; GO:0005886,plasma membrane; GO:0005524,ATP binding; GO:0004672,protein kinase activity	K00924 kinase [EC:2.7.1.-] | (RefSeq) receptor protein kinase CLAVATA1-like (A)	--	inactive leucine-rich repeat receptor-like serine/threonine-protein kinase At1g60630 [Chenopodium quinoa]	RecName: Full=Inactive leucine-rich repeat receptor-like serine/threonine-protein kinase At1g60630; Flags: Precursor;	SubName: Full=Uncharacterized protein {ECO:0000313|EMBL:KCW52434.1};	Leucine Rich Repeat
gene-LOC110683725	1467.63	1548.37	1494.37	977.13	936.46	956.07	87226	95061	92162	62985	59431	63939	0.482	-1.053	6.3312e-77	4.60642e-75	down	NW_018743691.1	1654034	1656734	+	LOC110683725	GO:0005737,cytoplasm; GO:0005525,GTP binding; GO:0003924,GTPase activity; GO:0003746,translation elongation factor activity	K03231 elongation factor 1-alpha | (RefSeq) elongation factor 1-alpha (A)	Translation elongation factor EF-1 alpha/Tu	elongation factor 1-alpha [Chenopodium quinoa]	RecName: Full=Elongation factor 1-alpha; Short=EF-1-alpha;	RecName: Full=Elongation factor 1-alpha {ECO:0000256|RuleBase:RU000325};	50S ribosome-binding GTPase
gene-LOC110683729	29.12	34.07	31.21	123.84	122.43	119.22	1854	2241	2062	8552	8324	8542	2.934	1.553	2.30011e-94	2.45081e-92	up	NW_018743691.1	2109262	2112389	-	LOC110683729	GO:0005737,cytoplasm; GO:0005622,intracellular; GO:0005525,GTP binding; GO:0003924,GTPase activity; GO:0003746,translation elongation factor activity	K03231 elongation factor 1-alpha | (RefSeq) elongation factor 1-alpha-like (A)	Translation elongation factor EF-1 alpha/Tu	elongation factor 1-alpha-like [Chenopodium quinoa]	RecName: Full=Elongation factor 1-alpha; Short=EF-1-alpha;	RecName: Full=Elongation factor 1-alpha {ECO:0000256|RuleBase:RU000325};	Signal recognition particle receptor beta subunit
gene-LOC110683737	35.71	37.18	42.56	10.88	10.98	12.28	3751	4034	4639	1239	1232	1451	0.224	-2.158	1.84109e-111	2.68909e-109	down	NW_018743691.1	2290352	2307985	+	LOC110683737	GO:0019905,syntaxin binding	--	Myosin-like coiled-coil protein	beta-taxilin-like [Chenopodium quinoa]	--	SubName: Full=Uncharacterized protein {ECO:0000313|EMBL:KNA08835.1};	Transforming acidic coiled-coil-containing protein (TACC), C-terminal
gene-LOC110683739	9.41	14.48	10.66	30.64	31.43	30.37	519	825	610	1833	1851	1885	2.031	1.022	3.00864e-14	2.11331e-13	up	NW_018743691.1	2325388	2329158	+	LOC110683739	GO:0016021,integral component of membrane	--	--	uncharacterized protein LOC110683739 [Chenopodium quinoa]	--	SubName: Full=Uncharacterized protein {ECO:0000313|EMBL:KNA10991.1};	--
gene-LOC110683744	0.88	1.27	0.88	5.42	5.36	4.2	53	79	55	354	345	285	3.749	1.907	5.00359e-14	3.46098e-13	up	NW_018743691.1	2524750	2529209	+	LOC110683744	GO:0005576,extracellular region; GO:0005773,vacuole; GO:0004185,serine-type carboxypeptidase activity; GO:0051603,proteolysis involved in cellular protein catabolic process	K16297 serine carboxypeptidase-like clade II [EC:3.4.16.-] | (RefSeq) serine carboxypeptidase-like 28 (A)	Serine carboxypeptidases (lysosomal cathepsin A)	serine carboxypeptidase-like 28 [Chenopodium quinoa]	RecName: Full=Serine carboxypeptidase-like 28; EC=3.4.16.-; Flags: Precursor;	RecName: Full=Carboxypeptidase {ECO:0000256|RuleBase:RU361156}; EC=3.4.16.- {ECO:0000256|RuleBase:RU361156};	Serine carboxypeptidase
gene-LOC110683752	28.1	26.6	23.14	4.47	4.8	3.86	2797	2735	2390	483	510	432	0.128	-2.97	4.55383e-150	1.33527e-147	down	NW_018743691.1	2597500	2607232	-	LOC110683752	GO:0009507,chloroplast; GO:0016021,integral component of membrane; GO:0005524,ATP binding; GO:0042626,ATPase activity, coupled to transmembrane movement of substances	K05666 ATP-binding cassette, subfamily C (CFTR/MRP), member 2 | (RefSeq) ABC transporter C family member 10-like (A)	Long-chain acyl-CoA transporter, ABC superfamily (involved in peroxisome organization and biogenesis)	ABC transporter D family member 2, chloroplastic-like [Chenopodium quinoa]	RecName: Full=ABC transporter D family member 2, chloroplastic; Short=ABC transporter ABCD.2; Short=AtABCD2; EC=3.6.3.-; Flags: Precursor;	SubName: Full=Uncharacterized protein {ECO:0000313|EMBL:KNA06457.1};	AAA domain
gene-LOC110683754	1.48	1.33	1.12	3.73	3.36	3.92	231	214	181	629	559	687	2.12	1.084	3.59027e-10	1.84592e-09	up	NW_018743691.1	2617695	2627577	-	LOC110683754	GO:0016021,integral component of membrane; GO:0005886,plasma membrane; GO:0005524,ATP binding; GO:0042626,ATPase activity, coupled to transmembrane movement of substances	K05643 ATP-binding cassette, subfamily A (ABC1), member 3 | (RefSeq) ABC transporter A family member 1-like isoform X1 (A)	Transporter, ABC superfamily (Breast cancer resistance protein)	ABC transporter G family member 24-like isoform X1 [Chenopodium quinoa]	RecName: Full=ABC transporter G family member 24; Short=ABC transporter ABCG.24; Short=AtABCG24; AltName: Full=Probable white-brown complex homolog protein 25; Short=AtWBC25;	SubName: Full=Protein white, putative {ECO:0000313|EMBL:EEF31449.1}; EC=3.6.3.44 {ECO:0000313|EMBL:EEF31449.1};	AAA ATPase domain
gene-LOC110683757	34.36	27.35	28.93	8.06	8.52	9.28	2560	2105	2237	651	678	778	0.216	-2.212	7.27953e-79	5.58833e-77	down	NW_018743691.1	2746964	2759162	+	LOC110683757	GO:0009501,amyloplast; GO:0009507,chloroplast; GO:0033201,alpha-1,4-glucan synthase activity; GO:0004373,glycogen (starch) synthase activity; GO:0009011,starch synthase activity; GO:0019252,starch biosynthetic process; GO:0005982,starch metabolic process	K00703 starch synthase [EC:2.4.1.21] | (RefSeq) uncharacterized protein LOC110683757 (A)	--	uncharacterized protein LOC110683757 [Chenopodium quinoa]	RecName: Full=Probable starch synthase 4, chloroplastic/amyloplastic {ECO:0000305}; Short=AtSS4 {ECO:0000303|PubMed:17217470}; EC=2.4.1.21 {ECO:0000269|PubMed:19666739}; AltName: Full=Soluble starch synthase IV {ECO:0000303|PubMed:17217470}; Short=SSIV {ECO:0000303|PubMed:17217470}; Flags: Precursor;	RecName: Full=Starch synthase, chloroplastic/amyloplastic {ECO:0000256|RuleBase:RU361232}; EC=2.4.1.- {ECO:0000256|RuleBase:RU361232};	Glycosyl transferase 4-like domain
gene-LOC110683761	0.08	0.03	0.12	2.16	2.49	2.39	8	3	12	229	260	263	23.172	4.534	1.89677e-27	2.72551e-26	up	NW_018743691.1	2826889	2834561	+	LOC110683761	GO:0042299,lupeol synthase activity; GO:0019745,pentacyclic triterpenoid biosynthetic process	K20659 lupeol synthase [EC:5.4.99.41] | (RefSeq) lupeol synthase-like (A)	Oxidosqualene-lanosterol cyclase and related proteins	lupeol synthase-like isoform X1 [Chenopodium quinoa]	RecName: Full=Lupeol synthase; EC=5.4.99.41;	RecName: Full=Terpene cyclase/mutase family member {ECO:0000256|RuleBase:RU362003}; EC=5.4.99.- {ECO:0000256|RuleBase:RU362003};	A-macroglobulin TED domain
gene-LOC110683765	3.23	4.04	3.6	1.21	1.89	1.47	378	488	437	153	236	194	0.319	-1.65	4.90965e-17	4.15239e-16	down	NW_018743691.1	2918444	2927660	+	LOC110683765	GO:0042299,lupeol synthase activity; GO:0019745,pentacyclic triterpenoid biosynthetic process	K20659 lupeol synthase [EC:5.4.99.41] | (RefSeq) lupeol synthase-like (A)	Oxidosqualene-lanosterol cyclase and related proteins	lupeol synthase-like [Chenopodium quinoa]	RecName: Full=Lupeol synthase; EC=5.4.99.41;	RecName: Full=Terpene cyclase/mutase family member {ECO:0000256|RuleBase:RU362003}; EC=5.4.99.- {ECO:0000256|RuleBase:RU362003};	A-macroglobulin TED domain
gene-LOC110683769	0.5	0.63	0.55	5.73	4.78	6.21	73	95	84	914	751	1028	7.582	2.923	9.2226e-57	3.948e-55	up	NW_018743691.1	2998818	3005674	-	LOC110683769	GO:0005739,mitochondrion; GO:0003968,RNA-directed 5'-3' RNA polymerase activity; GO:0003964,RNA-directed DNA polymerase activity	--	FOG: Transposon-encoded proteins with TYA, reverse transcriptase, integrase domains in various combinations	uncharacterized protein LOC110683769 [Chenopodium quinoa]	RecName: Full=RNA-directed DNA polymerase homolog; EC=2.7.7.48; AltName: Full=Reverse transcriptase homolog;	SubName: Full=Uncharacterized protein {ECO:0000313|EMBL:CAN65719.1};	gag-polyprotein putative aspartyl protease
gene-LOC110683773	0.23	0.13	0.09	0.44	0.68	0.35	30	18	12	64	97	52	2.511	1.328	0.0100403	0.0208371	up	NW_018743691.1	3045365	3052896	+	LOC110683773	GO:0005874,microtubule; GO:0008017,microtubule binding	--	--	TORTIFOLIA1-like protein 2 isoform X1 [Chenopodium quinoa]	RecName: Full=TORTIFOLIA1-like protein 2 {ECO:0000303|PubMed:15324671};	SubName: Full=Uncharacterized protein {ECO:0000313|EMBL:KNA11318.1};	Urb2/Npa2 family
gene-LOC110683776	1.08	1.83	1.64	5.42	5.74	4.98	168	296	266	918	957	875	2.689	1.427	5.05462e-16	4.00163e-15	up	NW_018743691.1	3135474	3144968	+	LOC110683776	GO:0005634,nucleus; GO:0003677,DNA binding; GO:0009734,auxin-activated signaling pathway; GO:0006355,regulation of transcription, DNA-templated; GO:0006351,transcription, DNA-templated	K14486 auxin response factor | (RefSeq) auxin response factor 5-like (A)	--	auxin response factor 19-like isoform X1 [Chenopodium quinoa]	RecName: Full=Auxin response factor 5;	RecName: Full=Auxin response factor {ECO:0000256|RuleBase:RU004561};	AUX/IAA family
gene-LOC110683778	13.86	13.7	14.24	7.34	7.03	6.46	242	247	258	139	131	127	0.377	-1.407	1.81891e-11	1.03811e-10	down	NW_018743691.1	3194834	3195617	-	LOC110683778	GO:0008234,cysteine-type peptidase activity	--	--	uncharacterized protein LOC110683778 [Chenopodium quinoa]	--	SubName: Full=Uncharacterized protein {ECO:0000313|EMBL:KNA21218.1};	Ulp1 protease family, C-terminal catalytic domain
gene-LOC110683782	0.2	0.19	0.08	0.81	0.55	0.39	24	24	10	105	70	53	2.787	1.479	0.00371339	0.00841067	up	NW_018743691.1	3294433	3299015	-	LOC110683782	GO:0005886,plasma membrane; GO:0009860,pollen tube growth; GO:0031347,regulation of defense response	K09667 protein O-GlcNAc transferase [EC:2.4.1.255] | (RefSeq) probable UDP-N-acetylglucosamine--peptide N-acetylglucosaminyltransferase SEC isoform X1 (A)	Kinesin light chain	protein KINESIN LIGHT CHAIN-RELATED 2-like [Chenopodium quinoa]	RecName: Full=Protein KINESIN LIGHT CHAIN-RELATED 2 {ECO:0000303|PubMed:23204523}; AltName: Full=Kinesin light chain-like protein 1 {ECO:0000303|Ref.1}; Short=AtKLC1 {ECO:0000303|Ref.1};	SubName: Full=Uncharacterized protein {ECO:0000313|EMBL:KNA17424.1};	Domain of unknown function (DUF4810)
gene-LOC110683783	0.74	0.93	0.59	2.98	2.84	3.77	73	94	60	318	298	417	3.227	1.69	1.22046e-11	7.06691e-11	up	NW_018743691.1	3290111	3294338	+	LOC110683783	GO:0003824,catalytic activity	--	--	uncharacterized protein LOC110683783 [Chenopodium quinoa]	--	SubName: Full=Uncharacterized protein {ECO:0000313|EMBL:KNA17423.1};	Pyridoxal-dependent decarboxylase conserved domain
gene-LOC110683785	0.09	0.49	0.09	0.02	0.06	0	8	45	8	2	6	0	0.096	-3.387	0.00204679	0.00486533	down	NW_018743691.1	3461746	3466058	-	LOC110683785	GO:0005737,cytoplasm; GO:0005634,nucleus; GO:0004871,NA; GO:0009638,phototropism; GO:0016567,protein ubiquitination	--	--	root phototropism protein 2-like [Chenopodium quinoa]	RecName: Full=Root phototropism protein 2; AltName: Full=BTB/POZ domain-containing protein RPT2;	SubName: Full=Uncharacterized protein {ECO:0000313|EMBL:KNA18392.1};	BTB/POZ domain
gene-LOC110683794	0.01	0	0.02	0.1	0.09	0.06	2	1	6	27	22	15	5.06	2.339	0.0180235	0.0353205	up	NW_018743691.1	3687871	3699869	-	LOC110683794	--	--	--	--	--	--	--
gene-LOC110683805	0.55	0.64	0.49	2.37	2.81	2.93	28	34	26	132	154	169	3.671	1.876	4.7657e-08	2.03207e-07	up	NW_018743691.1	3854915	3867319	-	LOC110683805	GO:0005634,nucleus	K10744 ribonuclease H2 subunit B | (RefSeq) ribonuclease H2 subunit B-like (A)	Uncharacterized conserved protein	ribonuclease H2 subunit B-like [Chenopodium quinoa]	--	SubName: Full=Uncharacterized protein {ECO:0000313|EMBL:KNA18643.1};	Ydr279p protein triple barrel domain
gene-LOC110683815	7.09	7.22	8.63	4.87	3.44	3.82	251	264	317	187	130	152	0.4	-1.322	1.06633e-09	5.27795e-09	down	NW_018742263.1	3931799	3935678	+	LOC110683815	--	--	--	--	--	--	--
gene-LOC110683820	0.03	0.18	0.21	1.17	0.25	0.51	2	12	14	80	17	36	3.4	1.765	0.020615	0.0398346	up	NW_018743691.1	4051634	4053397	-	LOC110683820	--	--	--	F-box/FBD/LRR-repeat protein At2g26030-like isoform X1 [Chenopodium quinoa]	RecName: Full=F-box/FBD/LRR-repeat protein At2g26030;	SubName: Full=Uncharacterized protein {ECO:0000313|EMBL:KNA11712.1};	F-box-like
gene-LOC110683821	0.4	0.65	0.42	1.4	1.24	1.43	26	43	28	98	85	104	2.105	1.074	0.00605274	0.0131758	up	NW_018743691.1	4060410	4063577	+	LOC110683821	--	--	--	uncharacterized protein LOC110683821 [Chenopodium quinoa]	--	SubName: Full=Uncharacterized protein {ECO:0000313|EMBL:OWM76593.1};	FBD
gene-LOC110683825	0.12	0.38	0.08	0.81	1.04	0.99	8	27	6	60	76	76	3.705	1.89	0.0010125	0.00254762	up	NW_018743691.1	4316693	4318612	-	LOC110683825	--	--	--	F-box/FBD/LRR-repeat protein At5g22660-like [Chenopodium quinoa]	RecName: Full=Putative F-box/FBD/LRR-repeat protein At5g44950;	SubName: Full=Uncharacterized protein {ECO:0000313|EMBL:KNA11711.1};	F-box domain
gene-LOC110683826	0.74	0.9	0.62	2.28	2.18	2.76	47	59	41	157	148	197	2.422	1.276	3.83471e-05	0.000118668	up	NW_018743691.1	4332995	4334777	+	LOC110683826	--	--	--	--	--	--	--
gene-LOC110683829	37.76	37.2	38.79	25.37	21.42	22.98	1643	1672	1751	1197	995	1125	0.464	-1.107	1.02355e-27	1.48775e-26	down	NW_018743691.1	4433364	4436618	-	LOC110683829	--	K13115 coiled-coil domain-containing protein 130 | (RefSeq) coiled-coil domain-containing protein 130-like (A)	C2C2-type Zn-finger protein	coiled-coil domain-containing protein 130-like [Chenopodium quinoa]	--	SubName: Full=Nuclear protein-like {ECO:0000313|EMBL:AQK46432.1};	Family of unknown function (DUF572)
gene-LOC110683837	34.93	36.45	38.36	22.36	21.41	20.54	1410	1520	1607	979	923	933	0.444	-1.172	9.52131e-32	1.62216e-30	down	NW_018743691.1	4606153	4609565	-	LOC110683837	GO:0005634,nucleus; GO:0003700,DNA-binding transcription factor activity; GO:0046982,protein heterodimerization activity; GO:0006355,regulation of transcription, DNA-templated; GO:0006351,transcription, DNA-templated	K21751 down-regulator of transcription 1 | (RefSeq) protein Dr1 homolog isoform X1 (A)	Class 2 transcription repressor NC2, beta subunit (Dr1)	protein Dr1 homolog isoform X1 [Chenopodium quinoa]	RecName: Full=Protein Dr1 homolog; AltName: Full=Negative cofactor 2-beta homolog; Short=NC2-beta homolog;	SubName: Full=Uncharacterized protein {ECO:0000313|EMBL:KNA24717.1};	CENP-W protein
gene-LOC110683838	7.66	9.62	11.66	52.35	49.9	45.36	188	244	297	1394	1308	1253	3.862	1.949	3.02251e-37	6.43406e-36	up	NW_018743691.1	4619513	4622303	+	LOC110683838	--	--	--	--	--	--	--
gene-LOC110683841	0.01	0	0.04	0.1	0.4	0.19	2	0	6	16	60	31	9.532	3.253	0.000688447	0.00177778	up	NW_018743691.1	4645955	4655097	+	LOC110683841	GO:0005694,chromosome; GO:0005634,nucleus; GO:0003677,DNA binding; GO:0003916,DNA topoisomerase activity; GO:0003917,DNA topoisomerase type I activity; GO:0008270,zinc ion binding; GO:0007059,chromosome segregation; GO:0006281,DNA repair; GO:0006265,DNA topological change; GO:0051321,meiotic cell cycle; GO:0000278,mitotic cell cycle; GO:0000712,resolution of meiotic recombination intermediates	K03165 DNA topoisomerase III [EC:5.6.2.1] | (RefSeq) DNA topoisomerase 3-alpha-like isoform X1 (A)	DNA topoisomerase III alpha	LOW QUALITY PROTEIN: uncharacterized protein LOC110683841 [Chenopodium quinoa]	RecName: Full=DNA topoisomerase 3-alpha; EC=5.99.1.2;	SubName: Full=Uncharacterized protein {ECO:0000313|EMBL:KNA16878.1};	Topoisomerase DNA binding C4 zinc finger
gene-LOC110683847	0.1	0.22	0.18	0.65	0.66	0.6	7	16	13	50	50	48	2.937	1.554	0.00665523	0.0143393	up	NW_018742263.1	4496218	4498952	+	LOC110683847	--	--	--	--	--	--	--
gene-LOC110683851	1.22	0.98	0.99	0.25	0.57	0.44	84	70	71	19	42	34	0.299	-1.74	3.57383e-05	0.000111054	down	NW_018743691.1	1270919	1273875	+	LOC110683851	GO:0005634,nucleus; GO:0008483,transaminase activity; GO:0016458,gene silencing; GO:0010073,meristem maintenance; GO:0010082,regulation of root meristem growth	--	--	protein MAIN-LIKE 1-like [Chenopodium quinoa]	RecName: Full=Protein MAIN-LIKE 1 {ECO:0000303|PubMed:24635680};	SubName: Full=Uncharacterized protein {ECO:0000313|EMBL:OMO67845.1};	Plant mobile domain
gene-LOC110683865	0	0.04	0.02	0.37	0.44	0.3	0	2	1	19	22	16	13.635	3.769	0.00281367	0.00651937	up	NW_018742263.1	4722327	4724573	+	LOC110683865	--	--	--	--	--	--	--
gene-LOC110683899	0.11	0.2	0.15	0.79	1.08	0.44	7	13	10	55	74	32	3.845	1.943	0.00137015	0.00336587	up	NW_018742263.1	5202400	5204197	-	LOC110683899	GO:0009507,chloroplast; GO:0043231,intracellular membrane-bounded organelle; GO:0004519,endonuclease activity; GO:0003723,RNA binding; GO:0009451,RNA modification	K23541 Ca2+/H+ antiporter, TMEM165/GDT1 family | (RefSeq) pentatricopeptide repeat-containing protein At4g21065-like (A)	FOG: PPR repeat	pentatricopeptide repeat-containing protein At2g42920, chloroplastic-like [Chenopodium quinoa]	RecName: Full=Pentatricopeptide repeat-containing protein At2g42920, chloroplastic; Flags: Precursor;	SubName: Full=Uncharacterized protein {ECO:0000313|EMBL:KNA13251.1};	FAT domain
gene-LOC110683929	14.75	12.69	15.17	8.17	10.38	8.86	358	318	382	215	269	242	0.487	-1.039	2.36422e-08	1.03829e-07	down	NW_018742263.1	5370421	5373910	-	LOC110683929	--	--	--	--	--	--	--
gene-LOC110683942	0.07	0	0.07	0.46	0.28	0.38	6	0	6	40	24	35	5.787	2.533	0.00359439	0.00815866	up	NW_018743697.1	35658	38405	+	LOC110683942	GO:0048046,apoplast; GO:0005618,cell wall; GO:0005773,vacuole; GO:0031540,regulation of anthocyanin biosynthetic process; GO:0046686,response to cadmium ion; GO:0010224,response to UV-B; GO:0009615,response to virus; GO:0009627,systemic acquired resistance	--	--	pathogenesis-related protein 5-like [Chenopodium quinoa]	RecName: Full=Pathogenesis-related protein 5; Short=PR-5; Flags: Precursor;	SubName: Full=Uncharacterized protein {ECO:0000313|EMBL:KNA18774.1};	Thaumatin family
gene-LOC110683950	0.26	0.4	0.09	0.06	0	0	8	13	3	2	0	0	0.059	-4.076	0.0150493	0.0300508	down	NW_018743697.1	1433222	1434479	-	LOC110683950	--	--	--	jasmonate-induced protein homolog [Chenopodium quinoa]	RecName: Full=Jasmonate-induced protein homolog;	SubName: Full=Uncharacterized protein {ECO:0000313|EMBL:KNA23164.1};	--
gene-LOC110683951	59.2	61.74	76.42	2.93	5.48	2.26	2215	2386	2967	119	219	95	0.041	-4.612	1.05743e-32	1.88042e-31	down	NW_018743697.1	1435135	1442531	-	LOC110683951	--	--	--	4-hydroxyphenylpyruvate dioxygenase-like [Chenopodium quinoa]	--	SubName: Full=Dessication-induced 1VOC superfamily protein {ECO:0000313|EMBL:AES88846.2};	Hydroxyphenylpyruvate dioxygenase, HPPD, N-terminal
gene-LOC110683953	1.44	1.59	1.73	0.72	0.53	0.69	48	55	60	26	19	26	0.309	-1.694	0.000181104	0.000511456	down	NW_018743697.1	1610189	1613107	+	LOC110683953	GO:0005739,mitochondrion; GO:0003690,double-stranded DNA binding; GO:0003723,RNA binding; GO:0003697,single-stranded DNA binding; GO:1900864,mitochondrial RNA modification; GO:0009409,response to cold; GO:0006970,response to osmotic stress; GO:0009651,response to salt stress; GO:0009414,response to water deprivation	K13195 cold-inducible RNA-binding protein | (RefSeq) glycine-rich RNA-binding protein 2, mitochondrial-like (A)	FOG: RRM domain	glycine-rich RNA-binding protein 2, mitochondrial-like [Chenopodium quinoa]	RecName: Full=Glycine-rich RNA-binding protein 4, mitochondrial; Short=AtGR-RBP4; AltName: Full=AtRBG4; AltName: Full=Glycine-rich protein 4; Short=AtGRP4; AltName: Full=Mitochondrial RNA-binding protein 1b; Short=At-mRBP1b; Flags: Precursor;	SubName: Full=Uncharacterized protein {ECO:0000313|EMBL:KNA22908.1};	Nup53/35/40-type RNA recognition motif
gene-LOC110683960	0.5	0.95	1.01	5.66	6.18	6.24	24	47	50	293	315	335	5.557	2.474	2.21071e-18	2.00496e-17	up	NW_018743697.1	2579320	2581067	-	LOC110683960	GO:0016020,membrane	K13944 LOB domain-containing protein 16 | (RefSeq) LOB domain-containing protein 16-like (A)	--	LOB domain-containing protein 15-like [Chenopodium quinoa]	RecName: Full=LOB domain-containing protein 13; AltName: Full=ASYMMETRIC LEAVES 2-like protein 10; Short=AS2-like protein 10;	SubName: Full=Uncharacterized protein {ECO:0000313|EMBL:KNA16386.1};	Lateral organ boundaries (LOB) domain
gene-LOC110683961	0.2	0.14	0.43	0.78	1.56	1.59	8	6	18	34	67	72	3.839	1.941	0.00155636	0.00378209	up	NW_018743697.1	2585393	2586523	-	LOC110683961	--	--	--	uncharacterized protein DDB_G0271670-like [Chenopodium quinoa]	--	SubName: Full=Uncharacterized protein {ECO:0000313|EMBL:KNA16386.1};	Protein of unknown function (DUF688)
gene-LOC110683970	0.31	2.85	0.25	0.16	0	0.03	22	208	18	12	0	2	0.041	-4.614	0.00610117	0.0132694	down	NW_018743697.1	3782972	3785795	+	LOC110683970	GO:0033949,fructan beta-(2,6)-fructosidase activity; GO:0005975,carbohydrate metabolic process	K01193 beta-fructofuranosidase [EC:3.2.1.26] | (RefSeq) beta-fructofuranosidase, cell wall isozyme-like (A)	Beta-fructofuranosidase (invertase)	beta-fructofuranosidase, cell wall isozyme-like [Chenopodium quinoa]	RecName: Full=Fructan 6-exohydrolase {ECO:0000312|EMBL:CAD48404.1}; EC=3.2.1.154; Flags: Precursor;	SubName: Full=Uncharacterized protein {ECO:0000313|EMBL:KNA18308.1};	Glycosyl hydrolases family 32 C terminal
gene-LOC110683973	25.67	28.46	33.97	14.79	16.7	14.33	2212	2533	3037	1382	1536	1389	0.394	-1.345	1.98e-33	3.63712e-32	down	NW_018743697.1	4355680	4359428	-	LOC110683973	GO:0005634,nucleus; GO:0005524,ATP binding; GO:0048366,leaf development; GO:0006355,regulation of transcription, DNA-templated; GO:0006351,transcription, DNA-templated	--	--	growth-regulating factor 5-like [Chenopodium quinoa]	RecName: Full=Growth-regulating factor 5; Short=AtGRF5; AltName: Full=Transcription activator GRF5;	SubName: Full=Uncharacterized protein {ECO:0000313|EMBL:KNA18846.1};	QLQ
gene-LOC110683975	0.32	0.36	0.13	0.85	1.19	1.81	14	16	6	40	55	88	3.593	1.845	0.00154243	0.00375193	up	NW_018743697.1	4373640	4375711	-	LOC110683975	GO:0016021,integral component of membrane; GO:0016787,hydrolase activity	--	Predicted hydrolase/acyltransferase (alpha/beta hydrolase superfamily)	uncharacterized protein LOC110683975 [Chenopodium quinoa]	--	SubName: Full=epoxide hydrolase 4-like {ECO:0000313|RefSeq:XP_009795564.1};	Alpha/beta hydrolase family
gene-LOC110683995	0.44	0.39	0.72	0.14	0.28	0.28	34	31	58	12	23	24	0.341	-1.554	0.00472737	0.0104993	down	NW_018743697.1	61934	67067	-	LOC110683995	GO:0005634,nucleus; GO:0003677,DNA binding; GO:0003700,DNA-binding transcription factor activity; GO:0046983,protein dimerization activity; GO:0009739,response to gibberellin; GO:0006351,transcription, DNA-templated	K12126 phytochrome-interacting factor 3 | (RefSeq) transcription factor PIF3-like isoform X1 (A)	--	transcription factor bHLH137-like [Chenopodium quinoa]	RecName: Full=Transcription factor bHLH137; AltName: Full=Basic helix-loop-helix protein 137; Short=AtbHLH137; Short=bHLH 137; AltName: Full=Transcription factor EN 89; AltName: Full=bHLH transcription factor bHLH137;	SubName: Full=Uncharacterized protein {ECO:0000313|EMBL:KNA03216.1};	Helix-loop-helix DNA-binding domain
gene-LOC110683998	0.78	1.51	0.7	0.6	0.29	0.17	41	82	38	34	16	10	0.267	-1.907	0.00063955	0.0016602	down	NW_018743697.1	106662	108986	-	LOC110683998	GO:0005618,cell wall; GO:0009507,chloroplast; GO:0016021,integral component of membrane; GO:0016020,membrane; GO:0005743,mitochondrial inner membrane; GO:0005739,mitochondrion; GO:0005774,vacuolar membrane; GO:0015114,phosphate ion transmembrane transporter activity; GO:0006839,mitochondrial transport; GO:0009651,response to salt stress	K15102 solute carrier family 25 (mitochondrial phosphate transporter), member 3 | (RefSeq) mitochondrial phosphate carrier protein 3, mitochondrial-like (A)	Mitochondrial phosphate carrier protein	mitochondrial phosphate carrier protein 3, mitochondrial-like [Chenopodium quinoa]	RecName: Full=Mitochondrial phosphate carrier protein 3, mitochondrial; AltName: Full=Mitochondrial phosphate transporter 3; Short=MPT3; AltName: Full=Phosphate transporter 3;1; Flags: Precursor;	SubName: Full=Uncharacterized protein {ECO:0000313|EMBL:KNA10799.1};	Mitochondrial carrier protein
gene-LOC110683999	18.22	16.25	15.48	12.44	9.59	10.7	1289	1188	1137	955	725	852	0.496	-1.012	1.19485e-15	9.26006e-15	down	NW_018743697.1	157278	168687	+	LOC110683999	GO:0030136,clathrin-coated vesicle; GO:0005886,plasma membrane; GO:0000911,cytokinesis by cell plate formation; GO:0009825,multidimensional cell growth; GO:0040008,regulation of growth	--	--	coiled-coil domain-containing protein SCD2-like [Chenopodium quinoa]	RecName: Full=Coiled-coil domain-containing protein SCD2 {ECO:0000305}; AltName: Full=Protein STOMATAL CYTOKINESIS DEFECTIVE 2 {ECO:0000303|PubMed:24179130};	SubName: Full=Uncharacterized protein {ECO:0000313|EMBL:KNA21776.1};	--
gene-LOC110684003	3.62	3.59	2.35	2.03	1.41	2.12	400	409	269	243	166	263	0.441	-1.182	1.23096e-07	5.03938e-07	down	NW_018743697.1	225299	230499	-	LOC110684003	--	--	--	--	--	--	--
gene-LOC110684018	0.78	0.61	1.16	2.44	2.62	2.58	42	34	65	143	151	157	2.269	1.182	0.0004408	0.00117428	up	NW_018742263.1	6528997	6530884	+	LOC110684018	--	--	--	--	--	--	--
gene-LOC110684023	8.62	8.07	8.39	4.59	5.01	4.3	718	695	726	415	446	403	0.419	-1.254	1.49086e-20	1.52161e-19	down	NW_018743697.1	786534	797403	+	LOC110684023	GO:0005886,plasma membrane; GO:0009506,plasmodesma; GO:0005544,calcium-dependent phospholipid binding; GO:0006952,defense response; GO:0060548,negative regulation of cell death; GO:0045793,positive regulation of cell size; GO:0009270,response to humidity; GO:0009266,response to temperature stimulus	K16280 E3 ubiquitin-protein ligase RGLG [EC:2.3.2.27] | (RefSeq) E3 ubiquitin-protein ligase RGLG2-like (A)	Copine	protein BONZAI 1-like [Chenopodium quinoa]	RecName: Full=Protein BONZAI 1; AltName: Full=COPINE 1;	SubName: Full=Uncharacterized protein {ECO:0000313|EMBL:KMS95665.1};	vWA found in TerF C terminus
gene-LOC110684038	0.21	0.11	0.22	1.1	1.02	0.85	22	12	24	125	114	100	4.137	2.049	1.22026e-06	4.52398e-06	up	NW_018743697.1	932242	935169	-	LOC110684038	GO:0005829,cytosol; GO:0005634,nucleus; GO:0003700,DNA-binding transcription factor activity; GO:0043565,sequence-specific DNA binding; GO:0045893,positive regulation of transcription, DNA-templated; GO:0006355,regulation of transcription, DNA-templated; GO:0009410,response to xenobiotic stimulus; GO:0006351,transcription, DNA-templated	K14494 DELLA protein | (RefSeq) DELLA protein GAI-like (A)	--	scarecrow-like protein 30 [Chenopodium quinoa]	RecName: Full=Scarecrow-like protein 14; Short=AtSCL14; AltName: Full=GRAS family protein 2; Short=AtGRAS-2;	SubName: Full=Uncharacterized protein {ECO:0000313|EMBL:KNA10642.1};	GRAS domain family
gene-LOC110684042	0.04	0.16	0.11	0.97	1.07	0.54	2	9	6	57	62	33	6.424	2.683	0.00010664	0.000311098	up	NW_018743697.1	929998	931810	-	LOC110684042	--	--	--	--	--	--	--
gene-LOC110684051	0.08	0.08	0.12	0.33	0.51	0.62	7	8	12	33	50	65	3.891	1.96	0.00149455	0.00364687	up	NW_018743697.1	1066301	1071143	-	LOC110684051	GO:0005655,nucleolar ribonuclease P complex; GO:0008168,methyltransferase activity; GO:0080188,RNA-directed DNA methylation	--	--	protein INVOLVED IN DE NOVO 2-like [Chenopodium quinoa]	RecName: Full=Factor of DNA methylation 4 {ECO:0000303|PubMed:22302148};	SubName: Full=Uncharacterized protein {ECO:0000313|EMBL:KNA07595.1};	Testis-expressed sequence 13 protein family
gene-LOC110684057	2.52	4.6	2.36	24.48	20.44	15.11	163	307	158	1714	1409	1098	4.806	2.265	1.02197e-10	5.48135e-10	up	NW_018743697.1	1131577	1134029	+	LOC110684057	GO:0042973,glucan endo-1,3-beta-D-glucosidase activity; GO:0005975,carbohydrate metabolic process; GO:0006952,defense response	K19891 glucan endo-1,3-beta-glucosidase 1/2/3 [EC:3.2.1.39] | (RefSeq) glucan endo-1,3-beta-glucosidase 3-like (A)	--	glucan endo-1,3-beta-glucosidase-like [Chenopodium quinoa]	RecName: Full=Glucan endo-1,3-beta-glucosidase; EC=3.2.1.39; AltName: Full=(1->3)-beta-glucan endohydrolase; Short=(1->3)-beta-glucanase; AltName: Full=Beta-1,3-endoglucanase; Flags: Precursor;	SubName: Full=Uncharacterized protein {ECO:0000313|EMBL:KNA05086.1};	X8 domain
gene-LOC110684064	0.61	2.01	1.09	4.15	3.19	3.67	34	116	63	251	190	230	2.257	1.175	0.000683331	0.00176562	up	NW_018743697.1	1175170	1176734	+	LOC110684064	GO:0031225,anchored component of membrane; GO:0046658,anchored component of plasma membrane; GO:0009897,external side of plasma membrane; GO:0005886,plasma membrane; GO:0030247,polysaccharide binding; GO:0007155,cell adhesion; GO:0010192,mucilage biosynthetic process; GO:0048354,mucilage biosynthetic process involved in seed coat development; GO:0009825,multidimensional cell growth; GO:0009651,re…	--	--	fasciclin-like arabinogalactan protein 4 [Chenopodium quinoa]	RecName: Full=Fasciclin-like arabinogalactan protein 4; AltName: Full=Protein SALT OVERLY SENSITIVE 5; Flags: Precursor;	SubName: Full=Uncharacterized protein {ECO:0000313|EMBL:KNA15653.1};	Fasciclin domain
gene-LOC110684067	0.3	0.93	0.93	2.1	2.92	1.83	16	52	52	123	168	111	2.407	1.267	0.00221536	0.00523034	up	NW_018743697.1	1213584	1215586	+	LOC110684067	GO:0030136,clathrin-coated vesicle; GO:0005794,Golgi apparatus; GO:0005886,plasma membrane; GO:0005774,vacuolar membrane; GO:0030276,clathrin binding; GO:0005543,phospholipid binding; GO:0015031,protein transport	K12471 epsin | (RefSeq) clathrin interactor 1-like (A)	Equilibrative nucleoside transporter protein	clathrin interactor 1-like [Chenopodium quinoa]	RecName: Full=Clathrin interactor EPSIN 2; AltName: Full=EPSIN-related 2;	SubName: Full=Uncharacterized protein {ECO:0000313|EMBL:OMO91247.1};	ENTH domain
gene-LOC110684068	0.92	1.03	1.03	0.59	0.76	0.23	69	80	80	48	61	19	0.399	-1.324	0.00248977	0.00582545	down	NW_018743697.1	1222671	1226798	-	LOC110684068	GO:0005737,cytoplasm; GO:0005856,cytoskeleton; GO:0005524,ATP binding	K10355 actin, other eukaryote | (RefSeq) actin-66-like (A)	Actin and related proteins	actin-66-like [Chenopodium quinoa]	RecName: Full=Actin;	SubName: Full=Uncharacterized protein {ECO:0000313|EMBL:KNA03135.1};	Actin
gene-LOC110684076	0.16	0.6	0.64	2.29	2.91	2.16	12	48	51	191	239	187	3.993	1.997	2.99463e-07	1.17833e-06	up	NW_018742263.1	6836662	6840473	-	LOC110684076	GO:0005634,nucleus; GO:0003700,DNA-binding transcription factor activity; GO:0046872,metal ion binding; GO:0044212,transcription regulatory region DNA binding; GO:0008356,asymmetric cell division; GO:0006355,regulation of transcription, DNA-templated; GO:0006351,transcription, DNA-templated	--	FOG: Zn-finger	zinc finger protein NUTCRACKER-like [Chenopodium quinoa]	RecName: Full=Zinc finger protein MAGPIE {ECO:0000303|PubMed:17785527}; AltName: Full=Protein indeterminate-domain 3 {ECO:0000303|PubMed:16784536};	SubName: Full=Uncharacterized protein {ECO:0000313|EMBL:OAY35269.1};	Zinc-finger double-stranded RNA-binding
gene-LOC110684079	1.03	1.2	0.82	4.47	3.1	3.8	93	112	77	438	299	387	2.827	1.499	2.20684e-10	1.15303e-09	up	NW_018743697.1	1341364	1344203	-	LOC110684079	GO:0005634,nucleus; GO:0003677,DNA binding; GO:0046872,metal ion binding; GO:0006355,regulation of transcription, DNA-templated; GO:0006351,transcription, DNA-templated	--	--	dof zinc finger protein DOF5.1-like [Chenopodium quinoa]	RecName: Full=Dof zinc finger protein DOF3.6; Short=AtDOF3.6; AltName: Full=OBF-binding protein 3;	SubName: Full=Uncharacterized protein {ECO:0000313|EMBL:KNA11939.1};	Dof domain, zinc finger
gene-LOC110684083	18.2	14.57	19.64	71.4	75.27	64.38	1589	1314	1779	6760	7016	6324	3.044	1.606	7.13254e-49	2.35127e-47	up	NW_018743697.1	1399824	1403170	-	LOC110684083	GO:0048046,apoplast; GO:0005618,cell wall; GO:0005829,cytosol; GO:0005794,Golgi apparatus; GO:0005739,mitochondrion; GO:0005634,nucleus; GO:0005886,plasma membrane; GO:0005774,vacuolar membrane; GO:0005524,ATP binding; GO:0031625,ubiquitin protein ligase binding; GO:0016567,protein ubiquitination; GO:0006355,regulation of transcription, DNA-templated; GO:0009617,response to bacterium; GO:0046686,…	K03283 heat shock 70kDa protein 1/2/6/8 | (RefSeq) probable mediator of RNA polymerase II transcription subunit 37c (A)	Molecular chaperones HSP70/HSC70, HSP70 superfamily	probable mediator of RNA polymerase II transcription subunit 37c [Chenopodium quinoa]	RecName: Full=Probable mediator of RNA polymerase II transcription subunit 37c; AltName: Full=Heat shock 70 kDa protein 4; AltName: Full=Heat shock cognate 70 kDa protein 4; AltName: Full=Heat shock cognate protein 70-4; Short=AtHsc70-4; AltName: Full=Heat shock protein 70-4; Short=AtHsp70-4;	SubName: Full=Heat shock protein 70 {ECO:0000313|EMBL:AOZ81415.1};	FGGY family of carbohydrate kinases, C-terminal domain
gene-LOC110684090	2.64	2.27	2.76	1.05	1.42	1.67	289	256	313	125	166	206	0.41	-1.286	1.12476e-08	5.09267e-08	down	NW_018743697.1	1444752	1450272	+	LOC110684090	GO:0000139,Golgi membrane; GO:0005886,plasma membrane; GO:0006656,phosphatidylcholine biosynthetic process; GO:0015031,protein transport	--	Phosphatidylinositol transfer protein SEC14 and related proteins	uncharacterized protein LOC110684090 isoform X1 [Chenopodium quinoa]	RecName: Full=Phosphatidylinositol/phosphatidylcholine transfer protein SFH2; AltName: Full=Protein SEC FOURTEEN HOMOLOGS 2; Short=AtSFH2;	SubName: Full=uncharacterized protein LOC108992996 {ECO:0000313|RefSeq:XP_018823290.1, ECO:0000313|RefSeq:XP_018823292.1};	Divergent CRAL/TRIO domain
gene-LOC110684091	6.5	6.25	6.85	3.91	3.99	4.2	319	317	349	208	209	232	0.467	-1.098	9.70439e-10	4.81675e-09	down	NW_018742263.1	7016206	7020231	+	LOC110684091	--	--	--	--	--	--	--
gene-LOC110684095	48.36	44.74	48.18	19.51	18.19	18.15	4101	3919	4240	1794	1647	1732	0.299	-1.741	1.81349e-96	2.03811e-94	down	NW_018743697.1	1485772	1493394	+	LOC110684095	--	--	--	ACT domain-containing protein ACR9-like [Chenopodium quinoa]	RecName: Full=ACT domain-containing protein ACR9 {ECO:0000305}; AltName: Full=Protein ACT DOMAIN REPEATS 9 {ECO:0000303|PubMed:21861936};	SubName: Full=Uncharacterized protein {ECO:0000313|EMBL:KNA21710.1};	ACT domain
gene-LOC110684101	55.21	54.61	60.78	29.45	26.76	27.75	6527	6669	7457	3776	3378	3692	0.373	-1.424	6.62672e-74	4.47883e-72	down	NW_018743697.1	1583378	1589794	-	LOC110684101	--	--	Conserved phosducin-like protein	phosducin-like protein 3 [Chenopodium quinoa]	--	SubName: Full=Uncharacterized protein {ECO:0000313|EMBL:KNA22913.1};	Thioredoxin
gene-LOC110684104	31.53	37.02	28.4	14.07	24.19	15.61	874	1060	817	423	716	487	0.421	-1.247	2.68958e-12	1.6376e-11	down	NW_018743697.1	1616575	1617506	+	LOC110684104	GO:0000786,nucleosome; GO:0005634,nucleus; GO:0003677,DNA binding; GO:0046982,protein heterodimerization activity	K11251 histone H2A | (RefSeq) histone H2A-like (A)	Histone 2A	histone H2A-like [Chenopodium quinoa]	RecName: Full=Histone H2A;	RecName: Full=Histone H2A {ECO:0000256|RuleBase:RU003767};	Histone-like transcription factor (CBF/NF-Y) and archaeal histone
gene-LOC110684112	0.46	0.57	0.85	4.25	5.98	2.75	19	24	36	189	262	127	5.23	2.387	4.26567e-10	2.17967e-09	up	NW_018743697.1	1671130	1672281	-	LOC110684112	GO:0005634,nucleus; GO:0003700,DNA-binding transcription factor activity; GO:0046872,metal ion binding; GO:0003676,nucleic acid binding; GO:0006355,regulation of transcription, DNA-templated; GO:0010200,response to chitin; GO:0006351,transcription, DNA-templated	--	FOG: Zn-finger	zinc finger protein ZAT12-like [Chenopodium quinoa]	RecName: Full=Zinc finger protein ZAT8;	SubName: Full=Uncharacterized protein {ECO:0000313|EMBL:KNA11901.1};	Zinc-finger of C2H2 type
gene-LOC110684113	7.37	7.71	9.38	4.3	4.65	4.71	395	427	522	250	266	284	0.423	-1.242	2.96251e-13	1.93651e-12	down	NW_018743697.1	1680807	1685631	+	LOC110684113	GO:0010369,chromocenter; GO:0005634,nucleus; GO:0019899,enzyme binding; GO:0008327,methyl-CpG binding; GO:1901537,positive regulation of DNA demethylation; GO:0006355,regulation of transcription, DNA-templated; GO:0080167,response to karrikin; GO:0006351,transcription, DNA-templated	--	Methyl-CpG binding transcription regulators	methyl-CpG-binding domain-containing protein 7-like [Chenopodium quinoa]	RecName: Full=Methyl-CpG-binding domain-containing protein 7 {ECO:0000303|PubMed:12954765}; Short=AtMBD7 {ECO:0000303|PubMed:12954765}; Short=MBD07 {ECO:0000303|PubMed:12954765}; AltName: Full=Methyl-CpG-binding protein MBD7;	SubName: Full=Uncharacterized protein {ECO:0000313|EMBL:KNA13130.1};	Transcription-silencing protein, cryptic loci regulator Clr2
gene-LOC110684121	0.15	0.32	0.25	0.76	1.33	0.95	9	20	16	50	86	65	3.196	1.676	0.00134004	0.00329772	up	NW_018743697.1	1763162	1765570	+	LOC110684121	--	--	--	uncharacterized protein LOC110684121 [Chenopodium quinoa]	--	SubName: Full=Uncharacterized protein {ECO:0000313|EMBL:KNA05913.1};	Protein of unknown function (DUF1635)
gene-LOC110684123	0.04	0.12	0	0.46	0.47	0.41	2	6	0	24	24	22	6.258	2.646	0.00933417	0.0195152	up	NW_018742204.1	3653295	3654641	-	LOC110684123	GO:0016788,hydrolase activity, acting on ester bonds	--	--	putative nuclease HARBI1 [Chenopodium quinoa]	--	SubName: Full=Uncharacterized protein {ECO:0000313|EnsemblPlants:Bo5g041290.1};	DDE superfamily endonuclease
gene-LOC110684126	5.34	4.58	5.17	18.73	22.33	19.68	286	253	287	1087	1276	1185	3.046	1.607	5.02156e-30	7.98657e-29	up	NW_018743697.1	1782178	1784639	-	LOC110684126	GO:0000326,protein storage vacuole; GO:0045735,nutrient reservoir activity	--	--	11S globulin seed storage protein 2-like [Chenopodium quinoa]	RecName: Full=Glutelin type-D 1 {ECO:0000305}; Contains: RecName: Full=Glutelin type-D 1 acidic chain {ECO:0000305}; Contains: RecName: Full=Glutelin type-D 1 basic chain {ECO:0000305}; Flags: Precursor;	SubName: Full=Uncharacterized protein {ECO:0000313|EMBL:KNA13291.1};	ARD/ARD' family
gene-LOC110684131	15.05	14.94	12.78	56.36	59.96	58.87	2095	2149	1847	8511	8916	9225	3.103	1.634	7.7172e-85	6.85547e-83	up	NW_018743697.1	1816140	1823027	+	LOC110684131	GO:0005783,endoplasmic reticulum; GO:0016021,integral component of membrane; GO:0005886,plasma membrane; GO:0005524,ATP binding; GO:0005388,calcium-transporting ATPase activity; GO:0046872,metal ion binding	K01537 P-type Ca2+ transporter type 2C [EC:7.2.2.10] | (RefSeq) LOW QUALITY PROTEIN: calcium-transporting ATPase 4, endoplasmic reticulum-type-like (A)	Ca2+ transporting ATPase	LOW QUALITY PROTEIN: calcium-transporting ATPase 4, endoplasmic reticulum-type-like [Chenopodium quinoa]	RecName: Full=Calcium-transporting ATPase 4, endoplasmic reticulum-type; EC=3.6.3.8;	SubName: Full=Uncharacterized protein {ECO:0000313|EMBL:KNA10288.1};	haloacid dehalogenase-like hydrolase
gene-LOC110684139	1.21	0.85	0.49	2.64	4.25	3.63	62	45	26	147	233	210	3.134	1.648	3.22141e-06	1.1399e-05	up	NW_018743697.1	1885531	1889650	+	LOC110684139	GO:0052751,GDP-mannose hydrolase activity; GO:0046872,metal ion binding; GO:0071242,cellular response to ammonium ion	--	--	nudix hydrolase 9-like [Chenopodium quinoa]	RecName: Full=Nudix hydrolase 9; Short=AtNUDT9; EC=3.6.1.-;	SubName: Full=Nudix hydrolase 9 {ECO:0000313|EMBL:EXC35080.1};	NUDIX domain
gene-LOC110684140	2.09	1.78	1.69	5.99	6.18	5.42	196	172	164	608	618	571	2.394	1.259	3.78989e-13	2.45798e-12	up	NW_018743697.1	1893750	1897312	+	LOC110684140	GO:0005783,endoplasmic reticulum; GO:0016021,integral component of membrane; GO:0005886,plasma membrane	K21867 potassium channel | (RefSeq) potassium channel SKOR-like (A)	FOG: Ankyrin repeat	ankyrin repeat-containing protein At5g02620-like [Chenopodium quinoa]	RecName: Full=Ankyrin repeat-containing protein At5g02620;	SubName: Full=Uncharacterized protein {ECO:0000313|EMBL:KNA10284.1};	Ankyrin repeat
gene-LOC110684146	0.54	0.4	0.46	1.84	1.68	2.2	70	54	62	258	232	321	3.081	1.623	8.2053e-10	4.09456e-09	up	NW_018743697.1	1954813	1961405	+	LOC110684146	GO:0005737,cytoplasm; GO:0005871,kinesin complex; GO:0005874,microtubule; GO:0005886,plasma membrane; GO:0005819,spindle; GO:0005524,ATP binding; GO:0008574,ATP-dependent microtubule motor activity, plus-end-directed; GO:0008017,microtubule binding; GO:0007018,microtubule-based movement	K10398 kinesin family member 11 | (RefSeq) kinesin-like protein KIN-5D (A)	Kinesin-like protein	kinesin-like protein KIN-5D [Chenopodium quinoa]	RecName: Full=Kinesin-like protein KIN-5D {ECO:0000305};	SubName: Full=Uncharacterized protein {ECO:0000313|EMBL:KNA09484.1};	Microtubule binding
gene-LOC110684150	0.73	0.65	0.79	2.45	2.51	1.63	85	78	96	310	313	215	2.3	1.202	3.08021e-06	1.09291e-05	up	NW_018743697.1	2021307	2026192	+	LOC110684150	GO:0016021,integral component of membrane; GO:0005509,calcium ion binding; GO:0050664,oxidoreductase activity, acting on NAD(P)H, oxygen as acceptor; GO:0004601,peroxidase activity	K13447 respiratory burst oxidase [EC:1.6.3.- 1.11.1.-] | (RefSeq) respiratory burst oxidase homolog protein A-like (A)	Ferric reductase, NADH/NADPH oxidase and related proteins	putative respiratory burst oxidase homolog protein H [Chenopodium quinoa]	RecName: Full=Putative respiratory burst oxidase homolog protein H; EC=1.11.1.-; EC=1.6.3.-; AltName: Full=NADPH oxidase RBOHH; Short=AtRBOHH;	SubName: Full=Uncharacterized protein {ECO:0000313|EMBL:KNA20612.1};	EF hand
gene-LOC110684154	2.38	2.32	2.28	7.87	7.81	7.36	223	224	222	799	781	776	2.499	1.321	2.3379e-19	2.24289e-18	up	NW_018743697.1	2120595	2123222	-	LOC110684154	GO:0005829,cytosol; GO:0012505,endomembrane system; GO:0000145,exocyst; GO:0070062,extracellular exosome; GO:0045335,phagocytic vesicle; GO:0005886,plasma membrane; GO:0042742,defense response to bacterium; GO:0050832,defense response to fungus; GO:0006887,exocytosis; GO:0009789,positive regulation of abscisic acid-activated signaling pathway; GO:0090333,regulation of stomatal closure; GO:0009414…	K07195 exocyst complex component 7 | (RefSeq) exocyst complex component EXO70B1-like (A)	Exocyst component protein and related proteins	exocyst complex component EXO70B1-like [Chenopodium quinoa]	RecName: Full=Exocyst complex component EXO70B1 {ECO:0000303|PubMed:23944713}; Short=AtExo70b1 {ECO:0000303|PubMed:23944713}; AltName: Full=Exocyst subunit Exo70 family protein B1 {ECO:0000303|PubMed:23944713};	SubName: Full=Uncharacterized protein {ECO:0000313|EMBL:KNA10568.1};	Exo70 exocyst complex subunit
gene-LOC110684166	32.89	30.91	27.48	2.15	4.1	1.64	1158	1124	1004	82	154	65	0.065	-3.937	1.6792e-24	2.10565e-23	down	NW_018743697.1	2210916	2211903	-	LOC110684166	GO:0009535,chloroplast thylakoid membrane; GO:0016021,integral component of membrane; GO:0009522,photosystem I; GO:0009523,photosystem II; GO:0016168,chlorophyll binding; GO:0046872,metal ion binding; GO:0009765,photosynthesis, light harvesting; GO:0018298,protein-chromophore linkage	K08912 light-harvesting complex II chlorophyll a/b binding protein 1 | (RefSeq) chlorophyll a-b binding protein, chloroplastic (A)	--	chlorophyll a-b binding protein, chloroplastic [Chenopodium quinoa]	RecName: Full=Chlorophyll a-b binding protein, chloroplastic; AltName: Full=LHCII type I CAB; Short=LHCP; Flags: Precursor;	RecName: Full=Chlorophyll a-b binding protein, chloroplastic {ECO:0000256|RuleBase:RU363080};	Chlorophyll A-B binding protein
gene-LOC110684167	0.79	1	1.16	0.64	0.54	0.7	60	79	92	53	44	60	0.483	-1.05	0.00385523	0.00870613	down	NW_018743697.1	2225917	2228914	-	LOC110684167	GO:0043231,intracellular membrane-bounded organelle; GO:0080043,quercetin 3-O-glucosyltransferase activity; GO:0080044,quercetin 7-O-glucosyltransferase activity; GO:0008152,metabolic process	K13691 pathogen-inducible salicylic acid glucosyltransferase [EC:2.4.1.-] | (RefSeq) UDP-glycosyltransferase 74F2-like (A)	UDP-glucuronosyl and UDP-glucosyl transferase	UDP-glycosyltransferase 87A1-like [Chenopodium quinoa]	RecName: Full=UDP-glycosyltransferase 87A1; EC=2.4.1.-;	SubName: Full=Uncharacterized protein {ECO:0000313|EMBL:KNA13093.1};	UDP-glucoronosyl and UDP-glucosyl transferase
gene-LOC110684170	0	0	0	0.2	0.31	0.22	0	0	0	8	12	9	37.373	5.224	0.00486446	0.0107805	up	NW_018743697.1	2240000	2241534	-	LOC110684170	GO:0009507,chloroplast; GO:0005634,nucleus; GO:0045036,protein targeting to chloroplast; GO:0006355,regulation of transcription, DNA-templated	K12127 pseudo-response regulator 1 | (RefSeq) two-component response regulator-like APRR1 (A)	GATA-4/5/6 transcription factors	zinc finger protein CONSTANS-LIKE 16-like [Chenopodium quinoa]	RecName: Full=Protein CHLOROPLAST IMPORT APPARATUS 2; Flags: Precursor;	SubName: Full=Uncharacterized protein {ECO:0000313|EMBL:OMO82909.1};	CCT motif
gene-LOC110684174	4.93	5.36	6.38	2.7	3.27	3.79	251	282	337	149	178	217	0.444	-1.172	3.82803e-08	1.64647e-07	down	NW_018743697.1	2257715	2261720	+	LOC110684174	--	--	--	--	--	--	--
gene-LOC110684177	0.03	0.24	0.21	0.94	1.56	1.43	2	16	14	66	108	104	6.237	2.641	2.32965e-06	8.36956e-06	up	NW_018743697.1	2279318	2281597	-	LOC110684177	--	--	--	--	--	--	--
gene-LOC110684187	1.18	1.23	1.29	4.41	3.44	3.25	121	131	138	492	377	376	2.267	1.181	9.55615e-09	4.35923e-08	up	NW_018743697.1	2395646	2400975	+	LOC110684187	GO:0012505,endomembrane system; GO:0016021,integral component of membrane; GO:0005886,plasma membrane; GO:0090406,pollen tube; GO:0005524,ATP binding; GO:0004675,transmembrane receptor protein serine/threonine kinase activity; GO:0007166,cell surface receptor signaling pathway; GO:0006468,protein phosphorylation; GO:0048765,root hair cell differentiation	K00924 kinase [EC:2.7.1.-] | (RefSeq) receptor protein kinase CLAVATA1-like (A)	--	probable inactive receptor-like protein kinase At3g56050 [Chenopodium quinoa]	RecName: Full=Protein MALE DISCOVERER 2; Short=AtMDIS2; AltName: Full=Probable LRR receptor-like serine/threonine-protein kinase MRH1 {ECO:0000303|PubMed:16367956}; EC=2.7.11.1 {ECO:0000305}; AltName: Full=Protein MORPHOGENESIS OF ROOT HAIR 1 {ECO:0000303|PubMed:16367956}; Flags: Precursor;	SubName: Full=Uncharacterized protein {ECO:0000313|EMBL:KNA13971.1};	Protein kinase domain
gene-LOC110684193	4.69	4.67	4.63	1.82	1.38	1.48	316	325	324	133	99	112	0.253	-1.984	4.47454e-22	4.94049e-21	down	NW_018743697.1	2410649	2414795	-	LOC110684193	GO:0009507,chloroplast; GO:0005739,mitochondrion; GO:0005634,nucleus; GO:0005524,ATP binding; GO:0005507,copper ion binding; GO:0016491,oxidoreductase activity; GO:0006633,fatty acid biosynthetic process	K07512 mitochondrial enoyl-[acyl-carrier protein] reductase / trans-2-enoyl-CoA reductase [EC:1.3.1.- 1.3.1.38] | (RefSeq) enoyl-[acyl-carrier-protein] reductase, mitochondrial-like (A)	Zn2+-binding dehydrogenase (nuclear receptor binding factor-1)	enoyl-[acyl-carrier-protein]	RecName: Full=Enoyl-[acyl-carrier-protein] reductase, mitochondrial; EC=1.3.1.104; AltName: Full=2-enoyl thioester reductase; Flags: Precursor;	SubName: Full=Uncharacterized protein {ECO:0000313|EMBL:KNA20311.1};	Zinc-binding dehydrogenase
gene-LOC110684199	4.01	6.39	4.1	18	16.71	11.32	334	550	354	1626	1486	1061	2.408	1.268	6.4512e-12	3.81624e-11	up	NW_018743697.1	2473359	2476551	-	LOC110684199	GO:0005634,nucleus; GO:0003700,DNA-binding transcription factor activity; GO:0043565,sequence-specific DNA binding; GO:0009738,abscisic acid-activated signaling pathway; GO:0009740,gibberellic acid mediated signaling pathway; GO:0009788,negative regulation of abscisic acid-activated signaling pathway; GO:0009938,negative regulation of gibberellic acid mediated signaling pathway; GO:0045893,positi…	K13424 WRKY transcription factor 33 | (RefSeq) WRKY transcription factor WRKY24-like (A)	--	WRKY transcription factor WRKY24-like [Chenopodium quinoa]	RecName: Full=WRKY transcription factor WRKY24 {ECO:0000303|PubMed:16919842}; Short=OsWRKY24 {ECO:0000303|PubMed:16919842};	SubName: Full=Uncharacterized protein {ECO:0000313|EMBL:KNA04751.1};	WRKY DNA -binding domain
gene-LOC110684201	51.51	52.96	55.04	29.68	26.22	28.5	2250	2390	2495	1406	1223	1401	0.401	-1.319	1.58098e-47	4.97217e-46	down	NW_018743697.1	2481285	2489318	-	LOC110684201	GO:0015030,Cajal body; GO:0005737,cytoplasm; GO:0005654,nucleoplasm; GO:0005681,spliceosomal complex; GO:0005686,U2 snRNP; GO:0035614,snRNA stem-loop binding; GO:0000354,cis assembly of pre-catalytic spliceosome	K11094 U2 small nuclear ribonucleoprotein B'' | (RefSeq) U2 small nuclear ribonucleoprotein B''-like (A)	Spliceosomal protein snRNP-U1A/U2B	U2 small nuclear ribonucleoprotein B''-like [Chenopodium quinoa]	RecName: Full=U2 small nuclear ribonucleoprotein B''; Short=U2 snRNP B'';	SubName: Full=Uncharacterized protein {ECO:0000313|EMBL:KNA18269.1};	Frequency clock protein
gene-LOC110684203	59.34	57.52	56.16	36.63	34.99	41.29	3785	3790	3717	2534	2383	2963	0.494	-1.016	2.48568e-30	4.0256e-29	down	NW_018743697.1	2516377	2520266	+	LOC110684203	--	K17408 small subunit ribosomal protein S29 | (RefSeq) uncharacterized protein LOC110684203 (A)	Mitochondrial ribosome small subunit component, mediator of apoptosis DAP3	uncharacterized protein LOC110684203 [Chenopodium quinoa]	--	SubName: Full=Uncharacterized protein {ECO:0000313|EMBL:KNA10521.1};	Mitochondrial ribosomal death-associated protein 3
gene-LOC110684207	0.17	0.44	0.22	0.03	0.01	0.13	12	32	16	2	1	10	0.154	-2.701	0.00433791	0.00969844	down	NW_018743697.1	2529280	2531519	+	LOC110684207	GO:0016021,integral component of membrane; GO:0000741,karyogamy; GO:0010197,polar nucleus fusion; GO:0009651,response to salt stress	--	--	protein NUCLEAR FUSION DEFECTIVE 4-like [Chenopodium quinoa]	RecName: Full=Protein NUCLEAR FUSION DEFECTIVE 4 {ECO:0000303|PubMed:16698901};	SubName: Full=Uncharacterized protein {ECO:0000313|EMBL:KNA08934.1};	Nodulin-like
gene-LOC110684216	2.72	3.51	2.66	1.9	1.32	1.14	230	307	234	174	119	109	0.371	-1.43	3.55003e-09	1.68403e-08	down	NW_018743697.1	2618583	2620957	-	LOC110684216	GO:0005622,intracellular; GO:0005524,ATP binding; GO:0004672,protein kinase activity; GO:0004674,protein serine/threonine kinase activity; GO:0035556,intracellular signal transduction; GO:0018105,peptidyl-serine phosphorylation; GO:0018107,peptidyl-threonine phosphorylation; GO:0006468,protein phosphorylation; GO:0009268,response to pH	K07198 5'-AMP-activated protein kinase, catalytic alpha subunit [EC:2.7.11.11] | (RefSeq) CBL-interacting protein kinase 18-like (A)	Serine/threonine protein kinase	CBL-interacting serine/threonine-protein kinase 11-like [Chenopodium quinoa]	RecName: Full=CBL-interacting serine/threonine-protein kinase 11; EC=2.7.11.1; AltName: Full=SNF1-related kinase 3.22; AltName: Full=SOS2-like protein kinase PKS5; AltName: Full=SOS3-interacting protein 4;	RecName: Full=Non-specific serine/threonine protein kinase {ECO:0000256|SAAS:SAAS00351747}; EC=2.7.11.1 {ECO:0000256|SAAS:SAAS00351747};	Lipopolysaccharide kinase (Kdo/WaaP) family
gene-LOC110684226	5.87	6.08	7.34	3.34	2.96	2.73	857	918	1113	529	461	449	0.354	-1.498	1.116e-27	1.62032e-26	down	NW_018743697.1	2746231	2754068	-	LOC110684226	GO:0005774,vacuolar membrane; GO:0003779,actin binding	--	--	protein NETWORKED 4A-like isoform X1 [Chenopodium quinoa]	RecName: Full=Protein NETWORKED 4A {ECO:0000303|PubMed:22840520};	SubName: Full=Uncharacterized protein {ECO:0000313|EMBL:KNA21198.1};	Filament-like plant protein, long coiled-coil
gene-LOC110684229	0.39	0.2	0.63	0	0	0	19	10	32	0	0	0	0.006	-7.287	7.9111e-07	2.99473e-06	down	NW_018743697.1	2792484	2794473	-	LOC110684229	GO:0005618,cell wall; GO:0005576,extracellular region; GO:0016020,membrane; GO:0009505,plant-type cell wall; GO:0009506,plasmodesma; GO:0020037,heme binding; GO:0046872,metal ion binding; GO:0004601,peroxidase activity; GO:0042744,hydrogen peroxide catabolic process; GO:0009664,plant-type cell wall organization; GO:0006979,response to oxidative stress	K00430 peroxidase [EC:1.11.1.7] | (RefSeq) peroxidase 57-like (A)	--	peroxidase 57-like [Chenopodium quinoa]	RecName: Full=Peroxidase 57; Short=Atperox P57; EC=1.11.1.7; AltName: Full=ATP13a; AltName: Full=PRXR10; Flags: Precursor;	RecName: Full=Peroxidase {ECO:0000256|RuleBase:RU362060, ECO:0000256|SAAS:SAAS00709852}; EC=1.11.1.7 {ECO:0000256|RuleBase:RU362060, ECO:0000256|SAAS:SAAS00709852};	Peroxidase
gene-LOC110684232	2.77	2.35	2.24	8.99	9.24	6.29	111	97	93	390	395	283	2.518	1.333	1.49283e-08	6.68934e-08	up	NW_018743697.1	2810247	2813724	+	LOC110684232	--	--	--	glycine-rich cell wall structural protein-like [Chenopodium quinoa]	--	--	--
gene-LOC110684234	0.2	0.4	0.33	3.46	2.65	1.91	18	36	30	330	249	189	6.53	2.707	1.15305e-15	8.95396e-15	up	NW_018743697.1	2837068	2841819	+	LOC110684234	GO:0005096,GTPase activator activity; GO:0007165,signal transduction	--	GTPase-activator protein	rho GTPase-activating protein 5-like [Chenopodium quinoa]	RecName: Full=Rho GTPase-activating protein 1; AltName: Full=Rho-type GTPase-activating protein 1;	SubName: Full=Uncharacterized protein {ECO:0000313|EMBL:KNA13592.1};	P21-Rho-binding domain
gene-LOC110684235	3.6	3.58	3.44	12.42	13.39	13.57	287	295	285	1074	1140	1218	2.808	1.49	4.17763e-30	6.66609e-29	up	NW_018743697.1	2845564	2847801	+	LOC110684235	--	--	--	protein FANTASTIC FOUR 3 [Chenopodium quinoa]	RecName: Full=Protein FANTASTIC FOUR 3;	SubName: Full=Uncharacterized protein {ECO:0000313|EMBL:KNA13593.1};	Fantastic Four meristem regulator
gene-LOC110684244	672.44	660.14	813.94	404.25	413.21	395.67	24535	24881	30817	15997	16099	16245	0.428	-1.225	1.4828e-48	4.82689e-47	down	NW_018743697.1	2930115	2932887	-	LOC110684244	GO:0022625,cytosolic large ribosomal subunit; GO:0003723,RNA binding; GO:0003735,structural constituent of ribosome; GO:0000470,maturation of LSU-rRNA; GO:0006412,translation	K02865 large subunit ribosomal protein L10Ae | (RefSeq) 60S ribosomal protein L10a (A)	60S ribosomal protein L10A	60S ribosomal protein L10a [Chenopodium quinoa]	RecName: Full=60S ribosomal protein L10a {ECO:0000303|PubMed:21205822};	RecName: Full=Ribosomal protein {ECO:0000256|RuleBase:RU000659};	Ribosomal protein L1p/L10e family
gene-LOC110684246	0.54	0.3	0.46	2.52	2.6	3.07	54	31	48	274	279	347	4.777	2.256	1.55419e-15	1.1976e-14	up	NW_018743697.1	2954432	2961790	-	LOC110684246	GO:0010008,endosome membrane; GO:0000139,Golgi membrane; GO:0016021,integral component of membrane; GO:0009624,response to nematode	K17085 transmembrane 9 superfamily member 1 | (RefSeq) transmembrane 9 superfamily member 5-like isoform X1 (A)	Endosomal membrane proteins, EMP70	transmembrane 9 superfamily member 5-like isoform X1 [Chenopodium quinoa]	RecName: Full=Transmembrane 9 superfamily member 5 {ECO:0000305}; AltName: Full=Endomembrane protein 11 {ECO:0000303|PubMed:22570441}; AltName: Full=Transmembrane nine protein 5 {ECO:0000303|PubMed:20681974}; Short=AtTMN5 {ECO:0000303|PubMed:20681974}; Flags: Precursor;	RecName: Full=Transmembrane 9 superfamily member {ECO:0000256|RuleBase:RU363079};	Endomembrane protein 70
gene-LOC110684253	7.41	5.52	7.24	1.78	3.13	1.63	421	324	427	110	190	104	0.245	-2.03	1.64616e-16	1.34726e-15	down	NW_018743697.1	3014286	3017906	-	LOC110684253	--	--	--	uncharacterized protein LOC110684253 [Chenopodium quinoa]	--	SubName: Full=Uncharacterized protein {ECO:0000313|EMBL:KNA05333.1};	alpha/beta hydrolase fold
gene-LOC110684254	7.98	7.46	7.93	3.88	4.18	3.93	2015	1945	2078	1064	1126	1118	0.389	-1.364	1.86021e-46	5.64547e-45	down	NW_018743697.1	3018026	3028351	-	LOC110684254	--	--	--	uncharacterized protein LOC110684254 isoform X1 [Chenopodium quinoa]	--	SubName: Full=Uncharacterized protein {ECO:0000313|EMBL:KNA05334.1};	alpha/beta hydrolase fold
gene-LOC110684260	412.32	357.85	370.84	109.85	136.32	122.38	42635	38223	39791	12319	15052	14239	0.244	-2.032	1.60117e-115	2.50773e-113	down	NW_018743697.1	3089056	3095378	+	LOC110684260	GO:0005737,cytoplasm; GO:0005634,nucleus; GO:0003677,DNA binding; GO:0003910,DNA ligase (ATP) activity; GO:0003950,NAD+ ADP-ribosyltransferase activity; GO:0051103,DNA ligation involved in DNA repair; GO:0006273,lagging strand elongation; GO:0006471,protein ADP-ribosylation	K10798 poly [ADP-ribose] polymerase [EC:2.4.2.30] | (RefSeq) poly [ADP-ribose] polymerase 3-like (A)	NAD+ ADP-ribosyltransferase Parp, required for poly-ADP ribosylation of nuclear proteins	poly [ADP-ribose]	RecName: Full=Poly [ADP-ribose] polymerase 3; Short=PARP-3; EC=2.4.2.30; AltName: Full=NAD(+) ADP-ribosyltransferase 3; Short=ADPRT-3; AltName: Full=Poly[ADP-ribose] synthase 3;	RecName: Full=Poly [ADP-ribose] polymerase {ECO:0000256|RuleBase:RU362114}; Short=PARP {ECO:0000256|RuleBase:RU362114}; EC=2.4.2.30 {ECO:0000256|RuleBase:RU362114}; Flags: Fragment;	BRCA1 C Terminus (BRCT) domain
gene-LOC110684268	11.6	12.9	14.58	6.54	6.85	7.69	579	665	755	354	365	432	0.409	-1.29	4.26215e-18	3.80007e-17	down	NW_018743697.1	3143542	3146233	-	LOC110684268	GO:0005576,extracellular region; GO:0020037,heme binding; GO:0046872,metal ion binding; GO:0004601,peroxidase activity; GO:0042744,hydrogen peroxide catabolic process; GO:0006979,response to oxidative stress	K00430 peroxidase [EC:1.11.1.7] | (RefSeq) peroxidase P7-like (A)	--	peroxidase P7-like [Chenopodium quinoa]	RecName: Full=Peroxidase 4 {ECO:0000250|UniProtKB:Q42578}; EC=1.11.1.7; Flags: Precursor;	RecName: Full=Peroxidase {ECO:0000256|RuleBase:RU362060, ECO:0000256|SAAS:SAAS00709852}; EC=1.11.1.7 {ECO:0000256|RuleBase:RU362060, ECO:0000256|SAAS:SAAS00709852};	Peroxidase
gene-LOC110684269	27.91	27.79	27.13	14.46	13.31	14.75	2134	2195	2153	1199	1087	1269	0.389	-1.363	1.923e-49	6.46842e-48	down	NW_018743697.1	3186170	3195530	-	LOC110684269	GO:0005634,nucleus; GO:0046872,metal ion binding; GO:0004526,ribonuclease P activity; GO:0006397,mRNA processing; GO:0043144,snoRNA processing; GO:0001682,tRNA 5'-leader removal	K18213 proteinaceous RNase P [EC:3.1.26.5] | (RefSeq) proteinaceous RNase P 2-like (A)	Uncharacterized membrane protein, predicted efflux pump	proteinaceous RNase P 2-like [Chenopodium quinoa]	RecName: Full=Proteinaceous RNase P 2; EC=3.1.26.5 {ECO:0000269|PubMed:22549728, ECO:0000269|PubMed:26655022};	SubName: Full=Uncharacterized protein {ECO:0000313|EMBL:KNA07440.1};	Pentatricopeptide repeat domain
gene-LOC110684278	18.64	18.55	21.09	9.72	9.46	8.7	1564	1608	1836	885	848	821	0.362	-1.465	9.56168e-44	2.63897e-42	down	NW_018743697.1	3292601	3296772	+	LOC110684278	GO:0042995,cell projection; GO:0005737,cytoplasm; GO:0005856,cytoskeleton; GO:0016491,oxidoreductase activity	K05275 pyridoxine 4-dehydrogenase [EC:1.1.1.65] | (RefSeq) pyridoxal reductase, chloroplastic-like isoform X1 (A)	Voltage-gated shaker-like K+ channel, subunit beta/KCNAB	flagellar radial spoke protein 5-like isoform X1 [Chenopodium quinoa]	RecName: Full=Flagellar radial spoke protein 5 {ECO:0000303|PubMed:16507594}; EC=1.-.-.- {ECO:0000305};	SubName: Full=Uncharacterized protein {ECO:0000313|EMBL:KNA13058.1};	Aldo/keto reductase family
gene-LOC110684281	784.62	764.03	796.1	513.49	523.45	500.02	20940	21063	22047	14863	14917	15016	0.496	-1.011	1.56928e-58	7.09964e-57	down	NW_018743697.1	3333663	3335823	+	LOC110684281	GO:0005840,ribosome; GO:0003735,structural constituent of ribosome; GO:0006414,translational elongation	K02943 large subunit ribosomal protein LP2 | (RefSeq) 60S acidic ribosomal protein P2-4-like (A)	60S acidic ribosomal protein P2	60S acidic ribosomal protein P2-4-like [Chenopodium quinoa]	RecName: Full=60S acidic ribosomal protein P2;	SubName: Full=60S acidic ribosomal protein P2-2-like {ECO:0000313|RefSeq:XP_016578631.1};	60s Acidic ribosomal protein
gene-LOC110684283	5.57	4.07	4.59	2.25	2.86	2.48	350	264	299	153	192	175	0.403	-1.311	6.15484e-10	3.10593e-09	down	NW_018743697.1	3363009	3365465	+	LOC110684283	GO:0016787,hydrolase activity; GO:0016042,lipid catabolic process	--	Ca2+-independent phospholipase A2	probable inactive patatin-like protein 9 [Chenopodium quinoa]	RecName: Full=Probable inactive patatin-like protein 9; Short=AtPLP9; AltName: Full=Patatin-related phospholipase A IIIdelta; Short=pPLAIIId; AltName: Full=Phospholipase A IIIB; Short=AtPLAIIIB;	RecName: Full=Patatin {ECO:0000256|RuleBase:RU361262}; EC=3.1.1.- {ECO:0000256|RuleBase:RU361262};	Patatin-like phospholipase
gene-LOC110684288	1.3	1.98	1.29	6.06	5.41	5.88	57	90	59	289	254	291	2.881	1.526	3.44086e-09	1.63383e-08	up	NW_018743697.1	3408760	3412028	+	LOC110684288	GO:0004725,protein tyrosine phosphatase activity	K01104 protein-tyrosine phosphatase [EC:3.1.3.48] | (RefSeq) uncharacterized protein LOC110684288 (A)	Protein tyrosine phosphatase	uncharacterized protein LOC110684288 [Chenopodium quinoa]	--	SubName: Full=Uncharacterized protein {ECO:0000313|EMBL:KNA14069.1};	Low molecular weight phosphotyrosine protein phosphatase
gene-LOC110684294	3.44	4.7	4.43	2.44	3.15	1.88	168	237	224	129	164	103	0.45	-1.153	5.61477e-06	1.93006e-05	down	NW_018743697.1	3478939	3483761	-	LOC110684294	GO:0003723,RNA binding	--	RNA binding protein (contains RRM repeats)	U2 small nuclear ribonucleoprotein B'' isoform X1 [Chenopodium quinoa]	RecName: Full=RNA-binding protein 2 {ECO:0000305};	SubName: Full=Uncharacterized protein {ECO:0000313|EMBL:KNA13750.1};	RNA recognition motif. (a.k.a. RRM, RBD, or RNP domain)
gene-LOC110684296	3.2	3.5	4.02	1.64	1.75	1.78	262	296	341	146	153	164	0.366	-1.45	4.26859e-13	2.75653e-12	down	NW_018743697.1	3504760	3508605	-	LOC110684296	GO:0005789,endoplasmic reticulum membrane; GO:0016021,integral component of membrane; GO:0102097,(22S)-22-hydroxy-5alpha-campestan-3-one C-23 hydroxylase activity; GO:0020037,heme binding; GO:0005506,iron ion binding; GO:0016709,oxidoreductase activity, acting on paired donors, with incorporation or reduction of molecular oxygen, NAD(P)H as one donor, and incorporation of one atom of oxygen; GO:0…	K12638 3-epi-6-deoxocathasterone 23-monooxygenase [EC:1.14.14.147] | (RefSeq) 3-epi-6-deoxocathasterone 23-monooxygenase-like (A)	Cytochrome P450 CYP4/CYP19/CYP26 subfamilies	3-epi-6-deoxocathasterone 23-monooxygenase-like [Chenopodium quinoa]	RecName: Full=3-epi-6-deoxocathasterone 23-monooxygenase; EC=1.14.13.112; AltName: Full=Cytochrome P450 90D1;	SubName: Full=3-epi-6-deoxocathasterone 23-monooxygenase {ECO:0000313|RefSeq:XP_018821009.1};	Cytochrome P450
gene-LOC110684304	0.95	0.7	0.62	0.25	0.03	0.15	56	43	38	16	2	10	0.144	-2.798	1.156e-05	3.82535e-05	down	NW_018743697.1	3526656	3530312	-	LOC110684304	GO:0009507,chloroplast; GO:0016790,thiolester hydrolase activity; GO:0006633,fatty acid biosynthetic process	K10781 fatty acyl-ACP thioesterase B [EC:3.1.2.14 3.1.2.21] | (RefSeq) palmitoyl-acyl carrier protein thioesterase, chloroplastic-like (A)	--	palmitoyl-acyl carrier protein thioesterase, chloroplastic-like [Chenopodium quinoa]	RecName: Full=Palmitoyl-acyl carrier protein thioesterase, chloroplastic; EC=3.1.2.-; AltName: Full=16:0-acyl-carrier protein thioesterase; Short=16:0-ACP thioesterase; AltName: Full=Acyl-[acyl-carrier-protein] hydrolase; AltName: Full=PATE; Flags: Precursor;	RecName: Full=Acyl-[acyl-carrier-protein] hydrolase {ECO:0000256|RuleBase:RU363096}; EC=3.1.2.- {ECO:0000256|RuleBase:RU363096};	Thioesterase-like superfamily
gene-LOC110684305	2.45	2.77	2.31	6.85	6.39	7.08	97	113	95	294	270	315	2.045	1.032	3.46385e-06	1.22225e-05	up	NW_018743697.1	3531540	3536845	+	LOC110684305	GO:0004525,ribonuclease III activity; GO:0006396,RNA processing	K11145 ribonuclease III family protein [EC:3.1.26.-] | (RefSeq) uncharacterized protein LOC110684305 isoform X1 (A)	--	uncharacterized protein LOC110684305 isoform X1 [Chenopodium quinoa]	--	SubName: Full=Uncharacterized protein {ECO:0000313|EMBL:KNA20946.1};	Domain of unknown function (DUF313)
gene-LOC110684308	120.06	108.41	116.17	48.38	44.75	67.26	7910	7378	7942	3457	3148	4986	0.353	-1.504	1.5842e-13	1.0559e-12	down	NW_018743697.1	3549797	3554434	+	LOC110684308	GO:0005618,cell wall; GO:0022626,cytosolic ribosome; GO:0005576,extracellular region; GO:0009505,plant-type cell wall; GO:0080081,4-methylumbelliferyl-beta-D-glucopyranoside beta-glucosidase activity; GO:0047668,amygdalin beta-glucosidase activity; GO:0080083,beta-gentiobiose beta-glucosidase activity; GO:0008422,beta-glucosidase activity; GO:0004567,beta-mannosidase activity; GO:0080079,cellobio…	K05350 beta-glucosidase [EC:3.2.1.21] | (RefSeq) beta-glucosidase 44-like (A)	Beta-glucosidase, lactase phlorizinhydrolase, and related proteins	beta-glucosidase 44-like [Chenopodium quinoa]	RecName: Full=Beta-glucosidase 44; Short=AtBGLU44; EC=3.2.1.21; Flags: Precursor;	SubName: Full=Uncharacterized protein {ECO:0000313|EMBL:KNA10671.1};	Glycosyl hydrolase family 1
gene-LOC110684309	9.54	8.97	10.31	5.46	5.38	7.62	651	632	730	404	392	585	0.486	-1.042	1.82764e-10	9.61739e-10	down	NW_018743697.1	3567517	3575860	+	LOC110684309	GO:0080008,Cul4-RING E3 ubiquitin ligase complex; GO:0005737,cytoplasm; GO:0005829,cytosol; GO:0005730,nucleolus; GO:0005634,nucleus; GO:0046872,metal ion binding; GO:0030154,cell differentiation; GO:0016569,covalent chromatin modification; GO:0006281,DNA repair; GO:0009908,flower development; GO:0006355,regulation of transcription, DNA-templated; GO:0010224,response to UV-B; GO:0006351,transcrip…	K10752 histone-binding protein RBBP4 | (RefSeq) WD-40 repeat-containing protein MSI4-like (A)	Nucleosome remodeling factor, subunit CAF1/NURF55/MSI1	WD-40 repeat-containing protein MSI4-like [Chenopodium quinoa]	RecName: Full=WD-40 repeat-containing protein MSI4; AltName: Full=Altered cold-responsive gene 1 protein;	SubName: Full=Uncharacterized protein {ECO:0000313|EMBL:KNA10670.1};	Eukaryotic translation initiation factor eIF2A
gene-LOC110684314	1.74	1.95	1.64	6.04	5.17	5.1	212	246	208	800	674	701	2.319	1.214	1.63411e-14	1.17189e-13	up	NW_018743697.1	3622072	3628057	-	LOC110684314	GO:0016021,integral component of membrane; GO:0005886,plasma membrane; GO:0005524,ATP binding; GO:0016301,kinase activity; GO:0004674,protein serine/threonine kinase activity; GO:0004675,transmembrane receptor protein serine/threonine kinase activity; GO:0030154,cell differentiation; GO:0007166,cell surface receptor signaling pathway; GO:0042335,cuticle development; GO:1905393,plant organ formati…	K13430 serine/threonine-protein kinase PBS1 [EC:2.7.11.1] | (RefSeq) serine/threonine-protein kinase PBS1-like (A)	Serine/threonine protein kinase	receptor-like serine/threonine-protein kinase ALE2 [Chenopodium quinoa]	RecName: Full=Receptor-like serine/threonine-protein kinase ALE2; EC=2.7.11.1; AltName: Full=Protein ABNORMAL LEAF SHAPE 2; Flags: Precursor;	SubName: Full=Uncharacterized protein {ECO:0000313|EMBL:KNA07096.1};	Protein kinase domain
gene-LOC110684316	2.42	2.58	2.59	9.92	8.97	8.39	218	240	242	968	861	849	2.717	1.442	3.80766e-23	4.46321e-22	up	NW_018743697.1	3635313	3640460	+	LOC110684316	GO:0016592,mediator complex; GO:0006355,regulation of transcription, DNA-templated; GO:0006351,transcription, DNA-templated	--	--	mediator of RNA polymerase II transcription subunit 9 [Chenopodium quinoa]	RecName: Full=Mediator of RNA polymerase II transcription subunit 9;	SubName: Full=Uncharacterized protein {ECO:0000313|EMBL:KNA05173.1};	Syntaxin-like protein
gene-LOC110684317	1.65	1.49	1.12	0.42	0.95	0.63	44	41	31	12	27	19	0.355	-1.494	0.00650468	0.0140405	down	NW_018742271.1	79619	83752	-	LOC110684317	--	--	--	uncharacterized protein LOC110684317 [Chenopodium quinoa]	--	SubName: Full=Uncharacterized protein {ECO:0000313|EMBL:KNA04540.1};	--
gene-LOC110684338	0.09	0.22	0.5	0.94	1.2	0.84	6	15	34	67	84	62	2.776	1.473	0.00857146	0.0180677	up	NW_018743697.1	3842794	3846742	+	LOC110684338	GO:0008252,nucleotidase activity	K03787 5'-nucleotidase [EC:3.1.3.5] | (RefSeq) uncharacterized protein LOC110684338 (A)	--	uncharacterized protein LOC110684338 [Chenopodium quinoa]	--	SubName: Full=Uncharacterized protein {ECO:0000313|EMBL:KNA08970.1};	Survival protein SurE
gene-LOC110684341	0.51	0.76	0.86	0.73	0.24	0.23	35	54	62	55	18	18	0.43	-1.219	0.0230965	0.044103	down	NW_018743697.1	3909017	3911970	-	LOC110684341	GO:0005737,cytoplasm; GO:0005874,microtubule; GO:0005634,nucleus; GO:0005516,calmodulin binding; GO:0008017,microtubule binding	--	--	uncharacterized protein LOC110684341 [Chenopodium quinoa]	RecName: Full=Protein IQ-DOMAIN 1 {ECO:0000303|PubMed:15960618};	SubName: Full=Uncharacterized protein {ECO:0000313|EMBL:KNA14572.1};	IQ calmodulin-binding motif
gene-LOC110684346	1.54	1.76	2.07	5.21	4.91	4.97	239	282	333	875	813	866	2.126	1.088	4.83704e-13	3.10663e-12	up	NW_018743697.1	3938179	3944466	+	LOC110684346	GO:0000139,Golgi membrane; GO:0016021,integral component of membrane; GO:0005886,plasma membrane; GO:0005802,trans-Golgi network; GO:0005524,ATP binding; GO:0000287,magnesium ion binding; GO:0004012,phospholipid-translocating ATPase activity; GO:0048194,Golgi vesicle budding	K01530 phospholipid-translocating ATPase [EC:7.6.2.1] | (RefSeq) probable phospholipid-transporting ATPase 4 (A)	P-type ATPase	probable phospholipid-transporting ATPase 4 [Chenopodium quinoa]	RecName: Full=Probable phospholipid-transporting ATPase 4 {ECO:0000303|PubMed:11402198}; Short=AtALA4 {ECO:0000303|PubMed:11402198}; EC=3.6.3.1 {ECO:0000305|PubMed:11402198}; AltName: Full=Aminophospholipid flippase 4 {ECO:0000303|PubMed:11402198};	RecName: Full=Phospholipid-transporting ATPase {ECO:0000256|RuleBase:RU362033}; EC=3.6.3.1 {ECO:0000256|RuleBase:RU362033};	haloacid dehalogenase-like hydrolase
gene-LOC110684348	1.7	2.43	1.65	5.22	4.8	5.41	131	194	132	437	395	470	2.026	1.019	5.92827e-07	2.27326e-06	up	NW_018742271.1	116780	124536	+	LOC110684348	GO:0005845,mRNA cap binding complex; GO:0005634,nucleus; GO:0004482,mRNA (guanine-N7-)-methyltransferase activity; GO:0003723,RNA binding; GO:0006370,7-methylguanosine mRNA capping; GO:0036265,RNA (guanine-N7)-methylation	K00565 mRNA (guanine-N7-)-methyltransferase [EC:2.1.1.56] | (RefSeq) mRNA cap guanine-N7 methyltransferase 1-like (A)	mRNA cap methyltransferase	mRNA cap guanine-N7 methyltransferase 1-like [Chenopodium quinoa]	RecName: Full=mRNA cap guanine-N7 methyltransferase 1; EC=2.1.1.56; AltName: Full=mRNA (guanine-N(7)-)-methyltransferase 1; AltName: Full=mRNA cap methyltransferase 1;	RecName: Full=mRNA cap guanine-N7 methyltransferase {ECO:0000256|PIRNR:PIRNR028762}; EC=2.1.1.56 {ECO:0000256|PIRNR:PIRNR028762};	Thiopurine S-methyltransferase (TPMT)
gene-LOC110684350	0.62	0.23	0.45	0.2	0.16	0.26	77	30	58	27	21	36	0.357	-1.486	0.00284575	0.00658823	down	NW_018743697.1	4000926	4006221	+	LOC110684350	GO:0005634,nucleus; GO:0046872,metal ion binding; GO:0004518,nuclease activity	--	Predicted transposase	putative nuclease HARBI1 isoform X1 [Chenopodium quinoa]	RecName: Full=Protein ALP1-like {ECO:0000305}; EC=3.1.-.-;	SubName: Full=Uncharacterized protein {ECO:0000313|EnsemblPlants:TRIAE_CS42_3DS_TGACv1_271976_AA0912150.1};	Plant transposon protein
gene-LOC110684356	0.03	0.06	0.19	1.6	1.81	1.61	2	4	12	105	117	110	13.15	3.717	2.04416e-11	1.16292e-10	up	NW_018743697.1	4112646	4115042	+	LOC110684356	GO:0016021,integral component of membrane; GO:0005886,plasma membrane; GO:0045087,innate immune response; GO:0009751,response to salicylic acid	K16279 E3 ubiquitin-protein ligase KEG [EC:2.7.11.1 2.3.2.27] | (RefSeq) E3 ubiquitin-protein ligase KEG-like (A)	FOG: Ankyrin repeat	ankyrin repeat-containing protein BDA1-like [Chenopodium quinoa]	RecName: Full=Ankyrin repeat-containing protein BDA1 {ECO:0000305}; AltName: Full=Protein BIAN DA 1 {ECO:0000303|PubMed:22740615};	SubName: Full=Uncharacterized protein {ECO:0000313|EMBL:KNA04223.1};	Ankyrin repeat
gene-LOC110684362	3.89	4.29	4.66	14.86	13.35	13.44	417	475	518	1726	1527	1620	2.455	1.296	3.2203e-28	4.76242e-27	up	NW_018743697.1	4197660	4207677	+	LOC110684362	GO:0005634,nucleus; GO:0042802,identical protein binding; GO:0051082,unfolded protein binding; GO:0043388,positive regulation of DNA binding	--	--	GBF-interacting protein 1-like [Chenopodium quinoa]	RecName: Full=GBF-interacting protein 1 {ECO:0000303|PubMed:16117846};	SubName: Full=Uncharacterized protein {ECO:0000313|EMBL:KNA18831.1};	Protein of unknown function (DUF1296)
gene-LOC110684380	25.52	22.58	23.97	10.68	12.33	11.85	1487	1359	1449	675	767	777	0.366	-1.449	3.12929e-37	6.65046e-36	down	NW_018743697.1	4366363	4373020	-	LOC110684380	GO:0009507,chloroplast; GO:0009941,chloroplast envelope; GO:0009707,chloroplast outer membrane; GO:0016021,integral component of membrane; GO:0046872,metal ion binding; GO:0004842,ubiquitin-protein transferase activity; GO:0006996,organelle organization	K15688 E3 ubiquitin-protein ligase MUL1 [EC:2.3.2.27] | (RefSeq) E3 ubiquitin-protein ligase SPL2-like (A)	Predicted E3 ubiquitin ligase	E3 ubiquitin-protein ligase SPL2-like [Chenopodium quinoa]	RecName: Full=E3 ubiquitin-protein ligase SPL2 {ECO:0000305}; EC=2.3.2.27 {ECO:0000305}; AltName: Full=RING-type E3 ubiquitin transferase SPL2 {ECO:0000305}; AltName: Full=SP1-like protein 2 {ECO:0000303|PubMed:23118188};	SubName: Full=Uncharacterized protein {ECO:0000313|EMBL:KNA26119.1};	Ring finger domain
gene-LOC110684391	2.32	3.31	2.72	8.11	9.11	7.01	284	418	345	1076	1190	965	2.201	1.138	1.48433e-13	9.91539e-13	up	NW_018743697.1	4546974	4553928	-	LOC110684391	GO:0009570,chloroplast stroma; GO:0009534,chloroplast thylakoid; GO:0016165,linoleate 13S-lipoxygenase activity; GO:0046872,metal ion binding; GO:0031408,oxylipin biosynthetic process	K00454 lipoxygenase [EC:1.13.11.12] | (RefSeq) linoleate 13S-lipoxygenase 3-1, chloroplastic-like isoform X1 (A)	--	linoleate 13S-lipoxygenase 3-1, chloroplastic-like isoform X1 [Chenopodium quinoa]	RecName: Full=Linoleate 13S-lipoxygenase 3-1, chloroplastic; EC=1.13.11.12; Flags: Precursor;	RecName: Full=Lipoxygenase {ECO:0000256|RuleBase:RU003975}; EC=1.13.11.- {ECO:0000256|RuleBase:RU003975};	PLAT/LH2 domain
gene-LOC110684395	10.04	12.67	9.72	5.27	5.62	4.89	602	785	605	343	360	330	0.369	-1.438	1.99895e-21	2.13693e-20	down	NW_018742271.1	228268	242888	-	LOC110684395	GO:0080008,Cul4-RING E3 ubiquitin ligase complex	K12816 pre-mRNA-processing factor 17 | (RefSeq) pre-mRNA-processing factor 17-like isoform X1 (A)	mRNA splicing factor	WD repeat-containing protein 25-like [Chenopodium quinoa]	RecName: Full=COMPASS-like H3K4 histone methylase component WDR5B {ECO:0000303|PubMed:19567704}; Short=AtWDR5B {ECO:0000303|PubMed:19567704};	SubName: Full=Uncharacterized protein {ECO:0000313|EMBL:KNA11036.1};	Eukaryotic translation initiation factor eIF2A
gene-LOC110684396	2.66	3.41	1.67	6.46	7.18	7.03	268	355	175	706	772	797	2.026	1.018	5.15097e-07	1.98535e-06	up	NW_018743697.1	4587998	4590823	+	LOC110684396	GO:0016021,integral component of membrane; GO:0015297,antiporter activity; GO:0006812,cation transport; GO:0006813,potassium ion transport; GO:0006814,sodium ion transport	K13754 solute carrier family 24 (sodium/potassium/calcium exchanger), member 6 | (RefSeq) cation/calcium exchanger 4-like (A)	K+-dependent Na+:Ca2+ antiporter	cation/calcium exchanger 4-like [Chenopodium quinoa]	RecName: Full=Cation/calcium exchanger 4; Short=AtCCX4; AltName: Full=Protein CATION CALCIUM EXCHANGER 4; AltName: Full=Protein CATION EXCHANGER 10;	SubName: Full=Uncharacterized protein {ECO:0000313|EMBL:KNA20363.1};	Sodium/calcium exchanger protein
gene-LOC110684397	0.32	0.19	0.25	0.59	0.54	2.2	10	6	8	20	18	77	3.353	1.745	0.0222252	0.0426021	up	NW_018743697.1	4593737	4594609	+	LOC110684397	--	--	--	uncharacterized protein LOC110684397 [Chenopodium quinoa]	--	SubName: Full=Uncharacterized protein {ECO:0000313|EMBL:KNA20364.1};	--
gene-LOC110684400	0.02	0.09	0.09	0.37	0.17	0.51	2	8	8	36	16	52	4.111	2.039	0.00989433	0.0205737	up	NW_018743697.1	4596856	4600194	+	LOC110684400	--	--	--	--	--	--	--
gene-LOC110684401	2.23	2.75	2.8	11.35	14.32	11.36	227	289	295	1252	1555	1300	3.607	1.851	1.06493e-36	2.228e-35	up	NW_018743697.1	4633004	4636893	+	LOC110684401	GO:0048046,apoplast; GO:0009505,plant-type cell wall; GO:0005774,vacuolar membrane; GO:0005773,vacuole; GO:0004252,serine-type endopeptidase activity; GO:0010150,leaf senescence; GO:0010223,secondary shoot formation	--	--	subtilisin-like protease SBT1.4 [Chenopodium quinoa]	RecName: Full=Subtilisin-like protease SBT1.4 {ECO:0000303|PubMed:16193095}; EC=3.4.21.- {ECO:0000255|PROSITE-ProRule:PRU10082}; AltName: Full=Subtilase subfamily 1 member 4 {ECO:0000303|PubMed:16193095}; Short=AtSBT1.4 {ECO:0000303|PubMed:16193095}; Flags: Precursor;	SubName: Full=Uncharacterized protein {ECO:0000313|EMBL:KNA20367.1};	PA domain
gene-LOC110684406	0.26	0.45	0.31	1.43	1.83	1.18	24	44	30	146	184	125	3.319	1.731	1.62775e-06	5.95264e-06	up	NW_018742271.1	265862	270031	+	LOC110684406	GO:0005634,nucleus; GO:0001046,core promoter sequence-specific DNA binding; GO:0003700,DNA-binding transcription factor activity; GO:0046983,protein dimerization activity; GO:0001228,DNA-binding transcription activator activity, RNA polymerase II-specific; GO:0006366,transcription by RNA polymerase II	K12126 phytochrome-interacting factor 3 | (RefSeq) transcription factor PIF3-like isoform X1 (A)	--	transcription factor bHLH123-like isoform X1 [Chenopodium quinoa]	RecName: Full=Transcription factor bHLH123; AltName: Full=Basic helix-loop-helix protein 123; Short=AtbHLH123; Short=bHLH 123; AltName: Full=Transcription factor EN 63; AltName: Full=bHLH transcription factor bHLH123;	SubName: Full=Uncharacterized protein {ECO:0000313|EMBL:KNA21632.1};	Helix-loop-helix DNA-binding domain
gene-LOC110684410	0.9	3.26	2.23	0.9	0.89	0.51	33	124	85	36	35	21	0.274	-1.869	0.000104402	0.000305047	down	NW_018743697.1	4809246	4811015	+	LOC110684410	GO:0005634,nucleus; GO:0003714,transcription corepressor activity; GO:0042742,defense response to bacterium; GO:0009908,flower development; GO:0009867,jasmonic acid mediated signaling pathway; GO:1903507,negative regulation of nucleic acid-templated transcription; GO:0009555,pollen development; GO:1900067,regulation of cellular response to alkaline pH; GO:0031347,regulation of defense response; G…	K13464 jasmonate ZIM domain-containing protein | (RefSeq) protein TIFY 10A-like (A)	--	protein TIFY 10A-like [Chenopodium quinoa]	RecName: Full=Protein TIFY 10A; AltName: Full=Jasmonate ZIM domain-containing protein 1;	SubName: Full=Uncharacterized protein {ECO:0000313|EMBL:KNA17329.1};	CCT motif
gene-LOC110684415	57.43	63.02	61.92	19.48	15.07	17.67	2912	3301	3258	1071	816	1008	0.217	-2.205	2.09434e-104	2.75e-102	down	NW_018743697.1	4865395	4869791	-	LOC110684415	GO:0005777,peroxisome; GO:0010181,FMN binding; GO:0052853,long-chain-(S)-2-hydroxy-long-chain-acid oxidase activity; GO:0052854,medium-chain-(S)-2-hydroxy-acid oxidase activity; GO:0052852,very-long-chain-(S)-2-hydroxy-acid oxidase activity; GO:0042742,defense response to bacterium; GO:0050665,hydrogen peroxide biosynthetic process; GO:0009854,oxidative photosynthetic carbon pathway	K11517 (S)-2-hydroxy-acid oxidase [EC:1.1.3.15] | (RefSeq) peroxisomal (S)-2-hydroxy-acid oxidase GLO4-like (A)	Glycolate oxidase	peroxisomal (S)-2-hydroxy-acid oxidase GLO4-like [Chenopodium quinoa]	RecName: Full=Peroxisomal (S)-2-hydroxy-acid oxidase GLO4; EC=1.1.3.15; AltName: Full=Glycolate oxidase 4; Short=AtGLO4; Short=GOX 4; AltName: Full=Short chain alpha-hydroxy acid oxidase GLO4;	SubName: Full=Uncharacterized protein {ECO:0000313|EMBL:KNA06075.1};	Conserved region in glutamate synthase
gene-LOC110684418	3.35	3.82	3.46	12.35	11.79	13.22	721	849	773	2885	2711	3203	2.666	1.415	3.51247e-47	1.088e-45	up	NW_018743697.1	4902187	4915159	-	LOC110684418	--	--	--	--	--	--	--
gene-LOC110684420	3.52	3.18	1.65	0.64	0.35	0.41	152	142	74	30	16	20	0.127	-2.98	3.48844e-13	2.26737e-12	down	NW_018743697.1	4928067	4930571	-	LOC110684420	--	--	--	dormancy-associated protein homolog 4-like isoform X1 [Chenopodium quinoa]	RecName: Full=Dormancy-associated protein homolog 4 {ECO:0000305}; AltName: Full=DRM1 homolog 4 {ECO:0000305};	SubName: Full=dormancy-associated protein homolog 4 {ECO:0000313|RefSeq:XP_010261733.1};	Dormancy/auxin associated protein
gene-LOC110684423	0.94	1.65	1.84	0.5	1.07	0.51	33	60	67	19	40	20	0.354	-1.498	0.00296535	0.00684114	down	NW_018743697.1	4980300	4983022	-	LOC110684423	--	--	--	uncharacterized protein LOC110684423 [Chenopodium quinoa]	--	SubName: Full=Uncharacterized protein {ECO:0000313|EMBL:KNA22348.1};	Spc7 kinetochore protein
gene-LOC110684425	8.64	5.5	13.31	0.61	1.69	1.24	365	240	583	28	76	59	0.097	-3.36	6.44489e-10	3.24642e-09	down	NW_018743697.1	4985429	4987031	+	LOC110684425	GO:0005737,cytoplasm; GO:0009408,response to heat; GO:0009644,response to high light intensity; GO:0042542,response to hydrogen peroxide	K13993 HSP20 family protein | (RefSeq) 17.4 kDa class III heat shock protein-like (A)	Molecular chaperone (small heat-shock protein Hsp26/Hsp42)	17.4 kDa class III heat shock protein-like [Chenopodium quinoa]	RecName: Full=18.6 kDa class III heat shock protein; AltName: Full=18.6 kDa heat shock protein; Short=OsHsp18.6;	SubName: Full=Uncharacterized protein {ECO:0000313|EMBL:KNA07362.1};	HSP20-like domain found in ArsA
gene-LOC110684430	1.7	1.15	0.87	0.62	0.4	0.86	103	72	55	41	26	59	0.385	-1.378	0.00126357	0.00312591	down	NW_018743697.1	5057000	5061441	-	LOC110684430	GO:0005576,extracellular region; GO:0016298,lipase activity; GO:0009734,auxin-activated signaling pathway; GO:0009814,defense response, incompatible interaction; GO:0016042,lipid catabolic process; GO:0006629,lipid metabolic process; GO:0010930,negative regulation of auxin mediated signaling pathway; GO:0009723,response to ethylene; GO:0009753,response to jasmonic acid; GO:0009751,response to sal…	--	--	LOW QUALITY PROTEIN: GDSL esterase/lipase 2-like [Chenopodium quinoa]	RecName: Full=GDSL esterase/lipase 2; EC=3.1.1.-; AltName: Full=Extracellular lipase 2; Flags: Precursor;	SubName: Full=GDSL-lipase {ECO:0000313|EMBL:AAP55714.1};	GDSL-like Lipase/Acylhydrolase
gene-LOC110684434	2.21	3.05	1.53	8.25	8.59	7.98	176	251	127	714	732	716	2.776	1.473	4.66918e-13	3.00526e-12	up	NW_018743697.1	5095436	5099655	+	LOC110684434	GO:0005634,nucleus; GO:0003677,DNA binding; GO:0003700,DNA-binding transcription factor activity; GO:0009738,abscisic acid-activated signaling pathway; GO:0006351,transcription, DNA-templated	K14432 ABA responsive element binding factor | (RefSeq) ABSCISIC ACID-INSENSITIVE 5-like protein 5 (A)	--	ABSCISIC ACID-INSENSITIVE 5-like protein 5 [Chenopodium quinoa]	RecName: Full=ABSCISIC ACID-INSENSITIVE 5-like protein 5; AltName: Full=ABA-responsive element-binding protein 1; AltName: Full=Abscisic acid responsive elements-binding factor 2; Short=ABRE-binding factor 2; AltName: Full=bZIP transcription factor 36; Short=AtbZIP36;	SubName: Full=Uncharacterized protein {ECO:0000313|EMBL:KNA22655.1};	bZIP Maf transcription factor
gene-LOC110684439	0.55	0.5	0.63	3.77	2.89	2.34	59	55	70	436	329	280	4.033	2.012	1.12901e-14	8.18536e-14	up	NW_018743697.1	5130173	5133162	-	LOC110684439	GO:0005576,extracellular region; GO:0004252,serine-type endopeptidase activity	--	--	subtilisin-like protease SBT1.5 [Chenopodium quinoa]	RecName: Full=Subtilisin-like protease SBT1.5 {ECO:0000303|PubMed:16193095}; EC=3.4.21.- {ECO:0000255|PROSITE-ProRule:PRU10082}; AltName: Full=Subtilase subfamily 1 member 5 {ECO:0000303|PubMed:16193095}; Short=AtSBT1.5 {ECO:0000303|PubMed:16193095}; Flags: Precursor;	SubName: Full=Uncharacterized protein {ECO:0000313|EMBL:KNA21401.1};	Peptidase inhibitor I9
gene-LOC110684440	2.82	2.82	2.22	1.73	1.45	1.68	171	177	140	114	94	115	0.469	-1.093	1.8503e-05	5.96763e-05	down	NW_018743697.1	5216704	5221146	-	LOC110684440	--	--	--	--	--	--	--
gene-LOC110684445	0.05	0.03	0.13	0	0	0	3	2	8	0	0	0	0.03	-5.051	0.0216846	0.0416908	down	NW_018743697.1	336074	348006	+	LOC110684445	GO:0048046,apoplast; GO:0005507,copper ion binding; GO:0052716,hydroquinone:oxygen oxidoreductase activity; GO:0016722,oxidoreductase activity, oxidizing metal ions; GO:0046274,lignin catabolic process	K05909 laccase [EC:1.10.3.2] | (RefSeq) laccase-7-like (A)	Multicopper oxidases	laccase-7-like [Chenopodium quinoa]	RecName: Full=Laccase-7; EC=1.10.3.2; AltName: Full=Benzenediol:oxygen oxidoreductase 7; AltName: Full=Diphenol oxidase 7; AltName: Full=Urishiol oxidase 7; Flags: Precursor;	RecName: Full=Laccase {ECO:0000256|RuleBase:RU361119}; EC=1.10.3.2 {ECO:0000256|RuleBase:RU361119}; AltName: Full=Benzenediol:oxygen oxidoreductase {ECO:0000256|RuleBase:RU361119}; AltName: Full=Diphenol oxidase {ECO:0000256|RuleBase:RU361119}; AltName: Full=Urishiol oxidase {ECO:0000256|RuleBase:RU361119};	Multicopper oxidase
gene-LOC110684452	0.89	1.81	0.72	0.79	0.36	0.69	64	135	54	62	28	56	0.411	-1.283	0.00344299	0.0078436	down	NW_018743697.1	959269	961737	-	LOC110684452	GO:0005634,nucleus; GO:0003700,DNA-binding transcription factor activity; GO:0043565,sequence-specific DNA binding; GO:0006355,regulation of transcription, DNA-templated; GO:0010200,response to chitin; GO:0006351,transcription, DNA-templated	K14494 DELLA protein | (RefSeq) DELLA protein GAI-like (A)	--	scarecrow-like protein 30 [Chenopodium quinoa]	RecName: Full=Scarecrow-like protein 30; Short=AtSCL30; AltName: Full=GRAS family protein 17; Short=AtGRAS-17;	SubName: Full=Uncharacterized protein {ECO:0000313|EMBL:KNA11021.1};	GRAS domain family
gene-LOC110684481	0.28	0.03	0.14	0.89	2.3	1.33	8	1	4	27	69	42	7.478	2.903	0.000203079	0.000569023	up	NW_018743697.1	2954924	2955880	+	LOC110684481	--	--	--	pollen-specific leucine-rich repeat extensin-like protein 4 [Chenopodium quinoa]	--	SubName: Full=Uncharacterized protein {ECO:0000313|EMBL:KNA22514.1};	--
gene-LOC110684493	16.21	13.89	15.62	5.19	6.66	5.5	636	563	636	221	279	243	0.287	-1.8	1.72741e-28	2.58007e-27	down	NW_018743697.1	3560994	3566139	+	LOC110684493	--	--	Predicted dehydrogenase	uncharacterized protein LOC110684493 [Chenopodium quinoa]	--	SubName: Full=AT1G17665-like protein {ECO:0000313|EMBL:AKM76865.1};	--
gene-LOC110684527	8.7	7.97	6.26	21.78	20.93	22.12	734	694	548	1992	1885	2099	2.141	1.098	1.80679e-18	1.6486e-17	up	NW_018742271.1	537333	540328	+	LOC110684527	--	K14786 protein KRI1 | (RefSeq) protein KRI1 homolog (A)	KRR1-interacting protein involved in 40S ribosome biogenesis	protein KRI1 homolog [Chenopodium quinoa]	--	SubName: Full=Uncharacterized protein {ECO:0000313|EMBL:KNA21345.1};	KRI1-like family
gene-LOC110684550	0.11	0.12	0.15	0.52	0.66	0.45	20	22	28	98	124	88	3.154	1.657	4.96736e-05	0.000151472	up	NW_018742271.1	542527	554249	+	LOC110684550	GO:0043531,ADP binding; GO:0005524,ATP binding; GO:0006952,defense response	K13457 disease resistance protein RPM1 | (RefSeq) disease resistance protein RPM1-like isoform X1 (A)	Apoptotic ATPase	putative disease resistance protein RGA1 [Chenopodium quinoa]	RecName: Full=Putative disease resistance protein RGA1; AltName: Full=RGA3-blb;	SubName: Full=Uncharacterized protein {ECO:0000313|EMBL:ERP49225.1}; Flags: Fragment;	AAA ATPase domain
gene-LOC110684564	0	0.04	0.09	0.12	0.51	0.48	0	2	4	6	24	24	6.454	2.69	0.0231553	0.0441981	up	NW_018743722.1	1276666	1279031	+	LOC110684564	--	--	--	--	--	--	--
gene-LOC110684565	0.04	0.08	0.06	0.79	0.68	0.8	4	8	6	79	67	83	9.05	3.178	2.91377e-08	1.26891e-07	up	NW_018743722.1	1368200	1372059	-	LOC110684565	--	--	--	--	--	--	--
gene-LOC110684569	0.31	0.28	0.78	3.33	3.81	2.27	14	13	37	164	185	116	5.182	2.374	3.42943e-08	1.48288e-07	up	NW_018743722.1	1549861	1553815	+	LOC110684569	GO:0016021,integral component of membrane; GO:0005886,plasma membrane; GO:0015171,amino acid transmembrane transporter activity; GO:0032973,amino acid export across plasma membrane; GO:0080144,amino acid homeostasis; GO:0043090,amino acid import	--	--	WAT1-related protein At2g37460-like isoform X1 [Chenopodium quinoa]	RecName: Full=WAT1-related protein At2g37460;	RecName: Full=WAT1-related protein {ECO:0000256|RuleBase:RU363077};	EamA-like transporter family
gene-LOC110684570	0.14	0.19	0.13	0.51	0.61	0.6	18	24	17	69	82	84	2.832	1.502	0.000783596	0.00200437	up	NW_018743722.1	1695402	1701188	+	LOC110684570	GO:0030127,COPII vesicle coat; GO:0005789,endoplasmic reticulum membrane; GO:0033116,endoplasmic reticulum-Golgi intermediate compartment membrane; GO:0000139,Golgi membrane; GO:0008270,zinc ion binding; GO:0007029,endoplasmic reticulum organization; GO:0080119,ER body organization; GO:0006888,ER to Golgi vesicle-mediated transport; GO:0007030,Golgi organization; GO:0006886,intracellular protein …	K14006 protein transport protein SEC23 | (RefSeq) protein transport protein SEC23-like isoform X1 (A)	Vesicle coat complex COPII, subunit SEC23	protein transport protein SEC23-1-like [Chenopodium quinoa]	RecName: Full=Protein transport protein Sec24-like At3g07100;	SubName: Full=Uncharacterized protein {ECO:0000313|EMBL:KCW46751.1};	Gelsolin repeat
gene-LOC110684571	0.71	0.72	0.81	4.16	4.37	3.66	88	93	105	562	581	512	4.113	2.04	4.54551e-26	6.11261e-25	up	NW_018743722.1	1711542	1717302	+	LOC110684571	GO:0030127,COPII vesicle coat; GO:0005789,endoplasmic reticulum membrane; GO:0033116,endoplasmic reticulum-Golgi intermediate compartment membrane; GO:0000139,Golgi membrane; GO:0008270,zinc ion binding; GO:0007029,endoplasmic reticulum organization; GO:0080119,ER body organization; GO:0006888,ER to Golgi vesicle-mediated transport; GO:0007030,Golgi organization; GO:0006886,intracellular protein …	K14006 protein transport protein SEC23 | (RefSeq) protein transport protein SEC23-like isoform X1 (A)	Vesicle coat complex COPII, subunit SEC23	protein transport protein SEC23-1-like [Chenopodium quinoa]	RecName: Full=Protein transport protein Sec24-like At3g07100;	SubName: Full=Uncharacterized protein {ECO:0000313|EMBL:KCW46751.1};	Gelsolin repeat
gene-LOC110684575	0.03	0	0	0.1	0.31	0.15	2	0	0	8	24	12	15.457	3.95	0.00999262	0.0207526	up	NW_018743722.1	2061940	2068609	+	LOC110684575	--	--	--	uncharacterized protein LOC110684575 [Chenopodium quinoa]	--	SubName: Full=Uncharacterized protein {ECO:0000313|EMBL:KYP61520.1}; Flags: Fragment;	Transposase family tnp2
gene-LOC110684578	7.82	9.48	8.69	23.06	26.18	25	587	735	677	1878	2099	2112	2.166	1.115	2.79244e-24	3.47367e-23	up	NW_018743722.1	2512801	2514907	+	LOC110684578	GO:0016021,integral component of membrane	--	G protein-coupled seven transmembrane receptor	protein GPR107-like [Chenopodium quinoa]	--	SubName: Full=Uncharacterized protein {ECO:0000313|EMBL:KNA16562.1};	Rhodopsin-like GPCR transmembrane domain
gene-LOC110684600	36.36	34.36	37.06	22.56	21.86	21.84	969	946	1025	652	622	655	0.465	-1.104	7.99906e-22	8.71605e-21	down	NW_018743722.1	2766139	2771645	-	LOC110684600	GO:0009507,chloroplast; GO:0005829,cytosol; GO:0031011,Ino80 complex; GO:0035267,NuA4 histone acetyltransferase complex; GO:0005730,nucleolus; GO:0005634,nucleus; GO:0097255,R2TP complex; GO:0000812,Swr1 complex; GO:0005524,ATP binding; GO:0043141,ATP-dependent 5'-3' DNA helicase activity; GO:0004003,ATP-dependent DNA helicase activity; GO:0000492,box C/D snoRNP assembly; GO:0030154,cell differen…	K04499 RuvB-like protein 1 (pontin 52) | (RefSeq) ruvB-like protein 1 (A)	FOG: Transposon-encoded proteins with TYA, reverse transcriptase, integrase domains in various combinations	ruvB-like helicase 1 [Chenopodium quinoa]	RecName: Full=RuvB-like protein 1; EC=3.6.4.12; AltName: Full=49 kDa TATA box-binding protein-interacting protein homolog; Short=AtTIP49a; AltName: Full=Ruv DNA-helicase-like protein;	SubName: Full=Uncharacterized protein {ECO:0000313|EMBL:KNA04804.1}; Flags: Fragment;	Reverse transcriptase (RNA-dependent DNA polymerase)
gene-LOC110684614	0	0.38	0.33	1.25	1.3	1.16	0	14	12	48	49	46	3.966	1.988	0.00734806	0.0157036	up	NW_018743732.1	413152	414143	+	LOC110684614	--	--	--	uncharacterized protein LOC110684614 [Chenopodium quinoa]	--	SubName: Full=Uncharacterized protein {ECO:0000313|EMBL:KNA16386.1};	Protein of unknown function (DUF688)
gene-LOC110684619	0.04	0.02	0	0.2	0.39	0.41	4	2	0	24	46	51	14.204	3.828	3.22306e-05	0.000100715	up	NW_018743732.1	9269	14836	+	LOC110684619	--	--	--	--	--	--	--
gene-LOC110684622	512.87	521.08	580.74	347.57	359.36	337.27	17525	18393	20592	12881	13112	12968	0.49	-1.03	1.67814e-47	5.26925e-46	down	NW_018743732.1	31691	34460	+	LOC110684622	GO:0022625,cytosolic large ribosomal subunit; GO:0003723,RNA binding; GO:0003735,structural constituent of ribosome; GO:0000470,maturation of LSU-rRNA; GO:0006412,translation	K02865 large subunit ribosomal protein L10Ae | (RefSeq) 60S ribosomal protein L10a (A)	60S ribosomal protein L10A	60S ribosomal protein L10a [Chenopodium quinoa]	RecName: Full=60S ribosomal protein L10a {ECO:0000303|PubMed:21205822};	RecName: Full=Ribosomal protein {ECO:0000256|RuleBase:RU000659};	Ribosomal protein L1p/L10e family
gene-LOC110684623	0.1	0.47	0.3	1.02	1.31	1.34	8	38	24	87	110	118	3.229	1.691	0.000365582	0.000987529	up	NW_018743732.1	24387	41430	-	LOC110684623	GO:0005618,cell wall; GO:0005576,extracellular region; GO:0005199,structural constituent of cell wall; GO:0007275,multicellular organism development	--	--	repetitive proline-rich cell wall protein 2-like [Chenopodium quinoa]	RecName: Full=Repetitive proline-rich cell wall protein 2; Flags: Precursor;	SubName: Full=Uncharacterized protein {ECO:0000313|EMBL:KNA13302.1};	--
gene-LOC110684626	6.75	8.29	7.59	5.43	4.61	4.16	306	388	357	267	223	212	0.475	-1.074	5.91642e-09	2.75661e-08	down	NW_018743732.1	72548	74829	-	LOC110684626	GO:0005509,calcium ion binding	K13448 calcium-binding protein CML | (RefSeq) probable calcium-binding protein CML48 (A)	Ca2+-binding protein, EF-Hand protein superfamily	probable calcium-binding protein CML48 [Chenopodium quinoa]	RecName: Full=Probable calcium-binding protein CML48; AltName: Full=Calmodulin-like protein 48;	SubName: Full=Uncharacterized protein {ECO:0000313|EMBL:KNA04121.1};	EF-hand domain
gene-LOC110684630	491.61	508.93	452.68	239.75	229.68	266.05	27081	28960	25876	14324	13510	16491	0.384	-1.383	6.79454e-73	4.4987e-71	down	NW_018743732.1	132715	137826	+	LOC110684630	GO:0050126,N-carbamoylputrescine amidase activity; GO:0033388,putrescine biosynthetic process from arginine	K12251 N-carbamoylputrescine amidase [EC:3.5.1.53] | (RefSeq) N-carbamoylputrescine amidase-like (A)	Carbon-nitrogen hydrolase	N-carbamoylputrescine amidase-like [Chenopodium quinoa]	RecName: Full=N-carbamoylputrescine amidase; EC=3.5.1.53;	SubName: Full=Uncharacterized protein {ECO:0000313|EMBL:ESR37458.1};	Carbon-nitrogen hydrolase
gene-LOC110684641	9.66	8.23	9.57	5.12	5.33	5.76	957	842	984	550	564	642	0.447	-1.162	3.12182e-19	2.97011e-18	down	NW_018743732.1	275538	281982	+	LOC110684641	GO:0005774,vacuolar membrane; GO:0003779,actin binding	--	--	protein NETWORKED 4A-like [Chenopodium quinoa]	RecName: Full=Protein NETWORKED 4A {ECO:0000303|PubMed:22840520};	SubName: Full=Uncharacterized protein {ECO:0000313|EMBL:KNA21198.1};	Protein of unknown function (DUF724)
gene-LOC110684646	1.07	0.6	1.08	1.74	3.79	2.42	86	50	90	152	325	219	2.183	1.126	0.000726069	0.00186751	up	NW_018743732.1	356670	360106	+	LOC110684646	GO:0005737,cytoplasm; GO:0005829,cytosol; GO:0005634,nucleus; GO:0005524,ATP binding; GO:0004672,protein kinase activity; GO:0004674,protein serine/threonine kinase activity; GO:0035556,intracellular signal transduction; GO:0046777,protein autophosphorylation; GO:0006468,protein phosphorylation	K08867 WNK lysine deficient protein kinase [EC:2.7.11.1] | (RefSeq) probable serine/threonine-protein kinase WNK5 (A)	Serine/threonine protein kinase	probable serine/threonine-protein kinase WNK5 [Chenopodium quinoa]	RecName: Full=Probable serine/threonine-protein kinase WNK4; Short=AtWNK4; EC=2.7.11.1; AltName: Full=Protein kinase with no lysine 4;	SubName: Full=Uncharacterized protein {ECO:0000313|EMBL:KNA04267.1};	Oxidative-stress-responsive kinase 1 C-terminal domain
gene-LOC110684653	11.68	9.58	9.79	4.98	6.6	6.69	852	722	741	394	514	549	0.445	-1.167	7.47232e-14	5.10879e-13	down	NW_018743732.1	394095	396879	-	LOC110684653	--	--	--	--	--	--	--
gene-LOC110684656	1.75	1.51	1.54	5.18	5.56	5.92	92	82	84	295	312	350	2.627	1.394	8.35298e-10	4.16506e-09	up	NW_018743732.1	419173	421049	+	LOC110684656	GO:0016020,membrane	K13944 LOB domain-containing protein 16 | (RefSeq) LOB domain-containing protein 16-like (A)	--	LOB domain-containing protein 15-like [Chenopodium quinoa]	RecName: Full=LOB domain-containing protein 13; AltName: Full=ASYMMETRIC LEAVES 2-like protein 10; Short=AS2-like protein 10;	SubName: Full=Uncharacterized protein {ECO:0000313|EMBL:KNA16386.1};	Lateral organ boundaries (LOB) domain
gene-LOC110684660	0.23	0.62	0.36	0.09	0.12	0.07	18	50	29	8	10	6	0.178	-2.492	0.000257795	0.000712206	down	NW_018743732.1	458117	460542	-	LOC110684660	GO:0016021,integral component of membrane; GO:0000741,karyogamy; GO:0010197,polar nucleus fusion; GO:0009651,response to salt stress	--	--	protein NUCLEAR FUSION DEFECTIVE 4-like [Chenopodium quinoa]	RecName: Full=Protein NUCLEAR FUSION DEFECTIVE 4 {ECO:0000303|PubMed:16698901};	SubName: Full=Uncharacterized protein {ECO:0000313|EMBL:KNA08934.1};	Nodulin-like
gene-LOC110684666	0.14	0.3	0.16	0.83	0.65	0.87	7	15	8	44	34	48	2.991	1.581	0.0116096	0.0237827	up	NW_018743732.1	479944	482319	-	LOC110684666	GO:0016491,oxidoreductase activity	K09841 xanthoxin dehydrogenase [EC:1.1.1.288] | (RefSeq) zerumbone synthase-like (A)	Reductases with broad range of substrate specificities	short-chain dehydrogenase reductase 2a-like [Chenopodium quinoa]	RecName: Full=Short-chain dehydrogenase reductase 2a; Short=AtSDR2a; EC=1.1.1.-;	SubName: Full=Uncharacterized protein {ECO:0000313|EMBL:KNA18268.1};	3-beta hydroxysteroid dehydrogenase/isomerase family
gene-LOC110684668	7.22	9.35	9.76	5.85	4.7	4.54	691	924	969	607	480	489	0.434	-1.204	7.25636e-16	5.68925e-15	down	NW_018743732.1	491799	496170	+	LOC110684668	--	K10268 F-box and leucine-rich repeat protein 2/20 | (RefSeq) F-box/LRR-repeat protein 3-like (A)	Leucine rich repeat proteins, some proteins contain F-box	F-box/LRR-repeat protein 3-like [Chenopodium quinoa]	RecName: Full=F-box/LRR-repeat protein 3;	SubName: Full=Uncharacterized protein {ECO:0000313|EMBL:KNA04750.1};	Leucine rich repeat
gene-LOC110684669	1.12	1.26	1.08	8.43	9.82	5.44	84	98	84	687	788	460	5.185	2.374	2.3694e-25	3.0914e-24	up	NW_018743732.1	497424	500402	+	LOC110684669	GO:0005634,nucleus; GO:0003700,DNA-binding transcription factor activity; GO:0043565,sequence-specific DNA binding; GO:0009738,abscisic acid-activated signaling pathway; GO:0009740,gibberellic acid mediated signaling pathway; GO:0009788,negative regulation of abscisic acid-activated signaling pathway; GO:0009938,negative regulation of gibberellic acid mediated signaling pathway; GO:0045893,positi…	K13424 WRKY transcription factor 33 | (RefSeq) WRKY transcription factor WRKY24-like (A)	--	WRKY transcription factor WRKY24-like [Chenopodium quinoa]	RecName: Full=WRKY transcription factor WRKY24 {ECO:0000303|PubMed:16919842}; Short=OsWRKY24 {ECO:0000303|PubMed:16919842};	SubName: Full=Uncharacterized protein {ECO:0000313|EMBL:KNA04751.1};	WRKY DNA -binding domain
gene-LOC110684677	0.53	0.69	0.99	4.23	4.02	4.1	50	67	97	434	406	437	4.246	2.086	4.38509e-18	3.90523e-17	up	NW_018743732.1	571952	575838	-	LOC110684677	GO:0012505,endomembrane system; GO:0016021,integral component of membrane; GO:0005886,plasma membrane; GO:0090406,pollen tube; GO:0005524,ATP binding; GO:0004675,transmembrane receptor protein serine/threonine kinase activity; GO:0007166,cell surface receptor signaling pathway; GO:0006468,protein phosphorylation; GO:0048765,root hair cell differentiation	K00924 kinase [EC:2.7.1.-] | (RefSeq) receptor protein kinase CLAVATA1-like (A)	--	inactive receptor-like serine/threonine-protein kinase At2g40270 [Chenopodium quinoa]	RecName: Full=Protein MALE DISCOVERER 2; Short=AtMDIS2; AltName: Full=Probable LRR receptor-like serine/threonine-protein kinase MRH1 {ECO:0000303|PubMed:16367956}; EC=2.7.11.1 {ECO:0000305}; AltName: Full=Protein MORPHOGENESIS OF ROOT HAIR 1 {ECO:0000303|PubMed:16367956}; Flags: Precursor;	SubName: Full=Uncharacterized protein {ECO:0000313|EMBL:KNA13971.1};	Leucine rich repeat
gene-LOC110684708	0	0.02	0.02	0.32	0.27	0.51	0	2	2	33	28	55	20.625	4.366	1.50151e-05	4.89352e-05	up	NW_018743742.1	322692	325389	-	LOC110684708	--	--	--	--	--	--	--
gene-LOC110684709	0.02	0.04	0.02	0.53	0.68	0.6	2	4	2	60	76	71	18.42	4.203	4.56688e-09	2.14836e-08	up	NW_018743742.1	345373	348305	-	LOC110684709	GO:0016021,integral component of membrane; GO:0005886,plasma membrane; GO:0005524,ATP binding; GO:0042626,ATPase activity, coupled to transmembrane movement of substances; GO:0010208,pollen wall assembly; GO:0009624,response to nematode	K05643 ATP-binding cassette, subfamily A (ABC1), member 3 | (RefSeq) ABC transporter A family member 1-like isoform X1 (A)	Transporter, ABC superfamily (Breast cancer resistance protein)	LOW QUALITY PROTEIN: ABC transporter G family member 6-like [Chenopodium quinoa]	RecName: Full=ABC transporter G family member 1; Short=ABC transporter ABCG.1; Short=AtABCG1; AltName: Full=White-brown complex homolog protein 1; Short=AtWBC1;	SubName: Full=Uncharacterized protein {ECO:0000313|EMBL:KMT17591.1};	50S ribosome-binding GTPase
gene-LOC110684712	53.71	51.62	59.66	23.62	20.36	21.96	2063	2048	2378	984	835	949	0.303	-1.725	1.30564e-61	6.38861e-60	down	NW_018743742.1	415001	417536	+	LOC110684712	GO:0005737,cytoplasm; GO:0003871,5-methyltetrahydropteroyltriglutamate-homocysteine S-methyltransferase activity; GO:0008270,zinc ion binding; GO:0009086,methionine biosynthetic process	K00549 5-methyltetrahydropteroyltriglutamate--homocysteine methyltransferase [EC:2.1.1.14] | (RefSeq) 5-methyltetrahydropteroyltriglutamate-- homocysteine methyltransferase-like (A)	Methionine synthase II (cobalamin-independent)	uncharacterized protein LOC110684712 [Chenopodium quinoa]	RecName: Full=5-methyltetrahydropteroyltriglutamate--homocysteine methyltransferase; EC=2.1.1.14; AltName: Full=Cobalamin-independent methionine synthase isozyme; AltName: Full=Vitamin-B12-independent methionine synthase isozyme;	SubName: Full=Methionine synthase {ECO:0000313|EMBL:BAE07181.1};	Cobalamin-independent synthase, Catalytic domain
gene-LOC110684723	14.18	13.21	13.53	7.14	7.44	7.73	1261	1214	1249	689	707	774	0.413	-1.276	2.96053e-31	4.94877e-30	down	NW_018743754.1	22028	26145	-	LOC110684723	GO:0016021,integral component of membrane	--	--	uncharacterized protein LOC110684723 [Chenopodium quinoa]	--	SubName: Full=Uncharacterized protein {ECO:0000313|EMBL:KMS99496.1};	Protein of unknown function, DUF594
gene-LOC110684725	0.1	0.14	0.13	0.58	0.38	0.83	10	15	14	63	41	94	3.597	1.847	0.000649606	0.00168507	up	NW_018743754.1	38978	41811	+	LOC110684725	GO:0005737,cytoplasm; GO:0016020,membrane; GO:0043531,ADP binding; GO:0005524,ATP binding; GO:0009626,plant-type hypersensitive response	K13457 disease resistance protein RPM1 | (RefSeq) disease resistance protein RPM1-like (A)	Apoptotic ATPase	putative late blight resistance protein homolog R1B-16 [Chenopodium quinoa]	RecName: Full=Putative late blight resistance protein homolog R1B-16;	SubName: Full=Uncharacterized protein {ECO:0000313|EMBL:KNA02617.1};	Leucine rich repeat
gene-LOC110684732	37.25	37.14	34.27	19.21	17.15	23.96	2235	2302	2134	1250	1099	1618	0.421	-1.249	1.77037e-25	2.32226e-24	down	NW_018743765.1	112263	118001	+	LOC110684732	GO:0009507,chloroplast; GO:0009840,chloroplastic endopeptidase Clp complex; GO:0003677,DNA binding	--	--	clp protease adapter protein ClpF, chloroplastic-like isoform X1 [Chenopodium quinoa]	RecName: Full=Clp protease adapter protein ClpF, chloroplastic {ECO:0000303|PubMed:26419670}; Flags: Precursor;	SubName: Full=Uncharacterized protein {ECO:0000313|EMBL:KNA03994.1};	UvrB/uvrC motif
gene-LOC110684743	1685.29	1195.29	1198.15	171.01	112.45	213.95	75302	55170	55553	8287	5365	10757	0.092	-3.438	8.434e-27	1.17426e-25	down	NW_018743783.1	2367258	2368511	+	LOC110684743	GO:0016021,integral component of membrane	--	--	vicilin-like antimicrobial peptides 2-1 [Chenopodium quinoa]	--	SubName: Full=Uncharacterized protein {ECO:0000313|EMBL:KNA24628.1};	Vicilin N terminal region
gene-LOC110684745	0.33	1.16	0.29	2.03	2.01	1.67	26	93	23	171	167	146	2.449	1.292	0.00283971	0.0065758	up	NW_018742275.1	445167	451668	+	LOC110684745	--	--	--	uncharacterized protein LOC110684745 [Chenopodium quinoa]	--	SubName: Full=Uncharacterized protein {ECO:0000313|EMBL:KNA03902.1};	Domain of unknown function (DUF4378)
gene-LOC110684747	49.78	47.76	58.31	9.74	16.87	14.7	2139	2120	2600	454	774	711	0.201	-2.316	1.42879e-50	5.02436e-49	down	NW_018743783.1	2388647	2389852	+	LOC110684747	--	--	--	antimicrobial peptide X precursor-like [Chenopodium quinoa]	--	--	Vicilin N terminal region
gene-LOC110684749	0.13	0	0.05	0	0	0	14	0	6	0	0	0	0.019	-5.709	0.00669831	0.0144249	down	NW_018743783.1	2674590	2681486	+	LOC110684749	GO:0005737,cytoplasm; GO:0005654,nucleoplasm; GO:0003677,DNA binding; GO:0046983,protein dimerization activity; GO:0000981,DNA-binding transcription factor activity, RNA polymerase II-specific	--	--	uncharacterized protein LOC110684749 [Chenopodium quinoa]	--	SubName: Full=OSJNBb0016D16.6 protein {ECO:0000313|EMBL:CAE04315.1};	hAT family C-terminal dimerisation region
gene-LOC110684773	12.9	11.74	13.77	8.02	5	6.24	353	332	391	238	146	192	0.379	-1.399	1.37972e-11	7.94894e-11	down	NW_018743783.1	1324893	1326262	+	LOC110684773	--	--	--	uncharacterized protein LOC110684773 [Chenopodium quinoa]	--	SubName: Full=Uncharacterized protein {ECO:0000313|EMBL:KNA10272.1};	Arabidopsis phospholipase-like protein (PEARLI 4)
gene-LOC110684774	190.06	167.08	162.51	35.27	49.1	42.82	7964	7232	7066	1603	2197	2019	0.185	-2.432	4.18648e-108	5.78951e-106	down	NW_018743783.1	1506854	1509090	+	LOC110684774	--	--	--	late embryogenesis abundant protein D-34-like [Chenopodium quinoa]	RecName: Full=Late embryogenesis abundant protein D-34; Short=LEA D-34;	SubName: Full=Uncharacterized protein {ECO:0000313|EMBL:KNA14321.1};	Seed maturation protein
gene-LOC110684779	0	0	0	0.37	0.34	0.09	0	0	0	27	24	7	75.002	6.229	9.34841e-05	0.00027525	up	NW_018743783.1	2221567	2224728	+	LOC110684779	--	--	--	uncharacterized protein LOC110684779 [Chenopodium quinoa]	--	SubName: Full=Uncharacterized protein {ECO:0000313|EMBL:KNA12933.1};	Probable lipid transfer
gene-LOC110684783	0.12	0.04	0.04	0.8	1.04	1.04	6	2	2	42	54	57	10.777	3.43	3.98656e-06	1.39558e-05	up	NW_018743783.1	3083891	3085252	+	LOC110684783	GO:0005634,nucleus; GO:0045892,negative regulation of transcription, DNA-templated; GO:0006351,transcription, DNA-templated	--	--	transcription repressor OFP12-like [Chenopodium quinoa]	RecName: Full=Transcription repressor OFP12; AltName: Full=Ovate family protein 12; Short=AtOFP12;	SubName: Full=Uncharacterized protein {ECO:0000313|EMBL:KNA15616.1};	Transcriptional repressor, ovate
gene-LOC110684790	10.21	10.33	8.52	5.8	6.94	6.31	748	782	648	461	543	520	0.497	-1.01	6.24219e-13	3.97896e-12	down	NW_018743783.1	158421	161785	-	LOC110684790	--	--	--	--	--	--	--
gene-LOC110684794	0.5	0.34	0.51	3.42	3.04	3.36	121	85	129	898	786	915	5.488	2.456	1.66178e-40	4.03274e-39	up	NW_018743783.1	226542	233560	+	LOC110684794	--	K15255 ATP-dependent DNA helicase PIF1 [EC:3.6.4.12] | (RefSeq) ATP-dependent DNA helicase PIF1-like (A)	DNA helicase PIF1/RRM3	uncharacterized protein LOC110684794 [Chenopodium quinoa]	--	SubName: Full=uncharacterized protein LOC108984871 {ECO:0000313|RefSeq:XP_018812501.1};	Helitron helicase-like domain at N-terminus
gene-LOC110684798	0.01	0	0.01	0.25	0.45	0.49	2	0	2	54	95	108	45.441	5.506	3.69564e-10	1.89835e-09	up	NW_018743783.1	373500	379017	+	LOC110684798	GO:0016788,hydrolase activity, acting on ester bonds	--	--	uncharacterized protein LOC110684798 [Chenopodium quinoa]	--	SubName: Full=Uncharacterized protein {ECO:0000313|EnsemblPlants:Bo7g038730.1};	DDE superfamily endonuclease
gene-LOC110684805	5.37	4.65	4.51	2.98	2.74	2.36	445	398	388	268	242	220	0.42	-1.251	1.63028e-12	1.00981e-11	down	NW_018743783.1	1027952	1034308	-	LOC110684805	GO:0009734,auxin-activated signaling pathway; GO:0010305,leaf vascular tissue pattern formation; GO:0010087,phloem or xylem histogenesis; GO:0009733,response to auxin	--	--	VAN3-binding protein-like [Chenopodium quinoa]	RecName: Full=VAN3-binding protein {ECO:0000303|PubMed:19363154}; AltName: Full=Protein FORKED 1;	SubName: Full=Uncharacterized protein {ECO:0000313|EMBL:KNA16278.1};	Plant pleckstrin homology-like region
gene-LOC110684809	0.93	1.39	1.59	7.33	6.82	5.83	39	60	69	333	305	275	3.874	1.954	2.00164e-13	1.32507e-12	up	NW_018743783.1	1253201	1256820	+	LOC110684809	--	--	--	uncharacterized protein LOC110684809 [Chenopodium quinoa]	--	SubName: Full=Uncharacterized protein {ECO:0000313|EMBL:KNA16497.1};	--
gene-LOC110684817	19.35	16.91	19.2	7.47	6.35	8.56	944	852	972	395	331	470	0.306	-1.71	6.88245e-32	1.17979e-30	down	NW_018743783.1	1663099	1682342	-	LOC110684817	--	--	--	uncharacterized protein LOC110684817 [Chenopodium quinoa]	--	SubName: Full=Uncharacterized protein {ECO:0000313|EMBL:KNA14320.1};	--
gene-LOC110684818	0.08	0.12	0.07	0.06	0.02	0.01	14	21	12	10	4	2	0.243	-2.042	0.0261432	0.0492408	down	NW_018743783.1	1687241	1692148	+	LOC110684818	--	--	--	--	--	--	--
gene-LOC110684829	35.17	36.24	46.15	1.83	2.98	3.1	2709	2884	3689	153	245	269	0.051	-4.292	8.83231e-63	4.42728e-61	down	NW_018743783.1	2330235	2335534	-	LOC110684829	GO:0005576,extracellular region; GO:0045735,nutrient reservoir activity; GO:0042742,defense response to bacterium; GO:0050832,defense response to fungus; GO:0031640,killing of cells of other organism	--	--	vicilin-like antimicrobial peptides 2-2 [Chenopodium quinoa]	RecName: Full=Vicilin-like antimicrobial peptides 2-1; AltName: Full=MiAMP2; Contains: RecName: Full=Antimicrobial peptide 2a; AltName: Full=MiAMP2a; Contains: RecName: Full=Antimicrobial peptide 2b; AltName: Full=MiAMP2b; Contains: RecName: Full=Antimicrobial peptide 2c-1; AltName: Full=MiAMP2c-1; Contains: RecName: Full=Antimicrobial peptide 2c-2; AltName: Full=MiAMP2c-2; Contains: RecName: Ful…	SubName: Full=Uncharacterized protein {ECO:0000313|EMBL:KMS97633.1};	Vicilin N terminal region
gene-LOC110684832	0.36	0.73	0.88	2	2.28	2.58	18	38	46	110	123	147	2.658	1.41	0.000288436	0.000790974	up	NW_018743783.1	2385977	2387555	-	LOC110684832	--	--	--	--	--	--	--
gene-LOC110684833	0.36	0.57	0.52	1.6	2	1.56	50	82	75	239	295	243	2.679	1.422	1.0769e-07	4.43569e-07	up	NW_018743783.1	2397515	2403364	-	LOC110684833	GO:0005622,intracellular; GO:0046030,inositol trisphosphate phosphatase activity; GO:0034485,phosphatidylinositol-3,4,5-trisphosphate 5-phosphatase activity; GO:0004439,phosphatidylinositol-4,5-bisphosphate 5-phosphatase activity; GO:0009738,abscisic acid-activated signaling pathway; GO:0030154,cell differentiation; GO:0010588,cotyledon vascular tissue pattern formation; GO:0046855,inositol phosp…	--	Inositol polyphosphate 5-phosphatase and related proteins	type IV inositol polyphosphate 5-phosphatase 7-like [Chenopodium quinoa]	RecName: Full=Type IV inositol polyphosphate 5-phosphatase 6 {ECO:0000305}; Short=At5PTase6 {ECO:0000305}; EC=3.1.3.36 {ECO:0000269|PubMed:19473324}; EC=3.1.3.86 {ECO:0000269|PubMed:19473324}; AltName: Full=Protein COTYLEDON VASCULAR PATTERN 2 {ECO:0000303|PubMed:10559439};	SubName: Full=Uncharacterized protein {ECO:0000313|EMBL:KNA03834.1};	PMG protein
gene-LOC110684839	1.36	2.2	1.56	6.4	6.82	5.03	52	87	62	265	278	216	2.695	1.43	1.78073e-07	7.16149e-07	up	NW_018743783.1	2585961	2588153	+	LOC110684839	--	--	--	--	--	--	--
gene-LOC110684840	0	0.03	0	0.71	0.43	0.28	0	4	0	104	62	43	37.43	5.226	2.62295e-08	1.14778e-07	up	NW_018743783.1	2719940	2725829	+	LOC110684840	GO:0005634,nucleus; GO:0003700,DNA-binding transcription factor activity; GO:0046872,metal ion binding; GO:0043565,sequence-specific DNA binding; GO:0007275,multicellular organism development; GO:0006355,regulation of transcription, DNA-templated	K21776 protein lin-54 | (RefSeq) protein tesmin/TSO1-like CXC 3 (A)	Metallothionein-like protein	protein tesmin/TSO1-like CXC 2 isoform X1 [Chenopodium quinoa]	RecName: Full=Protein tesmin/TSO1-like CXC 2; Short=AtTCX2; AltName: Full=Protein TSO1-like 2; Short=Protein SOL2;	SubName: Full=Uncharacterized protein {ECO:0000313|EMBL:KNA14172.1};	Tesmin/TSO1-like CXC domain, cysteine-rich domain
gene-LOC110684842	3.02	3.7	3.03	23.18	23.39	22.06	664	840	691	5527	5490	5456	5.336	2.416	1.08424e-150	3.22773e-148	up	NW_018743783.1	2742583	2751774	+	LOC110684842	GO:0005737,cytoplasm; GO:0005856,cytoskeleton; GO:0005886,plasma membrane; GO:0009506,plasmodesma; GO:0051015,actin filament binding	--	--	protein NETWORKED 1A-like [Chenopodium quinoa]	RecName: Full=Protein NETWORKED 1A {ECO:0000303|PubMed:22840520};	SubName: Full=Uncharacterized protein {ECO:0000313|EMBL:KNA24784.1};	KIP1-like protein
gene-LOC110684857	17.86	20.21	18.05	8.13	8.14	8.19	614	718	644	303	299	317	0.33	-1.598	3.39081e-30	5.43282e-29	down	NW_018743783.1	3620684	3622746	+	LOC110684857	GO:0009507,chloroplast; GO:0009543,chloroplast thylakoid lumen; GO:0010207,photosystem II assembly	--	--	photosystem II D1 precursor processing protein PSB27-H2, chloroplastic-like [Chenopodium quinoa]	RecName: Full=Photosystem II D1 precursor processing protein PSB27-H2, chloroplastic; Short=Psb27-H2; AltName: Full=LOW PSII accumulation 19 protein; Short=LPA19; AltName: Full=Thylakoid lumenal protein PSB27-H2; Flags: Precursor;	SubName: Full=Uncharacterized protein {ECO:0000313|EMBL:KNA19648.1};	Photosystem II Pbs27
gene-LOC110684876	0.77	0.79	0.99	3.15	2.29	4.2	36	38	48	159	114	220	2.859	1.515	1.22164e-05	4.02581e-05	up	NW_018743783.1	232709	234113	+	LOC110684876	GO:0005524,ATP binding; GO:0003678,DNA helicase activity; GO:0006310,DNA recombination; GO:0006281,DNA repair; GO:0000723,telomere maintenance	K15255 ATP-dependent DNA helicase PIF1 [EC:3.6.4.12] | (RefSeq) uncharacterized protein LOC110684876 (A)	DNA helicase PIF1/RRM3	uncharacterized protein LOC110684876 [Chenopodium quinoa]	--	RecName: Full=ATP-dependent DNA helicase {ECO:0000256|RuleBase:RU363044}; EC=3.6.4.12 {ECO:0000256|RuleBase:RU363044};	Helicase
gene-LOC110684891	8.32	7.33	8	1.59	2.13	2.99	743	676	741	154	203	300	0.215	-2.217	9.86362e-30	1.55168e-28	down	NW_018743783.1	1362611	1371258	+	LOC110684891	GO:0009507,chloroplast; GO:0005887,integral component of plasma membrane; GO:0008271,secondary active sulfate transmembrane transporter activity; GO:0015116,sulfate transmembrane transporter activity; GO:0015293,symporter activity; GO:0008272,sulfate transport	K17471 sulfate transporter 3 | (RefSeq) sulfate transporter 3.1-like (A)	Sulfate/bicarbonate/oxalate exchanger SAT-1 and related transporters (SLC26 family)	sulfate transporter 3.1-like [Chenopodium quinoa]	RecName: Full=Sulfate transporter 3.1; AltName: Full=AST12; AltName: Full=AtST1;	SubName: Full=Uncharacterized protein {ECO:0000313|EMBL:KNA08828.1};	STAS domain
gene-LOC110684905	8.07	11.72	10.15	5.41	4.29	6	220	330	287	160	125	184	0.398	-1.328	2.94786e-09	1.40848e-08	down	NW_018742287.1	102098	103562	+	LOC110684905	--	--	Glyoxalase	uncharacterized protein LOC110684905 [Chenopodium quinoa]	--	SubName: Full=Uncharacterized protein {ECO:0000313|EMBL:KMS98590.1};	Glyoxalase-like domain
gene-LOC110684915	26.39	24.98	28.68	14.53	14.68	13.17	1974	1930	2226	1179	1172	1108	0.401	-1.32	1.17612e-39	2.77474e-38	down	NW_018742287.1	203769	209514	-	LOC110684915	--	K11547 kinetochore protein NDC80 | (RefSeq) kinetochore protein ndc80-like (A)	Centromere-associated protein HEC1	kinetochore protein ndc80-like [Chenopodium quinoa]	--	SubName: Full=Uncharacterized protein {ECO:0000313|EMBL:KNA11883.1};	Coiled-coil region of CCDC155 or KASH
gene-LOC110684924	0.35	0.27	0.32	1.56	1.64	1.78	39	31	37	189	196	224	4.029	2.01	3.76827e-11	2.09397e-10	up	NW_018742287.1	209682	212826	+	LOC110684924	--	--	--	uncharacterized protein LOC110684924 isoform X1 [Chenopodium quinoa]	--	SubName: Full=Uncharacterized protein {ECO:0000313|EMBL:KNA10549.1}; Flags: Fragment;	--
gene-LOC110684942	4.64	3.18	3.52	0.91	1.33	3.02	569	403	448	121	174	416	0.351	-1.509	0.00520357	0.0114637	down	NW_018743788.1	49411	57949	-	LOC110684942	GO:0016021,integral component of membrane; GO:0009705,plant-type vacuole membrane; GO:0005774,vacuolar membrane; GO:0005773,vacuole; GO:0015171,amino acid transmembrane transporter activity; GO:0080144,amino acid homeostasis	K13863 solute carrier family 7 (cationic amino acid transporter), member 1 | (RefSeq) cationic amino acid transporter 2, vacuolar-like isoform X1 (A)	Amino acid transporters	cationic amino acid transporter 2, vacuolar-like isoform X1 [Chenopodium quinoa]	RecName: Full=Cationic amino acid transporter 2, vacuolar;	SubName: Full=Uncharacterized protein {ECO:0000313|EMBL:KNA23514.1};	C-terminus of AA_permease
gene-LOC110684943	2.86	3.81	4.29	2.54	1.95	2.47	111	153	173	107	81	108	0.482	-1.054	0.000160178	0.00045619	down	NW_018743788.1	44784	49155	+	LOC110684943	GO:0016021,integral component of membrane	--	--	uncharacterized protein LOC110684943 [Chenopodium quinoa]	--	SubName: Full=Uncharacterized protein {ECO:0000313|EMBL:KNA23515.1};	--
gene-LOC110684951	1.49	1.2	1.8	0.6	0.23	0.99	48	40	60	21	8	36	0.309	-1.694	0.00217735	0.00514838	down	NW_018743791.1	465744	467068	-	LOC110684951	GO:0009522,photosystem I; GO:0015979,photosynthesis	--	--	uncharacterized protein LOC110684951 [Chenopodium quinoa]	--	SubName: Full=Uncharacterized protein {ECO:0000313|EMBL:KNA17257.1};	Photosystem I reaction centre subunit N (PSAN or PSI-N)
gene-LOC110684955	10.59	10.21	14.4	7.29	7.55	8.05	605	603	854	452	461	518	0.493	-1.022	1.34947e-10	7.17275e-10	down	NW_018742287.1	256001	283561	+	LOC110684955	GO:0008252,nucleotidase activity	K03787 5'-nucleotidase [EC:3.1.3.5] | (RefSeq) uncharacterized protein LOC110684955 (A)	--	uncharacterized protein LOC110684955 [Chenopodium quinoa]	--	SubName: Full=Uncharacterized protein {ECO:0000313|EMBL:KNA06471.1};	Survival protein SurE
gene-LOC110684958	0	0.12	0.15	1.18	0.43	0.27	0	8	10	84	30	20	5.362	2.423	0.0043589	0.00974089	up	NW_018743791.1	866214	868972	+	LOC110684958	GO:0005737,cytoplasm; GO:0004177,aminopeptidase activity; GO:0009058,biosynthetic process	--	Predicted PhzC/PhzF-type epimerase	uncharacterized protein LOC110684958 [Chenopodium quinoa]	--	RecName: Full=Proline iminopeptidase {ECO:0000256|RuleBase:RU003421}; EC=3.4.11.5 {ECO:0000256|RuleBase:RU003421};	Diaminopimelate epimerase
gene-LOC110684965	82.97	83.68	95.6	36.59	35.81	34.45	3914	4078	4680	1872	1804	1829	0.308	-1.697	1.35374e-85	1.22206e-83	down	NW_018743791.1	99530	109277	-	LOC110684965	GO:0005801,cis-Golgi network; GO:0005794,Golgi apparatus; GO:0005797,Golgi medial cisterna; GO:0000139,Golgi membrane; GO:0016021,integral component of membrane; GO:0031201,SNARE complex; GO:0005484,SNAP receptor activity; GO:0006888,ER to Golgi vesicle-mediated transport; GO:0015031,protein transport; GO:0048209,regulation of vesicle targeting, to, from or within Golgi; GO:0006906,vesicle fusion	K08495 golgi SNAP receptor complex member 1 | (RefSeq) Golgi SNAP receptor complex member 1-1-like (A)	SNARE protein GS28	Golgi SNAP receptor complex member 1-1-like [Chenopodium quinoa]	RecName: Full=Golgi SNAP receptor complex member 1-1; AltName: Full=Golgi SNARE 11 protein; Short=AtGOS11;	RecName: Full=Golgi SNAP receptor complex member 1 {ECO:0000256|PIRNR:PIRNR027109};	Mer2
gene-LOC110684966	0.03	0.13	0.09	0.19	0.37	0.64	2	10	7	15	29	53	3.646	1.866	0.0216073	0.0415668	up	NW_018743791.1	103916	107167	+	LOC110684966	--	--	--	--	--	--	--
gene-LOC110684969	3.2	3.61	3.03	1.87	1.62	1.95	274	319	269	174	148	188	0.42	-1.252	3.22013e-10	1.66219e-09	down	NW_018743791.1	141075	146468	-	LOC110684969	GO:0012505,endomembrane system; GO:0016021,integral component of membrane; GO:0015086,cadmium ion transmembrane transporter activity; GO:0070574,cadmium ion transmembrane transport; GO:0055072,iron ion homeostasis	K21398 natural resistance-associated macrophage protein 2 | (RefSeq) metal transporter Nramp6-like (A)	Mn2+ and Fe2+ transporters of the NRAMP family	metal transporter Nramp6-like [Chenopodium quinoa]	RecName: Full=Metal transporter Nramp6; Short=AtNramp6;	SubName: Full=Uncharacterized protein {ECO:0000313|EMBL:KNA10318.1};	Natural resistance-associated macrophage protein
gene-LOC110684973	0.29	0.2	0.18	0.88	0.81	0.66	22	16	14	73	66	57	2.667	1.415	0.00387644	0.00874897	up	NW_018742287.1	569825	575853	+	LOC110684973	GO:0000139,Golgi membrane; GO:0005886,plasma membrane; GO:0015031,protein transport	--	Phosphatidylinositol transfer protein PDR16 and related proteins	uncharacterized protein LOC110684973 [Chenopodium quinoa]	RecName: Full=Phosphatidylinositol/phosphatidylcholine transfer protein SFH8; AltName: Full=Protein SEC FOURTEEN HOMOLOGS 8; Short=AtSFH8;	SubName: Full=Uncharacterized protein {ECO:0000313|EMBL:KNA11498.1};	CRAL/TRIO domain
gene-LOC110684974	1.13	2.34	0.98	9.26	9.43	4.13	78	167	70	694	696	321	3.901	1.964	0.000139603	0.0004009	up	NW_018743791.1	197030	199533	+	LOC110684974	GO:0005634,nucleus; GO:0003700,DNA-binding transcription factor activity; GO:0043565,sequence-specific DNA binding; GO:0044212,transcription regulatory region DNA binding; GO:0042742,defense response to bacterium; GO:0050832,defense response to fungus; GO:0045892,negative regulation of transcription, DNA-templated; GO:0031347,regulation of defense response; GO:0010200,response to chitin; GO:00022…	K13424 WRKY transcription factor 33 | (RefSeq) WRKY transcription factor WRKY24-like (A)	--	probable WRKY transcription factor 40 isoform X1 [Chenopodium quinoa]	RecName: Full=Probable WRKY transcription factor 40; AltName: Full=WRKY DNA-binding protein 40;	SubName: Full=WRKY transcription factor 1 {ECO:0000313|EMBL:BAD06717.1};	WRKY DNA -binding domain
gene-LOC110684976	0.53	0.44	0.39	1.06	2.04	1.68	33	28	25	71	135	117	2.663	1.413	0.000578012	0.00151152	up	NW_018743791.1	252514	255092	+	LOC110684976	GO:0009507,chloroplast; GO:0009534,chloroplast thylakoid; GO:0009535,chloroplast thylakoid membrane; GO:0010598,NAD(P)H dehydrogenase complex (plastoquinone); GO:0009773,photosynthetic electron transport in photosystem I	--	--	photosynthetic NDH subunit of subcomplex B 1, chloroplastic-like [Chenopodium quinoa]	RecName: Full=Photosynthetic NDH subunit of subcomplex B 1, chloroplastic {ECO:0000303|PubMed:21785130}; Short=Protein PnsB1 {ECO:0000303|PubMed:21785130}; AltName: Full=NAD(P)H DEHYDROGENASE SUBUNIT 48 {ECO:0000303|PubMed:18974055}; AltName: Full=NDH-DEPENDENT CYCLIC ELECTRON FLOW 1 {ECO:0000303|PubMed:18785996}; Flags: Precursor;	SubName: Full=Uncharacterized protein {ECO:0000313|EMBL:KNA24707.1};	Glycosyltransferase family 9 (heptosyltransferase)
gene-LOC110684977	0.41	0.65	0.47	0	0.07	0.03	22	36	26	0	4	2	0.051	-4.291	3.2143e-06	1.13759e-05	down	NW_018743791.1	249863	252318	+	LOC110684977	GO:0005634,nucleus; GO:0007049,cell cycle; GO:0051301,cell division	K21777 G2/mitotic-specific cyclin-B, other | (RefSeq) G2/mitotic-specific cyclin S13-7-like (A)	Cyclin B and related kinase-activating proteins	G2/mitotic-specific cyclin S13-7-like [Chenopodium quinoa]	RecName: Full=G2/mitotic-specific cyclin S13-6; AltName: Full=B-like cyclin;	SubName: Full=Mitotic cyclin {ECO:0000313|EMBL:CAA71243.1};	Cyclin, C-terminal domain
gene-LOC110684978	26.76	31.71	23.14	15.32	13.93	14.11	799	978	717	496	444	474	0.403	-1.312	1.77427e-20	1.80378e-19	down	NW_018743791.1	255064	256704	-	LOC110684978	GO:0005789,endoplasmic reticulum membrane; GO:0016021,integral component of membrane; GO:0043231,intracellular membrane-bounded organelle; GO:0080101,phosphatidyl-N-dimethylethanolamine N-methyltransferase activity; GO:0000773,phosphatidyl-N-methylethanolamine N-methyltransferase activity; GO:0006656,phosphatidylcholine biosynthetic process; GO:0008654,phospholipid biosynthetic process	K00550 phosphatidyl-N-methylethanolamine N-methyltransferase [EC:2.1.1.71] | (RefSeq) phosphatidyl-N-methylethanolamine N-methyltransferase-like (A)	--	phosphatidyl-N-methylethanolamine N-methyltransferase-like [Chenopodium quinoa]	RecName: Full=Phosphatidyl-N-methylethanolamine N-methyltransferase {ECO:0000255|HAMAP-Rule:MF_03216}; EC=2.1.1.71 {ECO:0000255|HAMAP-Rule:MF_03216}; AltName: Full=Phospholipid methyltransferase {ECO:0000255|HAMAP-Rule:MF_03216}; Short=PLMT {ECO:0000255|HAMAP-Rule:MF_03216};	SubName: Full=Uncharacterized protein {ECO:0000313|EMBL:KNA24706.1};	Isoprenylcysteine carboxyl methyltransferase (ICMT) family
gene-LOC110684983	0.23	0.37	0.22	1.26	1.04	1.25	56	93	56	331	268	339	3.255	1.703	6.97888e-11	3.80115e-10	up	NW_018743791.1	309520	316515	-	LOC110684983	GO:0043531,ADP binding; GO:0005524,ATP binding; GO:0006952,defense response	K13457 disease resistance protein RPM1 | (RefSeq) disease resistance protein RPM1-like (A)	Apoptotic ATPase	disease resistance protein RGA2-like isoform X1 [Chenopodium quinoa]	RecName: Full=Disease resistance protein RGA2; AltName: Full=Blight resistance protein RPI; AltName: Full=RGA2-blb;	SubName: Full=CC-NBS-LRR type resistance protein {ECO:0000313|EMBL:AFK13849.1};	Leucine rich repeat
gene-LOC110684995	0.53	0.52	0.74	0.05	0.13	0.23	39	39	56	4	10	19	0.174	-2.521	3.5012e-05	0.000108893	down	NW_018743791.1	399094	403537	+	LOC110684995	GO:0016021,integral component of membrane; GO:0022857,transmembrane transporter activity	K14611 solute carrier family 23 (nucleobase transporter), member 1 | (RefSeq) nucleobase-ascorbate transporter 11-like (A)	Xanthine/uracil transporters	nucleobase-ascorbate transporter 4-like isoform X1 [Chenopodium quinoa]	RecName: Full=Nucleobase-ascorbate transporter 4; Short=AtNAT4; Short=AtPER;	SubName: Full=Uncharacterized protein {ECO:0000313|EMBL:KNA24687.1};	Permease family
gene-LOC110684998	0.12	0.07	0.16	0.6	0.42	0.79	20	12	28	111	77	152	3.997	1.999	8.82276e-06	2.96868e-05	up	NW_018742287.1	784549	789661	-	LOC110684998	GO:0030136,clathrin-coated vesicle; GO:0080008,Cul4-RING E3 ubiquitin ligase complex; GO:0005886,plasma membrane; GO:0000911,cytokinesis by cell plate formation; GO:0010235,guard mother cell cytokinesis; GO:0009825,multidimensional cell growth; GO:0045824,negative regulation of innate immune response; GO:0040008,regulation of growth	K02684 DNA primase small subunit [EC:2.7.7.102] | (RefSeq) DNA primase small subunit-like (A)	Calmodulin-binding protein CRAG, contains DENN domain	DENN domain and WD repeat-containing protein SCD1-like [Chenopodium quinoa]	RecName: Full=DENN domain and WD repeat-containing protein SCD1 {ECO:0000305}; AltName: Full=Protein STOMATAL CYTOKINESIS DEFECTIVE 1 {ECO:0000303|PubMed:12874123};	SubName: Full=Uncharacterized protein {ECO:0000313|EMBL:KNA06483.1};	WD domain, G-beta repeat
gene-LOC110684999	89.32	82.11	90.77	35.15	33.19	38.71	5824	5531	6142	2486	2311	2840	0.309	-1.694	1.14397e-82	9.59412e-81	down	NW_018743791.1	467330	472875	-	LOC110684999	GO:0016021,integral component of membrane; GO:0005886,plasma membrane; GO:0015095,magnesium ion transmembrane transporter activity	K16075 magnesium transporter | (RefSeq) magnesium transporter MRS2-1-like isoform X1 (A)	Magnesium transporters: CorA family	magnesium transporter MRS2-3-like [Chenopodium quinoa]	RecName: Full=Magnesium transporter MRS2-3; AltName: Full=Magnesium Transporter 4; Short=AtMGT4;	SubName: Full=Uncharacterized protein {ECO:0000313|EMBL:KNA17256.1};	CorA-like Mg2+ transporter protein
gene-LOC110685000	5.28	5.59	6.31	3.25	3.25	3.89	329	360	408	220	216	273	0.459	-1.125	5.53447e-10	2.80121e-09	down	NW_018743791.1	473945	478603	+	LOC110685000	GO:0005576,extracellular region; GO:0004180,carboxypeptidase activity; GO:0016747,transferase activity, transferring acyl groups other than amino-acyl groups; GO:0019748,secondary metabolic process	K16296 serine carboxypeptidase-like clade I [EC:3.4.16.-] | (RefSeq) serine carboxypeptidase-like 18 isoform X1 (A)	Serine carboxypeptidases (lysosomal cathepsin A)	serine carboxypeptidase-like 18 isoform X1 [Chenopodium quinoa]	RecName: Full=Serine carboxypeptidase-like 18; EC=3.4.16.-; Flags: Precursor;	SubName: Full=Uncharacterized protein {ECO:0000313|EMBL:KNA17255.1};	Serine carboxypeptidase
gene-LOC110685002	3.7	3.7	6.73	1.63	1.89	1.78	291	301	550	139	159	158	0.284	-1.816	9.13283e-14	6.20708e-13	down	NW_018743791.1	516648	521206	-	LOC110685002	GO:0031969,chloroplast membrane; GO:0016021,integral component of membrane; GO:0008237,metallopeptidase activity; GO:0009408,response to heat; GO:0009644,response to high light intensity; GO:0042542,response to hydrogen peroxide	--	--	probable zinc metallopeptidase EGY3, chloroplastic [Chenopodium quinoa]	RecName: Full=Probable zinc metallopeptidase EGY3, chloroplastic; EC=3.4.24.-; AltName: Full=Protein ETHYLENE-DEPENDENT GRAVITROPISM-DEFICIENT AND YELLOW-GREEN 3; Short=AtEGY3; Flags: Precursor;	SubName: Full=Uncharacterized protein {ECO:0000313|EMBL:OMO63415.1};	Peptidase family M50
gene-LOC110685004	2.5	3.34	3.7	8.19	9.39	7.99	116	160	178	412	465	417	2.031	1.022	4.88019e-07	1.88377e-06	up	NW_018743791.1	531835	534822	+	LOC110685004	GO:0016021,integral component of membrane; GO:0031965,nuclear membrane; GO:0005634,nucleus; GO:0009738,abscisic acid-activated signaling pathway; GO:0009908,flower development; GO:0010100,negative regulation of photomorphogenesis; GO:0009958,positive gravitropism; GO:1901333,positive regulation of lateral root development; GO:0048578,positive regulation of long-day photoperiodism, flowering; GO:0…	--	--	protein SHORT HYPOCOTYL IN WHITE LIGHT 1-like [Chenopodium quinoa]	RecName: Full=Protein SHORT HYPOCOTYL IN WHITE LIGHT 1 {ECO:0000303|PubMed:18375596};	SubName: Full=Uncharacterized protein {ECO:0000313|EMBL:KNA09957.1};	--
gene-LOC110685009	11.32	10.57	10.38	3.51	3.42	3.36	930	897	885	313	300	311	0.242	-2.05	5.51288e-56	2.30925e-54	down	NW_018743791.1	554091	561812	+	LOC110685009	GO:0005737,cytoplasm; GO:0005634,nucleus; GO:0005524,ATP binding; GO:0047325,inositol tetrakisphosphate 1-kinase activity; GO:0052726,inositol-1,3,4-trisphosphate 5-kinase activity; GO:0052725,inositol-1,3,4-trisphosphate 6-kinase activity; GO:0000287,magnesium ion binding; GO:0032957,inositol trisphosphate metabolic process; GO:0009611,response to wounding	K00913 inositol-1,3,4-trisphosphate 5/6-kinase / inositol-tetrakisphosphate 1-kinase [EC:2.7.1.159 2.7.1.134] | (RefSeq) inositol-tetrakisphosphate 1-kinase 3-like isoform X1 (A)	--	inositol-tetrakisphosphate 1-kinase 3-like isoform X1 [Chenopodium quinoa]	RecName: Full=Inositol-tetrakisphosphate 1-kinase 3; EC=2.7.1.134 {ECO:0000269|PubMed:17698066}; AltName: Full=Inositol 1,3,4-trisphosphate 5/6-kinase 3; Short=AtItpk-3; Short=Inositol-triphosphate 5/6-kinase 3; Short=Ins(1,3,4)P(3) 5/6-kinase 3; EC=2.7.1.159 {ECO:0000269|PubMed:17698066};	RecName: Full=Inositol-tetrakisphosphate 1-kinase {ECO:0000256|PIRNR:PIRNR038186}; EC=2.7.1.134 {ECO:0000256|PIRNR:PIRNR038186};	Inositol 1,3,4-trisphosphate 5/6-kinase pre-ATP-grasp domain
gene-LOC110685011	6.14	8.61	7.04	0.85	0.38	0.5	285	413	339	43	19	26	0.06	-4.05	4.66466e-47	1.43577e-45	down	NW_018742287.1	901172	906141	+	LOC110685011	GO:0016787,hydrolase activity; GO:0008152,metabolic process	K07025 putative hydrolase of the HAD superfamily | (RefSeq) phosphate metabolism protein 8-like (A)	Haloacid dehalogenase-like hydrolase	phosphate metabolism protein 8-like [Chenopodium quinoa]	--	SubName: Full=Uncharacterized protein {ECO:0000313|EMBL:KNA03929.1};	HAD-hyrolase-like
gene-LOC110685015	0.96	2.34	1.2	7.59	7.49	6.09	67	168	87	573	557	477	3.574	1.838	1.26722e-12	7.90199e-12	up	NW_018743791.1	699559	702164	+	LOC110685015	--	--	--	uncharacterized protein LOC110685015 [Chenopodium quinoa]	--	SubName: Full=Uncharacterized protein {ECO:0000313|EMBL:KNA18253.1};	Protein of unknown function (DUF1005)
gene-LOC110685025	0.23	0.26	0.35	0.75	0.96	0.93	16	19	26	58	73	74	2.39	1.257	0.00720923	0.0154382	up	NW_018743791.1	755218	758088	-	LOC110685025	GO:0016021,integral component of membrane; GO:0020037,heme binding; GO:0005506,iron ion binding; GO:0004497,monooxygenase activity; GO:0016705,oxidoreductase activity, acting on paired donors, with incorporation or reduction of molecular oxygen	K20617 cytochrome P450 family 71 subfamily A | (RefSeq) cytochrome P450 71A1-like (A)	Cytochrome P450 CYP2 subfamily	cytochrome P450 76AD1-like [Chenopodium quinoa]	RecName: Full=Cytochrome P450 76AD1 {ECO:0000303|PubMed:22660548}; EC=1.14.-.- {ECO:0000305};	SubName: Full=Cytochrome P450 CYP76AD5 {ECO:0000313|EMBL:AJD87473.1};	Cytochrome P450
gene-LOC110685028	47.09	50.94	52.52	27.92	29.33	31.15	1448	1618	1676	931	963	1078	0.445	-1.168	2.94077e-30	4.74293e-29	down	NW_018743791.1	780832	783665	+	LOC110685028	GO:0005758,mitochondrial intermembrane space; GO:0070469,respiratory chain; GO:0009055,electron transfer activity; GO:0020037,heme binding; GO:0046872,metal ion binding	K08738 cytochrome c | (RefSeq) cytochrome c-like (A)	Cytochrome c	cytochrome c-like [Chenopodium quinoa]	RecName: Full=Cytochrome c;	SubName: Full=Uncharacterized protein {ECO:0000313|EMBL:KNA12519.1};	Cytochrome C oxidase, cbb3-type, subunit III
gene-LOC110685030	61.95	67.54	76.24	235.64	219.08	201.52	1830	2061	2337	7549	6910	6698	2.415	1.272	1.16932e-43	3.21136e-42	up	NW_018743791.1	777347	780182	+	LOC110685030	GO:0005758,mitochondrial intermembrane space; GO:0070469,respiratory chain; GO:0009055,electron transfer activity; GO:0020037,heme binding; GO:0046872,metal ion binding	K08738 cytochrome c | (RefSeq) cytochrome c (A)	Cytochrome c	cytochrome c [Chenopodium quinoa]	RecName: Full=Cytochrome c;	SubName: Full=Uncharacterized protein {ECO:0000313|EMBL:KNA12519.1};	Cytochrome c-550 domain
gene-LOC110685033	0.03	0.51	0.27	1.14	1.25	1.58	2	42	22	98	106	141	3.768	1.914	0.00076791	0.00196786	up	NW_018743791.1	814651	816875	+	LOC110685033	--	K01988 lactosylceramide 4-alpha-galactosyltransferase [EC:2.4.1.228] | (RefSeq) uncharacterized protein At4g19900-like (A)	Alpha-1,4-N-acetylglucosaminyltransferase	uncharacterized protein At4g19900-like [Chenopodium quinoa]	RecName: Full=Uncharacterized protein At4g19900;	SubName: Full=Uncharacterized protein {ECO:0000313|EMBL:KNA03798.1};	TcdA/TcdB catalytic glycosyltransferase domain
gene-LOC110685036	0	0.06	0.33	3.93	1.67	1.81	0	4	24	297	124	142	14.434	3.851	0.00636286	0.0137702	up	NW_018743791.1	861161	863912	-	LOC110685036	GO:0016021,integral component of membrane; GO:0005774,vacuolar membrane; GO:0015171,amino acid transmembrane transporter activity; GO:0003333,amino acid transmembrane transport	K15015 solute carrier family 32 (vesicular inhibitory amino acid transporter) | (RefSeq) amino acid transporter AVT1I-like (A)	Amino acid transporters	amino acid transporter AVT1I-like [Chenopodium quinoa]	RecName: Full=Amino acid transporter AVT1I {ECO:0000305}; Short=AtAvt1I {ECO:0000303|PubMed:27925655};	SubName: Full=Uncharacterized protein {ECO:0000313|EMBL:KNA19391.1};	Tryptophan/tyrosine permease family
gene-LOC110685037	0	0.02	0.02	0.29	0.33	0.21	0	2	2	28	31	21	14.338	3.842	0.000404151	0.00108368	up	NW_018742287.1	1066660	1084243	-	LOC110685037	--	--	--	--	--	--	--
gene-LOC110685049	0.33	3.47	2.02	0.18	0.54	0.21	14	150	88	8	24	10	0.121	-3.045	2.56676e-06	9.17747e-06	down	NW_018743791.1	987604	990309	-	LOC110685049	GO:0016021,integral component of membrane; GO:0005886,plasma membrane	--	--	CASP-like protein XL3 [Chenopodium quinoa]	RecName: Full=CASP-like protein XL3; AltName: Full=CASP-like protein 2C1; Short=GhCASPL2C1;	RecName: Full=CASP-like protein {ECO:0000256|RuleBase:RU361233};	Domain of unknown function (DUF588)
gene-LOC110685052	1.22	1.18	1.55	4.66	3.9	3.65	44	44	58	182	150	148	2.335	1.223	8.42823e-05	0.000249457	up	NW_018743791.1	1003029	1004039	-	LOC110685052	--	--	--	uncharacterized protein LOC110685052 [Chenopodium quinoa]	--	SubName: Full=Uncharacterized protein {ECO:0000313|EMBL:KNA08879.1};	Rab3 GTPase-activating protein catalytic subunit
gene-LOC110685054	13.33	13.13	12.99	7.61	8.42	8.56	753	766	761	466	508	544	0.472	-1.082	2.51443e-17	2.16225e-16	down	NW_018743791.1	1009037	1014438	+	LOC110685054	GO:0005829,cytosol	--	Predicted phosphoglycerate mutase	phosphoglycerate mutase-like protein 1 [Chenopodium quinoa]	RecName: Full=Phosphoglycerate mutase-like protein 1 {ECO:0000305};	SubName: Full=Uncharacterized protein {ECO:0000313|EMBL:KNA08877.1};	Histidine phosphatase superfamily (branch 1)
gene-LOC110685058	3.12	3.23	2.67	1.35	2.19	1.91	160	171	142	75	120	110	0.458	-1.127	4.17905e-05	0.000128773	down	NW_018743791.1	1064308	1087740	-	LOC110685058	--	--	--	--	--	--	--
gene-LOC110685059	3.65	4.29	4.5	11.28	14.46	12.09	93	113	119	312	394	347	2.306	1.205	3.75069e-08	1.61499e-07	up	NW_018743791.1	1088968	1090287	+	LOC110685059	--	--	--	--	--	--	--
gene-LOC110685063	1.66	1.4	1.54	6.38	6.19	7.03	194	169	186	807	771	923	3.225	1.689	1.83347e-26	2.50794e-25	up	NW_018743791.1	1112021	1116883	+	LOC110685063	GO:0005634,nucleus; GO:0005524,ATP binding; GO:0003677,DNA binding; GO:0004674,protein serine/threonine kinase activity; GO:0006974,cellular response to DNA damage stimulus; GO:0051321,meiotic cell cycle	--	Protein kinase ATM/Tel1, involved in telomere length regulation and DNA repair	uncharacterized protein LOC110685063 [Chenopodium quinoa]	RecName: Full=Serine/threonine-protein kinase ATM; EC=2.7.11.1; AltName: Full=Ataxia telangiectasia mutated homolog; Short=AtATM;	SubName: Full=Uncharacterized protein {ECO:0000313|EMBL:KNA23453.1};	--
gene-LOC110685065	0.7	0.93	0.78	4.28	3.71	3.65	62	85	72	411	351	364	3.656	1.87	1.30543e-16	1.07608e-15	up	NW_018743791.1	1123429	1126699	-	LOC110685065	GO:0016021,integral component of membrane; GO:0046873,metal ion transmembrane transporter activity	--	--	uncharacterized protein LOC110685065 [Chenopodium quinoa]	--	SubName: Full=Uncharacterized protein {ECO:0000313|EMBL:KNA23450.1};	CorA-like Mg2+ transporter protein
gene-LOC110685068	0.49	0.44	0.53	3.94	4.14	3.31	28	26	31	242	250	211	5.874	2.554	5.25422e-17	4.43228e-16	up	NW_018742287.1	1350369	1355455	+	LOC110685068	--	--	--	--	--	--	--
gene-LOC110685070	0.73	0.25	0.28	2.85	2.14	1.97	45	16	18	191	141	137	4.167	2.059	8.92309e-07	3.35793e-06	up	NW_018743791.1	1150788	1164370	-	LOC110685070	--	--	--	uncharacterized protein LOC110685070 isoform X1 [Chenopodium quinoa]	--	SubName: Full=Uncharacterized protein {ECO:0000313|EMBL:KNA11555.1};	--
gene-LOC110685073	0.63	0.64	0.57	2.44	2.11	2.27	19	20	18	80	68	77	2.799	1.485	0.000951941	0.00240533	up	NW_018743791.1	1146046	1147262	-	LOC110685073	--	--	--	--	--	--	--
gene-LOC110685075	6.6	8.36	6.5	30	30.9	31.73	1438	1882	1470	7089	7189	7779	3.274	1.711	1.95844e-74	1.34463e-72	up	NW_018742287.1	1371392	1378857	+	LOC110685075	GO:0005634,nucleus; GO:0048511,rhythmic process	--	--	protein TIME FOR COFFEE-like isoform X1 [Chenopodium quinoa]	RecName: Full=Protein TIME FOR COFFEE;	SubName: Full=Uncharacterized protein {ECO:0000313|EMBL:KNA15729.1};	--
gene-LOC110685083	3.75	3.99	4.39	11.53	12.2	10.57	259	285	315	864	900	822	2.14	1.098	2.43308e-14	1.72487e-13	up	NW_018743791.1	1313404	1325940	+	LOC110685083	GO:0005739,mitochondrion; GO:0005507,copper ion binding; GO:0004491,methylmalonate-semialdehyde dehydrogenase (acylating) activity; GO:0006979,response to oxidative stress	K00140 malonate-semialdehyde dehydrogenase (acetylating) / methylmalonate-semialdehyde dehydrogenase [EC:1.2.1.18 1.2.1.27] | (RefSeq) methylmalonate-semialdehyde dehydrogenase [acylating], mitochondrial-like (A)	Methylmalonate semialdehyde dehydrogenase	methylmalonate-semialdehyde dehydrogenase [acylating]	RecName: Full=Methylmalonate-semialdehyde dehydrogenase [acylating], mitochondrial; Short=MM-ALDH; Short=MMSDH; Short=Malonate-semialdehyde dehydrogenase [acylating]; EC=1.2.1.27; AltName: Full=Aldehyde dehydrogenase family 6 member B2; Flags: Precursor;	SubName: Full=Uncharacterized protein {ECO:0000313|EMBL:KNA20059.1};	Aldehyde dehydrogenase family
gene-LOC110685088	0	0.09	0.02	0.56	0.28	0.18	0	8	2	50	25	17	6.647	2.733	0.00488859	0.0108272	up	NW_018743791.1	113098	116312	+	LOC110685088	GO:0016021,integral component of membrane; GO:0009505,plant-type cell wall; GO:0005886,plasma membrane; GO:0005524,ATP binding; GO:0005509,calcium ion binding; GO:0030247,polysaccharide binding; GO:0004674,protein serine/threonine kinase activity; GO:0007166,cell surface receptor signaling pathway; GO:0046777,protein autophosphorylation	K13430 serine/threonine-protein kinase PBS1 [EC:2.7.11.1] | (RefSeq) probable serine/threonine-protein kinase PBL7 (A)	--	wall-associated receptor kinase-like 6 [Chenopodium quinoa]	RecName: Full=Wall-associated receptor kinase-like 2; EC=2.7.11.-; Flags: Precursor;	SubName: Full=Uncharacterized protein {ECO:0000313|EMBL:KNA18552.1};	Kinase-like
gene-LOC110685102	0.35	2.15	0.35	8.53	8.17	9	26	165	27	686	647	751	6.905	2.788	0.000811	0.00207053	up	NW_018742287.1	1430681	1438038	+	LOC110685102	GO:0016021,integral component of membrane; GO:0005886,plasma membrane; GO:0009506,plasmodesma; GO:0009679,hexose:proton symporter activity; GO:0005358,high-affinity glucose:proton symporter activity; GO:0015145,monosaccharide transmembrane transporter activity; GO:0046323,glucose import; GO:0015749,monosaccharide transmembrane transport; GO:0009737,response to abscisic acid; GO:0009651,response t…	K08150 MFS transporter, SP family, solute carrier family 2 (myo-inositol transporter), member 13 | (RefSeq) inositol transporter 1-like isoform X1 (A)	Predicted transporter (major facilitator superfamily)	sugar transport protein 13-like [Chenopodium quinoa]	RecName: Full=Sugar transport protein 13; AltName: Full=Hexose transporter 13; AltName: Full=Multicopy suppressor of snf4 deficiency protein 1;	SubName: Full=Uncharacterized protein {ECO:0000313|EMBL:KMS95389.1};	Phage holin family 2
gene-LOC110685159	1.03	0.45	0.48	0.13	0.27	0.35	74	33	36	10	21	28	0.289	-1.79	0.00157957	0.00383419	down	NW_018743792.1	6765731	6768181	-	LOC110685159	--	--	--	uncharacterized protein LOC110685159 [Chenopodium quinoa]	--	--	--
gene-LOC110685170	9.03	9.06	6.89	20.77	22.15	24.25	642	665	508	1601	1681	1940	2.039	1.028	2.19317e-15	1.67475e-14	up	NW_018742287.1	1589243	1591237	+	LOC110685170	GO:0005829,cytosol; GO:0005886,plasma membrane; GO:0009536,plastid; GO:0019210,kinase inhibitor activity; GO:0009742,brassinosteroid mediated signaling pathway; GO:0006629,lipid metabolic process; GO:0009741,response to brassinosteroid	--	--	probable membrane-associated kinase regulator 1 [Chenopodium quinoa]	RecName: Full=Probable membrane-associated kinase regulator 1;	SubName: Full=Uncharacterized protein {ECO:0000313|EMBL:KNA08748.1};	--
gene-LOC110685171	0.62	0.45	0.61	1.96	1.9	2.08	224	168	231	772	737	850	2.679	1.421	6.28895e-17	5.28228e-16	up	NW_018743792.1	619309	629727	+	LOC110685171	--	--	--	uncharacterized protein LOC110685171 isoform X1 [Chenopodium quinoa]	--	--	--
gene-LOC110685175	0.88	1.07	1.22	3.58	2.58	3.22	105	132	152	464	329	433	2.238	1.162	8.30096e-08	3.45782e-07	up	NW_018743792.1	1084013	1095046	-	LOC110685175	--	--	--	uncharacterized protein LOC110685175 isoform X1 [Chenopodium quinoa]	--	SubName: Full=Uncharacterized protein {ECO:0000313|EMBL:OVA11543.1};	--
gene-LOC110685177	0.07	0.03	0.03	0.36	0.8	1.06	4	2	2	22	48	67	12.07	3.593	1.53768e-05	5.00553e-05	up	NW_018743792.1	1152534	1155593	-	LOC110685177	--	--	--	--	--	--	--
gene-LOC110685204	0.18	0.28	0.12	0.7	0.76	0.96	10	16	7	42	45	60	3.165	1.662	0.00498494	0.0110218	up	NW_018743792.1	3019917	3026596	+	LOC110685204	GO:0005618,cell wall; GO:0005576,extracellular region; GO:0016020,membrane; GO:0009506,plasmodesma; GO:0071555,cell wall organization; GO:0019953,sexual reproduction; GO:0006949,syncytium formation	K20628 expansin | (RefSeq) expansin-B3-like (A)	--	expansin-B3-like [Chenopodium quinoa]	RecName: Full=Expansin-B3; Short=At-EXPB3; Short=AtEXPB3; AltName: Full=Ath-ExpBeta-1.6; AltName: Full=Beta-expansin-3; Flags: Precursor;	SubName: Full=Uncharacterized protein {ECO:0000313|EMBL:KNA08599.1};	Lytic transglycolase
gene-LOC110685210	0.41	0.29	0.14	1.39	1.21	0.84	63	46	23	231	199	146	3.084	1.625	9.87321e-06	3.2971e-05	up	NW_018743792.1	3883429	3900854	-	LOC110685210	GO:0016021,integral component of membrane; GO:0005886,plasma membrane; GO:0005524,ATP binding; GO:0004672,protein kinase activity	K00924 kinase [EC:2.7.1.-] | (RefSeq) receptor protein kinase CLAVATA1-like (A)	--	inactive leucine-rich repeat receptor-like serine/threonine-protein kinase At1g60630 [Chenopodium quinoa]	RecName: Full=Inactive leucine-rich repeat receptor-like serine/threonine-protein kinase At1g60630; Flags: Precursor;	SubName: Full=Uncharacterized protein {ECO:0000313|EMBL:KNA06996.1};	Leucine Rich Repeat
gene-LOC110685212	3.49	3.75	3.64	1.92	2.71	2.15	228	253	247	136	189	158	0.472	-1.084	6.05218e-07	2.31964e-06	down	NW_018743792.1	4063969	4087168	-	LOC110685212	GO:0005829,cytosol; GO:0022626,cytosolic ribosome; GO:0031415,NatA complex; GO:0008080,N-acetyltransferase activity; GO:1990190,peptide-glutamate-N-acetyltransferase activity; GO:1990189,peptide-serine-N-acetyltransferase activity; GO:0009793,embryo development ending in seed dormancy; GO:0006475,internal protein amino acid acetylation; GO:0018002,N-terminal peptidyl-glutamic acid acetylation; GO…	K20793 N-alpha-acetyltransferase 50 [EC:2.3.1.258] | (RefSeq) N-alpha-acetyltransferase 50-like (A)	N-acetyltransferase	N-alpha-acetyltransferase 11 [Chenopodium quinoa]	RecName: Full=N-terminal acetyltransferase A complex catalytic subunit NAA10 {ECO:0000303|PubMed:25966763}; Short=AtNAA10 {ECO:0000303|PubMed:25966763}; EC=2.3.1.255 {ECO:0000269|PubMed:25966763};	SubName: Full=Uncharacterized protein {ECO:0000313|EMBL:KNA10674.1};	GCN5-related N-acetyl-transferase
gene-LOC110685213	11.85	13.68	15.19	8.07	8.18	8.21	627	748	834	463	462	489	0.455	-1.136	1.56459e-16	1.28211e-15	down	NW_018743792.1	4268318	4273121	+	LOC110685213	--	K15201 general transcription factor 3C polypeptide 3 (transcription factor C subunit 4) | (RefSeq) general transcription factor 3C polypeptide 3-like (A)	RNA polymerase III transcription factor TFIIIC	general transcription factor 3C polypeptide 3-like isoform X1 [Chenopodium quinoa]	--	SubName: Full=Uncharacterized protein {ECO:0000313|EMBL:KNA25827.1};	--
gene-LOC110685214	3.59	2.29	3.44	1.74	1.36	1.79	143	94	142	75	58	80	0.397	-1.334	2.21043e-05	7.05247e-05	down	NW_018743792.1	4294347	4327719	+	LOC110685214	GO:0016021,integral component of membrane	K07052 uncharacterized protein | (RefSeq) uncharacterized protein LOC110722622 (A)	--	uncharacterized protein LOC110685214 [Chenopodium quinoa]	--	SubName: Full=Uncharacterized protein {ECO:0000313|EMBL:KNA20432.1};	CPBP intramembrane metalloprotease
gene-LOC110685218	0.04	0.02	0.02	0.13	0.34	0.12	4	2	2	14	35	13	5.504	2.461	0.015164	0.0302562	up	NW_018743792.1	4897415	4903241	-	LOC110685218	GO:0005634,nucleus; GO:0006355,regulation of transcription, DNA-templated; GO:0006351,transcription, DNA-templated	--	--	uncharacterized protein LOC110685218 [Chenopodium quinoa]	RecName: Full=L10-interacting MYB domain-containing protein {ECO:0000303|PubMed:25707794};	SubName: Full=Uncharacterized protein {ECO:0000313|EMBL:KNA24023.1};	Myb/SANT-like DNA-binding domain
gene-LOC110685219	0.33	0.36	0.45	1.43	1.41	0.93	31	35	44	145	140	98	2.48	1.31	0.00028244	0.000775401	up	NW_018743792.1	4903818	4906434	-	LOC110685219	GO:0043231,intracellular membrane-bounded organelle; GO:0004519,endonuclease activity; GO:0003723,RNA binding; GO:0009451,RNA modification	K23541 Ca2+/H+ antiporter, TMEM165/GDT1 family | (RefSeq) pentatricopeptide repeat-containing protein At4g21065-like (A)	FOG: PPR repeat	pentatricopeptide repeat-containing protein At1g03540-like [Chenopodium quinoa]	RecName: Full=Pentatricopeptide repeat-containing protein At1g03540;	SubName: Full=Uncharacterized protein {ECO:0000313|EMBL:KNA03554.1};	Pentacotripeptide-repeat region of PRORP
gene-LOC110685229	136.39	134.54	112.58	44.87	62.4	41.59	13112	13361	11231	4678	6406	4499	0.294	-1.767	6.68606e-18	5.90451e-17	down	NW_018743792.1	6431024	6434575	+	LOC110685229	--	--	--	seed biotin-containing protein SBP65-like [Chenopodium quinoa]	RecName: Full=Seed biotin-containing protein SBP65; AltName: Full=Seed biotinylated protein of 65 kDa;	SubName: Full=Uncharacterized protein {ECO:0000313|EMBL:KNA21523.1};	Late embryogenesis abundant protein
gene-LOC110685238	0.22	0.18	0.16	1.39	1.5	1.62	54	46	40	364	388	442	6.037	2.594	2.489e-26	3.37739e-25	up	NW_018743792.1	8082325	8089115	+	LOC110685238	--	--	FOG: Transposon-encoded proteins with TYA, reverse transcriptase, integrase domains in various combinations	uncharacterized protein LOC110685238 [Chenopodium quinoa]	--	SubName: Full=uncharacterized protein LOC104608142 {ECO:0000313|RefSeq:XP_010272337.1};	--
gene-LOC110685241	1.61	2.76	1.16	6.62	5.99	6.25	87	154	65	388	346	380	2.594	1.375	2.9663e-07	1.16754e-06	up	NW_018743792.1	8184812	8188453	-	LOC110685241	--	--	--	uncharacterized protein LOC110685241 isoform X1 [Chenopodium quinoa]	--	SubName: Full=Uncharacterized protein {ECO:0000313|EMBL:KNA03977.1}; Flags: Fragment;	--
gene-LOC110685242	3.53	2.75	3.05	9.09	9.18	8.66	593	478	533	1658	1648	1638	2.182	1.126	1.00298e-19	9.81784e-19	up	NW_018743792.1	8236748	8260445	+	LOC110685242	GO:0005789,endoplasmic reticulum membrane; GO:0005634,nucleus; GO:0031209,SCAR complex; GO:0007015,actin filament organization; GO:0045010,actin nucleation; GO:0009825,multidimensional cell growth; GO:0045893,positive regulation of transcription, DNA-templated; GO:0010090,trichome morphogenesis	K05750 NCK-associated protein 1 | (RefSeq) protein NAP1-like (A)	Membrane-associated hematopoietic protein	protein NAP1-like [Chenopodium quinoa]	RecName: Full=Protein NAP1; AltName: Full=ARP2/3 regulatory protein subunit NAPP; AltName: Full=NAP of plants; AltName: Full=Nck-associated protein 1; Short=AtNAP1; Short=AtNAP125; AltName: Full=Protein GNARLED; AltName: Full=p125Nap1;	SubName: Full=Uncharacterized protein {ECO:0000313|EMBL:KNA13029.1};	Membrane-associated apoptosis protein
gene-LOC110685256	0.32	0.71	0.56	1.9	1.41	2.53	21	48	38	135	99	187	2.801	1.486	0.000130877	0.00037698	up	NW_018743792.1	654385	656706	-	LOC110685256	GO:0016021,integral component of membrane	--	--	uncharacterized protein LOC110685256, partial [Chenopodium quinoa]	--	SubName: Full=Uncharacterized protein {ECO:0000313|EMBL:KNA16427.1};	--
gene-LOC110685307	0.03	0	0	0.26	0.17	0.57	2	0	0	22	14	51	30.298	4.921	0.00024808	0.00068668	up	NW_018743812.1	5450	10837	-	LOC110685307	--	--	Endoplasmic reticulum protein EP58, contains filamin rod domain and KDEL motif	O-glucosyltransferase rumi homolog isoform X1 [Chenopodium quinoa]	--	SubName: Full=Uncharacterized protein {ECO:0000313|EMBL:KNA13885.1};	Glycosyl transferase family 90
gene-LOC110685327	1.15	0.51	0.38	0.95	1.65	3.21	90	41	31	81	138	283	2.161	1.112	0.0150131	0.0299831	up	NW_018743812.1	206148	214131	+	LOC110685327	GO:0005759,mitochondrial matrix; GO:0004471,malate dehydrogenase (decarboxylating) (NAD+) activity; GO:0046872,metal ion binding; GO:0051287,NAD binding	K00028 malate dehydrogenase (decarboxylating) [EC:1.1.1.39] | (RefSeq) LOW QUALITY PROTEIN: NAD-dependent malic enzyme 59 kDa isoform, mitochondrial-like (A)	NADP+-dependent malic enzyme	LOW QUALITY PROTEIN: NAD-dependent malic enzyme 59 kDa isoform, mitochondrial-like [Chenopodium quinoa]	RecName: Full=NAD-dependent malic enzyme 59 kDa isoform, mitochondrial; Short=NAD-ME; EC=1.1.1.39; Flags: Precursor;	RecName: Full=Malic enzyme {ECO:0000256|RuleBase:RU003426};	Malic enzyme, N-terminal domain
gene-LOC110685328	14.49	13.58	13.42	6.76	7.41	7.81	828	802	796	419	452	502	0.401	-1.318	8.92718e-24	1.08119e-22	down	NW_018743812.1	220632	226599	-	LOC110685328	GO:0004298,threonine-type endopeptidase activity	K08657 taspase, threonine aspartase, 1 [EC:3.4.25.-] | (RefSeq) putative threonine aspartase isoform X1 (A)	Asparaginase	putative threonine aspartase isoform X1 [Chenopodium quinoa]	RecName: Full=Putative threonine aspartase; Short=Taspase-1; EC=3.4.25.-; Contains: RecName: Full=Putative threonine aspartase subunit alpha; Contains: RecName: Full=Putative threonine aspartase subunit beta; Flags: Precursor;	SubName: Full=Uncharacterized protein {ECO:0000313|EMBL:KNA15030.1};	Asparaginase
gene-LOC110685343	0	0	0	0.47	0.14	0.1	0	0	0	162	46	37	315.18	8.3	5.85196e-10	2.95768e-09	up	NW_018743812.1	342968	356930	-	LOC110685343	GO:0005634,nucleus; GO:0005524,ATP binding; GO:0004386,helicase activity; GO:0009553,embryo sac development; GO:0010183,pollen tube guidance; GO:0009875,pollen-pistil interaction	K14326 regulator of nonsense transcripts 1 [EC:3.6.4.-] | (RefSeq) regulator of nonsense transcripts 1 homolog (A)	tRNA-splicing endonuclease positive effector (SEN1)	uncharacterized protein LOC110685343 [Chenopodium quinoa]	RecName: Full=Probable helicase MAGATAMA 3; EC=3.6.4.-; AltName: Full=SEN1-like protein;	SubName: Full=Uncharacterized protein {ECO:0000313|EMBL:KNA11547.1};	FEZ-like protein
gene-LOC110685346	0.35	0.06	0.23	0	0	0	12	2	8	0	0	0	0.018	-5.833	0.00191188	0.00457223	down	NW_018743812.1	423566	424597	+	LOC110685346	GO:0004190,aspartic-type endopeptidase activity; GO:0004519,endonuclease activity; GO:0003676,nucleic acid binding; GO:0003964,RNA-directed DNA polymerase activity; GO:0008270,zinc ion binding; GO:0015074,DNA integration	--	FOG: Transposon-encoded proteins with TYA, reverse transcriptase, integrase domains in various combinations	uncharacterized protein LOC110685346 [Chenopodium quinoa]	RecName: Full=Retrovirus-related Pol polyprotein from transposon TNT 1-94; Includes: RecName: Full=Protease; EC=3.4.23.-; Includes: RecName: Full=Reverse transcriptase; EC=2.7.7.49; Includes: RecName: Full=Endonuclease;	SubName: Full=Putative zinc finger, CCHC-type {ECO:0000313|EMBL:OTG28738.1};	--
gene-LOC110685356	0.97	0.96	1.04	2	3.78	2.6	71	73	79	159	296	215	2.138	1.096	0.000194703	0.000547048	up	NW_018743812.1	720897	723782	+	LOC110685356	GO:0016021,integral component of membrane; GO:0046872,metal ion binding; GO:0061630,ubiquitin protein ligase activity; GO:0043161,proteasome-mediated ubiquitin-dependent protein catabolic process	K19038 E3 ubiquitin-protein ligase ATL41 [EC:2.3.2.27] | (RefSeq) E3 ubiquitin-protein ligase ATL41-like (A)	FOG: Predicted E3 ubiquitin ligase	RING-H2 finger protein ATL66-like [Chenopodium quinoa]	RecName: Full=RING-H2 finger protein ATL1; EC=2.3.2.27 {ECO:0000305}; AltName: Full=RING-type E3 ubiquitin transferase ATL1 {ECO:0000305};	SubName: Full=Uncharacterized protein {ECO:0000313|EMBL:KNA13697.1};	Zinc finger, C3HC4 type (RING finger)
gene-LOC110685358	5.37	5.65	6.19	2.76	2.27	2.99	255	277	305	142	115	160	0.353	-1.501	1.24241e-12	7.75347e-12	down	NW_018743812.1	727339	730967	+	LOC110685358	GO:0009507,chloroplast; GO:0005739,mitochondrion; GO:0016301,kinase activity; GO:0102193,protein-ribulosamine 3-kinase activity	K15523 protein-ribulosamine 3-kinase [EC:2.7.1.172] | (RefSeq) protein-ribulosamine 3-kinase, chloroplastic-like isoform X1 (A)	Predicted kinase	protein-ribulosamine 3-kinase, chloroplastic-like isoform X1 [Chenopodium quinoa]	RecName: Full=Protein-ribulosamine 3-kinase, chloroplastic; EC=2.7.1.172; AltName: Full=Fructosamine 3-kinase-related protein; Short=AtFN3K-RP; Flags: Precursor;	SubName: Full=Uncharacterized protein {ECO:0000313|EMBL:KNA13696.1};	Phosphotransferase enzyme family
gene-LOC110685359	589.5	659.16	503.65	299.92	318.25	298.99	8507	9826	7542	4694	4904	4855	0.397	-1.334	5.16869e-50	1.78064e-48	down	NW_018743812.1	732412	732816	+	LOC110685359	GO:0005840,ribosome; GO:0003735,structural constituent of ribosome; GO:0006412,translation	K02979 small subunit ribosomal protein S28e | (RefSeq) 40S ribosomal protein S28-like (A)	40S ribosomal protein S28	PREDICTED: 40S ribosomal protein S28 [Beta vulgaris subsp. vulgaris]	RecName: Full=40S ribosomal protein S28;	SubName: Full=Uncharacterized protein {ECO:0000313|EMBL:KNA16137.1};	Ribosomal protein S28e
gene-LOC110685369	7.75	5.98	6.59	2.54	3.03	3.21	757	604	668	269	316	353	0.327	-1.613	5.0787e-23	5.92106e-22	down	NW_018743812.1	829561	837200	+	LOC110685369	GO:0016021,integral component of membrane; GO:0055085,transmembrane transport	--	Predicted transporter/transmembrane protein	SPX domain-containing membrane protein At4g22990-like isoform X1 [Chenopodium quinoa]	RecName: Full=SPX domain-containing membrane protein At4g22990;	SubName: Full=Uncharacterized protein {ECO:0000313|EMBL:KNA17609.1};	Centromere protein B dimerisation domain
gene-LOC110685372	15.49	19.93	14.97	9.8	11.42	9.99	325	432	326	223	256	236	0.47	-1.09	4.32286e-09	2.03775e-08	down	NW_018743812.1	851773	855389	-	LOC110685372	GO:0005737,cytoplasm; GO:0034227,tRNA thio-modification	K12161 ubiquitin related modifier 1 | (RefSeq) ubiquitin-related modifier 1 homolog 2 (A)	Ubiquitin-like protein	ubiquitin-related modifier 1 homolog 2 [Chenopodium quinoa]	RecName: Full=Ubiquitin-related modifier 1 homolog 2 {ECO:0000255|HAMAP-Rule:MF_03048};	RecName: Full=Ubiquitin-related modifier 1 homolog {ECO:0000256|HAMAP-Rule:MF_03048};	ThiS family
[truncated: 9,090 more rows]
