# Supplementary material for: Integrative Transcriptome and Metabolome Profiles Reveal Common and Unique Pathways Involved in Seed Initial Imbibition Under Artificial and Natural Salt Stresses During Germination of Halophyte Quinoa
Source: Front Plant Sci. 2022 Apr 12;13:853326. doi: 10.3389/fpls.2022.853326 (PMC9039654; doi:10.3389/fpls.2022.853326)
Supplement: Supplementary Table 7 — Information of GO and KEGG analysis of DEGs in SC vs. CK andBW vs. CK. [file Table_7.xlsx]

## Sheet: GO of DEGs in SC vs CK
Ontology	ID	Description	GeneRatio	BgRatio	P value	FDR	Gene ID	Count	Up	Down
Cellular component	GO:0009505	plant-type cell wall	116/5551	400/25699	0.000279006	0.0793961	gene-LOC110681626/gene-LOC110681646/gene-LOC110682481/gene-LOC110682940/gene-LOC110682974/gene-LOC110683514/gene-LOC110683949/gene-LOC110684000/gene-LOC110684229/gene-LOC110684307/gene-LOC110684308/gene-LOC110684401/gene-LOC110685088/gene-LOC110685377/gene-LOC110685472/gene-LOC110685788/gene-LOC110686730/gene-LOC110687084/gene-LOC110687369/gene-LOC110688070/gene-LOC110688216/gene-LOC110688545/gen…	116	77	39
Cellular component	GO:0005811	lipid droplet	16/5551	32/25699	0.000363369	0.0793961	gene-LOC110692352/gene-LOC110697419/gene-LOC110699453/gene-LOC110700348/gene-LOC110704431/gene-LOC110705301/gene-LOC110711685/gene-LOC110717700/gene-LOC110721886/gene-LOC110723372/gene-LOC110723441/gene-LOC110727431/gene-LOC110733412/gene-LOC110739683/gene-LOC110739685/gene-LOC110739687	16	1	15
Cellular component	GO:0005874	microtubule	97/5551	336/25699	0.000981752	0.102449	gene-LOC110681820/gene-LOC110682174/gene-LOC110683389/gene-LOC110683578/gene-LOC110684146/gene-LOC110685558/gene-LOC110685888/gene-LOC110686105/gene-LOC110688197/gene-LOC110688206/gene-LOC110688336/gene-LOC110689165/gene-LOC110689318/gene-LOC110689776/gene-LOC110691878/gene-LOC110692631/gene-LOC110694400/gene-LOC110694649/gene-LOC110694864/gene-LOC110694883/gene-LOC110695548/gene-LOC110697080/gen…	97	71	26
Cellular component	GO:0099080	supramolecular complex	100/5551	352/25699	0.0014704	0.102449	gene-LOC110681820/gene-LOC110682174/gene-LOC110683389/gene-LOC110683578/gene-LOC110684146/gene-LOC110685558/gene-LOC110685888/gene-LOC110686105/gene-LOC110688197/gene-LOC110688206/gene-LOC110688336/gene-LOC110689165/gene-LOC110689318/gene-LOC110689776/gene-LOC110691878/gene-LOC110692631/gene-LOC110694400/gene-LOC110694649/gene-LOC110694864/gene-LOC110694883/gene-LOC110695548/gene-LOC110697080/gen…	100	73	27
Cellular component	GO:0099081	supramolecular polymer	99/5551	351/25699	0.00197912	0.102449	gene-LOC110681820/gene-LOC110682174/gene-LOC110683389/gene-LOC110683578/gene-LOC110684146/gene-LOC110685558/gene-LOC110685888/gene-LOC110686105/gene-LOC110688197/gene-LOC110688206/gene-LOC110688336/gene-LOC110689165/gene-LOC110689318/gene-LOC110689776/gene-LOC110691878/gene-LOC110692631/gene-LOC110694400/gene-LOC110694649/gene-LOC110694864/gene-LOC110694883/gene-LOC110695548/gene-LOC110697080/gen…	99	73	26
Cellular component	GO:0099512	supramolecular fiber	99/5551	351/25699	0.00197912	0.102449	gene-LOC110681820/gene-LOC110682174/gene-LOC110683389/gene-LOC110683578/gene-LOC110684146/gene-LOC110685558/gene-LOC110685888/gene-LOC110686105/gene-LOC110688197/gene-LOC110688206/gene-LOC110688336/gene-LOC110689165/gene-LOC110689318/gene-LOC110689776/gene-LOC110691878/gene-LOC110692631/gene-LOC110694400/gene-LOC110694649/gene-LOC110694864/gene-LOC110694883/gene-LOC110695548/gene-LOC110697080/gen…	99	73	26
Cellular component	GO:0099513	polymeric cytoskeletal fiber	99/5551	351/25699	0.00197912	0.102449	gene-LOC110681820/gene-LOC110682174/gene-LOC110683389/gene-LOC110683578/gene-LOC110684146/gene-LOC110685558/gene-LOC110685888/gene-LOC110686105/gene-LOC110688197/gene-LOC110688206/gene-LOC110688336/gene-LOC110689165/gene-LOC110689318/gene-LOC110689776/gene-LOC110691878/gene-LOC110692631/gene-LOC110694400/gene-LOC110694649/gene-LOC110694864/gene-LOC110694883/gene-LOC110695548/gene-LOC110697080/gen…	99	73	26
Cellular component	GO:0030915	Smc5-Smc6 complex	8/5551	13/25699	0.00210994	0.102449	gene-LOC110683496/gene-LOC110688232/gene-LOC110689246/gene-LOC110689291/gene-LOC110695945/gene-LOC110730531/gene-LOC110734521/gene-LOC110737707	8	7	1
Cellular component	GO:0106068	SUMO ligase complex	8/5551	13/25699	0.00210994	0.102449	gene-LOC110683496/gene-LOC110688232/gene-LOC110689246/gene-LOC110689291/gene-LOC110695945/gene-LOC110730531/gene-LOC110734521/gene-LOC110737707	8	7	1
Cellular component	GO:0005871	kinesin complex	29/5551	81/25699	0.00236513	0.103356	gene-LOC110681820/gene-LOC110684146/gene-LOC110685888/gene-LOC110688197/gene-LOC110689776/gene-LOC110692631/gene-LOC110694649/gene-LOC110694864/gene-LOC110695548/gene-LOC110698566/gene-LOC110703357/gene-LOC110704983/gene-LOC110705153/gene-LOC110705182/gene-LOC110707061/gene-LOC110708215/gene-LOC110708499/gene-LOC110709792/gene-LOC110710548/gene-LOC110710980/gene-LOC110711535/gene-LOC110712831/gen…	29	27	2
Cellular component	GO:0000793	condensed chromosome	36/5551	108/25699	0.00318061	0.123388	gene-LOC110683496/gene-LOC110683529/gene-LOC110685558/gene-LOC110688203/gene-LOC110688232/gene-LOC110689246/gene-LOC110689291/gene-LOC110691152/gene-LOC110695945/gene-LOC110698583/gene-LOC110698740/gene-LOC110699329/gene-LOC110703327/gene-LOC110704967/gene-LOC110715930/gene-LOC110716537/gene-LOC110720701/gene-LOC110720922/gene-LOC110721849/gene-LOC110722113/gene-LOC110723470/gene-LOC110723638/gen…	36	33	3
Cellular component	GO:0098797	plasma membrane protein complex	22/5551	58/25699	0.00338823	0.123388	gene-LOC110681980/gene-LOC110682272/gene-LOC110682959/gene-LOC110693619/gene-LOC110694831/gene-LOC110695937/gene-LOC110695939/gene-LOC110698536/gene-LOC110699297/gene-LOC110705013/gene-LOC110711538/gene-LOC110714697/gene-LOC110714995/gene-LOC110717372/gene-LOC110718283/gene-LOC110718731/gene-LOC110729266/gene-LOC110730090/gene-LOC110732632/gene-LOC110733461/gene-LOC110736132/gene-LOC110737914	22	15	7
Cellular component	GO:0005684	U2-type spliceosomal complex	18/5551	45/25699	0.00399107	0.124667	gene-LOC110682114/gene-LOC110686177/gene-LOC110693676/gene-LOC110695280/gene-LOC110697250/gene-LOC110699199/gene-LOC110699200/gene-LOC110699201/gene-LOC110699202/gene-LOC110705192/gene-LOC110711507/gene-LOC110714758/gene-LOC110720512/gene-LOC110722386/gene-LOC110724990/gene-LOC110725107/gene-LOC110729629/gene-LOC110739992	18	7	11
Cellular component	GO:0000974	Prp19 complex	8/5551	14/25699	0.00399392	0.124667	gene-LOC110694284/gene-LOC110697250/gene-LOC110697843/gene-LOC110702978/gene-LOC110708504/gene-LOC110711507/gene-LOC110714758/gene-LOC110722386	8	0	8
Cellular component	GO:0022626	cytosolic ribosome	70/5551	245/25699	0.00594203	0.173111	gene-LOC110682057/gene-LOC110684244/gene-LOC110684308/gene-LOC110684622/gene-LOC110686897/gene-LOC110688287/gene-LOC110688828/gene-LOC110689192/gene-LOC110689409/gene-LOC110689764/gene-LOC110690663/gene-LOC110692637/gene-LOC110695217/gene-LOC110695673/gene-LOC110697493/gene-LOC110698762/gene-LOC110699217/gene-LOC110699369/gene-LOC110699599/gene-LOC110701065/gene-LOC110703545/gene-LOC110704152/gen…	70	2	68
Cellular component	GO:0071004	U2-type prespliceosome	9/5551	18/25699	0.00725734	0.187072	gene-LOC110682114/gene-LOC110686177/gene-LOC110695280/gene-LOC110699199/gene-LOC110699200/gene-LOC110699201/gene-LOC110699202/gene-LOC110729629/gene-LOC110739992	9	6	3
Cellular component	GO:0015630	microtubule cytoskeleton	108/5551	403/25699	0.00727738	0.187072	gene-LOC110681820/gene-LOC110682174/gene-LOC110682422/gene-LOC110683389/gene-LOC110683529/gene-LOC110683578/gene-LOC110684146/gene-LOC110685558/gene-LOC110685888/gene-LOC110686105/gene-LOC110688197/gene-LOC110688203/gene-LOC110688206/gene-LOC110688336/gene-LOC110689165/gene-LOC110689318/gene-LOC110689776/gene-LOC110691152/gene-LOC110691878/gene-LOC110692631/gene-LOC110694400/gene-LOC110694649/gen…	108	80	28
Cellular component	GO:0005663	DNA replication factor C complex	10/5551	22/25699	0.01073	0.23217	gene-LOC110686069/gene-LOC110688357/gene-LOC110689786/gene-LOC110702490/gene-LOC110709754/gene-LOC110712303/gene-LOC110716384/gene-LOC110719489/gene-LOC110721366/gene-LOC110726836	10	6	4
Cellular component	GO:0009533	chloroplast stromal thylakoid	7/5551	13/25699	0.0108386	0.23217	gene-LOC110690325/gene-LOC110697817/gene-LOC110709947/gene-LOC110711407/gene-LOC110713986/gene-LOC110728785/gene-LOC110731522	7	1	6
Cellular component	GO:0044430	cytoskeletal part	120/5551	459/25699	0.0110673	0.23217	gene-LOC110681820/gene-LOC110682174/gene-LOC110682422/gene-LOC110683024/gene-LOC110683389/gene-LOC110683529/gene-LOC110683578/gene-LOC110684146/gene-LOC110685558/gene-LOC110685888/gene-LOC110686105/gene-LOC110688119/gene-LOC110688197/gene-LOC110688203/gene-LOC110688206/gene-LOC110688336/gene-LOC110689165/gene-LOC110689318/gene-LOC110689668/gene-LOC110689776/gene-LOC110691152/gene-LOC110691878/gen…	120	92	28
Cellular component	GO:0000794	condensed nuclear chromosome	23/5551	67/25699	0.0111569	0.23217	gene-LOC110685558/gene-LOC110698583/gene-LOC110698740/gene-LOC110703327/gene-LOC110704967/gene-LOC110715930/gene-LOC110716537/gene-LOC110720701/gene-LOC110720922/gene-LOC110721849/gene-LOC110722113/gene-LOC110723470/gene-LOC110723638/gene-LOC110723888/gene-LOC110726394/gene-LOC110730211/gene-LOC110731726/gene-LOC110732511/gene-LOC110736219/gene-LOC110737855/gene-LOC110738339/gene-LOC110739499/gen…	23	21	2
Cellular component	GO:0005788	endoplasmic reticulum lumen	23/5551	68/25699	0.0134871	0.265711	gene-LOC110688045/gene-LOC110691894/gene-LOC110694451/gene-LOC110694945/gene-LOC110701071/gene-LOC110701315/gene-LOC110701948/gene-LOC110703520/gene-LOC110708671/gene-LOC110711346/gene-LOC110717240/gene-LOC110720567/gene-LOC110721133/gene-LOC110722425/gene-LOC110728394/gene-LOC110731969/gene-LOC110732990/gene-LOC110733071/gene-LOC110736400/gene-LOC110736647/gene-LOC110736764/gene-LOC110736867/gen…	23	18	5
Cellular component	GO:0044445	cytosolic part	81/5551	300/25699	0.0149836	0.265711	gene-LOC110682057/gene-LOC110684244/gene-LOC110684308/gene-LOC110684622/gene-LOC110686897/gene-LOC110688287/gene-LOC110688828/gene-LOC110689192/gene-LOC110689409/gene-LOC110689764/gene-LOC110690663/gene-LOC110691568/gene-LOC110692637/gene-LOC110695217/gene-LOC110695673/gene-LOC110697493/gene-LOC110698762/gene-LOC110699217/gene-LOC110699369/gene-LOC110699599/gene-LOC110701065/gene-LOC110701992/gen…	81	7	74
Cellular component	GO:0005875	microtubule associated complex	41/5551	138/25699	0.015623	0.265711	gene-LOC110681820/gene-LOC110684146/gene-LOC110685888/gene-LOC110688197/gene-LOC110689776/gene-LOC110692631/gene-LOC110694400/gene-LOC110694649/gene-LOC110694864/gene-LOC110695548/gene-LOC110698566/gene-LOC110700366/gene-LOC110700491/gene-LOC110702932/gene-LOC110703357/gene-LOC110704983/gene-LOC110705153/gene-LOC110705182/gene-LOC110707061/gene-LOC110708215/gene-LOC110708499/gene-LOC110709792/gen…	41	32	9
Cellular component	GO:0019005	SCF ubiquitin ligase complex	23/5551	69/25699	0.0161889	0.265711	gene-LOC110681904/gene-LOC110685901/gene-LOC110685925/gene-LOC110686627/gene-LOC110687870/gene-LOC110690415/gene-LOC110695079/gene-LOC110698742/gene-LOC110703106/gene-LOC110706665/gene-LOC110708523/gene-LOC110712253/gene-LOC110714009/gene-LOC110715932/gene-LOC110717518/gene-LOC110719785/gene-LOC110721357/gene-LOC110721860/gene-LOC110725768/gene-LOC110726840/gene-LOC110731541/gene-LOC110733846/gen…	23	7	16
Cellular component	GO:0030126	COPI vesicle coat	9/5551	20/25699	0.0164897	0.265711	gene-LOC110687983/gene-LOC110698474/gene-LOC110698750/gene-LOC110703334/gene-LOC110705072/gene-LOC110705150/gene-LOC110723313/gene-LOC110724729/gene-LOC110726727	9	9	0
Cellular component	GO:0012511	monolayer-surrounded lipid storage body	6/5551	11/25699	0.017025	0.265711	gene-LOC110699453/gene-LOC110700348/gene-LOC110705301/gene-LOC110717700/gene-LOC110727431/gene-LOC110733412	6	0	6
Cellular component	GO:0035619	root hair tip	6/5551	11/25699	0.017025	0.265711	gene-LOC110683024/gene-LOC110688119/gene-LOC110701267/gene-LOC110715459/gene-LOC110715777/gene-LOC110718903	6	6	0
Cellular component	GO:0071010	prespliceosome	11/5551	27/25699	0.0192998	0.290828	gene-LOC110682114/gene-LOC110686177/gene-LOC110695280/gene-LOC110699199/gene-LOC110699200/gene-LOC110699201/gene-LOC110699202/gene-LOC110724990/gene-LOC110725107/gene-LOC110729629/gene-LOC110739992	11	6	5
Cellular component	GO:0016592	mediator complex	26/5551	82/25699	0.0214637	0.312443	gene-LOC110682199/gene-LOC110682348/gene-LOC110684316/gene-LOC110686325/gene-LOC110690114/gene-LOC110693844/gene-LOC110709513/gene-LOC110710684/gene-LOC110710748/gene-LOC110711481/gene-LOC110711482/gene-LOC110711483/gene-LOC110711960/gene-LOC110714922/gene-LOC110718040/gene-LOC110719840/gene-LOC110719852/gene-LOC110722116/gene-LOC110727098/gene-LOC110727915/gene-LOC110729158/gene-LOC110729614/gen…	26	13	13
Cellular component	GO:0044463	cell projection part	12/5551	31/25699	0.0228791	0.312443	gene-LOC110683024/gene-LOC110688119/gene-LOC110694400/gene-LOC110700491/gene-LOC110701267/gene-LOC110702932/gene-LOC110715459/gene-LOC110715777/gene-LOC110718366/gene-LOC110718903/gene-LOC110726548/gene-LOC110727149	12	10	2
Cellular component	GO:0120038	plasma membrane bounded cell projection part	12/5551	31/25699	0.0228791	0.312443	gene-LOC110683024/gene-LOC110688119/gene-LOC110694400/gene-LOC110700491/gene-LOC110701267/gene-LOC110702932/gene-LOC110715459/gene-LOC110715777/gene-LOC110718366/gene-LOC110718903/gene-LOC110726548/gene-LOC110727149	12	10	2
Cellular component	GO:0000148	1,3-beta-D-glucan synthase complex	7/5551	15/25699	0.0270761	0.338813	gene-LOC110693619/gene-LOC110694831/gene-LOC110695937/gene-LOC110695939/gene-LOC110729266/gene-LOC110736132/gene-LOC110737914	7	7	0
Cellular component	GO:0022627	cytosolic small ribosomal subunit	24/5551	76/25699	0.027684	0.338813	gene-LOC110686897/gene-LOC110690663/gene-LOC110692637/gene-LOC110695673/gene-LOC110697493/gene-LOC110699369/gene-LOC110705599/gene-LOC110705764/gene-LOC110710199/gene-LOC110714091/gene-LOC110718306/gene-LOC110721438/gene-LOC110722492/gene-LOC110726365/gene-LOC110729019/gene-LOC110729900/gene-LOC110730677/gene-LOC110730984/gene-LOC110733530/gene-LOC110733633/gene-LOC110735113/gene-LOC110737152/gen…	24	0	24
Cellular component	GO:0008278	cohesin complex	6/5551	12/25699	0.0279114	0.338813	gene-LOC110683529/gene-LOC110688203/gene-LOC110698583/gene-LOC110704967/gene-LOC110730211/gene-LOC110732511	6	6	0
Cellular component	GO:0035618	root hair	6/5551	12/25699	0.0279114	0.338813	gene-LOC110683024/gene-LOC110688119/gene-LOC110701267/gene-LOC110715459/gene-LOC110715777/gene-LOC110718903	6	6	0
Cellular component	GO:0030120	vesicle coat	16/5551	48/25699	0.0405736	0.453469	gene-LOC110684570/gene-LOC110684571/gene-LOC110687983/gene-LOC110692410/gene-LOC110697167/gene-LOC110698474/gene-LOC110698750/gene-LOC110699297/gene-LOC110702184/gene-LOC110703334/gene-LOC110705072/gene-LOC110705150/gene-LOC110723313/gene-LOC110724729/gene-LOC110726727/gene-LOC110733461	16	16	0
Cellular component	GO:0016442	RISC complex	6/5551	13/25699	0.0425452	0.453469	gene-LOC110701066/gene-LOC110720746/gene-LOC110720927/gene-LOC110723880/gene-LOC110736395/gene-LOC110738260	6	6	0
Cellular component	GO:0031332	RNAi effector complex	6/5551	13/25699	0.0425452	0.453469	gene-LOC110701066/gene-LOC110720746/gene-LOC110720927/gene-LOC110723880/gene-LOC110736395/gene-LOC110738260	6	6	0
Cellular component	GO:0031429	box H/ACA snoRNP complex	6/5551	13/25699	0.0425452	0.453469	gene-LOC110698136/gene-LOC110704767/gene-LOC110707530/gene-LOC110726080/gene-LOC110733102/gene-LOC110734344	6	0	6
Cellular component	GO:0072588	box H/ACA RNP complex	6/5551	13/25699	0.0425452	0.453469	gene-LOC110698136/gene-LOC110704767/gene-LOC110707530/gene-LOC110726080/gene-LOC110733102/gene-LOC110734344	6	0	6
Cellular component	GO:0000785	chromatin	70/5551	269/25699	0.0470563	0.486951	gene-LOC110681959/gene-LOC110683165/gene-LOC110683529/gene-LOC110684104/gene-LOC110684600/gene-LOC110685507/gene-LOC110686943/gene-LOC110686944/gene-LOC110688203/gene-LOC110688466/gene-LOC110688470/gene-LOC110688501/gene-LOC110689340/gene-LOC110691561/gene-LOC110694241/gene-LOC110694735/gene-LOC110695122/gene-LOC110695612/gene-LOC110696129/gene-LOC110696845/gene-LOC110698133/gene-LOC110699880/gen…	70	26	44
Cellular component	GO:0005686	U2 snRNP	10/5551	27/25699	0.049054	0.486951	gene-LOC110683483/gene-LOC110684201/gene-LOC110699199/gene-LOC110699200/gene-LOC110699201/gene-LOC110699202/gene-LOC110720512/gene-LOC110724990/gene-LOC110725107/gene-LOC110729629	10	4	6
Cellular component	GO:0005682	U5 snRNP	7/5551	17/25699	0.0547527	0.486951	gene-LOC110682152/gene-LOC110698644/gene-LOC110703231/gene-LOC110703462/gene-LOC110724990/gene-LOC110725107/gene-LOC110729629	7	2	5
Cellular component	GO:0016363	nuclear matrix	7/5551	17/25699	0.0547527	0.486951	gene-LOC110683529/gene-LOC110686639/gene-LOC110686642/gene-LOC110688203/gene-LOC110700391/gene-LOC110703337/gene-LOC110708211	7	5	2
Cellular component	GO:0030663	COPI-coated vesicle membrane	9/5551	24/25699	0.0560884	0.486951	gene-LOC110687983/gene-LOC110698474/gene-LOC110698750/gene-LOC110703334/gene-LOC110705072/gene-LOC110705150/gene-LOC110723313/gene-LOC110724729/gene-LOC110726727	9	9	0
Cellular component	GO:0031354	intrinsic component of plastid outer membrane	9/5551	24/25699	0.0560884	0.486951	gene-LOC110687494/gene-LOC110697203/gene-LOC110698517/gene-LOC110705029/gene-LOC110709311/gene-LOC110722722/gene-LOC110731206/gene-LOC110735460/gene-LOC110738038	9	0	9
Cellular component	GO:0031355	integral component of plastid outer membrane	9/5551	24/25699	0.0560884	0.486951	gene-LOC110687494/gene-LOC110697203/gene-LOC110698517/gene-LOC110705029/gene-LOC110709311/gene-LOC110722722/gene-LOC110731206/gene-LOC110735460/gene-LOC110738038	9	0	9
Cellular component	GO:0031358	intrinsic component of chloroplast outer membrane	9/5551	24/25699	0.0560884	0.486951	gene-LOC110687494/gene-LOC110697203/gene-LOC110698517/gene-LOC110705029/gene-LOC110709311/gene-LOC110722722/gene-LOC110731206/gene-LOC110735460/gene-LOC110738038	9	0	9
Cellular component	GO:0031359	integral component of chloroplast outer membrane	9/5551	24/25699	0.0560884	0.486951	gene-LOC110687494/gene-LOC110697203/gene-LOC110698517/gene-LOC110705029/gene-LOC110709311/gene-LOC110722722/gene-LOC110731206/gene-LOC110735460/gene-LOC110738038	9	0	9
Cellular component	GO:0044421	extracellular region part	45/5551	167/25699	0.0586191	0.486951	gene-LOC110681626/gene-LOC110681646/gene-LOC110681701/gene-LOC110681712/gene-LOC110682250/gene-LOC110682940/gene-LOC110682962/gene-LOC110682974/gene-LOC110684154/gene-LOC110685376/gene-LOC110688507/gene-LOC110690499/gene-LOC110690502/gene-LOC110691266/gene-LOC110692368/gene-LOC110692915/gene-LOC110697657/gene-LOC110698236/gene-LOC110699016/gene-LOC110705143/gene-LOC110706609/gene-LOC110706611/gen…	45	37	8
Cellular component	GO:0022625	cytosolic large ribosomal subunit	35/5551	126/25699	0.0600147	0.486951	gene-LOC110682057/gene-LOC110684244/gene-LOC110684622/gene-LOC110688828/gene-LOC110689192/gene-LOC110689409/gene-LOC110689764/gene-LOC110695217/gene-LOC110698762/gene-LOC110699217/gene-LOC110699599/gene-LOC110701065/gene-LOC110703545/gene-LOC110705894/gene-LOC110706979/gene-LOC110708714/gene-LOC110710837/gene-LOC110712383/gene-LOC110715780/gene-LOC110719573/gene-LOC110719574/gene-LOC110720477/gen…	35	0	35
Cellular component	GO:0042995	cell projection	34/5551	122/25699	0.0605569	0.486951	gene-LOC110683024/gene-LOC110684187/gene-LOC110684278/gene-LOC110684677/gene-LOC110685762/gene-LOC110688119/gene-LOC110689629/gene-LOC110689705/gene-LOC110689863/gene-LOC110691048/gene-LOC110691430/gene-LOC110694400/gene-LOC110697278/gene-LOC110700491/gene-LOC110701267/gene-LOC110702932/gene-LOC110707212/gene-LOC110707811/gene-LOC110708022/gene-LOC110709772/gene-LOC110711545/gene-LOC110712361/gen…	34	24	10
Cellular component	GO:0031350	intrinsic component of plastid membrane	10/5551	28/25699	0.0620162	0.486951	gene-LOC110687494/gene-LOC110690122/gene-LOC110697203/gene-LOC110698517/gene-LOC110705029/gene-LOC110709311/gene-LOC110722722/gene-LOC110731206/gene-LOC110735460/gene-LOC110738038	10	0	10
Cellular component	GO:0031351	integral component of plastid membrane	10/5551	28/25699	0.0620162	0.486951	gene-LOC110687494/gene-LOC110690122/gene-LOC110697203/gene-LOC110698517/gene-LOC110705029/gene-LOC110709311/gene-LOC110722722/gene-LOC110731206/gene-LOC110735460/gene-LOC110738038	10	0	10
Cellular component	GO:0044815	DNA packaging complex	30/5551	106/25699	0.0624011	0.486951	gene-LOC110684104/gene-LOC110686943/gene-LOC110686944/gene-LOC110688466/gene-LOC110688470/gene-LOC110694241/gene-LOC110696845/gene-LOC110699329/gene-LOC110699880/gene-LOC110701030/gene-LOC110707432/gene-LOC110707960/gene-LOC110709854/gene-LOC110709992/gene-LOC110712943/gene-LOC110720650/gene-LOC110720701/gene-LOC110720922/gene-LOC110722730/gene-LOC110722731/gene-LOC110723638/gene-LOC110723888/gen…	30	8	22
Cellular component	GO:0090406	pollen tube	20/5551	67/25699	0.0712406	0.546178	gene-LOC110684187/gene-LOC110684677/gene-LOC110685762/gene-LOC110689705/gene-LOC110689863/gene-LOC110691048/gene-LOC110691430/gene-LOC110707212/gene-LOC110707811/gene-LOC110709772/gene-LOC110711545/gene-LOC110712361/gene-LOC110715459/gene-LOC110718903/gene-LOC110723852/gene-LOC110724615/gene-LOC110727998/gene-LOC110728000/gene-LOC110728022/gene-LOC110731880	20	14	6
Cellular component	GO:0005930	axoneme	6/5551	15/25699	0.0839352	0.580585	gene-LOC110694400/gene-LOC110700491/gene-LOC110702932/gene-LOC110718366/gene-LOC110726548/gene-LOC110727149	6	4	2
Cellular component	GO:0030139	endocytic vesicle	6/5551	15/25699	0.0839352	0.580585	gene-LOC110684154/gene-LOC110688507/gene-LOC110690499/gene-LOC110690502/gene-LOC110711515/gene-LOC110724301	6	5	1
Cellular component	GO:0032838	plasma membrane bounded cell projection cytoplasm	6/5551	15/25699	0.0839352	0.580585	gene-LOC110694400/gene-LOC110700491/gene-LOC110702932/gene-LOC110718366/gene-LOC110726548/gene-LOC110727149	6	4	2
Cellular component	GO:0044441	ciliary part	6/5551	15/25699	0.0839352	0.580585	gene-LOC110694400/gene-LOC110700491/gene-LOC110702932/gene-LOC110718366/gene-LOC110726548/gene-LOC110727149	6	4	2
Cellular component	GO:0097014	ciliary plasm	6/5551	15/25699	0.0839352	0.580585	gene-LOC110694400/gene-LOC110700491/gene-LOC110702932/gene-LOC110718366/gene-LOC110726548/gene-LOC110727149	6	4	2
Cellular component	GO:0008023	transcription elongation factor complex	12/5551	37/25699	0.0845825	0.580585	gene-LOC110693583/gene-LOC110693690/gene-LOC110699668/gene-LOC110701225/gene-LOC110702145/gene-LOC110706873/gene-LOC110711295/gene-LOC110714706/gene-LOC110716292/gene-LOC110730509/gene-LOC110731841/gene-LOC110736551	12	6	6
Cellular component	GO:0120025	plasma membrane bounded cell projection	30/5551	109/25699	0.0850285	0.580585	gene-LOC110683024/gene-LOC110684187/gene-LOC110684677/gene-LOC110685762/gene-LOC110688119/gene-LOC110689705/gene-LOC110689863/gene-LOC110691048/gene-LOC110691430/gene-LOC110694400/gene-LOC110700491/gene-LOC110701267/gene-LOC110702932/gene-LOC110707212/gene-LOC110707811/gene-LOC110709772/gene-LOC110711545/gene-LOC110712361/gene-LOC110715459/gene-LOC110715777/gene-LOC110718366/gene-LOC110718903/gen…	30	22	8
Cellular component	GO:0030137	COPI-coated vesicle	9/5551	26/25699	0.0890836	0.598916	gene-LOC110687983/gene-LOC110698474/gene-LOC110698750/gene-LOC110703334/gene-LOC110705072/gene-LOC110705150/gene-LOC110723313/gene-LOC110724729/gene-LOC110726727	9	9	0
Cellular component	GO:0005657	replication fork	18/5551	61/25699	0.0921074	0.609863	gene-LOC110686069/gene-LOC110688357/gene-LOC110689786/gene-LOC110691243/gene-LOC110694563/gene-LOC110696300/gene-LOC110702490/gene-LOC110709754/gene-LOC110712303/gene-LOC110715305/gene-LOC110716384/gene-LOC110719489/gene-LOC110721230/gene-LOC110721366/gene-LOC110721445/gene-LOC110722397/gene-LOC110726836/gene-LOC110738079	18	6	12
Cellular component	GO:0042575	DNA polymerase complex	7/5551	19/25699	0.095368	0.622027	gene-LOC110688357/gene-LOC110708636/gene-LOC110710969/gene-LOC110712303/gene-LOC110720800/gene-LOC110726836/gene-LOC110736901	7	6	1
Cellular component	GO:0009898	cytoplasmic side of plasma membrane	12/5551	38/25699	0.100335	0.644798	gene-LOC110682174/gene-LOC110682959/gene-LOC110688206/gene-LOC110698536/gene-LOC110705013/gene-LOC110708094/gene-LOC110717372/gene-LOC110718180/gene-LOC110730090/gene-LOC110732632/gene-LOC110734479/gene-LOC110738680	12	9	3
Cellular component	GO:0005834	heterotrimeric G-protein complex	6/5551	16/25699	0.110685	0.666701	gene-LOC110682959/gene-LOC110698536/gene-LOC110705013/gene-LOC110717372/gene-LOC110730090/gene-LOC110732632	6	4	2
Cellular component	GO:1905360	GTPase complex	6/5551	16/25699	0.110685	0.666701	gene-LOC110682959/gene-LOC110698536/gene-LOC110705013/gene-LOC110717372/gene-LOC110730090/gene-LOC110732632	6	4	2
Cellular component	GO:0005615	extracellular space	36/5551	137/25699	0.110966	0.666701	gene-LOC110681646/gene-LOC110681701/gene-LOC110681712/gene-LOC110682250/gene-LOC110682962/gene-LOC110684154/gene-LOC110688507/gene-LOC110690499/gene-LOC110690502/gene-LOC110691266/gene-LOC110692368/gene-LOC110692915/gene-LOC110697657/gene-LOC110698236/gene-LOC110705143/gene-LOC110706609/gene-LOC110706611/gene-LOC110706613/gene-LOC110708210/gene-LOC110709657/gene-LOC110709658/gene-LOC110709659/gen…	36	28	8
Cellular component	GO:0005732	small nucleolar ribonucleoprotein complex	10/5551	31/25699	0.113105	0.666701	gene-LOC110693844/gene-LOC110698136/gene-LOC110704767/gene-LOC110707530/gene-LOC110717237/gene-LOC110723323/gene-LOC110726080/gene-LOC110729614/gene-LOC110733102/gene-LOC110734344	10	0	10
Cellular component	GO:0015934	large ribosomal subunit	38/5551	146/25699	0.1159	0.666701	gene-LOC110682057/gene-LOC110684244/gene-LOC110684622/gene-LOC110688828/gene-LOC110689192/gene-LOC110689409/gene-LOC110689764/gene-LOC110695217/gene-LOC110698762/gene-LOC110699217/gene-LOC110699599/gene-LOC110701065/gene-LOC110701921/gene-LOC110703545/gene-LOC110705894/gene-LOC110706979/gene-LOC110708714/gene-LOC110710837/gene-LOC110712383/gene-LOC110715780/gene-LOC110719573/gene-LOC110719574/gen…	38	0	38
Cellular component	GO:0044391	ribosomal subunit	65/5551	262/25699	0.1174	0.666701	gene-LOC110681873/gene-LOC110682057/gene-LOC110684244/gene-LOC110684622/gene-LOC110686897/gene-LOC110688828/gene-LOC110689192/gene-LOC110689409/gene-LOC110689764/gene-LOC110690663/gene-LOC110692637/gene-LOC110695217/gene-LOC110695673/gene-LOC110697493/gene-LOC110698762/gene-LOC110699217/gene-LOC110699369/gene-LOC110699599/gene-LOC110701065/gene-LOC110701921/gene-LOC110703545/gene-LOC110705599/gen…	65	0	65
Cellular component	GO:0005655	nucleolar ribonuclease P complex	7/5551	20/25699	0.120525	0.666701	gene-LOC110684051/gene-LOC110688412/gene-LOC110701297/gene-LOC110715312/gene-LOC110717237/gene-LOC110727427/gene-LOC110733295	7	6	1
Cellular component	GO:0030677	ribonuclease P complex	7/5551	20/25699	0.120525	0.666701	gene-LOC110684051/gene-LOC110688412/gene-LOC110701297/gene-LOC110715312/gene-LOC110717237/gene-LOC110727427/gene-LOC110733295	7	6	1
Cellular component	GO:0030681	multimeric ribonuclease P complex	7/5551	20/25699	0.120525	0.666701	gene-LOC110684051/gene-LOC110688412/gene-LOC110701297/gene-LOC110715312/gene-LOC110717237/gene-LOC110727427/gene-LOC110733295	7	6	1
Cellular component	GO:0031011	Ino80 complex	7/5551	20/25699	0.120525	0.666701	gene-LOC110684600/gene-LOC110688501/gene-LOC110689340/gene-LOC110691561/gene-LOC110732524/gene-LOC110734285/gene-LOC110737826	7	2	5
Cellular component	GO:0033202	DNA helicase complex	7/5551	20/25699	0.120525	0.666701	gene-LOC110684600/gene-LOC110688501/gene-LOC110689340/gene-LOC110691561/gene-LOC110732524/gene-LOC110734285/gene-LOC110737826	7	2	5
Cellular component	GO:0000419	RNA polymerase V complex	13/5551	44/25699	0.13694	0.738798	gene-LOC110686919/gene-LOC110687723/gene-LOC110702006/gene-LOC110702908/gene-LOC110705131/gene-LOC110706187/gene-LOC110707046/gene-LOC110710998/gene-LOC110714108/gene-LOC110718395/gene-LOC110731734/gene-LOC110735133/gene-LOC110738386	13	4	9
Cellular component	GO:0005881	cytoplasmic microtubule	13/5551	44/25699	0.13694	0.738798	gene-LOC110682174/gene-LOC110683578/gene-LOC110688206/gene-LOC110689318/gene-LOC110709759/gene-LOC110713904/gene-LOC110718180/gene-LOC110718366/gene-LOC110723785/gene-LOC110724602/gene-LOC110727149/gene-LOC110733220/gene-LOC110734479	13	9	4
Cellular component	GO:0005662	DNA replication factor A complex	6/5551	17/25699	0.141194	0.752462	gene-LOC110691243/gene-LOC110694563/gene-LOC110696300/gene-LOC110721230/gene-LOC110722397/gene-LOC110738079	6	0	6
Cellular component	GO:0071013	catalytic step 2 spliceosome	18/5551	65/25699	0.148441	0.781552	gene-LOC110683483/gene-LOC110694284/gene-LOC110697843/gene-LOC110698644/gene-LOC110699199/gene-LOC110699200/gene-LOC110699201/gene-LOC110699202/gene-LOC110702978/gene-LOC110703231/gene-LOC110708504/gene-LOC110720512/gene-LOC110722386/gene-LOC110723323/gene-LOC110724990/gene-LOC110725107/gene-LOC110729629/gene-LOC110734298	18	6	12
Cellular component	GO:1902555	endoribonuclease complex	8/5551	25/25699	0.153261	0.787943	gene-LOC110684051/gene-LOC110688412/gene-LOC110701297/gene-LOC110715312/gene-LOC110717237/gene-LOC110727427/gene-LOC110733295/gene-LOC110737832	8	6	2
Cellular component	GO:1905348	endonuclease complex	8/5551	25/25699	0.153261	0.787943	gene-LOC110684051/gene-LOC110688412/gene-LOC110701297/gene-LOC110715312/gene-LOC110717237/gene-LOC110727427/gene-LOC110733295/gene-LOC110737832	8	6	2
Cellular component	GO:0005719	nuclear euchromatin	5/5551	14/25699	0.166523	0.846172	gene-LOC110698133/gene-LOC110701225/gene-LOC110726816/gene-LOC110730765/gene-LOC110736551	5	2	3
Cellular component	GO:0030659	cytoplasmic vesicle membrane	37/5551	147/25699	0.169429	0.850146	gene-LOC110683633/gene-LOC110684570/gene-LOC110684571/gene-LOC110687921/gene-LOC110687983/gene-LOC110690711/gene-LOC110690848/gene-LOC110691145/gene-LOC110692410/gene-LOC110697167/gene-LOC110698474/gene-LOC110698750/gene-LOC110699297/gene-LOC110701267/gene-LOC110702184/gene-LOC110703334/gene-LOC110705072/gene-LOC110705150/gene-LOC110707623/gene-LOC110708050/gene-LOC110711706/gene-LOC110714419/gen…	37	30	7
Cellular component	GO:0009522	photosystem I	15/5551	54/25699	0.172709	0.850146	gene-LOC110683597/gene-LOC110684166/gene-LOC110684951/gene-LOC110688521/gene-LOC110690396/gene-LOC110701888/gene-LOC110703375/gene-LOC110710764/gene-LOC110710776/gene-LOC110712188/gene-LOC110719847/gene-LOC110728613/gene-LOC110731582/gene-LOC110733933/gene-LOC110739988	15	1	14
Cellular component	GO:0031234	extrinsic component of cytoplasmic side of plasma membrane	6/5551	18/25699	0.175083	0.850146	gene-LOC110682959/gene-LOC110698536/gene-LOC110705013/gene-LOC110717372/gene-LOC110730090/gene-LOC110732632	6	4	2
Cellular component	GO:0030863	cortical cytoskeleton	14/5551	50/25699	0.175087	0.850146	gene-LOC110682174/gene-LOC110683578/gene-LOC110688206/gene-LOC110689318/gene-LOC110698471/gene-LOC110705078/gene-LOC110709759/gene-LOC110710957/gene-LOC110713904/gene-LOC110718180/gene-LOC110723785/gene-LOC110724602/gene-LOC110733220/gene-LOC110734479	14	12	2
Cellular component	GO:0009531	secondary cell wall	7/5551	22/25699	0.179638	0.850556	gene-LOC110685472/gene-LOC110689996/gene-LOC110691103/gene-LOC110694864/gene-LOC110714024/gene-LOC110727613/gene-LOC110731635	7	7	0
Cellular component	GO:0010287	plastoglobule	27/5551	105/25699	0.180864	0.850556	gene-LOC110690560/gene-LOC110691799/gene-LOC110691946/gene-LOC110693181/gene-LOC110696451/gene-LOC110701996/gene-LOC110705177/gene-LOC110706567/gene-LOC110709736/gene-LOC110711370/gene-LOC110712188/gene-LOC110718872/gene-LOC110719382/gene-LOC110720811/gene-LOC110720853/gene-LOC110726892/gene-LOC110726895/gene-LOC110726934/gene-LOC110726958/gene-LOC110728598/gene-LOC110729248/gene-LOC110730125/gen…	27	3	24
Cellular component	GO:0031012	extracellular matrix	9/5551	30/25699	0.182393	0.850556	gene-LOC110681626/gene-LOC110682940/gene-LOC110682974/gene-LOC110685376/gene-LOC110699016/gene-LOC110715772/gene-LOC110715790/gene-LOC110715955/gene-LOC110719773	9	9	0
Cellular component	GO:0030117	membrane coat	22/5551	84/25699	0.184904	0.850556	gene-LOC110684570/gene-LOC110684571/gene-LOC110687921/gene-LOC110687983/gene-LOC110690848/gene-LOC110692410/gene-LOC110694832/gene-LOC110697167/gene-LOC110698474/gene-LOC110698750/gene-LOC110699297/gene-LOC110702184/gene-LOC110702923/gene-LOC110703334/gene-LOC110705072/gene-LOC110705150/gene-LOC110707623/gene-LOC110719551/gene-LOC110723313/gene-LOC110724729/gene-LOC110726727/gene-LOC110733461	22	20	2
Cellular component	GO:0048475	coated membrane	22/5551	84/25699	0.184904	0.850556	gene-LOC110684570/gene-LOC110684571/gene-LOC110687921/gene-LOC110687983/gene-LOC110690848/gene-LOC110692410/gene-LOC110694832/gene-LOC110697167/gene-LOC110698474/gene-LOC110698750/gene-LOC110699297/gene-LOC110702184/gene-LOC110702923/gene-LOC110703334/gene-LOC110705072/gene-LOC110705150/gene-LOC110707623/gene-LOC110719551/gene-LOC110723313/gene-LOC110724729/gene-LOC110726727/gene-LOC110733461	22	20	2
Cellular component	GO:0030662	coated vesicle membrane	24/5551	93/25699	0.192769	0.877502	gene-LOC110683633/gene-LOC110684570/gene-LOC110684571/gene-LOC110687921/gene-LOC110687983/gene-LOC110690711/gene-LOC110692410/gene-LOC110697167/gene-LOC110698474/gene-LOC110698750/gene-LOC110699297/gene-LOC110702184/gene-LOC110703334/gene-LOC110705072/gene-LOC110705150/gene-LOC110707623/gene-LOC110719551/gene-LOC110723313/gene-LOC110724729/gene-LOC110726413/gene-LOC110726727/gene-LOC110730267/gen…	24	21	3
Cellular component	GO:0000778	condensed nuclear chromosome kinetochore	4/5551	11/25699	0.198232	0.893064	gene-LOC110685558/gene-LOC110698740/gene-LOC110703327/gene-LOC110739499	4	4	0
Cellular component	GO:0012506	vesicle membrane	37/5551	150/25699	0.20549	0.907738	gene-LOC110683633/gene-LOC110684570/gene-LOC110684571/gene-LOC110687921/gene-LOC110687983/gene-LOC110690711/gene-LOC110690848/gene-LOC110691145/gene-LOC110692410/gene-LOC110697167/gene-LOC110698474/gene-LOC110698750/gene-LOC110699297/gene-LOC110701267/gene-LOC110702184/gene-LOC110703334/gene-LOC110705072/gene-LOC110705150/gene-LOC110707623/gene-LOC110708050/gene-LOC110711706/gene-LOC110714419/gen…	37	30	7
Cellular component	GO:0000780	condensed nuclear chromosome, centromeric region	5/5551	15/25699	0.207818	0.907738	gene-LOC110685558/gene-LOC110698740/gene-LOC110703327/gene-LOC110739499/gene-LOC110740235	5	4	1
Cellular component	GO:0000788	nuclear nucleosome	5/5551	15/25699	0.207818	0.907738	gene-LOC110707432/gene-LOC110722730/gene-LOC110722731/gene-LOC110730691/gene-LOC110732262	5	0	5
Cellular component	GO:0000228	nuclear chromosome	66/5551	278/25699	0.210744	0.907738	gene-LOC110682135/gene-LOC110684600/gene-LOC110685482/gene-LOC110685558/gene-LOC110688501/gene-LOC110689340/gene-LOC110691243/gene-LOC110691561/gene-LOC110694563/gene-LOC110694735/gene-LOC110695304/gene-LOC110696300/gene-LOC110698133/gene-LOC110698583/gene-LOC110698740/gene-LOC110701225/gene-LOC110702671/gene-LOC110703327/gene-LOC110704967/gene-LOC110705131/gene-LOC110707432/gene-LOC110708014/gen…	66	38	28
Cellular component	GO:0009574	preprophase band	6/5551	19/25699	0.211875	0.907738	gene-LOC110694883/gene-LOC110711607/gene-LOC110713904/gene-LOC110728722/gene-LOC110732683/gene-LOC110733220	6	5	1
Cellular component	GO:0099568	cytoplasmic region	33/5551	134/25699	0.2245	0.945835	gene-LOC110682174/gene-LOC110683578/gene-LOC110684154/gene-LOC110688206/gene-LOC110688507/gene-LOC110689318/gene-LOC110690499/gene-LOC110690502/gene-LOC110694400/gene-LOC110698061/gene-LOC110698471/gene-LOC110700491/gene-LOC110702932/gene-LOC110703192/gene-LOC110704657/gene-LOC110705078/gene-LOC110709759/gene-LOC110710957/gene-LOC110711515/gene-LOC110713744/gene-LOC110713904/gene-LOC110718180/gen…	33	26	7
Cellular component	GO:0046658	anchored component of plasma membrane	53/5551	222/25699	0.226111	0.945835	gene-LOC110682176/gene-LOC110682323/gene-LOC110686125/gene-LOC110689005/gene-LOC110690920/gene-LOC110691091/gene-LOC110691145/gene-LOC110691869/gene-LOC110692692/gene-LOC110698054/gene-LOC110698470/gene-LOC110699174/gene-LOC110700688/gene-LOC110701617/gene-LOC110701923/gene-LOC110704611/gene-LOC110704939/gene-LOC110705076/gene-LOC110705221/gene-LOC110705790/gene-LOC110705966/gene-LOC110705967/gen…	53	40	13
Cellular component	GO:0010494	cytoplasmic stress granule	12/5551	44/25699	0.22726	0.945835	gene-LOC110688029/gene-LOC110696019/gene-LOC110696503/gene-LOC110708210/gene-LOC110712192/gene-LOC110718763/gene-LOC110719465/gene-LOC110726712/gene-LOC110727475/gene-LOC110730260/gene-LOC110731579/gene-LOC110732450	12	6	6
Cellular component	GO:0055028	cortical microtubule	11/5551	40/25699	0.231819	0.947186	gene-LOC110682174/gene-LOC110683578/gene-LOC110688206/gene-LOC110689318/gene-LOC110709759/gene-LOC110713904/gene-LOC110718180/gene-LOC110723785/gene-LOC110724602/gene-LOC110733220/gene-LOC110734479	11	9	2
Cellular component	GO:0043230	extracellular organelle	7/5551	24/25699	0.248366	0.947186	gene-LOC110684154/gene-LOC110688507/gene-LOC110690499/gene-LOC110690502/gene-LOC110711515/gene-LOC110724301/gene-LOC110726336	7	6	1
Cellular component	GO:0070062	extracellular exosome	7/5551	24/25699	0.248366	0.947186	gene-LOC110684154/gene-LOC110688507/gene-LOC110690499/gene-LOC110690502/gene-LOC110711515/gene-LOC110724301/gene-LOC110726336	7	6	1
Cellular component	GO:0097346	INO80-type complex	7/5551	24/25699	0.248366	0.947186	gene-LOC110684600/gene-LOC110688501/gene-LOC110689340/gene-LOC110691561/gene-LOC110732524/gene-LOC110734285/gene-LOC110737826	7	2	5
Cellular component	GO:1903561	extracellular vesicle	7/5551	24/25699	0.248366	0.947186	gene-LOC110684154/gene-LOC110688507/gene-LOC110690499/gene-LOC110690502/gene-LOC110711515/gene-LOC110724301/gene-LOC110726336	7	6	1
Cellular component	GO:0016602	CCAAT-binding factor complex	4/5551	12/25699	0.249503	0.947186	gene-LOC110696037/gene-LOC110702630/gene-LOC110736224/gene-LOC110739715	4	1	3
Cellular component	GO:0098807	chloroplast thylakoid membrane protein complex	4/5551	12/25699	0.249503	0.947186	gene-LOC110705044/gene-LOC110720951/gene-LOC110723845/gene-LOC110731582	4	4	0
Cellular component	GO:0031595	nuclear proteasome complex	6/5551	20/25699	0.251025	0.947186	gene-LOC110707871/gene-LOC110712148/gene-LOC110729117/gene-LOC110731855/gene-LOC110732178/gene-LOC110737030	6	3	3
Cellular component	GO:0000243	commitment complex	5/5551	16/25699	0.251969	0.947186	gene-LOC110682114/gene-LOC110686177/gene-LOC110695280/gene-LOC110724990/gene-LOC110725107	5	1	4
Cellular component	GO:0000791	euchromatin	5/5551	16/25699	0.251969	0.947186	gene-LOC110698133/gene-LOC110701225/gene-LOC110726816/gene-LOC110730765/gene-LOC110736551	5	2	3
Cellular component	GO:0016604	nuclear body	50/5551	211/25699	0.2521	0.947186	gene-LOC110681654/gene-LOC110682114/gene-LOC110683404/gene-LOC110684201/gene-LOC110686177/gene-LOC110688322/gene-LOC110688822/gene-LOC110689805/gene-LOC110690275/gene-LOC110691902/gene-LOC110693499/gene-LOC110693844/gene-LOC110694150/gene-LOC110695133/gene-LOC110695191/gene-LOC110695280/gene-LOC110695337/gene-LOC110706572/gene-LOC110706876/gene-LOC110708572/gene-LOC110710087/gene-LOC110713930/gen…	50	10	40
Cellular component	GO:0044448	cell cortex part	25/5551	101/25699	0.253594	0.947186	gene-LOC110682174/gene-LOC110683578/gene-LOC110684154/gene-LOC110688206/gene-LOC110688507/gene-LOC110689318/gene-LOC110690499/gene-LOC110690502/gene-LOC110698061/gene-LOC110698471/gene-LOC110703192/gene-LOC110705078/gene-LOC110709759/gene-LOC110710957/gene-LOC110711515/gene-LOC110713744/gene-LOC110713904/gene-LOC110718180/gene-LOC110723785/gene-LOC110724301/gene-LOC110724602/gene-LOC110726336/gen…	25	21	4
Cellular component	GO:0005839	proteasome core complex	10/5551	37/25699	0.265502	0.974993	gene-LOC110686388/gene-LOC110688990/gene-LOC110704866/gene-LOC110707073/gene-LOC110710706/gene-LOC110711027/gene-LOC110711253/gene-LOC110712370/gene-LOC110733561/gene-LOC110735183	10	10	0
Cellular component	GO:0009654	photosystem II oxygen evolving complex	10/5551	37/25699	0.265502	0.974993	gene-LOC110685547/gene-LOC110702523/gene-LOC110708656/gene-LOC110710602/gene-LOC110711173/gene-LOC110711751/gene-LOC110712240/gene-LOC110712534/gene-LOC110728024/gene-LOC110736530	10	4	6
Cellular component	GO:0000786	nucleosome	24/5551	98/25699	0.278003	0.999784	gene-LOC110684104/gene-LOC110686943/gene-LOC110686944/gene-LOC110688466/gene-LOC110688470/gene-LOC110694241/gene-LOC110696845/gene-LOC110699880/gene-LOC110701030/gene-LOC110707432/gene-LOC110707960/gene-LOC110709854/gene-LOC110709992/gene-LOC110712943/gene-LOC110720650/gene-LOC110722730/gene-LOC110722731/gene-LOC110724702/gene-LOC110725863/gene-LOC110730691/gene-LOC110732262/gene-LOC110735726/gen…	24	2	22
Cellular component	GO:0009523	photosystem II	23/5551	94/25699	0.285167	0.999784	gene-LOC110684166/gene-LOC110685547/gene-LOC110688521/gene-LOC110690396/gene-LOC110696043/gene-LOC110701888/gene-LOC110702523/gene-LOC110708656/gene-LOC110710068/gene-LOC110710602/gene-LOC110710764/gene-LOC110710776/gene-LOC110711173/gene-LOC110711751/gene-LOC110712188/gene-LOC110712240/gene-LOC110712534/gene-LOC110716860/gene-LOC110728024/gene-LOC110728613/gene-LOC110731582/gene-LOC110733933/gen…	23	5	18
Cellular component	GO:0098562	cytoplasmic side of membrane	14/5551	55/25699	0.290075	0.999784	gene-LOC110682174/gene-LOC110682959/gene-LOC110688206/gene-LOC110693899/gene-LOC110694018/gene-LOC110698536/gene-LOC110705013/gene-LOC110708094/gene-LOC110717372/gene-LOC110718180/gene-LOC110730090/gene-LOC110732632/gene-LOC110734479/gene-LOC110738680	14	9	5
Cellular component	GO:0005802	trans-Golgi network	84/5551	367/25699	0.291713	0.999784	gene-LOC110682452/gene-LOC110683633/gene-LOC110684346/gene-LOC110685909/gene-LOC110685990/gene-LOC110686143/gene-LOC110686518/gene-LOC110687772/gene-LOC110687805/gene-LOC110688700/gene-LOC110689222/gene-LOC110689742/gene-LOC110690416/gene-LOC110690598/gene-LOC110690711/gene-LOC110691048/gene-LOC110691597/gene-LOC110692692/gene-LOC110692829/gene-LOC110693017/gene-LOC110697521/gene-LOC110698300/gen…	84	72	12
Cellular component	GO:0000176	nuclear exosome (RNase complex)	6/5551	21/25699	0.291953	0.999784	gene-LOC110700920/gene-LOC110705584/gene-LOC110714286/gene-LOC110725190/gene-LOC110738990/gene-LOC110739869	6	0	6
Cellular component	GO:0009510	plasmodesmatal desmotubule	5/5551	17/25699	0.298125	0.999784	gene-LOC110689674/gene-LOC110702450/gene-LOC110719445/gene-LOC110728050/gene-LOC110731613	5	4	1
Cellular component	GO:0009511	plasmodesmatal endoplasmic reticulum	5/5551	17/25699	0.298125	0.999784	gene-LOC110689674/gene-LOC110702450/gene-LOC110719445/gene-LOC110728050/gene-LOC110731613	5	4	1
Cellular component	GO:0044454	nuclear chromosome part	58/5551	251/25699	0.302689	0.999784	gene-LOC110682135/gene-LOC110684600/gene-LOC110685558/gene-LOC110688501/gene-LOC110689340/gene-LOC110691243/gene-LOC110691561/gene-LOC110694563/gene-LOC110694735/gene-LOC110695304/gene-LOC110696300/gene-LOC110698133/gene-LOC110698583/gene-LOC110698740/gene-LOC110701225/gene-LOC110702671/gene-LOC110703327/gene-LOC110704967/gene-LOC110705131/gene-LOC110707432/gene-LOC110708014/gene-LOC110712134/gen…	58	32	26
Cellular component	GO:0030286	dynein complex	4/5551	13/25699	0.303102	0.999784	gene-LOC110694400/gene-LOC110700491/gene-LOC110702932/gene-LOC110726548	4	4	0
Cellular component	GO:0000418	RNA polymerase IV complex	8/5551	30/25699	0.313655	0.999784	gene-LOC110702006/gene-LOC110702908/gene-LOC110706187/gene-LOC110707046/gene-LOC110710998/gene-LOC110714108/gene-LOC110731734/gene-LOC110735133	8	2	6
Cellular component	GO:0009707	chloroplast outer membrane	30/5551	127/25699	0.321681	0.999784	gene-LOC110682272/gene-LOC110684380/gene-LOC110686182/gene-LOC110687494/gene-LOC110688087/gene-LOC110692482/gene-LOC110697203/gene-LOC110698517/gene-LOC110700970/gene-LOC110704324/gene-LOC110704628/gene-LOC110704630/gene-LOC110705029/gene-LOC110706306/gene-LOC110707994/gene-LOC110709311/gene-LOC110715383/gene-LOC110715589/gene-LOC110718731/gene-LOC110721578/gene-LOC110722722/gene-LOC110725590/gen…	30	8	22
Cellular component	GO:0005689	U12-type spliceosomal complex	7/5551	26/25699	0.323508	0.999784	gene-LOC110683483/gene-LOC110701222/gene-LOC110720512/gene-LOC110724990/gene-LOC110725107/gene-LOC110729629/gene-LOC110736548	7	0	7
Cellular component	GO:0098687	chromosomal region	34/5551	145/25699	0.324117	0.999784	gene-LOC110682135/gene-LOC110682666/gene-LOC110683529/gene-LOC110684113/gene-LOC110685558/gene-LOC110686171/gene-LOC110688203/gene-LOC110691152/gene-LOC110693830/gene-LOC110694471/gene-LOC110695304/gene-LOC110698740/gene-LOC110701396/gene-LOC110702671/gene-LOC110703327/gene-LOC110705131/gene-LOC110706858/gene-LOC110710274/gene-LOC110710969/gene-LOC110711607/gene-LOC110712134/gene-LOC110712943/gen…	34	25	9
Cellular component	GO:0000145	exocyst	10/5551	39/25699	0.326789	0.999784	gene-LOC110684154/gene-LOC110688507/gene-LOC110690499/gene-LOC110690502/gene-LOC110698061/gene-LOC110711515/gene-LOC110713744/gene-LOC110724301/gene-LOC110726336/gene-LOC110740297	10	9	1
Cellular component	GO:0009504	cell plate	10/5551	39/25699	0.326789	0.999784	gene-LOC110694477/gene-LOC110695654/gene-LOC110712637/gene-LOC110714211/gene-LOC110719567/gene-LOC110730267/gene-LOC110732444/gene-LOC110733829/gene-LOC110737660/gene-LOC110740235	10	8	2
Cellular component	GO:0000177	cytoplasmic exosome (RNase complex)	6/5551	22/25699	0.334071	0.999784	gene-LOC110700920/gene-LOC110705584/gene-LOC110713344/gene-LOC110714286/gene-LOC110725190/gene-LOC110738990	6	0	6
Cellular component	GO:0000347	THO complex	6/5551	22/25699	0.334071	0.999784	gene-LOC110685482/gene-LOC110711300/gene-LOC110711441/gene-LOC110717045/gene-LOC110724432/gene-LOC110736812	6	2	4
Cellular component	GO:0005887	integral component of plasma membrane	64/5551	281/25699	0.337306	0.999784	gene-LOC110682428/gene-LOC110682797/gene-LOC110683079/gene-LOC110683181/gene-LOC110684891/gene-LOC110685735/gene-LOC110685855/gene-LOC110686237/gene-LOC110686631/gene-LOC110687978/gene-LOC110689019/gene-LOC110689437/gene-LOC110689438/gene-LOC110690325/gene-LOC110691220/gene-LOC110692428/gene-LOC110694454/gene-LOC110695511/gene-LOC110696008/gene-LOC110696612/gene-LOC110698751/gene-LOC110699249/gen…	64	35	29
Cellular component	GO:0008180	COP9 signalosome	5/5551	18/25699	0.345448	0.999784	gene-LOC110698682/gene-LOC110703271/gene-LOC110710151/gene-LOC110713945/gene-LOC110731736	5	0	5
Cellular component	GO:0030981	cortical microtubule cytoskeleton	11/5551	44/25699	0.346517	0.999784	gene-LOC110682174/gene-LOC110683578/gene-LOC110688206/gene-LOC110689318/gene-LOC110709759/gene-LOC110713904/gene-LOC110718180/gene-LOC110723785/gene-LOC110724602/gene-LOC110733220/gene-LOC110734479	11	9	2
Cellular component	GO:0009527	plastid outer membrane	30/5551	129/25699	0.356316	0.999784	gene-LOC110682272/gene-LOC110684380/gene-LOC110686182/gene-LOC110687494/gene-LOC110688087/gene-LOC110692482/gene-LOC110697203/gene-LOC110698517/gene-LOC110700970/gene-LOC110704324/gene-LOC110704628/gene-LOC110704630/gene-LOC110705029/gene-LOC110706306/gene-LOC110707994/gene-LOC110709311/gene-LOC110715383/gene-LOC110715589/gene-LOC110718731/gene-LOC110721578/gene-LOC110722722/gene-LOC110725590/gen…	30	8	22
Cellular component	GO:0010369	chromocenter	4/5551	14/25699	0.357733	0.999784	gene-LOC110684113/gene-LOC110685558/gene-LOC110686171/gene-LOC110722501	4	3	1
Cellular component	GO:0017119	Golgi transport complex	4/5551	14/25699	0.357733	0.999784	gene-LOC110699327/gene-LOC110701032/gene-LOC110733485/gene-LOC110736361	4	4	0
Cellular component	GO:0042555	MCM complex	4/5551	14/25699	0.357733	0.999784	gene-LOC110690555/gene-LOC110711300/gene-LOC110711441/gene-LOC110733560	4	4	0
Cellular component	GO:0015935	small ribosomal subunit	27/5551	116/25699	0.364943	0.999784	gene-LOC110681873/gene-LOC110686897/gene-LOC110690663/gene-LOC110692637/gene-LOC110695673/gene-LOC110697493/gene-LOC110699369/gene-LOC110705599/gene-LOC110705764/gene-LOC110710199/gene-LOC110712661/gene-LOC110714091/gene-LOC110718306/gene-LOC110721438/gene-LOC110722492/gene-LOC110726365/gene-LOC110727361/gene-LOC110729019/gene-LOC110729900/gene-LOC110730677/gene-LOC110730984/gene-LOC110733530/gen…	27	0	27
Cellular component	GO:0000812	Swr1 complex	3/5551	10/25699	0.37088	0.999784	gene-LOC110684600/gene-LOC110732524/gene-LOC110737826	3	0	3
Cellular component	GO:0030660	Golgi-associated vesicle membrane	20/5551	85/25699	0.373229	0.999784	gene-LOC110683633/gene-LOC110684570/gene-LOC110684571/gene-LOC110687983/gene-LOC110692410/gene-LOC110697167/gene-LOC110698474/gene-LOC110698750/gene-LOC110699297/gene-LOC110702184/gene-LOC110703334/gene-LOC110705072/gene-LOC110705150/gene-LOC110723313/gene-LOC110724729/gene-LOC110726413/gene-LOC110726727/gene-LOC110730267/gene-LOC110732444/gene-LOC110733461	20	18	2
Cellular component	GO:0031305	integral component of mitochondrial inner membrane	6/5551	23/25699	0.376806	0.999784	gene-LOC110687424/gene-LOC110697203/gene-LOC110709311/gene-LOC110718092/gene-LOC110731278/gene-LOC110738038	6	0	6
Cellular component	GO:0031597	cytosolic proteasome complex	6/5551	23/25699	0.376806	0.999784	gene-LOC110691568/gene-LOC110707871/gene-LOC110712148/gene-LOC110729117/gene-LOC110731855/gene-LOC110732178	6	2	4
Cellular component	GO:0090568	nuclear transcriptional repressor complex	6/5551	23/25699	0.376806	0.999784	gene-LOC110695612/gene-LOC110701241/gene-LOC110702425/gene-LOC110705135/gene-LOC110728086/gene-LOC110736566	6	0	6
Cellular component	GO:0009509	chromoplast	5/5551	19/25699	0.393153	0.999784	gene-LOC110687422/gene-LOC110688003/gene-LOC110708255/gene-LOC110711141/gene-LOC110726682	5	0	5
Cellular component	GO:0019773	proteasome core complex, alpha-subunit complex	5/5551	19/25699	0.393153	0.999784	gene-LOC110686388/gene-LOC110688990/gene-LOC110704866/gene-LOC110711253/gene-LOC110733561	5	5	0
Cellular component	GO:0043189	H4/H2A histone acetyltransferase complex	5/5551	19/25699	0.393153	0.999784	gene-LOC110684600/gene-LOC110687728/gene-LOC110722017/gene-LOC110732524/gene-LOC110737826	5	1	4
Cellular component	GO:1902562	H4 histone acetyltransferase complex	5/5551	19/25699	0.393153	0.999784	gene-LOC110684600/gene-LOC110687728/gene-LOC110722017/gene-LOC110732524/gene-LOC110737826	5	1	4
Cellular component	GO:0009706	chloroplast inner membrane	36/5551	159/25699	0.404962	0.999784	gene-LOC110682272/gene-LOC110682523/gene-LOC110682525/gene-LOC110687796/gene-LOC110690122/gene-LOC110691500/gene-LOC110691572/gene-LOC110691778/gene-LOC110695511/gene-LOC110695887/gene-LOC110696029/gene-LOC110699610/gene-LOC110700352/gene-LOC110702413/gene-LOC110703413/gene-LOC110704159/gene-LOC110704450/gene-LOC110705044/gene-LOC110705623/gene-LOC110707283/gene-LOC110707355/gene-LOC110709775/gen…	36	18	18
Cellular component	GO:0016607	nuclear speck	36/5551	159/25699	0.404962	0.999784	gene-LOC110681654/gene-LOC110682114/gene-LOC110683404/gene-LOC110686177/gene-LOC110688322/gene-LOC110688822/gene-LOC110689805/gene-LOC110693499/gene-LOC110694150/gene-LOC110695191/gene-LOC110695280/gene-LOC110695337/gene-LOC110706572/gene-LOC110706876/gene-LOC110708572/gene-LOC110713930/gene-LOC110715301/gene-LOC110717402/gene-LOC110718619/gene-LOC110718647/gene-LOC110724292/gene-LOC110724990/gen…	36	6	30
Cellular component	GO:0012507	ER to Golgi transport vesicle membrane	9/5551	37/25699	0.405479	0.999784	gene-LOC110683633/gene-LOC110684570/gene-LOC110684571/gene-LOC110692410/gene-LOC110697167/gene-LOC110702184/gene-LOC110726413/gene-LOC110730267/gene-LOC110732444	9	7	2
Cellular component	GO:0019897	extrinsic component of plasma membrane	9/5551	37/25699	0.405479	0.999784	gene-LOC110682959/gene-LOC110698536/gene-LOC110705013/gene-LOC110707025/gene-LOC110711701/gene-LOC110717372/gene-LOC110730090/gene-LOC110732476/gene-LOC110732632	9	6	3
Cellular component	GO:0098552	side of membrane	17/5551	73/25699	0.407495	0.999784	gene-LOC110681663/gene-LOC110682174/gene-LOC110682959/gene-LOC110688206/gene-LOC110689702/gene-LOC110693899/gene-LOC110694018/gene-LOC110698536/gene-LOC110705013/gene-LOC110708094/gene-LOC110717372/gene-LOC110718180/gene-LOC110728023/gene-LOC110730090/gene-LOC110732632/gene-LOC110734479/gene-LOC110738680	17	12	5
Cellular component	GO:0016459	myosin complex	6/5551	24/25699	0.419619	0.999784	gene-LOC110683024/gene-LOC110688119/gene-LOC110689668/gene-LOC110692133/gene-LOC110693196/gene-LOC110715777	6	6	0
Cellular component	GO:0031304	intrinsic component of mitochondrial inner membrane	6/5551	24/25699	0.419619	0.999784	gene-LOC110687424/gene-LOC110697203/gene-LOC110709311/gene-LOC110718092/gene-LOC110731278/gene-LOC110738038	6	0	6
Cellular component	GO:0005938	cell cortex	27/5551	119/25699	0.421555	0.999784	gene-LOC110682174/gene-LOC110683578/gene-LOC110684154/gene-LOC110688206/gene-LOC110688507/gene-LOC110689318/gene-LOC110690499/gene-LOC110690502/gene-LOC110698061/gene-LOC110698471/gene-LOC110703192/gene-LOC110704657/gene-LOC110705078/gene-LOC110709759/gene-LOC110710957/gene-LOC110711515/gene-LOC110713744/gene-LOC110713904/gene-LOC110718180/gene-LOC110720883/gene-LOC110723785/gene-LOC110724301/gen…	27	22	5
Cellular component	GO:0009521	photosystem	28/5551	124/25699	0.429927	0.999784	gene-LOC110683597/gene-LOC110684166/gene-LOC110684951/gene-LOC110685547/gene-LOC110688521/gene-LOC110690396/gene-LOC110696043/gene-LOC110701888/gene-LOC110702523/gene-LOC110703375/gene-LOC110708656/gene-LOC110710068/gene-LOC110710602/gene-LOC110710764/gene-LOC110710776/gene-LOC110711173/gene-LOC110711751/gene-LOC110712188/gene-LOC110712240/gene-LOC110712534/gene-LOC110716860/gene-LOC110719847/gen…	28	5	23
Cellular component	GO:0019898	extrinsic component of membrane	26/5551	115/25699	0.432247	0.999784	gene-LOC110682959/gene-LOC110685547/gene-LOC110692845/gene-LOC110698536/gene-LOC110699060/gene-LOC110702198/gene-LOC110702523/gene-LOC110705013/gene-LOC110707025/gene-LOC110708656/gene-LOC110710602/gene-LOC110711173/gene-LOC110711701/gene-LOC110711751/gene-LOC110712240/gene-LOC110712534/gene-LOC110717372/gene-LOC110722379/gene-LOC110723452/gene-LOC110730090/gene-LOC110730977/gene-LOC110732476/gen…	26	14	12
Cellular component	GO:0000118	histone deacetylase complex	3/5551	11/25699	0.435624	0.999784	gene-LOC110714080/gene-LOC110731556/gene-LOC110737403	3	2	1
Cellular component	GO:0000923	equatorial microtubule organizing center	3/5551	11/25699	0.435624	0.999784	gene-LOC110688206/gene-LOC110711607/gene-LOC110734479	3	3	0
Cellular component	GO:0030015	CCR4-NOT core complex	3/5551	11/25699	0.435624	0.999784	gene-LOC110682229/gene-LOC110683586/gene-LOC110688149	3	3	0
Cellular component	GO:0032155	cell division site part	3/5551	11/25699	0.435624	0.999784	gene-LOC110688206/gene-LOC110711607/gene-LOC110734479	3	3	0
Cellular component	GO:0005665	RNA polymerase II, core complex	9/5551	38/25699	0.439539	0.999784	gene-LOC110687765/gene-LOC110688352/gene-LOC110702908/gene-LOC110706187/gene-LOC110707046/gene-LOC110710998/gene-LOC110714108/gene-LOC110731734/gene-LOC110735133	9	2	7
Cellular component	GO:1904949	ATPase complex	9/5551	38/25699	0.439539	0.999784	gene-LOC110682272/gene-LOC110684600/gene-LOC110688501/gene-LOC110689340/gene-LOC110691561/gene-LOC110718731/gene-LOC110732524/gene-LOC110734285/gene-LOC110737826	9	4	5
Cellular component	GO:0042788	polysomal ribosome	20/5551	88/25699	0.439735	0.999784	gene-LOC110688828/gene-LOC110689409/gene-LOC110689764/gene-LOC110692637/gene-LOC110705894/gene-LOC110708714/gene-LOC110711696/gene-LOC110715780/gene-LOC110719573/gene-LOC110719574/gene-LOC110720477/gene-LOC110721564/gene-LOC110721876/gene-LOC110721877/gene-LOC110726365/gene-LOC110728581/gene-LOC110729019/gene-LOC110730677/gene-LOC110730984/gene-LOC110735113	20	0	20
Cellular component	GO:0030127	COPII vesicle coat	5/5551	20/25699	0.440529	0.999784	gene-LOC110684570/gene-LOC110684571/gene-LOC110692410/gene-LOC110697167/gene-LOC110702184	5	5	0
Cellular component	GO:0005681	spliceosomal complex	60/5551	272/25699	0.450534	0.999784	gene-LOC110682114/gene-LOC110682142/gene-LOC110682152/gene-LOC110683404/gene-LOC110683483/gene-LOC110684201/gene-LOC110686177/gene-LOC110688322/gene-LOC110689032/gene-LOC110689805/gene-LOC110693676/gene-LOC110694284/gene-LOC110695191/gene-LOC110695280/gene-LOC110697250/gene-LOC110697843/gene-LOC110698644/gene-LOC110699199/gene-LOC110699200/gene-LOC110699201/gene-LOC110699202/gene-LOC110701222/gen…	60	17	43
Cellular component	GO:0000781	chromosome, telomeric region	12/5551	52/25699	0.451411	0.999784	gene-LOC110682135/gene-LOC110693830/gene-LOC110695304/gene-LOC110701396/gene-LOC110702671/gene-LOC110710969/gene-LOC110712134/gene-LOC110712943/gene-LOC110714066/gene-LOC110717853/gene-LOC110721419/gene-LOC110736812	12	10	2
Cellular component	GO:0009528	plastid inner membrane	36/5551	162/25699	0.454221	0.999784	gene-LOC110682272/gene-LOC110682523/gene-LOC110682525/gene-LOC110687796/gene-LOC110690122/gene-LOC110691500/gene-LOC110691572/gene-LOC110691778/gene-LOC110695511/gene-LOC110695887/gene-LOC110696029/gene-LOC110699610/gene-LOC110700352/gene-LOC110702413/gene-LOC110703413/gene-LOC110704159/gene-LOC110704450/gene-LOC110705044/gene-LOC110705623/gene-LOC110707283/gene-LOC110707355/gene-LOC110709775/gen…	36	18	18
Cellular component	GO:0000178	exosome (RNase complex)	8/5551	34/25699	0.458293	0.999784	gene-LOC110700920/gene-LOC110701406/gene-LOC110705584/gene-LOC110713344/gene-LOC110714286/gene-LOC110725190/gene-LOC110738990/gene-LOC110739869	8	0	8
Cellular component	GO:1905354	exoribonuclease complex	8/5551	34/25699	0.458293	0.999784	gene-LOC110700920/gene-LOC110701406/gene-LOC110705584/gene-LOC110713344/gene-LOC110714286/gene-LOC110725190/gene-LOC110738990/gene-LOC110739869	8	0	8
Cellular component	GO:0005666	RNA polymerase III complex	6/5551	25/25699	0.462019	0.999784	gene-LOC110687765/gene-LOC110714108/gene-LOC110718395/gene-LOC110731734/gene-LOC110735133/gene-LOC110738386	6	2	4
Cellular component	GO:0044426	cell wall part	6/5551	25/25699	0.462019	0.999784	gene-LOC110685472/gene-LOC110689996/gene-LOC110690731/gene-LOC110691103/gene-LOC110727613/gene-LOC110739389	6	6	0
Cellular component	GO:0044462	external encapsulating structure part	6/5551	25/25699	0.462019	0.999784	gene-LOC110685472/gene-LOC110689996/gene-LOC110690731/gene-LOC110691103/gene-LOC110727613/gene-LOC110739389	6	6	0
Cellular component	GO:0005844	polysome	23/5551	103/25699	0.466942	0.999784	gene-LOC110688828/gene-LOC110689409/gene-LOC110689764/gene-LOC110692637/gene-LOC110698537/gene-LOC110705010/gene-LOC110705894/gene-LOC110708714/gene-LOC110711696/gene-LOC110715780/gene-LOC110719573/gene-LOC110719574/gene-LOC110720477/gene-LOC110721564/gene-LOC110721876/gene-LOC110721877/gene-LOC110726365/gene-LOC110728581/gene-LOC110729019/gene-LOC110730677/gene-LOC110730984/gene-LOC110735113/gen…	23	2	21
Cellular component	GO:0043596	nuclear replication fork	7/5551	30/25699	0.479399	0.999784	gene-LOC110691243/gene-LOC110694563/gene-LOC110696300/gene-LOC110715305/gene-LOC110721230/gene-LOC110722397/gene-LOC110738079	7	0	7
Cellular component	GO:0044452	nucleolar part	20/5551	90/25699	0.484185	0.999784	gene-LOC110684051/gene-LOC110687765/gene-LOC110688412/gene-LOC110693844/gene-LOC110698136/gene-LOC110701297/gene-LOC110704767/gene-LOC110707530/gene-LOC110708014/gene-LOC110714108/gene-LOC110715312/gene-LOC110717237/gene-LOC110726080/gene-LOC110727427/gene-LOC110729614/gene-LOC110731734/gene-LOC110733102/gene-LOC110733295/gene-LOC110734344/gene-LOC110735133	20	7	13
Cellular component	GO:0009501	amyloplast	10/5551	44/25699	0.486582	0.999784	gene-LOC110683757/gene-LOC110689146/gene-LOC110702210/gene-LOC110705018/gene-LOC110727853/gene-LOC110728530/gene-LOC110731330/gene-LOC110732328/gene-LOC110735084/gene-LOC110738898	10	2	8
Cellular component	GO:0034399	nuclear periphery	10/5551	44/25699	0.486582	0.999784	gene-LOC110683529/gene-LOC110686171/gene-LOC110686639/gene-LOC110686642/gene-LOC110688203/gene-LOC110695883/gene-LOC110700391/gene-LOC110703337/gene-LOC110708211/gene-LOC110722501	10	8	2
Cellular component	GO:0005677	chromatin silencing complex	5/5551	21/25699	0.486959	0.999784	gene-LOC110695612/gene-LOC110701241/gene-LOC110702425/gene-LOC110705135/gene-LOC110736566	5	0	5
Cellular component	GO:0033116	endoplasmic reticulum-Golgi intermediate compartment membrane	5/5551	21/25699	0.486959	0.999784	gene-LOC110684570/gene-LOC110684571/gene-LOC110692410/gene-LOC110697167/gene-LOC110702184	5	5	0
Cellular component	GO:0005761	mitochondrial ribosome	3/5551	12/25699	0.497664	0.999784	gene-LOC110712661/gene-LOC110720401/gene-LOC110728208	3	0	3
Cellular component	GO:0009331	glycerol-3-phosphate dehydrogenase complex	3/5551	12/25699	0.497664	0.999784	gene-LOC110691559/gene-LOC110704400/gene-LOC110716616	3	3	0
Cellular component	GO:0015030	Cajal body	6/5551	26/25699	0.503573	0.999784	gene-LOC110684201/gene-LOC110693844/gene-LOC110720818/gene-LOC110729614/gene-LOC110733102/gene-LOC110734344	6	0	6
Cellular component	GO:0030894	replisome	6/5551	26/25699	0.503573	0.999784	gene-LOC110691243/gene-LOC110694563/gene-LOC110696300/gene-LOC110721230/gene-LOC110722397/gene-LOC110738079	6	0	6
Cellular component	GO:0043601	nuclear replisome	6/5551	26/25699	0.503573	0.999784	gene-LOC110691243/gene-LOC110694563/gene-LOC110696300/gene-LOC110721230/gene-LOC110722397/gene-LOC110738079	6	0	6
Cellular component	GO:0005819	spindle	26/5551	119/25699	0.509772	0.999784	gene-LOC110682422/gene-LOC110683529/gene-LOC110684146/gene-LOC110685558/gene-LOC110688203/gene-LOC110688206/gene-LOC110691152/gene-LOC110694883/gene-LOC110697168/gene-LOC110700366/gene-LOC110701731/gene-LOC110710922/gene-LOC110711607/gene-LOC110717105/gene-LOC110720883/gene-LOC110728401/gene-LOC110728722/gene-LOC110730990/gene-LOC110731726/gene-LOC110732683/gene-LOC110734479/gene-LOC110735087/gen…	26	22	4
Cellular component	GO:0000307	cyclin-dependent protein kinase holoenzyme complex	4/5551	17/25699	0.517228	0.999784	gene-LOC110723263/gene-LOC110725950/gene-LOC110731979/gene-LOC110736983	4	1	3
Cellular component	GO:0000813	ESCRT I complex	4/5551	17/25699	0.517228	0.999784	gene-LOC110701244/gene-LOC110704335/gene-LOC110734700/gene-LOC110735187	4	1	3
Cellular component	GO:0035267	NuA4 histone acetyltransferase complex	4/5551	17/25699	0.517228	0.999784	gene-LOC110684600/gene-LOC110687728/gene-LOC110732524/gene-LOC110737826	4	1	3
Cellular component	GO:0048226	Casparian strip	4/5551	17/25699	0.517228	0.999784	gene-LOC110685472/gene-LOC110689996/gene-LOC110691103/gene-LOC110727613	4	4	0
Cellular component	GO:0046930	pore complex	7/5551	31/25699	0.5173	0.999784	gene-LOC110692243/gene-LOC110697203/gene-LOC110709311/gene-LOC110721100/gene-LOC110722722/gene-LOC110738038/gene-LOC110739976	7	0	7
Cellular component	GO:0000123	histone acetyltransferase complex	10/5551	45/25699	0.517958	0.999784	gene-LOC110682412/gene-LOC110684600/gene-LOC110687728/gene-LOC110701055/gene-LOC110701737/gene-LOC110722017/gene-LOC110732524/gene-LOC110733126/gene-LOC110736387/gene-LOC110737826	10	3	7
Cellular component	GO:1990204	oxidoreductase complex	33/5551	152/25699	0.518782	0.999784	gene-LOC110681710/gene-LOC110682514/gene-LOC110685547/gene-LOC110685821/gene-LOC110686838/gene-LOC110689700/gene-LOC110691559/gene-LOC110692487/gene-LOC110702523/gene-LOC110702886/gene-LOC110703539/gene-LOC110704400/gene-LOC110708656/gene-LOC110708957/gene-LOC110710602/gene-LOC110711173/gene-LOC110711751/gene-LOC110712240/gene-LOC110712534/gene-LOC110714339/gene-LOC110716616/gene-LOC110717784/gen…	33	9	24
Cellular component	GO:0005747	mitochondrial respiratory chain complex I	13/5551	59/25699	0.518784	0.999784	gene-LOC110682514/gene-LOC110685821/gene-LOC110686838/gene-LOC110689700/gene-LOC110692487/gene-LOC110702886/gene-LOC110714339/gene-LOC110718369/gene-LOC110721411/gene-LOC110724226/gene-LOC110724681/gene-LOC110732765/gene-LOC110736349	13	1	12
Cellular component	GO:0030964	NADH dehydrogenase complex	13/5551	59/25699	0.518784	0.999784	gene-LOC110682514/gene-LOC110685821/gene-LOC110686838/gene-LOC110689700/gene-LOC110692487/gene-LOC110702886/gene-LOC110714339/gene-LOC110718369/gene-LOC110721411/gene-LOC110724226/gene-LOC110724681/gene-LOC110732765/gene-LOC110736349	13	1	12
Cellular component	GO:0045271	respiratory chain complex I	13/5551	59/25699	0.518784	0.999784	gene-LOC110682514/gene-LOC110685821/gene-LOC110686838/gene-LOC110689700/gene-LOC110692487/gene-LOC110702886/gene-LOC110714339/gene-LOC110718369/gene-LOC110721411/gene-LOC110724226/gene-LOC110724681/gene-LOC110732765/gene-LOC110736349	13	1	12
Cellular component	GO:0071011	precatalytic spliceosome	11/5551	50/25699	0.528058	0.999784	gene-LOC110683483/gene-LOC110686177/gene-LOC110694284/gene-LOC110697843/gene-LOC110702978/gene-LOC110708504/gene-LOC110720512/gene-LOC110724990/gene-LOC110725107/gene-LOC110729629/gene-LOC110734298	11	1	10
Cellular component	GO:0005685	U1 snRNP	6/5551	27/25699	0.543908	0.999784	gene-LOC110686177/gene-LOC110723323/gene-LOC110724990/gene-LOC110725107/gene-LOC110729629/gene-LOC110739992	6	2	4
Cellular component	GO:0000932	P-body	26/5551	121/25699	0.547846	0.999784	gene-LOC110682229/gene-LOC110683586/gene-LOC110683600/gene-LOC110688029/gene-LOC110688149/gene-LOC110688352/gene-LOC110693056/gene-LOC110696503/gene-LOC110704252/gene-LOC110704474/gene-LOC110706576/gene-LOC110708210/gene-LOC110712192/gene-LOC110718763/gene-LOC110719465/gene-LOC110720447/gene-LOC110726712/gene-LOC110727475/gene-LOC110728971/gene-LOC110730260/gene-LOC110732450/gene-LOC110734298/gen…	26	13	13
Cellular component	GO:0000776	kinetochore	7/5551	32/25699	0.554146	0.999784	gene-LOC110685558/gene-LOC110691152/gene-LOC110698740/gene-LOC110703327/gene-LOC110710274/gene-LOC110711607/gene-LOC110739499	7	6	1
Cellular component	GO:0000930	gamma-tubulin complex	3/5551	13/25699	0.556033	0.999784	gene-LOC110688206/gene-LOC110711607/gene-LOC110734479	3	3	0
Cellular component	GO:0005687	U4 snRNP	3/5551	13/25699	0.556033	0.999784	gene-LOC110724990/gene-LOC110725107/gene-LOC110729629	3	0	3
Cellular component	GO:0030014	CCR4-NOT complex	3/5551	13/25699	0.556033	0.999784	gene-LOC110682229/gene-LOC110683586/gene-LOC110688149	3	3	0
Cellular component	GO:0032153	cell division site	3/5551	13/25699	0.556033	0.999784	gene-LOC110688206/gene-LOC110711607/gene-LOC110734479	3	3	0
Cellular component	GO:0035102	PRC1 complex	3/5551	13/25699	0.556033	0.999784	gene-LOC110701183/gene-LOC110706938/gene-LOC110736506	3	2	1
Cellular component	GO:0046861	glyoxysomal membrane	3/5551	13/25699	0.556033	0.999784	gene-LOC110694729/gene-LOC110699233/gene-LOC110733403	3	0	3
Cellular component	GO:0010319	stromule	8/5551	37/25699	0.563163	0.999784	gene-LOC110705588/gene-LOC110706418/gene-LOC110711409/gene-LOC110713544/gene-LOC110722597/gene-LOC110726448/gene-LOC110729741/gene-LOC110736532	8	1	7
Cellular component	GO:0035770	ribonucleoprotein granule	29/5551	136/25699	0.565075	0.999784	gene-LOC110682229/gene-LOC110683586/gene-LOC110683600/gene-LOC110688029/gene-LOC110688149/gene-LOC110688352/gene-LOC110693056/gene-LOC110696019/gene-LOC110696503/gene-LOC110704252/gene-LOC110704474/gene-LOC110706576/gene-LOC110708210/gene-LOC110712192/gene-LOC110718763/gene-LOC110719465/gene-LOC110720447/gene-LOC110726712/gene-LOC110727475/gene-LOC110728971/gene-LOC110729629/gene-LOC110730260/gen…	29	14	15
Cellular component	GO:0036464	cytoplasmic ribonucleoprotein granule	29/5551	136/25699	0.565075	0.999784	gene-LOC110682229/gene-LOC110683586/gene-LOC110683600/gene-LOC110688029/gene-LOC110688149/gene-LOC110688352/gene-LOC110693056/gene-LOC110696019/gene-LOC110696503/gene-LOC110704252/gene-LOC110704474/gene-LOC110706576/gene-LOC110708210/gene-LOC110712192/gene-LOC110718763/gene-LOC110719465/gene-LOC110720447/gene-LOC110726712/gene-LOC110727475/gene-LOC110728971/gene-LOC110729629/gene-LOC110730260/gen…	29	14	15
Cellular component	GO:0000922	spindle pole	4/5551	18/25699	0.566308	0.999784	gene-LOC110688206/gene-LOC110710922/gene-LOC110734479/gene-LOC110740235	4	3	1
Cellular component	GO:0005736	RNA polymerase I complex	4/5551	18/25699	0.566308	0.999784	gene-LOC110687765/gene-LOC110714108/gene-LOC110731734/gene-LOC110735133	4	0	4
Cellular component	GO:0005793	endoplasmic reticulum-Golgi intermediate compartment	5/5551	23/25699	0.575016	0.999784	gene-LOC110684570/gene-LOC110684571/gene-LOC110692410/gene-LOC110697167/gene-LOC110702184	5	5	0
Cellular component	GO:0005801	cis-Golgi network	5/5551	23/25699	0.575016	0.999784	gene-LOC110684965/gene-LOC110703430/gene-LOC110713941/gene-LOC110731628/gene-LOC110739957	5	2	3
Cellular component	GO:0032993	protein-DNA complex	31/5551	146/25699	0.575596	0.999784	gene-LOC110684104/gene-LOC110686943/gene-LOC110686944/gene-LOC110688466/gene-LOC110688470/gene-LOC110691243/gene-LOC110694241/gene-LOC110694563/gene-LOC110696300/gene-LOC110696845/gene-LOC110699880/gene-LOC110701030/gene-LOC110707432/gene-LOC110707960/gene-LOC110709854/gene-LOC110709992/gene-LOC110712943/gene-LOC110715305/gene-LOC110720650/gene-LOC110721230/gene-LOC110722397/gene-LOC110722730/gen…	31	2	29
Cellular component	GO:0009543	chloroplast thylakoid lumen	18/5551	85/25699	0.58042	0.999784	gene-LOC110684857/gene-LOC110685533/gene-LOC110685547/gene-LOC110688948/gene-LOC110695931/gene-LOC110700316/gene-LOC110702523/gene-LOC110703968/gene-LOC110710602/gene-LOC110711751/gene-LOC110712240/gene-LOC110712534/gene-LOC110721523/gene-LOC110721827/gene-LOC110722512/gene-LOC110728799/gene-LOC110734754/gene-LOC110736530	18	3	15
Cellular component	GO:0031978	plastid thylakoid lumen	18/5551	85/25699	0.58042	0.999784	gene-LOC110684857/gene-LOC110685533/gene-LOC110685547/gene-LOC110688948/gene-LOC110695931/gene-LOC110700316/gene-LOC110702523/gene-LOC110703968/gene-LOC110710602/gene-LOC110711751/gene-LOC110712240/gene-LOC110712534/gene-LOC110721523/gene-LOC110721827/gene-LOC110722512/gene-LOC110728799/gene-LOC110734754/gene-LOC110736530	18	3	15
Cellular component	GO:0098590	plasma membrane region	7/5551	33/25699	0.5897	0.999784	gene-LOC110688310/gene-LOC110711545/gene-LOC110714419/gene-LOC110715459/gene-LOC110718903/gene-LOC110720163/gene-LOC110738744	7	5	2
Cellular component	GO:0000325	plant-type vacuole	58/5551	275/25699	0.605347	0.999784	gene-LOC110681640/gene-LOC110682659/gene-LOC110683572/gene-LOC110683633/gene-LOC110684126/gene-LOC110684942/gene-LOC110688793/gene-LOC110689699/gene-LOC110690325/gene-LOC110691266/gene-LOC110692428/gene-LOC110692829/gene-LOC110693157/gene-LOC110693674/gene-LOC110694020/gene-LOC110697657/gene-LOC110698686/gene-LOC110698687/gene-LOC110701343/gene-LOC110703276/gene-LOC110704180/gene-LOC110705061/gen…	58	32	26
Cellular component	GO:0031968	organelle outer membrane	41/5551	195/25699	0.605571	0.999784	gene-LOC110681928/gene-LOC110682272/gene-LOC110682531/gene-LOC110683514/gene-LOC110684380/gene-LOC110686182/gene-LOC110687494/gene-LOC110688087/gene-LOC110688216/gene-LOC110692243/gene-LOC110692482/gene-LOC110697203/gene-LOC110698517/gene-LOC110700018/gene-LOC110700720/gene-LOC110700970/gene-LOC110704324/gene-LOC110704628/gene-LOC110704630/gene-LOC110705029/gene-LOC110706306/gene-LOC110707994/gen…	41	14	27
Cellular component	GO:0031977	thylakoid lumen	23/5551	110/25699	0.607262	0.999784	gene-LOC110682878/gene-LOC110684857/gene-LOC110685533/gene-LOC110685547/gene-LOC110688948/gene-LOC110695931/gene-LOC110700316/gene-LOC110702523/gene-LOC110703968/gene-LOC110705472/gene-LOC110705588/gene-LOC110710602/gene-LOC110711407/gene-LOC110711409/gene-LOC110711751/gene-LOC110712240/gene-LOC110712534/gene-LOC110721523/gene-LOC110721827/gene-LOC110722512/gene-LOC110728799/gene-LOC110734754/gen…	23	4	19
Cellular component	GO:0000313	organellar ribosome	3/5551	14/25699	0.610114	0.999784	gene-LOC110712661/gene-LOC110720401/gene-LOC110728208	3	0	3
Cellular component	GO:0009368	endopeptidase Clp complex	3/5551	14/25699	0.610114	0.999784	gene-LOC110684732/gene-LOC110719382/gene-LOC110725944	3	0	3
Cellular component	GO:0009840	chloroplastic endopeptidase Clp complex	3/5551	14/25699	0.610114	0.999784	gene-LOC110684732/gene-LOC110719382/gene-LOC110725944	3	0	3
Cellular component	GO:0033588	Elongator holoenzyme complex	3/5551	14/25699	0.610114	0.999784	gene-LOC110694219/gene-LOC110720392/gene-LOC110726816	3	0	3
Cellular component	GO:0000790	nuclear chromatin	24/5551	115/25699	0.612011	0.999784	gene-LOC110684600/gene-LOC110688501/gene-LOC110689340/gene-LOC110691561/gene-LOC110694735/gene-LOC110698133/gene-LOC110701225/gene-LOC110705131/gene-LOC110707432/gene-LOC110708014/gene-LOC110715783/gene-LOC110716997/gene-LOC110722730/gene-LOC110722731/gene-LOC110724405/gene-LOC110726816/gene-LOC110730691/gene-LOC110730765/gene-LOC110732262/gene-LOC110732524/gene-LOC110733560/gene-LOC110734285/gen…	24	9	15
Cellular component	GO:0008250	oligosaccharyltransferase complex	4/5551	19/25699	0.612482	0.999784	gene-LOC110696706/gene-LOC110713250/gene-LOC110735163/gene-LOC110738984	4	4	0
Cellular component	GO:1902495	transmembrane transporter complex	4/5551	19/25699	0.612482	0.999784	gene-LOC110682272/gene-LOC110701343/gene-LOC110718731/gene-LOC110736678	4	4	0
Cellular component	GO:0000779	condensed chromosome, centromeric region	6/5551	29/25699	0.61976	0.999784	gene-LOC110685558/gene-LOC110691152/gene-LOC110698740/gene-LOC110703327/gene-LOC110739499/gene-LOC110740235	6	5	1
Cellular component	GO:0070469	respiratory chain	26/5551	125/25699	0.621025	0.999784	gene-LOC110681710/gene-LOC110682514/gene-LOC110685028/gene-LOC110685030/gene-LOC110685821/gene-LOC110686838/gene-LOC110687422/gene-LOC110689700/gene-LOC110692487/gene-LOC110692800/gene-LOC110698465/gene-LOC110702886/gene-LOC110703539/gene-LOC110703546/gene-LOC110705085/gene-LOC110714339/gene-LOC110717784/gene-LOC110718369/gene-LOC110721411/gene-LOC110724226/gene-LOC110724681/gene-LOC110732687/gen…	26	5	21
Cellular component	GO:0005798	Golgi-associated vesicle	22/5551	106/25699	0.62168	0.999784	gene-LOC110681980/gene-LOC110683633/gene-LOC110684570/gene-LOC110684571/gene-LOC110687983/gene-LOC110692410/gene-LOC110697167/gene-LOC110698474/gene-LOC110698750/gene-LOC110699297/gene-LOC110702184/gene-LOC110703334/gene-LOC110705072/gene-LOC110705150/gene-LOC110723313/gene-LOC110724729/gene-LOC110726413/gene-LOC110726727/gene-LOC110730267/gene-LOC110732444/gene-LOC110733461/gene-LOC110733511	22	19	3
Cellular component	GO:0030134	COPII-coated ER to Golgi transport vesicle	9/5551	44/25699	0.631825	0.999784	gene-LOC110683633/gene-LOC110684570/gene-LOC110684571/gene-LOC110692410/gene-LOC110697167/gene-LOC110702184/gene-LOC110726413/gene-LOC110730267/gene-LOC110732444	9	7	2
Cellular component	GO:0000152	nuclear ubiquitin ligase complex	10/5551	49/25699	0.63578	0.999784	gene-LOC110690275/gene-LOC110691902/gene-LOC110693530/gene-LOC110699843/gene-LOC110701183/gene-LOC110706938/gene-LOC110728499/gene-LOC110733846/gene-LOC110736506/gene-LOC110739228	10	5	5
Cellular component	GO:0031970	organelle envelope lumen	10/5551	49/25699	0.63578	0.999784	gene-LOC110685028/gene-LOC110685030/gene-LOC110706675/gene-LOC110706798/gene-LOC110709721/gene-LOC110722844/gene-LOC110729150/gene-LOC110736858/gene-LOC110740016/gene-LOC110740017	10	3	7
Cellular component	GO:0000775	chromosome, centromeric region	16/5551	78/25699	0.636214	0.999784	gene-LOC110682666/gene-LOC110683529/gene-LOC110685558/gene-LOC110688203/gene-LOC110691152/gene-LOC110694471/gene-LOC110698740/gene-LOC110703327/gene-LOC110705131/gene-LOC110706858/gene-LOC110710274/gene-LOC110711607/gene-LOC110730061/gene-LOC110737374/gene-LOC110739499/gene-LOC110740235	16	11	5
Cellular component	GO:0099023	tethering complex	16/5551	78/25699	0.636214	0.999784	gene-LOC110684154/gene-LOC110688507/gene-LOC110690499/gene-LOC110690502/gene-LOC110698061/gene-LOC110699327/gene-LOC110701032/gene-LOC110704180/gene-LOC110711515/gene-LOC110713744/gene-LOC110724301/gene-LOC110726336/gene-LOC110732775/gene-LOC110733485/gene-LOC110736361/gene-LOC110740297	16	14	2
Cellular component	GO:0000151	ubiquitin ligase complex	67/5551	321/25699	0.646631	0.999784	gene-LOC110681904/gene-LOC110684309/gene-LOC110684395/gene-LOC110684834/gene-LOC110684998/gene-LOC110685901/gene-LOC110685925/gene-LOC110686627/gene-LOC110687849/gene-LOC110687870/gene-LOC110689021/gene-LOC110690275/gene-LOC110690415/gene-LOC110691152/gene-LOC110691902/gene-LOC110692489/gene-LOC110693530/gene-LOC110695079/gene-LOC110697103/gene-LOC110697843/gene-LOC110698514/gene-LOC110698742/gen…	67	28	39
Cellular component	GO:0000777	condensed chromosome kinetochore	5/5551	25/25699	0.654382	0.999784	gene-LOC110685558/gene-LOC110691152/gene-LOC110698740/gene-LOC110703327/gene-LOC110739499	5	5	0
Cellular component	GO:0000792	heterochromatin	5/5551	25/25699	0.654382	0.999784	gene-LOC110695612/gene-LOC110705131/gene-LOC110716997/gene-LOC110730121/gene-LOC110732606	5	2	3
Cellular component	GO:0030118	clathrin coat	6/5551	30/25699	0.65485	0.999784	gene-LOC110687921/gene-LOC110690848/gene-LOC110699297/gene-LOC110707623/gene-LOC110719551/gene-LOC110733461	6	4	2
Cellular component	GO:0031514	motile cilium	6/5551	30/25699	0.65485	0.999784	gene-LOC110694400/gene-LOC110700491/gene-LOC110702932/gene-LOC110718366/gene-LOC110726548/gene-LOC110727149	6	4	2
Cellular component	GO:0031463	Cul3-RING ubiquitin ligase complex	4/5551	20/25699	0.655471	0.999784	gene-LOC110701008/gene-LOC110714216/gene-LOC110725195/gene-LOC110736334	4	2	2
Cellular component	GO:0070603	SWI/SNF superfamily-type complex	7/5551	35/25699	0.656201	0.999784	gene-LOC110684600/gene-LOC110688501/gene-LOC110689340/gene-LOC110691561/gene-LOC110732524/gene-LOC110734285/gene-LOC110737826	7	2	5
Cellular component	GO:1902554	serine/threonine protein kinase complex	7/5551	35/25699	0.656201	0.999784	gene-LOC110682027/gene-LOC110715840/gene-LOC110721901/gene-LOC110723263/gene-LOC110725950/gene-LOC110731979/gene-LOC110736983	7	2	5
Cellular component	GO:1902911	protein kinase complex	7/5551	35/25699	0.656201	0.999784	gene-LOC110682027/gene-LOC110715840/gene-LOC110721901/gene-LOC110723263/gene-LOC110725950/gene-LOC110731979/gene-LOC110736983	7	2	5
Cellular component	GO:0009897	external side of plasma membrane	3/5551	15/25699	0.659581	0.999784	gene-LOC110681663/gene-LOC110689702/gene-LOC110728023	3	3	0
Cellular component	GO:0045261	proton-transporting ATP synthase complex, catalytic core F(1)	3/5551	15/25699	0.659581	0.999784	gene-LOC110720470/gene-LOC110720951/gene-LOC110723845	3	3	0
Cellular component	GO:0019867	outer membrane	41/5551	199/25699	0.661358	0.999784	gene-LOC110681928/gene-LOC110682272/gene-LOC110682531/gene-LOC110683514/gene-LOC110684380/gene-LOC110686182/gene-LOC110687494/gene-LOC110688087/gene-LOC110688216/gene-LOC110692243/gene-LOC110692482/gene-LOC110697203/gene-LOC110698517/gene-LOC110700018/gene-LOC110700720/gene-LOC110700970/gene-LOC110704324/gene-LOC110704628/gene-LOC110704630/gene-LOC110705029/gene-LOC110706306/gene-LOC110707994/gen…	41	14	27
Cellular component	GO:0031225	anchored component of membrane	58/5551	280/25699	0.664225	0.999784	gene-LOC110682176/gene-LOC110682323/gene-LOC110686125/gene-LOC110689005/gene-LOC110689190/gene-LOC110690920/gene-LOC110691091/gene-LOC110691145/gene-LOC110691869/gene-LOC110692692/gene-LOC110695279/gene-LOC110695918/gene-LOC110698054/gene-LOC110698470/gene-LOC110699174/gene-LOC110700688/gene-LOC110701617/gene-LOC110701923/gene-LOC110704611/gene-LOC110704939/gene-LOC110705076/gene-LOC110705221/gen…	58	42	16
Cellular component	GO:0005795	Golgi stack	13/5551	65/25699	0.670567	0.999784	gene-LOC110684965/gene-LOC110691806/gene-LOC110694864/gene-LOC110698300/gene-LOC110705065/gene-LOC110706357/gene-LOC110712959/gene-LOC110713941/gene-LOC110715183/gene-LOC110727754/gene-LOC110731628/gene-LOC110739192/gene-LOC110739957	13	7	6
Cellular component	GO:0005742	mitochondrial outer membrane translocase complex	2/5551	10/25699	0.670608	0.999784	gene-LOC110681928/gene-LOC110700720	2	0	2
Cellular component	GO:0005942	phosphatidylinositol 3-kinase complex	2/5551	10/25699	0.670608	0.999784	gene-LOC110722379/gene-LOC110739730	2	1	1
Cellular component	GO:0035032	phosphatidylinositol 3-kinase complex, class III	2/5551	10/25699	0.670608	0.999784	gene-LOC110722379/gene-LOC110739730	2	1	1
Cellular component	GO:0042807	central vacuole	2/5551	10/25699	0.670608	0.999784	gene-LOC110692428/gene-LOC110709183	2	0	2
Cellular component	GO:0098799	outer mitochondrial membrane protein complex	2/5551	10/25699	0.670608	0.999784	gene-LOC110681928/gene-LOC110700720	2	0	2
Cellular component	GO:0015629	actin cytoskeleton	14/5551	70/25699	0.673267	0.999784	gene-LOC110683024/gene-LOC110688119/gene-LOC110689434/gene-LOC110689668/gene-LOC110692133/gene-LOC110693196/gene-LOC110697278/gene-LOC110698471/gene-LOC110701926/gene-LOC110705078/gene-LOC110708022/gene-LOC110710957/gene-LOC110715777/gene-LOC110733128	14	13	1
Cellular component	GO:0000784	nuclear chromosome, telomeric region	8/5551	41/25699	0.686847	0.999784	gene-LOC110682135/gene-LOC110695304/gene-LOC110702671/gene-LOC110712134/gene-LOC110712943/gene-LOC110714066/gene-LOC110717853/gene-LOC110721419	8	7	1
Cellular component	GO:0000322	storage vacuole	7/5551	36/25699	0.686888	0.999784	gene-LOC110684126/gene-LOC110688793/gene-LOC110705061/gene-LOC110705065/gene-LOC110709183/gene-LOC110711432/gene-LOC110715232	7	4	3
Cellular component	GO:0000326	protein storage vacuole	7/5551	36/25699	0.686888	0.999784	gene-LOC110684126/gene-LOC110688793/gene-LOC110705061/gene-LOC110705065/gene-LOC110709183/gene-LOC110711432/gene-LOC110715232	7	4	3
Cellular component	GO:0009514	glyoxysome	7/5551	36/25699	0.686888	0.999784	gene-LOC110688708/gene-LOC110694729/gene-LOC110698310/gene-LOC110699233/gene-LOC110702658/gene-LOC110721907/gene-LOC110733403	7	4	3
Cellular component	GO:0017053	transcriptional repressor complex	6/5551	31/25699	0.687863	0.999784	gene-LOC110695612/gene-LOC110701241/gene-LOC110702425/gene-LOC110705135/gene-LOC110728086/gene-LOC110736566	6	0	6
Cellular component	GO:0048471	perinuclear region of cytoplasm	6/5551	31/25699	0.687863	0.999784	gene-LOC110687810/gene-LOC110692288/gene-LOC110692728/gene-LOC110697195/gene-LOC110697235/gene-LOC110698493	6	2	4
Cellular component	GO:0030658	transport vesicle membrane	11/5551	56/25699	0.68979	0.999784	gene-LOC110683633/gene-LOC110684570/gene-LOC110684571/gene-LOC110692410/gene-LOC110697167/gene-LOC110699297/gene-LOC110702184/gene-LOC110726413/gene-LOC110730267/gene-LOC110732444/gene-LOC110733461	11	9	2
Cellular component	GO:0016324	apical plasma membrane	5/5551	26/25699	0.690289	0.999784	gene-LOC110688310/gene-LOC110711545/gene-LOC110714419/gene-LOC110720163/gene-LOC110738744	5	3	2
Cellular component	GO:0045259	proton-transporting ATP synthase complex	5/5551	26/25699	0.690289	0.999784	gene-LOC110702606/gene-LOC110703547/gene-LOC110720470/gene-LOC110720951/gene-LOC110723845	5	3	2
Cellular component	GO:0031201	SNARE complex	17/5551	86/25699	0.700858	0.999784	gene-LOC110683276/gene-LOC110683633/gene-LOC110684965/gene-LOC110696135/gene-LOC110696628/gene-LOC110700958/gene-LOC110712176/gene-LOC110720864/gene-LOC110723944/gene-LOC110725680/gene-LOC110726413/gene-LOC110730267/gene-LOC110732444/gene-LOC110733829/gene-LOC110733830/gene-LOC110739144/gene-LOC110739957	17	9	8
Cellular component	GO:0031461	cullin-RING ubiquitin ligase complex	51/5551	250/25699	0.702022	0.999784	gene-LOC110681904/gene-LOC110684309/gene-LOC110684395/gene-LOC110684834/gene-LOC110684998/gene-LOC110685901/gene-LOC110685925/gene-LOC110686627/gene-LOC110687870/gene-LOC110690275/gene-LOC110690415/gene-LOC110691152/gene-LOC110691902/gene-LOC110692489/gene-LOC110693530/gene-LOC110695079/gene-LOC110697843/gene-LOC110698742/gene-LOC110701008/gene-LOC110703106/gene-LOC110706665/gene-LOC110708504/gen…	51	17	34
Cellular component	GO:0019774	proteasome core complex, beta-subunit complex	3/5551	16/25699	0.704329	0.999784	gene-LOC110710706/gene-LOC110712370/gene-LOC110735183	3	3	0
Cellular component	GO:0032586	protein storage vacuole membrane	3/5551	16/25699	0.704329	0.999784	gene-LOC110688793/gene-LOC110711432/gene-LOC110715232	3	2	1
Cellular component	GO:0031248	protein acetyltransferase complex	11/5551	57/25699	0.713201	0.999784	gene-LOC110682412/gene-LOC110684600/gene-LOC110687728/gene-LOC110701055/gene-LOC110701737/gene-LOC110722017/gene-LOC110727201/gene-LOC110732524/gene-LOC110733126/gene-LOC110736387/gene-LOC110737826	11	3	8
Cellular component	GO:1902493	acetyltransferase complex	11/5551	57/25699	0.713201	0.999784	gene-LOC110682412/gene-LOC110684600/gene-LOC110687728/gene-LOC110701055/gene-LOC110701737/gene-LOC110722017/gene-LOC110727201/gene-LOC110732524/gene-LOC110733126/gene-LOC110736387/gene-LOC110737826	11	3	8
Cellular component	GO:0005929	cilium	6/5551	32/25699	0.71872	0.999784	gene-LOC110694400/gene-LOC110700491/gene-LOC110702932/gene-LOC110718366/gene-LOC110726548/gene-LOC110727149	6	4	2
Cellular component	GO:0030665	clathrin-coated vesicle membrane	6/5551	32/25699	0.71872	0.999784	gene-LOC110687921/gene-LOC110690711/gene-LOC110699297/gene-LOC110707623/gene-LOC110719551/gene-LOC110733461	6	5	1
Cellular component	GO:0016328	lateral plasma membrane	2/5551	11/25699	0.722827	0.999784	gene-LOC110686237/gene-LOC110723180	2	2	0
Cellular component	GO:0045263	proton-transporting ATP synthase complex, coupling factor F(o)	2/5551	11/25699	0.722827	0.999784	gene-LOC110702606/gene-LOC110703547	2	0	2
Cellular component	GO:0089701	U2AF	2/5551	11/25699	0.722827	0.999784	gene-LOC110682114/gene-LOC110695280	2	0	2
Cellular component	GO:0000502	proteasome complex	20/5551	102/25699	0.724323	0.999784	gene-LOC110686388/gene-LOC110688990/gene-LOC110691568/gene-LOC110691860/gene-LOC110704866/gene-LOC110707073/gene-LOC110707447/gene-LOC110707871/gene-LOC110710631/gene-LOC110710706/gene-LOC110711027/gene-LOC110711253/gene-LOC110712148/gene-LOC110712370/gene-LOC110729117/gene-LOC110731855/gene-LOC110732178/gene-LOC110733561/gene-LOC110735183/gene-LOC110737030	20	16	4
Cellular component	GO:1905369	endopeptidase complex	20/5551	102/25699	0.724323	0.999784	gene-LOC110686388/gene-LOC110688990/gene-LOC110691568/gene-LOC110691860/gene-LOC110704866/gene-LOC110707073/gene-LOC110707447/gene-LOC110707871/gene-LOC110710631/gene-LOC110710706/gene-LOC110711027/gene-LOC110711253/gene-LOC110712148/gene-LOC110712370/gene-LOC110729117/gene-LOC110731855/gene-LOC110732178/gene-LOC110733561/gene-LOC110735183/gene-LOC110737030	20	16	4
Cellular component	GO:0030131	clathrin adaptor complex	4/5551	22/25699	0.731386	0.999784	gene-LOC110687921/gene-LOC110690848/gene-LOC110707623/gene-LOC110719551	4	2	2
Cellular component	GO:0044433	cytoplasmic vesicle part	86/5551	420/25699	0.731491	0.999784	gene-LOC110683633/gene-LOC110684246/gene-LOC110684570/gene-LOC110684571/gene-LOC110685510/gene-LOC110685889/gene-LOC110687921/gene-LOC110687983/gene-LOC110688025/gene-LOC110688695/gene-LOC110689753/gene-LOC110690711/gene-LOC110690848/gene-LOC110691145/gene-LOC110692410/gene-LOC110693154/gene-LOC110694018/gene-LOC110694445/gene-LOC110695640/gene-LOC110695654/gene-LOC110696655/gene-LOC110697167/gen…	86	65	21
Cellular component	GO:0005758	mitochondrial intermembrane space	8/5551	43/25699	0.739624	0.999784	gene-LOC110685028/gene-LOC110685030/gene-LOC110706798/gene-LOC110722844/gene-LOC110729150/gene-LOC110736858/gene-LOC110740016/gene-LOC110740017	8	3	5
Cellular component	GO:0043076	megasporocyte nucleus	3/5551	17/25699	0.744421	0.999784	gene-LOC110709404/gene-LOC110713130/gene-LOC110729387	3	3	0
Cellular component	GO:0043078	polar nucleus	3/5551	17/25699	0.744421	0.999784	gene-LOC110709404/gene-LOC110713130/gene-LOC110729387	3	3	0
Cellular component	GO:0045177	apical part of cell	5/5551	28/25699	0.754175	0.999784	gene-LOC110688310/gene-LOC110711545/gene-LOC110714419/gene-LOC110720163/gene-LOC110738744	5	3	2
Cellular component	GO:0030135	coated vesicle	31/5551	158/25699	0.756218	0.999784	gene-LOC110683633/gene-LOC110684067/gene-LOC110684570/gene-LOC110684571/gene-LOC110684998/gene-LOC110687921/gene-LOC110687983/gene-LOC110688428/gene-LOC110690711/gene-LOC110692306/gene-LOC110692410/gene-LOC110697167/gene-LOC110698474/gene-LOC110698750/gene-LOC110699297/gene-LOC110702184/gene-LOC110703334/gene-LOC110703903/gene-LOC110705072/gene-LOC110705150/gene-LOC110707623/gene-LOC110708529/gen…	31	25	6
Cellular component	GO:0005759	mitochondrial matrix	33/5551	168/25699	0.759187	0.999784	gene-LOC110682893/gene-LOC110685325/gene-LOC110685327/gene-LOC110685903/gene-LOC110686632/gene-LOC110689700/gene-LOC110693068/gene-LOC110694134/gene-LOC110694135/gene-LOC110695302/gene-LOC110695411/gene-LOC110696259/gene-LOC110700385/gene-LOC110700413/gene-LOC110701180/gene-LOC110702597/gene-LOC110704472/gene-LOC110707373/gene-LOC110712661/gene-LOC110713344/gene-LOC110713881/gene-LOC110718092/gen…	33	13	20
Cellular component	GO:0005675	transcription factor TFIIH holo complex	2/5551	12/25699	0.767859	0.999784	gene-LOC110715840/gene-LOC110721901	2	0	2
Cellular component	GO:0009317	acetyl-CoA carboxylase complex	2/5551	12/25699	0.767859	0.999784	gene-LOC110709631/gene-LOC110733108	2	2	0
Cellular component	GO:0032806	carboxy-terminal domain protein kinase complex	2/5551	12/25699	0.767859	0.999784	gene-LOC110715840/gene-LOC110721901	2	0	2
Cellular component	GO:0035098	ESC/E(Z) complex	2/5551	12/25699	0.767859	0.999784	gene-LOC110701183/gene-LOC110736506	2	2	0
Cellular component	GO:0005769	early endosome	13/5551	70/25699	0.773405	0.999784	gene-LOC110682438/gene-LOC110692829/gene-LOC110694018/gene-LOC110694472/gene-LOC110699586/gene-LOC110708283/gene-LOC110711747/gene-LOC110717075/gene-LOC110718373/gene-LOC110718572/gene-LOC110732663/gene-LOC110738141/gene-LOC110739389	13	12	1
Cellular component	GO:0030119	AP-type membrane coat adaptor complex	6/5551	34/25699	0.773882	0.999784	gene-LOC110687921/gene-LOC110690848/gene-LOC110694832/gene-LOC110702923/gene-LOC110707623/gene-LOC110719551	6	4	2
Cellular component	GO:0030133	transport vesicle	15/5551	81/25699	0.788524	0.999784	gene-LOC110683024/gene-LOC110683633/gene-LOC110684570/gene-LOC110684571/gene-LOC110688119/gene-LOC110692410/gene-LOC110697167/gene-LOC110699297/gene-LOC110702184/gene-LOC110708374/gene-LOC110715777/gene-LOC110726413/gene-LOC110730267/gene-LOC110732444/gene-LOC110733461	15	13	2
Cellular component	GO:0005852	eukaryotic translation initiation factor 3 complex	7/5551	40/25699	0.791216	0.999784	gene-LOC110683387/gene-LOC110683426/gene-LOC110688293/gene-LOC110691568/gene-LOC110711696/gene-LOC110715709/gene-LOC110718224	7	1	6
Cellular component	GO:0009524	phragmoplast	32/5551	166/25699	0.793485	0.999784	gene-LOC110682422/gene-LOC110691152/gene-LOC110693143/gene-LOC110694477/gene-LOC110694883/gene-LOC110696118/gene-LOC110697168/gene-LOC110697754/gene-LOC110698566/gene-LOC110700366/gene-LOC110701731/gene-LOC110704983/gene-LOC110710922/gene-LOC110711535/gene-LOC110711607/gene-LOC110712637/gene-LOC110713904/gene-LOC110714768/gene-LOC110717105/gene-LOC110720883/gene-LOC110721838/gene-LOC110728722/gen…	32	25	7
Cellular component	GO:0005847	mRNA cleavage and polyadenylation specificity factor complex	4/5551	24/25699	0.793985	0.999784	gene-LOC110688153/gene-LOC110702543/gene-LOC110721779/gene-LOC110725738	4	1	3
Cellular component	GO:0005764	lysosome	11/5551	61/25699	0.795167	0.999784	gene-LOC110682962/gene-LOC110691266/gene-LOC110692368/gene-LOC110697657/gene-LOC110701286/gene-LOC110704180/gene-LOC110705143/gene-LOC110705461/gene-LOC110708210/gene-LOC110718763/gene-LOC110733623	11	8	3
Cellular component	GO:0005815	microtubule organizing center	9/5551	51/25699	0.801888	0.999784	gene-LOC110685558/gene-LOC110688206/gene-LOC110711607/gene-LOC110712633/gene-LOC110718366/gene-LOC110721428/gene-LOC110727149/gene-LOC110734479/gene-LOC110735628	9	4	5
Cellular component	GO:0033177	proton-transporting two-sector ATPase complex, proton-transporting domain	5/5551	30/25699	0.807643	0.999784	gene-LOC110699618/gene-LOC110702606/gene-LOC110703547/gene-LOC110724633/gene-LOC110738105	5	3	2
Cellular component	GO:0033179	proton-transporting V-type ATPase, V0 domain	3/5551	19/25699	0.811462	0.999784	gene-LOC110699618/gene-LOC110724633/gene-LOC110738105	3	3	0
Cellular component	GO:0000323	lytic vacuole	11/5551	62/25699	0.812721	0.999784	gene-LOC110682962/gene-LOC110691266/gene-LOC110692368/gene-LOC110697657/gene-LOC110701286/gene-LOC110704180/gene-LOC110705143/gene-LOC110705461/gene-LOC110708210/gene-LOC110718763/gene-LOC110733623	11	8	3
Cellular component	GO:0030532	small nuclear ribonucleoprotein complex	18/5551	98/25699	0.815421	0.999784	gene-LOC110682152/gene-LOC110683483/gene-LOC110684201/gene-LOC110686177/gene-LOC110698644/gene-LOC110699199/gene-LOC110699200/gene-LOC110699201/gene-LOC110699202/gene-LOC110703231/gene-LOC110703462/gene-LOC110720512/gene-LOC110723323/gene-LOC110724990/gene-LOC110725107/gene-LOC110729629/gene-LOC110734298/gene-LOC110739992	18	8	10
Cellular component	GO:0097525	spliceosomal snRNP complex	18/5551	98/25699	0.815421	0.999784	gene-LOC110682152/gene-LOC110683483/gene-LOC110684201/gene-LOC110686177/gene-LOC110698644/gene-LOC110699199/gene-LOC110699200/gene-LOC110699201/gene-LOC110699202/gene-LOC110703231/gene-LOC110703462/gene-LOC110720512/gene-LOC110723323/gene-LOC110724990/gene-LOC110725107/gene-LOC110729629/gene-LOC110734298/gene-LOC110739992	18	8	10
Cellular component	GO:1990351	transporter complex	4/5551	25/25699	0.820576	0.999784	gene-LOC110682272/gene-LOC110701343/gene-LOC110718731/gene-LOC110736678	4	4	0
Cellular component	GO:0044450	microtubule organizing center part	5/5551	31/25699	0.830678	0.999784	gene-LOC110688206/gene-LOC110711607/gene-LOC110712633/gene-LOC110721428/gene-LOC110734479	5	3	2
Cellular component	GO:0000427	plastid-encoded plastid RNA polymerase complex	2/5551	14/25699	0.839083	0.999784	gene-LOC110736532/gene-LOC110738835	2	0	2
Cellular component	GO:0016593	Cdc73/Paf1 complex	2/5551	14/25699	0.839083	0.999784	gene-LOC110693583/gene-LOC110706873	2	2	0
Cellular component	GO:0045281	succinate dehydrogenase complex	2/5551	14/25699	0.839083	0.999784	gene-LOC110681710/gene-LOC110717784	2	0	2
Cellular component	GO:0070847	core mediator complex	2/5551	14/25699	0.839083	0.999784	gene-LOC110686325/gene-LOC110690114	2	0	2
Cellular component	GO:0005744	TIM23 mitochondrial import inner membrane translocase complex	6/5551	37/25699	0.840771	0.999784	gene-LOC110690027/gene-LOC110697203/gene-LOC110703582/gene-LOC110709311/gene-LOC110728806/gene-LOC110738038	6	2	4
Cellular component	GO:0098803	respiratory chain complex	16/5551	90/25699	0.84433	0.999784	gene-LOC110681710/gene-LOC110682514/gene-LOC110685821/gene-LOC110686838/gene-LOC110689700/gene-LOC110692487/gene-LOC110702886/gene-LOC110703539/gene-LOC110714339/gene-LOC110717784/gene-LOC110718369/gene-LOC110721411/gene-LOC110724226/gene-LOC110724681/gene-LOC110732765/gene-LOC110736349	16	1	15
Cellular component	GO:0010008	endosome membrane	54/5551	282/25699	0.860186	0.999784	gene-LOC110683633/gene-LOC110684246/gene-LOC110685510/gene-LOC110685889/gene-LOC110688025/gene-LOC110688695/gene-LOC110689753/gene-LOC110690711/gene-LOC110693154/gene-LOC110694018/gene-LOC110694445/gene-LOC110695640/gene-LOC110695654/gene-LOC110696655/gene-LOC110699168/gene-LOC110699586/gene-LOC110701244/gene-LOC110704180/gene-LOC110704335/gene-LOC110706370/gene-LOC110708083/gene-LOC110710128/gen…	54	38	16
Cellular component	GO:0031901	early endosome membrane	4/5551	27/25699	0.865257	0.999784	gene-LOC110694018/gene-LOC110699586/gene-LOC110738141/gene-LOC110739389	4	3	1
Cellular component	GO:0005884	actin filament	2/5551	15/25699	0.866699	0.999784	gene-LOC110701926/gene-LOC110710957	2	2	0
Cellular component	GO:0012510	trans-Golgi network transport vesicle membrane	2/5551	15/25699	0.866699	0.999784	gene-LOC110699297/gene-LOC110733461	2	2	0
Cellular component	GO:0016272	prefoldin complex	2/5551	15/25699	0.866699	0.999784	gene-LOC110710639/gene-LOC110738212	2	0	2
Cellular component	GO:0030904	retromer complex	2/5551	15/25699	0.866699	0.999784	gene-LOC110730977/gene-LOC110733507	2	2	0
Cellular component	GO:0061695	transferase complex, transferring phosphorus-containing groups	41/5551	219/25699	0.870076	0.999784	gene-LOC110682027/gene-LOC110686919/gene-LOC110687723/gene-LOC110687765/gene-LOC110688352/gene-LOC110688357/gene-LOC110690473/gene-LOC110693583/gene-LOC110702006/gene-LOC110702908/gene-LOC110705131/gene-LOC110706187/gene-LOC110706873/gene-LOC110706876/gene-LOC110707046/gene-LOC110708636/gene-LOC110710969/gene-LOC110710998/gene-LOC110711775/gene-LOC110712303/gene-LOC110714108/gene-LOC110715840/gen…	41	20	21
Cellular component	GO:0120114	Sm-like protein family complex	18/5551	103/25699	0.874414	0.999784	gene-LOC110682152/gene-LOC110683483/gene-LOC110684201/gene-LOC110686177/gene-LOC110698644/gene-LOC110699199/gene-LOC110699200/gene-LOC110699201/gene-LOC110699202/gene-LOC110703231/gene-LOC110703462/gene-LOC110720512/gene-LOC110723323/gene-LOC110724990/gene-LOC110725107/gene-LOC110729629/gene-LOC110734298/gene-LOC110739992	18	8	10
Cellular component	GO:0005876	spindle microtubule	3/5551	22/25699	0.883744	0.999784	gene-LOC110685558/gene-LOC110711607/gene-LOC110740235	3	2	1
Cellular component	GO:0031519	PcG protein complex	3/5551	22/25699	0.883744	0.999784	gene-LOC110701183/gene-LOC110706938/gene-LOC110736506	3	2	1
Cellular component	GO:0036452	ESCRT complex	5/5551	34/25699	0.886556	0.999784	gene-LOC110689753/gene-LOC110701244/gene-LOC110704335/gene-LOC110734700/gene-LOC110735187	5	1	4
Cellular component	GO:0000795	synaptonemal complex	2/5551	16/25699	0.889895	0.999784	gene-LOC110723470/gene-LOC110736219	2	1	1
Cellular component	GO:0005885	Arp2/3 protein complex	2/5551	16/25699	0.889895	0.999784	gene-LOC110697278/gene-LOC110708022	2	2	0
Cellular component	GO:0030173	integral component of Golgi membrane	2/5551	16/25699	0.889895	0.999784	gene-LOC110685365/gene-LOC110724248	2	1	1
Cellular component	GO:0031228	intrinsic component of Golgi membrane	2/5551	16/25699	0.889895	0.999784	gene-LOC110685365/gene-LOC110724248	2	1	1
Cellular component	GO:0034702	ion channel complex	2/5551	16/25699	0.889895	0.999784	gene-LOC110701343/gene-LOC110736678	2	2	0
Cellular component	GO:0034707	chloride channel complex	2/5551	16/25699	0.889895	0.999784	gene-LOC110701343/gene-LOC110736678	2	2	0
Cellular component	GO:0045273	respiratory chain complex II	2/5551	16/25699	0.889895	0.999784	gene-LOC110681710/gene-LOC110717784	2	0	2
Cellular component	GO:0099086	synaptonemal structure	2/5551	16/25699	0.889895	0.999784	gene-LOC110723470/gene-LOC110736219	2	1	1
Cellular component	GO:0016591	RNA polymerase II, holoenzyme	19/5551	110/25699	0.891448	0.999784	gene-LOC110687765/gene-LOC110688352/gene-LOC110690473/gene-LOC110693583/gene-LOC110702908/gene-LOC110706187/gene-LOC110706873/gene-LOC110706876/gene-LOC110707046/gene-LOC110710998/gene-LOC110711775/gene-LOC110714108/gene-LOC110715840/gene-LOC110717757/gene-LOC110721901/gene-LOC110731734/gene-LOC110734322/gene-LOC110735133/gene-LOC110740138	19	9	10
Cellular component	GO:0044440	endosomal part	54/5551	288/25699	0.89662	0.999784	gene-LOC110683633/gene-LOC110684246/gene-LOC110685510/gene-LOC110685889/gene-LOC110688025/gene-LOC110688695/gene-LOC110689753/gene-LOC110690711/gene-LOC110693154/gene-LOC110694018/gene-LOC110694445/gene-LOC110695640/gene-LOC110695654/gene-LOC110696655/gene-LOC110699168/gene-LOC110699586/gene-LOC110701244/gene-LOC110704180/gene-LOC110704335/gene-LOC110706370/gene-LOC110708083/gene-LOC110710128/gen…	54	38	16
Cellular component	GO:0031985	Golgi cisterna	8/5551	52/25699	0.900278	0.999784	gene-LOC110684965/gene-LOC110698300/gene-LOC110706357/gene-LOC110712959/gene-LOC110713941/gene-LOC110715183/gene-LOC110731628/gene-LOC110739957	8	4	4
Cellular component	GO:0009986	cell surface	3/5551	23/25699	0.90166	0.999784	gene-LOC110681663/gene-LOC110689702/gene-LOC110728023	3	3	0
Cellular component	GO:0009705	plant-type vacuole membrane	34/5551	190/25699	0.911324	0.999784	gene-LOC110681640/gene-LOC110682659/gene-LOC110683572/gene-LOC110684942/gene-LOC110688793/gene-LOC110690325/gene-LOC110692428/gene-LOC110692829/gene-LOC110693157/gene-LOC110693674/gene-LOC110701343/gene-LOC110704180/gene-LOC110706356/gene-LOC110707332/gene-LOC110708281/gene-LOC110709183/gene-LOC110710745/gene-LOC110711432/gene-LOC110715232/gene-LOC110715913/gene-LOC110716439/gene-LOC110718628/gen…	34	16	18
Cellular component	GO:0000439	transcription factor TFIIH core complex	1/5551	10/25699	0.91231	0.999784	gene-LOC110731493	1	0	1
Cellular component	GO:0009538	photosystem I reaction center	1/5551	10/25699	0.91231	0.999784	gene-LOC110703375	1	0	1
Cellular component	GO:0030008	TRAPP complex	1/5551	10/25699	0.91231	0.999784	gene-LOC110732775	1	0	1
Cellular component	GO:0045275	respiratory chain complex III	1/5551	10/25699	0.91231	0.999784	gene-LOC110703539	1	0	1
Cellular component	GO:0070652	HAUS complex	1/5551	10/25699	0.91231	0.999784	gene-LOC110700366	1	0	1
Cellular component	GO:0005770	late endosome	26/5551	150/25699	0.918079	0.999784	gene-LOC110682438/gene-LOC110683633/gene-LOC110690711/gene-LOC110696655/gene-LOC110699168/gene-LOC110701244/gene-LOC110704180/gene-LOC110705065/gene-LOC110716204/gene-LOC110717075/gene-LOC110720864/gene-LOC110722379/gene-LOC110722627/gene-LOC110722629/gene-LOC110723926/gene-LOC110723944/gene-LOC110726413/gene-LOC110730267/gene-LOC110730944/gene-LOC110730977/gene-LOC110732444/gene-LOC110733507/gen…	26	15	11
Cellular component	GO:0044798	nuclear transcription factor complex	17/5551	103/25699	0.919768	0.999784	gene-LOC110686325/gene-LOC110686612/gene-LOC110690114/gene-LOC110692912/gene-LOC110696037/gene-LOC110700778/gene-LOC110702630/gene-LOC110705131/gene-LOC110707989/gene-LOC110715840/gene-LOC110717757/gene-LOC110721901/gene-LOC110730002/gene-LOC110731493/gene-LOC110734322/gene-LOC110736224/gene-LOC110739715	17	5	12
Cellular component	GO:0008352	katanin complex	2/5551	18/25699	0.925447	0.999784	gene-LOC110712633/gene-LOC110721428	2	0	2
Cellular component	GO:0008541	proteasome regulatory particle, lid subcomplex	2/5551	18/25699	0.925447	0.999784	gene-LOC110691860/gene-LOC110737030	2	2	0
Cellular component	GO:0048188	Set1C/COMPASS complex	5/5551	37/25699	0.925795	0.999784	gene-LOC110682022/gene-LOC110707082/gene-LOC110729546/gene-LOC110737983/gene-LOC110739124	5	1	4
Cellular component	GO:0005779	integral component of peroxisomal membrane	4/5551	31/25699	0.926617	0.999784	gene-LOC110696635/gene-LOC110699233/gene-LOC110716625/gene-LOC110733403	4	0	4
Cellular component	GO:0031231	intrinsic component of peroxisomal membrane	4/5551	31/25699	0.926617	0.999784	gene-LOC110696635/gene-LOC110699233/gene-LOC110716625/gene-LOC110733403	4	0	4
Cellular component	GO:0032040	small-subunit processome	4/5551	31/25699	0.926617	0.999784	gene-LOC110693844/gene-LOC110714380/gene-LOC110729614/gene-LOC110731605	4	0	4
Cellular component	GO:0035097	histone methyltransferase complex	7/5551	49/25699	0.928242	0.999784	gene-LOC110682022/gene-LOC110701183/gene-LOC110707082/gene-LOC110729546/gene-LOC110736506/gene-LOC110737983/gene-LOC110739124	7	3	4
Cellular component	GO:0005771	multivesicular body	3/5551	25/25699	0.930197	0.999784	gene-LOC110723926/gene-LOC110730977/gene-LOC110733507	3	3	0
Cellular component	GO:0010598	NAD(P)H dehydrogenase complex (plastoquinone)	3/5551	25/25699	0.930197	0.999784	gene-LOC110684976/gene-LOC110705382/gene-LOC110710360	3	1	2
Cellular component	GO:0031301	integral component of organelle membrane	21/5551	126/25699	0.931171	0.999784	gene-LOC110685365/gene-LOC110687424/gene-LOC110687494/gene-LOC110690122/gene-LOC110696635/gene-LOC110697203/gene-LOC110698517/gene-LOC110699233/gene-LOC110705029/gene-LOC110709311/gene-LOC110716625/gene-LOC110717881/gene-LOC110718092/gene-LOC110722722/gene-LOC110724248/gene-LOC110724391/gene-LOC110731206/gene-LOC110731278/gene-LOC110733403/gene-LOC110735460/gene-LOC110738038	21	2	19
Cellular component	GO:1905368	peptidase complex	20/5551	121/25699	0.93294	0.999784	gene-LOC110686388/gene-LOC110688990/gene-LOC110691568/gene-LOC110691860/gene-LOC110704866/gene-LOC110707073/gene-LOC110707447/gene-LOC110707871/gene-LOC110710631/gene-LOC110710706/gene-LOC110711027/gene-LOC110711253/gene-LOC110712148/gene-LOC110712370/gene-LOC110729117/gene-LOC110731855/gene-LOC110732178/gene-LOC110733561/gene-LOC110735183/gene-LOC110737030	20	16	4
Cellular component	GO:0031902	late endosome membrane	16/5551	100/25699	0.935571	0.999784	gene-LOC110683633/gene-LOC110690711/gene-LOC110696655/gene-LOC110699168/gene-LOC110701244/gene-LOC110704180/gene-LOC110720864/gene-LOC110723944/gene-LOC110726413/gene-LOC110730267/gene-LOC110730944/gene-LOC110730977/gene-LOC110732444/gene-LOC110733507/gene-LOC110735187/gene-LOC110735517	16	8	8
Cellular component	GO:0031300	intrinsic component of organelle membrane	21/5551	127/25699	0.936789	0.999784	gene-LOC110685365/gene-LOC110687424/gene-LOC110687494/gene-LOC110690122/gene-LOC110696635/gene-LOC110697203/gene-LOC110698517/gene-LOC110699233/gene-LOC110705029/gene-LOC110709311/gene-LOC110716625/gene-LOC110717881/gene-LOC110718092/gene-LOC110722722/gene-LOC110724248/gene-LOC110724391/gene-LOC110731206/gene-LOC110731278/gene-LOC110733403/gene-LOC110735460/gene-LOC110738038	21	2	19
Cellular component	GO:0032592	integral component of mitochondrial membrane	7/5551	50/25699	0.936991	0.999784	gene-LOC110687424/gene-LOC110697203/gene-LOC110709311/gene-LOC110718092/gene-LOC110724391/gene-LOC110731278/gene-LOC110738038	7	0	7
Cellular component	GO:0090575	RNA polymerase II transcription factor complex	14/5551	90/25699	0.941018	0.999784	gene-LOC110686325/gene-LOC110686612/gene-LOC110690114/gene-LOC110696037/gene-LOC110700778/gene-LOC110702630/gene-LOC110715840/gene-LOC110717757/gene-LOC110721901/gene-LOC110730002/gene-LOC110731493/gene-LOC110734322/gene-LOC110736224/gene-LOC110739715	14	4	10
Cellular component	GO:0080008	Cul4-RING E3 ubiquitin ligase complex	23/5551	139/25699	0.943784	0.999784	gene-LOC110684309/gene-LOC110684395/gene-LOC110684834/gene-LOC110684998/gene-LOC110690275/gene-LOC110691152/gene-LOC110691902/gene-LOC110692489/gene-LOC110697843/gene-LOC110708504/gene-LOC110708558/gene-LOC110710957/gene-LOC110712633/gene-LOC110717045/gene-LOC110718224/gene-LOC110721428/gene-LOC110722056/gene-LOC110722379/gene-LOC110727350/gene-LOC110727992/gene-LOC110733846/gene-LOC110739228/gen…	23	6	17
Cellular component	GO:0030176	integral component of endoplasmic reticulum membrane	17/5551	107/25699	0.944591	0.999784	gene-LOC110685365/gene-LOC110685735/gene-LOC110686218/gene-LOC110687741/gene-LOC110690377/gene-LOC110693899/gene-LOC110694253/gene-LOC110699690/gene-LOC110710384/gene-LOC110710944/gene-LOC110711349/gene-LOC110712552/gene-LOC110722996/gene-LOC110729321/gene-LOC110729572/gene-LOC110733056/gene-LOC110734308	17	6	11
Cellular component	GO:0031227	intrinsic component of endoplasmic reticulum membrane	17/5551	107/25699	0.944591	0.999784	gene-LOC110685365/gene-LOC110685735/gene-LOC110686218/gene-LOC110687741/gene-LOC110690377/gene-LOC110693899/gene-LOC110694253/gene-LOC110699690/gene-LOC110710384/gene-LOC110710944/gene-LOC110711349/gene-LOC110712552/gene-LOC110722996/gene-LOC110729321/gene-LOC110729572/gene-LOC110733056/gene-LOC110734308	17	6	11
Cellular component	GO:0098573	intrinsic component of mitochondrial membrane	7/5551	51/25699	0.944785	0.999784	gene-LOC110687424/gene-LOC110697203/gene-LOC110709311/gene-LOC110718092/gene-LOC110724391/gene-LOC110731278/gene-LOC110738038	7	0	7
Cellular component	GO:0000815	ESCRT III complex	1/5551	12/25699	0.946113	0.999784	gene-LOC110689753	1	0	1
Cellular component	GO:0005664	nuclear origin of replication recognition complex	1/5551	12/25699	0.946113	0.999784	gene-LOC110714327	1	1	0
Cellular component	GO:0009513	etioplast	1/5551	12/25699	0.946113	0.999784	gene-LOC110722722	1	0	1
Cellular component	GO:0030874	nucleolar chromatin	1/5551	12/25699	0.946113	0.999784	gene-LOC110708014	1	1	0
Cellular component	GO:0031414	N-terminal protein acetyltransferase complex	1/5551	12/25699	0.946113	0.999784	gene-LOC110727201	1	0	1
Cellular component	GO:0032541	cortical endoplasmic reticulum	1/5551	12/25699	0.946113	0.999784	gene-LOC110703192	1	0	1
Cellular component	GO:0070461	SAGA-type complex	1/5551	12/25699	0.946113	0.999784	gene-LOC110682412	1	1	0
Cellular component	GO:0005741	mitochondrial outer membrane	10/5551	69/25699	0.949072	0.999784	gene-LOC110681928/gene-LOC110682531/gene-LOC110683514/gene-LOC110688216/gene-LOC110692243/gene-LOC110700018/gene-LOC110700720/gene-LOC110709505/gene-LOC110721100/gene-LOC110739976	10	5	5
Cellular component	GO:0055029	nuclear DNA-directed RNA polymerase complex	25/5551	151/25699	0.949949	0.999784	gene-LOC110686919/gene-LOC110687723/gene-LOC110687765/gene-LOC110688352/gene-LOC110690473/gene-LOC110693583/gene-LOC110702006/gene-LOC110702908/gene-LOC110705131/gene-LOC110706187/gene-LOC110706873/gene-LOC110706876/gene-LOC110707046/gene-LOC110710998/gene-LOC110711775/gene-LOC110714108/gene-LOC110715840/gene-LOC110717757/gene-LOC110718395/gene-LOC110721901/gene-LOC110731734/gene-LOC110734322/gen…	25	11	14
Cellular component	GO:0005669	transcription factor TFIID complex	2/5551	20/25699	0.949954	0.999784	gene-LOC110717757/gene-LOC110734322	2	1	1
Cellular component	GO:0005720	nuclear heterochromatin	2/5551	20/25699	0.949954	0.999784	gene-LOC110705131/gene-LOC110716997	2	0	2
Cellular component	GO:0005786	signal recognition particle, endoplasmic reticulum targeting	2/5551	20/25699	0.949954	0.999784	gene-LOC110711665/gene-LOC110730998	2	1	1
Cellular component	GO:0048500	signal recognition particle	2/5551	20/25699	0.949954	0.999784	gene-LOC110711665/gene-LOC110730998	2	1	1
Cellular component	GO:0071782	endoplasmic reticulum tubular network	2/5551	20/25699	0.949954	0.999784	gene-LOC110693899/gene-LOC110703192	2	0	2
Cellular component	GO:0005838	proteasome regulatory particle	3/5551	27/25699	0.950924	0.999784	gene-LOC110691860/gene-LOC110712148/gene-LOC110737030	3	3	0
Cellular component	GO:0022624	proteasome accessory complex	3/5551	27/25699	0.950924	0.999784	gene-LOC110691860/gene-LOC110712148/gene-LOC110737030	3	3	0
Cellular component	GO:0005746	mitochondrial respiratory chain	13/5551	87/25699	0.954847	0.999784	gene-LOC110682514/gene-LOC110685821/gene-LOC110686838/gene-LOC110689700/gene-LOC110692487/gene-LOC110702886/gene-LOC110714339/gene-LOC110718369/gene-LOC110721411/gene-LOC110724226/gene-LOC110724681/gene-LOC110732765/gene-LOC110736349	13	1	12
Cellular component	GO:0005667	transcription factor complex	25/5551	153/25699	0.957665	0.999784	gene-LOC110686325/gene-LOC110686612/gene-LOC110690114/gene-LOC110692682/gene-LOC110692912/gene-LOC110696037/gene-LOC110700325/gene-LOC110700778/gene-LOC110702630/gene-LOC110705131/gene-LOC110705169/gene-LOC110707989/gene-LOC110709017/gene-LOC110709809/gene-LOC110713968/gene-LOC110715840/gene-LOC110717757/gene-LOC110721901/gene-LOC110722715/gene-LOC110726735/gene-LOC110730002/gene-LOC110731493/gen…	25	6	19
Cellular component	GO:0010445	nuclear dicing body	1/5551	13/25699	0.957758	0.999784	gene-LOC110713930	1	0	1
Cellular component	GO:0031965	nuclear membrane	12/5551	82/25699	0.957866	0.999784	gene-LOC110685004/gene-LOC110686171/gene-LOC110687244/gene-LOC110695883/gene-LOC110697823/gene-LOC110707538/gene-LOC110711607/gene-LOC110722501/gene-LOC110725672/gene-LOC110739138/gene-LOC110739303/gene-LOC110740235	12	11	1
Cellular component	GO:0032300	mismatch repair complex	3/5551	28/25699	0.958983	0.999784	gene-LOC110704944/gene-LOC110705933/gene-LOC110723093	3	3	0
Cellular component	GO:0030140	trans-Golgi network transport vesicle	2/5551	21/25699	0.95911	0.999784	gene-LOC110699297/gene-LOC110733461	2	2	0
Cellular component	GO:0005777	peroxisome	54/5551	305/25699	0.960966	0.999784	gene-LOC110684415/gene-LOC110686269/gene-LOC110687381/gene-LOC110688708/gene-LOC110689131/gene-LOC110692772/gene-LOC110694728/gene-LOC110694729/gene-LOC110695082/gene-LOC110695208/gene-LOC110695254/gene-LOC110696635/gene-LOC110698222/gene-LOC110698310/gene-LOC110699233/gene-LOC110699720/gene-LOC110702427/gene-LOC110702658/gene-LOC110703653/gene-LOC110705069/gene-LOC110706798/gene-LOC110708236/gen…	54	17	37
Cellular component	GO:0042579	microbody	54/5551	305/25699	0.960966	0.999784	gene-LOC110684415/gene-LOC110686269/gene-LOC110687381/gene-LOC110688708/gene-LOC110689131/gene-LOC110692772/gene-LOC110694728/gene-LOC110694729/gene-LOC110695082/gene-LOC110695208/gene-LOC110695254/gene-LOC110696635/gene-LOC110698222/gene-LOC110698310/gene-LOC110699233/gene-LOC110699720/gene-LOC110702427/gene-LOC110702658/gene-LOC110703653/gene-LOC110705069/gene-LOC110706798/gene-LOC110708236/gen…	54	17	37
Cellular component	GO:0033178	proton-transporting two-sector ATPase complex, catalytic domain	3/5551	29/25699	0.965785	0.999784	gene-LOC110720470/gene-LOC110720951/gene-LOC110723845	3	3	0
Cellular component	GO:0000808	origin recognition complex	1/5551	14/25699	0.966887	0.999784	gene-LOC110714327	1	1	0
Cellular component	GO:0030136	clathrin-coated vesicle	13/5551	90/25699	0.967592	0.999784	gene-LOC110684067/gene-LOC110684998/gene-LOC110687921/gene-LOC110688428/gene-LOC110690711/gene-LOC110692306/gene-LOC110699297/gene-LOC110703903/gene-LOC110707623/gene-LOC110708529/gene-LOC110719551/gene-LOC110723707/gene-LOC110733461	13	9	4
Cellular component	GO:0016469	proton-transporting two-sector ATPase complex	8/5551	61/25699	0.9679	0.999784	gene-LOC110699618/gene-LOC110702606/gene-LOC110703547/gene-LOC110720470/gene-LOC110720951/gene-LOC110723845/gene-LOC110724633/gene-LOC110738105	8	6	2
Cellular component	GO:0000428	DNA-directed RNA polymerase complex	27/5551	167/25699	0.968042	0.999784	gene-LOC110686919/gene-LOC110687723/gene-LOC110687765/gene-LOC110688352/gene-LOC110690473/gene-LOC110693583/gene-LOC110702006/gene-LOC110702908/gene-LOC110705131/gene-LOC110706187/gene-LOC110706873/gene-LOC110706876/gene-LOC110707046/gene-LOC110710998/gene-LOC110711775/gene-LOC110714108/gene-LOC110715840/gene-LOC110717757/gene-LOC110718395/gene-LOC110721901/gene-LOC110731734/gene-LOC110734322/gen…	27	11	16
Cellular component	GO:0030880	RNA polymerase complex	27/5551	167/25699	0.968042	0.999784	gene-LOC110686919/gene-LOC110687723/gene-LOC110687765/gene-LOC110688352/gene-LOC110690473/gene-LOC110693583/gene-LOC110702006/gene-LOC110702908/gene-LOC110705131/gene-LOC110706187/gene-LOC110706873/gene-LOC110706876/gene-LOC110707046/gene-LOC110710998/gene-LOC110711775/gene-LOC110714108/gene-LOC110715840/gene-LOC110717757/gene-LOC110718395/gene-LOC110721901/gene-LOC110731734/gene-LOC110734322/gen…	27	11	16
Cellular component	GO:0005849	mRNA cleavage factor complex	4/5551	37/25699	0.972513	0.999784	gene-LOC110688153/gene-LOC110702543/gene-LOC110721779/gene-LOC110725738	4	1	3
Cellular component	GO:0005905	clathrin-coated pit	4/5551	37/25699	0.972513	0.999784	gene-LOC110692306/gene-LOC110699297/gene-LOC110723707/gene-LOC110733461	4	3	1
Cellular component	GO:0032580	Golgi cisterna membrane	4/5551	37/25699	0.972513	0.999784	gene-LOC110698300/gene-LOC110706357/gene-LOC110712959/gene-LOC110715183	4	2	2
Cellular component	GO:0005845	mRNA cap binding complex	1/5551	15/25699	0.974043	0.999784	gene-LOC110705173	1	0	1
Cellular component	GO:0071458	integral component of cytoplasmic side of endoplasmic reticulum membrane	1/5551	15/25699	0.974043	0.999784	gene-LOC110693899	1	0	1
Cellular component	GO:0098554	cytoplasmic side of endoplasmic reticulum membrane	1/5551	15/25699	0.974043	0.999784	gene-LOC110693899	1	0	1
Cellular component	GO:0005765	lysosomal membrane	3/5551	31/25699	0.976323	0.999784	gene-LOC110704180/gene-LOC110705461/gene-LOC110733623	3	1	2
Cellular component	GO:0033176	proton-transporting V-type ATPase complex	3/5551	31/25699	0.976323	0.999784	gene-LOC110699618/gene-LOC110724633/gene-LOC110738105	3	3	0
Cellular component	GO:0098852	lytic vacuole membrane	3/5551	31/25699	0.976323	0.999784	gene-LOC110704180/gene-LOC110705461/gene-LOC110733623	3	1	2
Cellular component	GO:0098798	mitochondrial protein complex	27/5551	171/25699	0.977433	0.999784	gene-LOC110681928/gene-LOC110682514/gene-LOC110685821/gene-LOC110686838/gene-LOC110689700/gene-LOC110690027/gene-LOC110692487/gene-LOC110697203/gene-LOC110700720/gene-LOC110702606/gene-LOC110702886/gene-LOC110703582/gene-LOC110709311/gene-LOC110712661/gene-LOC110713344/gene-LOC110714339/gene-LOC110718092/gene-LOC110718369/gene-LOC110720401/gene-LOC110721411/gene-LOC110724226/gene-LOC110724681/gen…	27	3	24
Cellular component	GO:0005778	peroxisomal membrane	10/5551	76/25699	0.978532	0.999784	gene-LOC110694728/gene-LOC110694729/gene-LOC110696635/gene-LOC110699233/gene-LOC110705069/gene-LOC110716625/gene-LOC110724566/gene-LOC110725290/gene-LOC110733403/gene-LOC110737987	10	1	9
Cellular component	GO:0031903	microbody membrane	10/5551	76/25699	0.978532	0.999784	gene-LOC110694728/gene-LOC110694729/gene-LOC110696635/gene-LOC110699233/gene-LOC110705069/gene-LOC110716625/gene-LOC110724566/gene-LOC110725290/gene-LOC110733403/gene-LOC110737987	10	1	9
Cellular component	GO:0044438	microbody part	11/5551	82/25699	0.978754	0.999784	gene-LOC110694728/gene-LOC110694729/gene-LOC110696635/gene-LOC110699233/gene-LOC110705069/gene-LOC110716625/gene-LOC110724566/gene-LOC110725290/gene-LOC110732456/gene-LOC110733403/gene-LOC110737987	11	1	10
Cellular component	GO:0044439	peroxisomal part	11/5551	82/25699	0.978754	0.999784	gene-LOC110694728/gene-LOC110694729/gene-LOC110696635/gene-LOC110699233/gene-LOC110705069/gene-LOC110716625/gene-LOC110724566/gene-LOC110725290/gene-LOC110732456/gene-LOC110733403/gene-LOC110737987	11	1	10
Cellular component	GO:0005832	chaperonin-containing T-complex	1/5551	16/25699	0.979653	0.999784	gene-LOC110712570	1	0	1
Cellular component	GO:0101031	chaperone complex	1/5551	16/25699	0.979653	0.999784	gene-LOC110712570	1	0	1
Cellular component	GO:0097526	spliceosomal tri-snRNP complex	6/5551	53/25699	0.982921	0.999784	gene-LOC110682152/gene-LOC110703462/gene-LOC110724990/gene-LOC110725107/gene-LOC110729629/gene-LOC110734298	6	0	6
Cellular component	GO:0030687	preribosome, large subunit precursor	1/5551	17/25699	0.984051	0.999784	gene-LOC110707933	1	0	1
Cellular component	GO:0034518	RNA cap binding complex	1/5551	17/25699	0.984051	0.999784	gene-LOC110705173	1	0	1
Cellular component	GO:0070069	cytochrome complex	1/5551	17/25699	0.984051	0.999784	gene-LOC110703539	1	0	1
Cellular component	GO:0034708	methyltransferase complex	7/5551	60/25699	0.984476	0.999784	gene-LOC110682022/gene-LOC110701183/gene-LOC110707082/gene-LOC110729546/gene-LOC110736506/gene-LOC110737983/gene-LOC110739124	7	3	4
Cellular component	GO:0009508	plastid chromosome	2/5551	26/25699	0.985444	0.999784	gene-LOC110702856/gene-LOC110738835	2	1	1
Cellular component	GO:0098800	inner mitochondrial membrane protein complex	20/5551	137/25699	0.985471	0.999784	gene-LOC110682514/gene-LOC110685821/gene-LOC110686838/gene-LOC110689700/gene-LOC110690027/gene-LOC110692487/gene-LOC110697203/gene-LOC110702606/gene-LOC110702886/gene-LOC110703582/gene-LOC110709311/gene-LOC110714339/gene-LOC110718369/gene-LOC110721411/gene-LOC110724226/gene-LOC110724681/gene-LOC110728806/gene-LOC110732765/gene-LOC110736349/gene-LOC110738038	20	3	17
Cellular component	GO:1990391	DNA repair complex	3/5551	34/25699	0.986536	0.999784	gene-LOC110704944/gene-LOC110705933/gene-LOC110723093	3	3	0
Cellular component	GO:0008287	protein serine/threonine phosphatase complex	2/5551	27/25699	0.988206	0.999784	gene-LOC110697653/gene-LOC110709958	2	1	1
Cellular component	GO:1903293	phosphatase complex	2/5551	27/25699	0.988206	0.999784	gene-LOC110697653/gene-LOC110709958	2	1	1
Cellular component	GO:0031966	mitochondrial membrane	86/5551	489/25699	0.988628	0.999784	gene-LOC110681710/gene-LOC110681928/gene-LOC110682133/gene-LOC110682514/gene-LOC110682531/gene-LOC110682902/gene-LOC110683397/gene-LOC110683514/gene-LOC110684180/gene-LOC110684342/gene-LOC110684357/gene-LOC110685821/gene-LOC110686838/gene-LOC110687424/gene-LOC110687949/gene-LOC110688216/gene-LOC110689017/gene-LOC110689700/gene-LOC110690027/gene-LOC110692243/gene-LOC110692487/gene-LOC110692666/gen…	86	23	63
Cellular component	GO:1990726	Lsm1-7-Pat1 complex	1/5551	19/25699	0.990201	0.999784	gene-LOC110734298	1	0	1
Cellular component	GO:0000229	cytoplasmic chromosome	2/5551	29/25699	0.992281	0.999784	gene-LOC110702856/gene-LOC110738835	2	1	1
Cellular component	GO:0005680	anaphase-promoting complex	1/5551	20/25699	0.992319	0.999784	gene-LOC110693530	1	1	0
Cellular component	GO:0005743	mitochondrial inner membrane	66/5551	397/25699	0.99471	0.999784	gene-LOC110681710/gene-LOC110682514/gene-LOC110682902/gene-LOC110683397/gene-LOC110684180/gene-LOC110684342/gene-LOC110684357/gene-LOC110685821/gene-LOC110686838/gene-LOC110687424/gene-LOC110687949/gene-LOC110689700/gene-LOC110690027/gene-LOC110692487/gene-LOC110692666/gene-LOC110692669/gene-LOC110692800/gene-LOC110695881/gene-LOC110696060/gene-LOC110697203/gene-LOC110698108/gene-LOC110698465/gen…	66	12	54
Cellular component	GO:0005688	U6 snRNP	1/5551	23/25699	0.996301	0.999784	gene-LOC110734298	1	0	1
Cellular component	GO:0046540	U4/U6 x U5 tri-snRNP complex	3/5551	41/25699	0.996557	0.999784	gene-LOC110682152/gene-LOC110703462/gene-LOC110734298	3	0	3
Cellular component	GO:0009295	nucleoid	7/5551	70/25699	0.996705	0.999784	gene-LOC110686187/gene-LOC110689263/gene-LOC110702856/gene-LOC110710683/gene-LOC110713344/gene-LOC110722654/gene-LOC110738835	7	3	4
Cellular component	GO:0044455	mitochondrial membrane part	26/5551	186/25699	0.996987	0.999784	gene-LOC110681928/gene-LOC110682514/gene-LOC110685821/gene-LOC110686838/gene-LOC110687424/gene-LOC110689700/gene-LOC110690027/gene-LOC110692487/gene-LOC110697203/gene-LOC110700720/gene-LOC110702606/gene-LOC110702886/gene-LOC110703582/gene-LOC110709311/gene-LOC110714339/gene-LOC110718092/gene-LOC110718369/gene-LOC110721411/gene-LOC110724226/gene-LOC110724391/gene-LOC110724681/gene-LOC110728806/gen…	26	3	23
Cellular component	GO:0030684	preribosome	5/5551	59/25699	0.998012	0.999784	gene-LOC110693844/gene-LOC110707933/gene-LOC110714380/gene-LOC110729614/gene-LOC110731605	5	0	5
Cellular component	GO:0005643	nuclear pore	8/5551	82/25699	0.998581	0.999784	gene-LOC110687244/gene-LOC110689759/gene-LOC110699266/gene-LOC110707939/gene-LOC110722379/gene-LOC110722667/gene-LOC110739303/gene-LOC110739730	8	5	3
Cellular component	GO:0042644	chloroplast nucleoid	2/5551	40/25699	0.999293	0.999784	gene-LOC110689263/gene-LOC110710683	2	0	2
Cellular component	GO:0005776	autophagosome	1/5551	30/25699	0.999328	0.999784	gene-LOC110682027	1	1	0
Cellular component	GO:0005635	nuclear envelope	23/5551	188/25699	0.999692	0.999784	gene-LOC110681848/gene-LOC110685004/gene-LOC110686171/gene-LOC110687244/gene-LOC110688206/gene-LOC110689759/gene-LOC110695883/gene-LOC110697823/gene-LOC110699266/gene-LOC110707538/gene-LOC110707939/gene-LOC110708211/gene-LOC110711607/gene-LOC110722065/gene-LOC110722379/gene-LOC110722501/gene-LOC110722667/gene-LOC110725672/gene-LOC110734479/gene-LOC110739138/gene-LOC110739303/gene-LOC110739730/gen…	23	18	5
Cellular component	GO:0042646	plastid nucleoid	4/5551	63/25699	0.999784	0.999784	gene-LOC110689263/gene-LOC110702856/gene-LOC110710683/gene-LOC110738835	4	1	3
Molecular function	GO:0003909	DNA ligase activity	10/5326	12/24883	8.59408e-06	0.00401344	gene-LOC110681972/gene-LOC110684260/gene-LOC110689615/gene-LOC110691755/gene-LOC110695139/gene-LOC110703919/gene-LOC110717162/gene-LOC110720351/gene-LOC110730889/gene-LOC110736277	10	8	2
Molecular function	GO:0003910	DNA ligase (ATP) activity	10/5326	12/24883	8.59408e-06	0.00401344	gene-LOC110681972/gene-LOC110684260/gene-LOC110689615/gene-LOC110691755/gene-LOC110695139/gene-LOC110703919/gene-LOC110717162/gene-LOC110720351/gene-LOC110730889/gene-LOC110736277	10	8	2
Molecular function	GO:0004497	monooxygenase activity	122/5326	407/24883	2.73616e-05	0.00851857	gene-LOC110681612/gene-LOC110681913/gene-LOC110682301/gene-LOC110682308/gene-LOC110682556/gene-LOC110682994/gene-LOC110683366/gene-LOC110683515/gene-LOC110684296/gene-LOC110685025/gene-LOC110685879/gene-LOC110686405/gene-LOC110686677/gene-LOC110686680/gene-LOC110687589/gene-LOC110687831/gene-LOC110687834/gene-LOC110687843/gene-LOC110688354/gene-LOC110688533/gene-LOC110691363/gene-LOC110691472/gen…	122	65	57
Molecular function	GO:0016886	ligase activity, forming phosphoric ester bonds	10/5326	14/24883	8.48206e-05	0.0198056	gene-LOC110681972/gene-LOC110684260/gene-LOC110689615/gene-LOC110691755/gene-LOC110695139/gene-LOC110703919/gene-LOC110717162/gene-LOC110720351/gene-LOC110730889/gene-LOC110736277	10	8	2
Molecular function	GO:0016705	oxidoreductase activity, acting on paired donors, with incorporation or reduction of molecular oxygen	140/5326	493/24883	0.000129562	0.0242022	gene-LOC110681913/gene-LOC110682301/gene-LOC110682308/gene-LOC110682556/gene-LOC110682994/gene-LOC110683366/gene-LOC110683515/gene-LOC110684296/gene-LOC110685025/gene-LOC110685879/gene-LOC110686405/gene-LOC110686440/gene-LOC110686677/gene-LOC110686680/gene-LOC110687589/gene-LOC110687831/gene-LOC110687834/gene-LOC110687843/gene-LOC110688003/gene-LOC110688242/gene-LOC110688354/gene-LOC110688533/gen…	140	72	68
Molecular function	GO:0016701	oxidoreductase activity, acting on single donors with incorporation of molecular oxygen	31/5326	78/24883	0.000181266	0.028217	gene-LOC110681612/gene-LOC110684391/gene-LOC110688078/gene-LOC110690892/gene-LOC110691778/gene-LOC110692067/gene-LOC110695887/gene-LOC110695977/gene-LOC110699386/gene-LOC110705679/gene-LOC110705680/gene-LOC110708631/gene-LOC110708632/gene-LOC110708633/gene-LOC110709775/gene-LOC110710574/gene-LOC110712524/gene-LOC110713336/gene-LOC110715390/gene-LOC110724173/gene-LOC110724618/gene-LOC110727052/gen…	31	17	14
Molecular function	GO:0045735	nutrient reservoir activity	44/5326	125/24883	0.000264014	0.035227	gene-LOC110681625/gene-LOC110681626/gene-LOC110682481/gene-LOC110682940/gene-LOC110682974/gene-LOC110684126/gene-LOC110684829/gene-LOC110685584/gene-LOC110685788/gene-LOC110686198/gene-LOC110688485/gene-LOC110689428/gene-LOC110697372/gene-LOC110699016/gene-LOC110699752/gene-LOC110700489/gene-LOC110707805/gene-LOC110708094/gene-LOC110712028/gene-LOC110713451/gene-LOC110715770/gene-LOC110715771/gen…	44	25	19
Molecular function	GO:0047325	inositol tetrakisphosphate 1-kinase activity	8/5326	11/24883	0.000385453	0.0400014	gene-LOC110685009/gene-LOC110688755/gene-LOC110693036/gene-LOC110717442/gene-LOC110717936/gene-LOC110732563/gene-LOC110738656/gene-LOC110740001	8	3	5
Molecular function	GO:0052726	inositol-1,3,4-trisphosphate 5-kinase activity	8/5326	11/24883	0.000385453	0.0400014	gene-LOC110685009/gene-LOC110688755/gene-LOC110693036/gene-LOC110717442/gene-LOC110717936/gene-LOC110732563/gene-LOC110738656/gene-LOC110740001	8	3	5
Molecular function	GO:0016830	carbon-carbon lyase activity	57/5326	177/24883	0.000528261	0.0493396	gene-LOC110681895/gene-LOC110682130/gene-LOC110683155/gene-LOC110683422/gene-LOC110684315/gene-LOC110686006/gene-LOC110686221/gene-LOC110688281/gene-LOC110688300/gene-LOC110690522/gene-LOC110691154/gene-LOC110692772/gene-LOC110695063/gene-LOC110696294/gene-LOC110698310/gene-LOC110698311/gene-LOC110700721/gene-LOC110701093/gene-LOC110702591/gene-LOC110704567/gene-LOC110705177/gene-LOC110705575/gen…	57	23	34
Molecular function	GO:0016829	lyase activity	130/5326	470/24883	0.000705166	0.059875	gene-LOC110681895/gene-LOC110682130/gene-LOC110682514/gene-LOC110682737/gene-LOC110683155/gene-LOC110683422/gene-LOC110684315/gene-LOC110685266/gene-LOC110685821/gene-LOC110686006/gene-LOC110686221/gene-LOC110686405/gene-LOC110686910/gene-LOC110687381/gene-LOC110688281/gene-LOC110688300/gene-LOC110689263/gene-LOC110689808/gene-LOC110690522/gene-LOC110690773/gene-LOC110691154/gene-LOC110692461/gen…	130	62	68
Molecular function	GO:0008061	chitin binding	21/5326	50/24883	0.00082058	0.0638684	gene-LOC110685740/gene-LOC110686225/gene-LOC110686856/gene-LOC110689696/gene-LOC110690914/gene-LOC110690915/gene-LOC110692339/gene-LOC110692342/gene-LOC110692887/gene-LOC110705410/gene-LOC110706698/gene-LOC110709746/gene-LOC110712287/gene-LOC110716636/gene-LOC110716695/gene-LOC110716843/gene-LOC110716931/gene-LOC110718117/gene-LOC110738126/gene-LOC110738751/gene-LOC110738787	21	14	7
Molecular function	GO:0003950	NAD+ ADP-ribosyltransferase activity	8/5326	12/24883	0.000938591	0.0674342	gene-LOC110684260/gene-LOC110686639/gene-LOC110686642/gene-LOC110689615/gene-LOC110689831/gene-LOC110700391/gene-LOC110700393/gene-LOC110727913	8	4	4
Molecular function	GO:0051766	inositol trisphosphate kinase activity	9/5326	15/24883	0.00131422	0.0807718	gene-LOC110685009/gene-LOC110688755/gene-LOC110693036/gene-LOC110717442/gene-LOC110717936/gene-LOC110731880/gene-LOC110732563/gene-LOC110738656/gene-LOC110740001	9	3	6
Molecular function	GO:0052725	inositol-1,3,4-trisphosphate 6-kinase activity	9/5326	15/24883	0.00131422	0.0807718	gene-LOC110685009/gene-LOC110688755/gene-LOC110693036/gene-LOC110717442/gene-LOC110717936/gene-LOC110731880/gene-LOC110732563/gene-LOC110738656/gene-LOC110740001	9	3	6
Molecular function	GO:0003777	microtubule motor activity	33/5326	94/24883	0.00153453	0.0807718	gene-LOC110681820/gene-LOC110684146/gene-LOC110685888/gene-LOC110688197/gene-LOC110689776/gene-LOC110692631/gene-LOC110694649/gene-LOC110694864/gene-LOC110695548/gene-LOC110698566/gene-LOC110703357/gene-LOC110704983/gene-LOC110705153/gene-LOC110705182/gene-LOC110707061/gene-LOC110708215/gene-LOC110708499/gene-LOC110708584/gene-LOC110709761/gene-LOC110709792/gene-LOC110710548/gene-LOC110710980/gen…	33	31	2
Molecular function	GO:0003774	motor activity	43/5326	131/24883	0.00157723	0.0807718	gene-LOC110681820/gene-LOC110683024/gene-LOC110684146/gene-LOC110685888/gene-LOC110688119/gene-LOC110688197/gene-LOC110689668/gene-LOC110689776/gene-LOC110692133/gene-LOC110692631/gene-LOC110693196/gene-LOC110694400/gene-LOC110694649/gene-LOC110694864/gene-LOC110695548/gene-LOC110698566/gene-LOC110700491/gene-LOC110702932/gene-LOC110703357/gene-LOC110704983/gene-LOC110705153/gene-LOC110705182/gen…	43	41	2
Molecular function	GO:0016903	oxidoreductase activity, acting on the aldehyde or oxo group of donors	43/5326	131/24883	0.00157723	0.0807718	gene-LOC110682104/gene-LOC110682893/gene-LOC110685083/gene-LOC110685890/gene-LOC110685903/gene-LOC110688205/gene-LOC110694134/gene-LOC110694135/gene-LOC110694712/gene-LOC110695411/gene-LOC110696022/gene-LOC110696259/gene-LOC110696550/gene-LOC110696624/gene-LOC110697499/gene-LOC110697506/gene-LOC110698236/gene-LOC110700413/gene-LOC110700727/gene-LOC110704335/gene-LOC110705912/gene-LOC110707634/gen…	43	24	19
Molecular function	GO:0033612	receptor serine/threonine kinase binding	16/5326	36/24883	0.00164311	0.0807718	gene-LOC110685455/gene-LOC110686711/gene-LOC110688695/gene-LOC110700257/gene-LOC110700458/gene-LOC110700829/gene-LOC110701039/gene-LOC110706399/gene-LOC110708019/gene-LOC110708778/gene-LOC110713341/gene-LOC110715371/gene-LOC110725565/gene-LOC110735240/gene-LOC110736369/gene-LOC110736754	16	12	4
Molecular function	GO:0019840	isoprenoid binding	12/5326	24/24883	0.00181977	0.0849831	gene-LOC110697796/gene-LOC110699593/gene-LOC110704037/gene-LOC110708561/gene-LOC110710755/gene-LOC110714604/gene-LOC110715607/gene-LOC110721426/gene-LOC110725164/gene-LOC110730187/gene-LOC110732540/gene-LOC110736976	12	9	3
Molecular function	GO:0051213	dioxygenase activity	69/5326	235/24883	0.00244362	0.108683	gene-LOC110682585/gene-LOC110684391/gene-LOC110686440/gene-LOC110687882/gene-LOC110688078/gene-LOC110688242/gene-LOC110688533/gene-LOC110692067/gene-LOC110693060/gene-LOC110695126/gene-LOC110695977/gene-LOC110695983/gene-LOC110696129/gene-LOC110697144/gene-LOC110698133/gene-LOC110699386/gene-LOC110700529/gene-LOC110701693/gene-LOC110701716/gene-LOC110702435/gene-LOC110704417/gene-LOC110705679/gen…	69	36	33
Molecular function	GO:0008092	cytoskeletal protein binding	115/5326	424/24883	0.00282275	0.115659	gene-LOC110681820/gene-LOC110682174/gene-LOC110682422/gene-LOC110683024/gene-LOC110684146/gene-LOC110684226/gene-LOC110684641/gene-LOC110684842/gene-LOC110685888/gene-LOC110688119/gene-LOC110688197/gene-LOC110688206/gene-LOC110689318/gene-LOC110689434/gene-LOC110689668/gene-LOC110689776/gene-LOC110690034/gene-LOC110691509/gene-LOC110691878/gene-LOC110692128/gene-LOC110692133/gene-LOC110692631/gen…	115	88	27
Molecular function	GO:0004784	superoxide dismutase activity	7/5326	11/24883	0.00297197	0.115659	gene-LOC110704472/gene-LOC110704790/gene-LOC110708531/gene-LOC110710683/gene-LOC110723183/gene-LOC110730872/gene-LOC110737002	7	0	7
Molecular function	GO:0016721	oxidoreductase activity, acting on superoxide radicals as acceptor	7/5326	11/24883	0.00297197	0.115659	gene-LOC110704472/gene-LOC110704790/gene-LOC110708531/gene-LOC110710683/gene-LOC110723183/gene-LOC110730872/gene-LOC110737002	7	0	7
Molecular function	GO:0008559	xenobiotic transmembrane transporting ATPase activity	15/5326	35/24883	0.00350623	0.125954	gene-LOC110689699/gene-LOC110694020/gene-LOC110698686/gene-LOC110698687/gene-LOC110703276/gene-LOC110709444/gene-LOC110710401/gene-LOC110712440/gene-LOC110718154/gene-LOC110720444/gene-LOC110721597/gene-LOC110727889/gene-LOC110729523/gene-LOC110739227/gene-LOC110739975	15	12	3
Molecular function	GO:0042910	xenobiotic transmembrane transporter activity	15/5326	35/24883	0.00350623	0.125954	gene-LOC110689699/gene-LOC110694020/gene-LOC110698686/gene-LOC110698687/gene-LOC110703276/gene-LOC110709444/gene-LOC110710401/gene-LOC110712440/gene-LOC110718154/gene-LOC110720444/gene-LOC110721597/gene-LOC110727889/gene-LOC110729523/gene-LOC110739227/gene-LOC110739975	15	12	3
Molecular function	GO:0003968	RNA-directed 5'-3' RNA polymerase activity	13/5326	29/24883	0.00402674	0.139295	gene-LOC110682970/gene-LOC110683769/gene-LOC110690952/gene-LOC110691085/gene-LOC110698161/gene-LOC110704409/gene-LOC110704985/gene-LOC110707698/gene-LOC110711169/gene-LOC110711280/gene-LOC110724165/gene-LOC110725096/gene-LOC110733596	13	13	0
Molecular function	GO:0004033	aldo-keto reductase (NADP) activity	9/5326	17/24883	0.00419729	0.14001	gene-LOC110698202/gene-LOC110698203/gene-LOC110708609/gene-LOC110708610/gene-LOC110725809/gene-LOC110728078/gene-LOC110730407/gene-LOC110736056/gene-LOC110736931	9	0	9
Molecular function	GO:0016624	oxidoreductase activity, acting on the aldehyde or oxo group of donors, disulfide as acceptor	12/5326	27/24883	0.00615262	0.196439	gene-LOC110682893/gene-LOC110685903/gene-LOC110694712/gene-LOC110696259/gene-LOC110696550/gene-LOC110697506/gene-LOC110708889/gene-LOC110708957/gene-LOC110709042/gene-LOC110724691/gene-LOC110725764/gene-LOC110735092	12	8	4
Molecular function	GO:0008106	alcohol dehydrogenase (NADP+) activity	8/5326	15/24883	0.00655523	0.196439	gene-LOC110698202/gene-LOC110698203/gene-LOC110708609/gene-LOC110708610/gene-LOC110725809/gene-LOC110730407/gene-LOC110736056/gene-LOC110736931	8	0	8
Molecular function	GO:0009922	fatty acid elongase activity	9/5326	18/24883	0.00681427	0.196439	gene-LOC110686218/gene-LOC110691214/gene-LOC110698128/gene-LOC110699690/gene-LOC110719241/gene-LOC110722996/gene-LOC110724891/gene-LOC110730726/gene-LOC110731643	9	9	0
Molecular function	GO:0051765	inositol tetrakisphosphate kinase activity	9/5326	18/24883	0.00681427	0.196439	gene-LOC110685009/gene-LOC110688755/gene-LOC110693036/gene-LOC110717442/gene-LOC110717936/gene-LOC110731880/gene-LOC110732563/gene-LOC110738656/gene-LOC110740001	9	3	6
Molecular function	GO:0016846	carbon-sulfur lyase activity	17/5326	44/24883	0.00694055	0.196439	gene-LOC110687381/gene-LOC110705588/gene-LOC110708249/gene-LOC110711117/gene-LOC110711409/gene-LOC110712556/gene-LOC110714064/gene-LOC110714439/gene-LOC110716696/gene-LOC110722600/gene-LOC110722769/gene-LOC110731553/gene-LOC110731584/gene-LOC110732304/gene-LOC110733198/gene-LOC110733906/gene-LOC110738865	17	9	8
Molecular function	GO:0005506	iron ion binding	116/5326	441/24883	0.00768981	0.211244	gene-LOC110681913/gene-LOC110682301/gene-LOC110682556/gene-LOC110682994/gene-LOC110683366/gene-LOC110684296/gene-LOC110685025/gene-LOC110685879/gene-LOC110686405/gene-LOC110686561/gene-LOC110686632/gene-LOC110686677/gene-LOC110686680/gene-LOC110687589/gene-LOC110687831/gene-LOC110687834/gene-LOC110687843/gene-LOC110688205/gene-LOC110688354/gene-LOC110688533/gene-LOC110690892/gene-LOC110691363/gen…	116	65	51
Molecular function	GO:0046527	glucosyltransferase activity	94/5326	351/24883	0.00923069	0.243631	gene-LOC110681597/gene-LOC110683757/gene-LOC110685554/gene-LOC110688528/gene-LOC110689335/gene-LOC110689717/gene-LOC110689796/gene-LOC110691530/gene-LOC110691535/gene-LOC110691537/gene-LOC110691539/gene-LOC110691545/gene-LOC110692241/gene-LOC110692720/gene-LOC110692996/gene-LOC110692997/gene-LOC110693002/gene-LOC110693017/gene-LOC110693619/gene-LOC110693894/gene-LOC110694831/gene-LOC110695224/gen…	94	54	40
Molecular function	GO:0016620	oxidoreductase activity, acting on the aldehyde or oxo group of donors, NAD or NADP as acceptor	29/5326	89/24883	0.00939051	0.243631	gene-LOC110682104/gene-LOC110685083/gene-LOC110685890/gene-LOC110688205/gene-LOC110694134/gene-LOC110694135/gene-LOC110695411/gene-LOC110696022/gene-LOC110696624/gene-LOC110697499/gene-LOC110700413/gene-LOC110700727/gene-LOC110704335/gene-LOC110705912/gene-LOC110707634/gene-LOC110710411/gene-LOC110711748/gene-LOC110712397/gene-LOC110716629/gene-LOC110722419/gene-LOC110727303/gene-LOC110729060/gen…	29	14	15
Molecular function	GO:0004557	alpha-galactosidase activity	7/5326	13/24883	0.0102945	0.245585	gene-LOC110687856/gene-LOC110691484/gene-LOC110704478/gene-LOC110707265/gene-LOC110709651/gene-LOC110712621/gene-LOC110716307	7	2	5
Molecular function	GO:0016703	oxidoreductase activity, acting on single donors with incorporation of molecular oxygen, incorporation of one atom of oxygen (internal monooxygenases or internal mixed function oxidases)	7/5326	13/24883	0.0102945	0.245585	gene-LOC110681612/gene-LOC110691778/gene-LOC110695887/gene-LOC110709775/gene-LOC110724618/gene-LOC110730868/gene-LOC110736092	7	4	3
Molecular function	GO:0052692	raffinose alpha-galactosidase activity	7/5326	13/24883	0.0102945	0.245585	gene-LOC110687856/gene-LOC110691484/gene-LOC110704478/gene-LOC110707265/gene-LOC110709651/gene-LOC110712621/gene-LOC110716307	7	2	5
Molecular function	GO:0033764	steroid dehydrogenase activity, acting on the CH-OH group of donors, NAD or NADP as acceptor	9/5326	19/24883	0.0105176	0.245585	gene-LOC110704431/gene-LOC110717644/gene-LOC110723372/gene-LOC110723441/gene-LOC110730167/gene-LOC110732557/gene-LOC110739683/gene-LOC110739685/gene-LOC110739687	9	3	6
Molecular function	GO:0016763	transferase activity, transferring pentosyl groups	34/5326	109/24883	0.0108304	0.246721	gene-LOC110682320/gene-LOC110682344/gene-LOC110684260/gene-LOC110686360/gene-LOC110686639/gene-LOC110686642/gene-LOC110688730/gene-LOC110689615/gene-LOC110689831/gene-LOC110691530/gene-LOC110691535/gene-LOC110691537/gene-LOC110691539/gene-LOC110691545/gene-LOC110695521/gene-LOC110697521/gene-LOC110700391/gene-LOC110700393/gene-LOC110701720/gene-LOC110702106/gene-LOC110703668/gene-LOC110704175/gen…	34	24	10
Molecular function	GO:0043492	ATPase activity, coupled to movement of substances	79/5326	291/24883	0.0113368	0.248598	gene-LOC110681663/gene-LOC110682428/gene-LOC110683079/gene-LOC110683453/gene-LOC110683752/gene-LOC110683754/gene-LOC110684131/gene-LOC110684346/gene-LOC110684709/gene-LOC110685990/gene-LOC110686913/gene-LOC110687978/gene-LOC110688491/gene-LOC110688862/gene-LOC110688941/gene-LOC110689699/gene-LOC110689801/gene-LOC110689971/gene-LOC110692269/gene-LOC110692298/gene-LOC110694020/gene-LOC110695412/gen…	79	67	12
Molecular function	GO:0004568	chitinase activity	17/5326	46/24883	0.0114451	0.248598	gene-LOC110686856/gene-LOC110690914/gene-LOC110690915/gene-LOC110692339/gene-LOC110692342/gene-LOC110692915/gene-LOC110693911/gene-LOC110706698/gene-LOC110709746/gene-LOC110716636/gene-LOC110716695/gene-LOC110716843/gene-LOC110716931/gene-LOC110718117/gene-LOC110727687/gene-LOC110738751/gene-LOC110738787	17	12	5
Molecular function	GO:0016831	carboxy-lyase activity	33/5326	106/24883	0.0122937	0.253432	gene-LOC110681895/gene-LOC110683155/gene-LOC110686006/gene-LOC110686221/gene-LOC110690522/gene-LOC110691154/gene-LOC110692772/gene-LOC110695063/gene-LOC110698311/gene-LOC110700721/gene-LOC110701093/gene-LOC110705575/gene-LOC110706401/gene-LOC110708281/gene-LOC110711278/gene-LOC110711993/gene-LOC110712186/gene-LOC110713391/gene-LOC110716796/gene-LOC110718863/gene-LOC110720402/gene-LOC110720403/gen…	33	19	14
Molecular function	GO:0005102	signaling receptor binding	21/5326	61/24883	0.0130015	0.253432	gene-LOC110685455/gene-LOC110686711/gene-LOC110688695/gene-LOC110698536/gene-LOC110700257/gene-LOC110700458/gene-LOC110700829/gene-LOC110701039/gene-LOC110705013/gene-LOC110706399/gene-LOC110708019/gene-LOC110708677/gene-LOC110708778/gene-LOC110713341/gene-LOC110715371/gene-LOC110725565/gene-LOC110730090/gene-LOC110732632/gene-LOC110735240/gene-LOC110736369/gene-LOC110736754	21	16	5
Molecular function	GO:0016702	oxidoreductase activity, acting on single donors with incorporation of molecular oxygen, incorporation of two atoms of oxygen	21/5326	61/24883	0.0130015	0.253432	gene-LOC110684391/gene-LOC110688078/gene-LOC110692067/gene-LOC110695977/gene-LOC110699386/gene-LOC110705679/gene-LOC110705680/gene-LOC110708631/gene-LOC110708632/gene-LOC110708633/gene-LOC110710574/gene-LOC110712524/gene-LOC110713336/gene-LOC110724173/gene-LOC110727052/gene-LOC110729235/gene-LOC110736163/gene-LOC110736902/gene-LOC110736903/gene-LOC110736904/gene-LOC110737913	21	13	8
Molecular function	GO:0042626	ATPase activity, coupled to transmembrane movement of substances	75/5326	276/24883	0.0130131	0.253432	gene-LOC110681663/gene-LOC110682428/gene-LOC110683079/gene-LOC110683453/gene-LOC110683752/gene-LOC110683754/gene-LOC110684131/gene-LOC110684709/gene-LOC110686913/gene-LOC110687978/gene-LOC110688491/gene-LOC110688862/gene-LOC110688941/gene-LOC110689699/gene-LOC110689801/gene-LOC110689971/gene-LOC110692269/gene-LOC110692298/gene-LOC110694020/gene-LOC110695412/gene-LOC110695413/gene-LOC110695511/gen…	75	63	12
Molecular function	GO:0031625	ubiquitin protein ligase binding	39/5326	130/24883	0.0132957	0.253432	gene-LOC110681904/gene-LOC110684083/gene-LOC110684088/gene-LOC110685925/gene-LOC110686673/gene-LOC110686674/gene-LOC110687236/gene-LOC110687870/gene-LOC110688018/gene-LOC110688446/gene-LOC110688450/gene-LOC110690415/gene-LOC110691850/gene-LOC110692115/gene-LOC110693484/gene-LOC110693621/gene-LOC110695079/gene-LOC110697195/gene-LOC110698742/gene-LOC110700422/gene-LOC110701579/gene-LOC110701894/gen…	39	14	25
Molecular function	GO:0044389	ubiquitin-like protein ligase binding	39/5326	130/24883	0.0132957	0.253432	gene-LOC110681904/gene-LOC110684083/gene-LOC110684088/gene-LOC110685925/gene-LOC110686673/gene-LOC110686674/gene-LOC110687236/gene-LOC110687870/gene-LOC110688018/gene-LOC110688446/gene-LOC110688450/gene-LOC110690415/gene-LOC110691850/gene-LOC110692115/gene-LOC110693484/gene-LOC110693621/gene-LOC110695079/gene-LOC110697195/gene-LOC110698742/gene-LOC110700422/gene-LOC110701579/gene-LOC110701894/gen…	39	14	25
Molecular function	GO:0008194	UDP-glycosyltransferase activity	115/5326	445/24883	0.0136883	0.255697	gene-LOC110681597/gene-LOC110682164/gene-LOC110682344/gene-LOC110683580/gene-LOC110683757/gene-LOC110685554/gene-LOC110686360/gene-LOC110687772/gene-LOC110687966/gene-LOC110688528/gene-LOC110688730/gene-LOC110689335/gene-LOC110689717/gene-LOC110689796/gene-LOC110691530/gene-LOC110691535/gene-LOC110691537/gene-LOC110691539/gene-LOC110691545/gene-LOC110691806/gene-LOC110691891/gene-LOC110692241/gen…	115	77	38
Molecular function	GO:0010427	abscisic acid binding	9/5326	20/24883	0.0155463	0.284244	gene-LOC110699593/gene-LOC110704037/gene-LOC110710755/gene-LOC110714604/gene-LOC110715607/gene-LOC110721426/gene-LOC110725164/gene-LOC110730187/gene-LOC110732540	9	8	1
Molecular function	GO:0010277	chlorophyllide a oxygenase [overall] activity	6/5326	11/24883	0.0162809	0.284244	gene-LOC110691778/gene-LOC110695887/gene-LOC110709775/gene-LOC110724618/gene-LOC110730868/gene-LOC110736092	6	3	3
Molecular function	GO:0016706	oxidoreductase activity, acting on paired donors, with incorporation or reduction of molecular oxygen, 2-oxoglutarate as one donor, and incorporation of one atom each of oxygen into both donors	26/5326	81/24883	0.0163876	0.284244	gene-LOC110686440/gene-LOC110688242/gene-LOC110693060/gene-LOC110697144/gene-LOC110698133/gene-LOC110704417/gene-LOC110712216/gene-LOC110714529/gene-LOC110714551/gene-LOC110717756/gene-LOC110717971/gene-LOC110724781/gene-LOC110725334/gene-LOC110725539/gene-LOC110730765/gene-LOC110731393/gene-LOC110732367/gene-LOC110732370/gene-LOC110732934/gene-LOC110732989/gene-LOC110733452/gene-LOC110733463/gen…	26	10	16
Molecular function	GO:0045486	naringenin 3-dioxygenase activity	8/5326	17/24883	0.0164338	0.284244	gene-LOC110686440/gene-LOC110714529/gene-LOC110724781/gene-LOC110725334/gene-LOC110732367/gene-LOC110732370/gene-LOC110733452/gene-LOC110733463	8	3	5
Molecular function	GO:0008017	microtubule binding	61/5326	222/24883	0.0184739	0.311791	gene-LOC110681820/gene-LOC110682174/gene-LOC110684146/gene-LOC110685888/gene-LOC110688197/gene-LOC110689318/gene-LOC110689776/gene-LOC110690034/gene-LOC110691878/gene-LOC110692631/gene-LOC110694649/gene-LOC110694864/gene-LOC110694883/gene-LOC110695548/gene-LOC110697168/gene-LOC110698185/gene-LOC110698566/gene-LOC110700366/gene-LOC110701731/gene-LOC110703357/gene-LOC110704983/gene-LOC110705047/gen…	61	49	12
Molecular function	GO:0015631	tubulin binding	67/5326	247/24883	0.0187462	0.311791	gene-LOC110681820/gene-LOC110682174/gene-LOC110684146/gene-LOC110685888/gene-LOC110688197/gene-LOC110688206/gene-LOC110689318/gene-LOC110689776/gene-LOC110690034/gene-LOC110691878/gene-LOC110692631/gene-LOC110694649/gene-LOC110694864/gene-LOC110694883/gene-LOC110695163/gene-LOC110695548/gene-LOC110697168/gene-LOC110698185/gene-LOC110698566/gene-LOC110700366/gene-LOC110701731/gene-LOC110703357/gen…	67	53	14
Molecular function	GO:0050403	trans-zeatin O-beta-D-glucosyltransferase activity	10/5326	24/24883	0.0200731	0.311791	gene-LOC110691530/gene-LOC110691535/gene-LOC110691537/gene-LOC110691539/gene-LOC110691545/gene-LOC110703668/gene-LOC110707316/gene-LOC110707317/gene-LOC110707322/gene-LOC110707325	10	10	0
Molecular function	GO:0035251	UDP-glucosyltransferase activity	76/5326	286/24883	0.0210848	0.311791	gene-LOC110681597/gene-LOC110683757/gene-LOC110685554/gene-LOC110688528/gene-LOC110689335/gene-LOC110689717/gene-LOC110689796/gene-LOC110691530/gene-LOC110691535/gene-LOC110691537/gene-LOC110691539/gene-LOC110691545/gene-LOC110692241/gene-LOC110692720/gene-LOC110692996/gene-LOC110692997/gene-LOC110693002/gene-LOC110693017/gene-LOC110693619/gene-LOC110693894/gene-LOC110694831/gene-LOC110695224/gen…	76	44	32
Molecular function	GO:0004864	protein phosphatase inhibitor activity	12/5326	31/24883	0.0213647	0.311791	gene-LOC110688141/gene-LOC110688822/gene-LOC110697078/gene-LOC110699593/gene-LOC110704037/gene-LOC110710755/gene-LOC110714604/gene-LOC110715607/gene-LOC110721426/gene-LOC110725164/gene-LOC110730187/gene-LOC110732540	12	8	4
Molecular function	GO:0019212	phosphatase inhibitor activity	12/5326	31/24883	0.0213647	0.311791	gene-LOC110688141/gene-LOC110688822/gene-LOC110697078/gene-LOC110699593/gene-LOC110704037/gene-LOC110710755/gene-LOC110714604/gene-LOC110715607/gene-LOC110721426/gene-LOC110725164/gene-LOC110730187/gene-LOC110732540	12	8	4
Molecular function	GO:0102336	3-oxo-arachidoyl-CoA synthase activity	12/5326	31/24883	0.0213647	0.311791	gene-LOC110691214/gene-LOC110698128/gene-LOC110699526/gene-LOC110704154/gene-LOC110705097/gene-LOC110707869/gene-LOC110712161/gene-LOC110712271/gene-LOC110719241/gene-LOC110730726/gene-LOC110731643/gene-LOC110732179	12	11	1
Molecular function	GO:0102337	3-oxo-cerotoyl-CoA synthase activity	12/5326	31/24883	0.0213647	0.311791	gene-LOC110691214/gene-LOC110698128/gene-LOC110699526/gene-LOC110704154/gene-LOC110705097/gene-LOC110707869/gene-LOC110712161/gene-LOC110712271/gene-LOC110719241/gene-LOC110730726/gene-LOC110731643/gene-LOC110732179	12	11	1
Molecular function	GO:0102338	3-oxo-lignoceronyl-CoA synthase activity	12/5326	31/24883	0.0213647	0.311791	gene-LOC110691214/gene-LOC110698128/gene-LOC110699526/gene-LOC110704154/gene-LOC110705097/gene-LOC110707869/gene-LOC110712161/gene-LOC110712271/gene-LOC110719241/gene-LOC110730726/gene-LOC110731643/gene-LOC110732179	12	11	1
Molecular function	GO:0102756	very-long-chain 3-ketoacyl-CoA synthase activity	12/5326	31/24883	0.0213647	0.311791	gene-LOC110691214/gene-LOC110698128/gene-LOC110699526/gene-LOC110704154/gene-LOC110705097/gene-LOC110707869/gene-LOC110712161/gene-LOC110712271/gene-LOC110719241/gene-LOC110730726/gene-LOC110731643/gene-LOC110732179	12	11	1
Molecular function	GO:0016616	oxidoreductase activity, acting on the CH-OH group of donors, NAD or NADP as acceptor	73/5326	274/24883	0.0220858	0.313246	gene-LOC110682111/gene-LOC110682112/gene-LOC110682124/gene-LOC110682133/gene-LOC110683504/gene-LOC110685325/gene-LOC110685327/gene-LOC110686033/gene-LOC110686138/gene-LOC110686643/gene-LOC110691559/gene-LOC110698202/gene-LOC110698203/gene-LOC110698772/gene-LOC110699058/gene-LOC110702522/gene-LOC110704400/gene-LOC110704431/gene-LOC110705195/gene-LOC110705562/gene-LOC110707685/gene-LOC110708327/gen…	73	34	39
Molecular function	GO:0052745	inositol phosphate phosphatase activity	9/5326	21/24883	0.0221351	0.313246	gene-LOC110684833/gene-LOC110693036/gene-LOC110698430/gene-LOC110713376/gene-LOC110717936/gene-LOC110730228/gene-LOC110732490/gene-LOC110732563/gene-LOC110738665	9	6	3
Molecular function	GO:0015925	galactosidase activity	15/5326	42/24883	0.0234919	0.320881	gene-LOC110684307/gene-LOC110687856/gene-LOC110691484/gene-LOC110694437/gene-LOC110695398/gene-LOC110701305/gene-LOC110701306/gene-LOC110704478/gene-LOC110707265/gene-LOC110709651/gene-LOC110712621/gene-LOC110716307/gene-LOC110716805/gene-LOC110723292/gene-LOC110724752	15	5	10
Molecular function	GO:0009881	photoreceptor activity	18/5326	53/24883	0.0236297	0.320881	gene-LOC110681959/gene-LOC110682215/gene-LOC110683165/gene-LOC110691807/gene-LOC110695122/gene-LOC110695133/gene-LOC110696294/gene-LOC110697283/gene-LOC110698033/gene-LOC110705774/gene-LOC110710348/gene-LOC110713667/gene-LOC110718119/gene-LOC110722299/gene-LOC110724829/gene-LOC110728181/gene-LOC110733428/gene-LOC110738228	18	4	14
Molecular function	GO:0016229	steroid dehydrogenase activity	11/5326	28/24883	0.0241272	0.320881	gene-LOC110704431/gene-LOC110707865/gene-LOC110717644/gene-LOC110723372/gene-LOC110723441/gene-LOC110724568/gene-LOC110730167/gene-LOC110732557/gene-LOC110739683/gene-LOC110739685/gene-LOC110739687	11	5	6
Molecular function	GO:0015116	sulfate transmembrane transporter activity	8/5326	18/24883	0.0241295	0.320881	gene-LOC110682797/gene-LOC110684891/gene-LOC110692669/gene-LOC110698751/gene-LOC110703335/gene-LOC110716940/gene-LOC110723834/gene-LOC110728984	8	4	4
Molecular function	GO:0004722	protein serine/threonine phosphatase activity	40/5326	139/24883	0.0243924	0.320881	gene-LOC110683364/gene-LOC110683494/gene-LOC110686978/gene-LOC110688236/gene-LOC110688356/gene-LOC110689411/gene-LOC110690473/gene-LOC110690726/gene-LOC110693076/gene-LOC110696088/gene-LOC110697246/gene-LOC110697653/gene-LOC110702867/gene-LOC110704571/gene-LOC110705482/gene-LOC110705484/gene-LOC110706591/gene-LOC110706876/gene-LOC110708070/gene-LOC110708350/gene-LOC110708718/gene-LOC110711380/gen…	40	19	21
Molecular function	GO:0003843	1,3-beta-D-glucan synthase activity	7/5326	15/24883	0.0258186	0.330336	gene-LOC110693619/gene-LOC110694831/gene-LOC110695937/gene-LOC110695939/gene-LOC110729266/gene-LOC110736132/gene-LOC110737914	7	7	0
Molecular function	GO:0016151	nickel cation binding	7/5326	15/24883	0.0258186	0.330336	gene-LOC110699060/gene-LOC110704310/gene-LOC110704841/gene-LOC110709260/gene-LOC110710592/gene-LOC110733044/gene-LOC110736355	7	2	5
Molecular function	GO:0016165	linoleate 13S-lipoxygenase activity	6/5326	12/24883	0.0267432	0.334022	gene-LOC110684391/gene-LOC110688078/gene-LOC110695977/gene-LOC110710574/gene-LOC110712524/gene-LOC110736163	6	4	2
Molecular function	GO:0005544	calcium-dependent phospholipid binding	10/5326	25/24883	0.0271795	0.334022	gene-LOC110683184/gene-LOC110684023/gene-LOC110687043/gene-LOC110708547/gene-LOC110716338/gene-LOC110716345/gene-LOC110717334/gene-LOC110718505/gene-LOC110738363/gene-LOC110738364	10	5	5
Molecular function	GO:0050404	zeatin O-beta-D-xylosyltransferase activity	10/5326	25/24883	0.0271795	0.334022	gene-LOC110691530/gene-LOC110691535/gene-LOC110691537/gene-LOC110691539/gene-LOC110691545/gene-LOC110703668/gene-LOC110707316/gene-LOC110707317/gene-LOC110707322/gene-LOC110707325	10	10	0
Molecular function	GO:0015399	primary active transmembrane transporter activity	78/5326	299/24883	0.0297987	0.354907	gene-LOC110681663/gene-LOC110682428/gene-LOC110683079/gene-LOC110683453/gene-LOC110683752/gene-LOC110683754/gene-LOC110684131/gene-LOC110684709/gene-LOC110686913/gene-LOC110687978/gene-LOC110688491/gene-LOC110688862/gene-LOC110688941/gene-LOC110689699/gene-LOC110689801/gene-LOC110689971/gene-LOC110692269/gene-LOC110692298/gene-LOC110694020/gene-LOC110695412/gene-LOC110695413/gene-LOC110695511/gen…	78	64	14
Molecular function	GO:0015405	P-P-bond-hydrolysis-driven transmembrane transporter activity	78/5326	299/24883	0.0297987	0.354907	gene-LOC110681663/gene-LOC110682428/gene-LOC110683079/gene-LOC110683453/gene-LOC110683752/gene-LOC110683754/gene-LOC110684131/gene-LOC110684709/gene-LOC110686913/gene-LOC110687978/gene-LOC110688491/gene-LOC110688862/gene-LOC110688941/gene-LOC110689699/gene-LOC110689801/gene-LOC110689971/gene-LOC110692269/gene-LOC110692298/gene-LOC110694020/gene-LOC110695412/gene-LOC110695413/gene-LOC110695511/gen…	78	64	14
Molecular function	GO:0031490	chromatin DNA binding	9/5326	22/24883	0.0305024	0.354907	gene-LOC110689314/gene-LOC110701241/gene-LOC110711481/gene-LOC110711482/gene-LOC110711483/gene-LOC110714922/gene-LOC110718040/gene-LOC110727098/gene-LOC110736566	9	6	3
Molecular function	GO:0046910	pectinesterase inhibitor activity	13/5326	36/24883	0.0307702	0.354907	gene-LOC110682016/gene-LOC110689380/gene-LOC110689933/gene-LOC110696123/gene-LOC110699944/gene-LOC110703187/gene-LOC110704591/gene-LOC110717665/gene-LOC110720582/gene-LOC110721332/gene-LOC110727756/gene-LOC110728671/gene-LOC110732729	13	9	4
Molecular function	GO:0042285	xylosyltransferase activity	16/5326	47/24883	0.0310689	0.354907	gene-LOC110682344/gene-LOC110686360/gene-LOC110688730/gene-LOC110691530/gene-LOC110691535/gene-LOC110691537/gene-LOC110691539/gene-LOC110691545/gene-LOC110697521/gene-LOC110701720/gene-LOC110703668/gene-LOC110707316/gene-LOC110707317/gene-LOC110707322/gene-LOC110707325/gene-LOC110727857	16	16	0
Molecular function	GO:0016832	aldehyde-lyase activity	11/5326	29/24883	0.0315388	0.354907	gene-LOC110682130/gene-LOC110684315/gene-LOC110690522/gene-LOC110704567/gene-LOC110705177/gene-LOC110707065/gene-LOC110708345/gene-LOC110709420/gene-LOC110711278/gene-LOC110718872/gene-LOC110734423	11	4	7
Molecular function	GO:0017025	TBP-class protein binding	11/5326	29/24883	0.0315388	0.354907	gene-LOC110686182/gene-LOC110691528/gene-LOC110707311/gene-LOC110707871/gene-LOC110712148/gene-LOC110717174/gene-LOC110717757/gene-LOC110729117/gene-LOC110731855/gene-LOC110732178/gene-LOC110736252	11	3	8
Molecular function	GO:0005388	calcium-transporting ATPase activity	12/5326	33/24883	0.0352574	0.38925	gene-LOC110682428/gene-LOC110683079/gene-LOC110684131/gene-LOC110687978/gene-LOC110688491/gene-LOC110695511/gene-LOC110696008/gene-LOC110696612/gene-LOC110707332/gene-LOC110717067/gene-LOC110719450/gene-LOC110737096	12	12	0
Molecular function	GO:1990714	hydroxyproline O-galactosyltransferase activity	7/5326	16/24883	0.0375965	0.38925	gene-LOC110692367/gene-LOC110698058/gene-LOC110701277/gene-LOC110717581/gene-LOC110719633/gene-LOC110721067/gene-LOC110728505	7	6	1
Molecular function	GO:0004312	fatty acid synthase activity	16/5326	48/24883	0.0376099	0.38925	gene-LOC110686218/gene-LOC110687761/gene-LOC110690511/gene-LOC110691214/gene-LOC110697798/gene-LOC110698128/gene-LOC110699690/gene-LOC110703448/gene-LOC110715624/gene-LOC110719241/gene-LOC110722996/gene-LOC110724264/gene-LOC110724891/gene-LOC110730726/gene-LOC110731643/gene-LOC110739780	16	14	2
Molecular function	GO:0010181	FMN binding	16/5326	48/24883	0.0376099	0.38925	gene-LOC110682215/gene-LOC110682763/gene-LOC110684415/gene-LOC110687240/gene-LOC110693482/gene-LOC110695254/gene-LOC110696440/gene-LOC110696526/gene-LOC110714136/gene-LOC110715756/gene-LOC110722423/gene-LOC110728543/gene-LOC110728845/gene-LOC110731727/gene-LOC110731968/gene-LOC110738378	16	8	8
Molecular function	GO:1901682	sulfur compound transmembrane transporter activity	16/5326	48/24883	0.0376099	0.38925	gene-LOC110682797/gene-LOC110684357/gene-LOC110684891/gene-LOC110685365/gene-LOC110692666/gene-LOC110692669/gene-LOC110698108/gene-LOC110698751/gene-LOC110700528/gene-LOC110703335/gene-LOC110704162/gene-LOC110716940/gene-LOC110723834/gene-LOC110723857/gene-LOC110726514/gene-LOC110728984	16	5	11
Molecular function	GO:0015035	protein disulfide oxidoreductase activity	36/5326	127/24883	0.0388065	0.38925	gene-LOC110685871/gene-LOC110685894/gene-LOC110686705/gene-LOC110687274/gene-LOC110688938/gene-LOC110692485/gene-LOC110692710/gene-LOC110693449/gene-LOC110693609/gene-LOC110697511/gene-LOC110698037/gene-LOC110700171/gene-LOC110700376/gene-LOC110700453/gene-LOC110703616/gene-LOC110705055/gene-LOC110705472/gene-LOC110705771/gene-LOC110706899/gene-LOC110707452/gene-LOC110710545/gene-LOC110716725/gen…	36	12	24
Molecular function	GO:0015926	glucosidase activity	43/5326	156/24883	0.0401373	0.38925	gene-LOC110684057/gene-LOC110684308/gene-LOC110686443/gene-LOC110690920/gene-LOC110693890/gene-LOC110697973/gene-LOC110698470/gene-LOC110699174/gene-LOC110701302/gene-LOC110705076/gene-LOC110705221/gene-LOC110706306/gene-LOC110707358/gene-LOC110707968/gene-LOC110708063/gene-LOC110710477/gene-LOC110710484/gene-LOC110712428/gene-LOC110712726/gene-LOC110712919/gene-LOC110713681/gene-LOC110714425/gen…	43	30	13
Molecular function	GO:0090599	alpha-glucosidase activity	11/5326	30/24883	0.0404321	0.38925	gene-LOC110686443/gene-LOC110693890/gene-LOC110701302/gene-LOC110712428/gene-LOC110714425/gene-LOC110718589/gene-LOC110729566/gene-LOC110731948/gene-LOC110732689/gene-LOC110733535/gene-LOC110739809	11	7	4
Molecular function	GO:0022821	potassium ion antiporter activity	9/5326	23/24883	0.040839	0.38925	gene-LOC110682659/gene-LOC110706356/gene-LOC110708589/gene-LOC110720313/gene-LOC110721607/gene-LOC110723016/gene-LOC110723955/gene-LOC110730206/gene-LOC110737010	9	5	4
Molecular function	GO:0001872	(1->3)-beta-D-glucan binding	6/5326	13/24883	0.040842	0.38925	gene-LOC110686125/gene-LOC110700688/gene-LOC110714746/gene-LOC110726351/gene-LOC110734530/gene-LOC110734721	6	2	4
Molecular function	GO:0004616	phosphogluconate dehydrogenase (decarboxylating) activity	6/5326	13/24883	0.040842	0.38925	gene-LOC110686033/gene-LOC110707685/gene-LOC110719870/gene-LOC110720997/gene-LOC110727491/gene-LOC110728509	6	2	4
Molecular function	GO:0008453	alanine-glyoxylate transaminase activity	6/5326	13/24883	0.040842	0.38925	gene-LOC110686502/gene-LOC110709241/gene-LOC110712582/gene-LOC110717163/gene-LOC110735393/gene-LOC110736278	6	1	5
Molecular function	GO:0016157	sucrose synthase activity	6/5326	13/24883	0.040842	0.38925	gene-LOC110689796/gene-LOC110705371/gene-LOC110715868/gene-LOC110721833/gene-LOC110727927/gene-LOC110733612	6	2	4
Molecular function	GO:0016755	transferase activity, transferring amino-acyl groups	6/5326	13/24883	0.040842	0.38925	gene-LOC110689752/gene-LOC110693871/gene-LOC110699262/gene-LOC110727974/gene-LOC110727978/gene-LOC110735463	6	5	1
Molecular function	GO:0070696	transmembrane receptor protein serine/threonine kinase binding	6/5326	13/24883	0.040842	0.38925	gene-LOC110685455/gene-LOC110686711/gene-LOC110700458/gene-LOC110708778/gene-LOC110715371/gene-LOC110736754	6	3	3
Molecular function	GO:0016614	oxidoreductase activity, acting on CH-OH group of donors	89/5326	351/24883	0.0418403	0.394736	gene-LOC110682111/gene-LOC110682112/gene-LOC110682124/gene-LOC110682130/gene-LOC110682133/gene-LOC110683504/gene-LOC110684315/gene-LOC110684415/gene-LOC110685325/gene-LOC110685327/gene-LOC110686033/gene-LOC110686138/gene-LOC110686643/gene-LOC110688205/gene-LOC110689402/gene-LOC110691559/gene-LOC110691570/gene-LOC110698202/gene-LOC110698203/gene-LOC110698772/gene-LOC110699058/gene-LOC110699995/gen…	89	41	48
Molecular function	GO:0008289	lipid binding	99/5326	396/24883	0.046736	0.436515	gene-LOC110682066/gene-LOC110682347/gene-LOC110683184/gene-LOC110683443/gene-LOC110684023/gene-LOC110684067/gene-LOC110685373/gene-LOC110685789/gene-LOC110687043/gene-LOC110687494/gene-LOC110687504/gene-LOC110688428/gene-LOC110689190/gene-LOC110689558/gene-LOC110690409/gene-LOC110690674/gene-LOC110690816/gene-LOC110690878/gene-LOC110691891/gene-LOC110692306/gene-LOC110694877/gene-LOC110695227/gen…	99	57	42
Molecular function	GO:0071949	FAD binding	14/5326	42/24883	0.0498251	0.460759	gene-LOC110682308/gene-LOC110683515/gene-LOC110691994/gene-LOC110700603/gene-LOC110702591/gene-LOC110715321/gene-LOC110717340/gene-LOC110718119/gene-LOC110718426/gene-LOC110724874/gene-LOC110726445/gene-LOC110739083/gene-LOC110739090/gene-LOC110739100	14	3	11
Molecular function	GO:0019203	carbohydrate phosphatase activity	11/5326	31/24883	0.0509192	0.466261	gene-LOC110704613/gene-LOC110705018/gene-LOC110706555/gene-LOC110709634/gene-LOC110717661/gene-LOC110725867/gene-LOC110728530/gene-LOC110730243/gene-LOC110732742/gene-LOC110735721/gene-LOC110737927	11	6	5
Molecular function	GO:0016667	oxidoreductase activity, acting on a sulfur group of donors	54/5326	205/24883	0.052506	0.476122	gene-LOC110685871/gene-LOC110685894/gene-LOC110686705/gene-LOC110687274/gene-LOC110687384/gene-LOC110687869/gene-LOC110688938/gene-LOC110692485/gene-LOC110692710/gene-LOC110693449/gene-LOC110693609/gene-LOC110694169/gene-LOC110695082/gene-LOC110695302/gene-LOC110697208/gene-LOC110697511/gene-LOC110698037/gene-LOC110700171/gene-LOC110700376/gene-LOC110700453/gene-LOC110701286/gene-LOC110702539/gen…	54	20	34
Molecular function	GO:0005200	structural constituent of cytoskeleton	16/5326	50/24883	0.0535646	0.479331	gene-LOC110683389/gene-LOC110688206/gene-LOC110688336/gene-LOC110689165/gene-LOC110701002/gene-LOC110704793/gene-LOC110707080/gene-LOC110710489/gene-LOC110710654/gene-LOC110722145/gene-LOC110722352/gene-LOC110726488/gene-LOC110727147/gene-LOC110733409/gene-LOC110734479/gene-LOC110736327	16	8	8
Molecular function	GO:0003779	actin binding	42/5326	155/24883	0.0538863	0.479331	gene-LOC110682422/gene-LOC110683024/gene-LOC110684226/gene-LOC110684641/gene-LOC110684842/gene-LOC110688119/gene-LOC110689434/gene-LOC110689668/gene-LOC110691509/gene-LOC110692128/gene-LOC110692133/gene-LOC110693143/gene-LOC110693196/gene-LOC110695249/gene-LOC110697278/gene-LOC110697754/gene-LOC110697823/gene-LOC110698117/gene-LOC110698471/gene-LOC110698493/gene-LOC110699060/gene-LOC110699222/gen…	42	32	10
Molecular function	GO:0015205	nucleobase transmembrane transporter activity	10/5326	28/24883	0.0587803	0.508959	gene-LOC110681835/gene-LOC110687891/gene-LOC110708780/gene-LOC110709724/gene-LOC110721917/gene-LOC110726820/gene-LOC110730666/gene-LOC110731689/gene-LOC110735100/gene-LOC110738489	10	5	5
Molecular function	GO:0004470	malic enzyme activity	6/5326	14/24883	0.0588518	0.508959	gene-LOC110685325/gene-LOC110685327/gene-LOC110713881/gene-LOC110720454/gene-LOC110725120/gene-LOC110731508	6	6	0
Molecular function	GO:0004471	malate dehydrogenase (decarboxylating) (NAD+) activity	6/5326	14/24883	0.0588518	0.508959	gene-LOC110685325/gene-LOC110685327/gene-LOC110713881/gene-LOC110720454/gene-LOC110725120/gene-LOC110731508	6	6	0
Molecular function	GO:0016688	L-ascorbate peroxidase activity	8/5326	21/24883	0.0612528	0.520583	gene-LOC110694728/gene-LOC110694729/gene-LOC110701606/gene-LOC110705037/gene-LOC110709763/gene-LOC110711843/gene-LOC110733589/gene-LOC110735052	8	3	5
Molecular function	GO:0003682	chromatin binding	58/5326	224/24883	0.0613106	0.520583	gene-LOC110681959/gene-LOC110683165/gene-LOC110683529/gene-LOC110684015/gene-LOC110685507/gene-LOC110686954/gene-LOC110688203/gene-LOC110689259/gene-LOC110689314/gene-LOC110690845/gene-LOC110692682/gene-LOC110692987/gene-LOC110694735/gene-LOC110695122/gene-LOC110698583/gene-LOC110701183/gene-LOC110701225/gene-LOC110701241/gene-LOC110702425/gene-LOC110704967/gene-LOC110705135/gene-LOC110705169/gen…	58	33	25
Molecular function	GO:0015238	drug transmembrane transporter activity	56/5326	216/24883	0.0636455	0.534057	gene-LOC110684342/gene-LOC110684357/gene-LOC110686237/gene-LOC110686396/gene-LOC110687362/gene-LOC110687855/gene-LOC110689280/gene-LOC110689699/gene-LOC110691220/gene-LOC110692666/gene-LOC110692669/gene-LOC110694020/gene-LOC110694248/gene-LOC110696030/gene-LOC110698686/gene-LOC110698687/gene-LOC110699214/gene-LOC110699233/gene-LOC110703276/gene-LOC110703292/gene-LOC110704162/gene-LOC110705045/gen…	56	25	31
Molecular function	GO:0043531	ADP binding	79/5326	315/24883	0.0647943	0.534057	gene-LOC110681739/gene-LOC110681742/gene-LOC110681863/gene-LOC110682051/gene-LOC110683159/gene-LOC110684550/gene-LOC110684983/gene-LOC110684993/gene-LOC110689779/gene-LOC110690270/gene-LOC110692496/gene-LOC110693090/gene-LOC110693185/gene-LOC110693909/gene-LOC110694775/gene-LOC110695036/gene-LOC110697378/gene-LOC110702337/gene-LOC110702915/gene-LOC110705256/gene-LOC110705632/gene-LOC110705645/gen…	79	72	7
Molecular function	GO:0034594	phosphatidylinositol trisphosphate phosphatase activity	5/5326	11/24883	0.0651847	0.534057	gene-LOC110682347/gene-LOC110684833/gene-LOC110713376/gene-LOC110730228/gene-LOC110732490	5	3	2
Molecular function	GO:0035242	protein-arginine omega-N asymmetric methyltransferase activity	5/5326	11/24883	0.0651847	0.534057	gene-LOC110702127/gene-LOC110707882/gene-LOC110712866/gene-LOC110716590/gene-LOC110716831	5	0	5
Molecular function	GO:0035252	UDP-xylosyltransferase activity	12/5326	36/24883	0.0664601	0.539021	gene-LOC110691530/gene-LOC110691535/gene-LOC110691537/gene-LOC110691539/gene-LOC110691545/gene-LOC110697521/gene-LOC110703668/gene-LOC110707316/gene-LOC110707317/gene-LOC110707322/gene-LOC110707325/gene-LOC110727857	12	12	0
Molecular function	GO:0004407	histone deacetylase activity	7/5326	18/24883	0.0704074	0.539021	gene-LOC110688159/gene-LOC110695163/gene-LOC110705454/gene-LOC110715663/gene-LOC110715664/gene-LOC110726348/gene-LOC110737403	7	0	7
Molecular function	GO:0005496	steroid binding	7/5326	18/24883	0.0704074	0.539021	gene-LOC110682066/gene-LOC110695227/gene-LOC110699238/gene-LOC110702464/gene-LOC110705662/gene-LOC110733823/gene-LOC110735381	7	7	0
Molecular function	GO:0017136	NAD-dependent histone deacetylase activity	7/5326	18/24883	0.0704074	0.539021	gene-LOC110688159/gene-LOC110695163/gene-LOC110705454/gene-LOC110715663/gene-LOC110715664/gene-LOC110726348/gene-LOC110737403	7	0	7
Molecular function	GO:0031078	histone deacetylase activity (H3-K14 specific)	7/5326	18/24883	0.0704074	0.539021	gene-LOC110688159/gene-LOC110695163/gene-LOC110705454/gene-LOC110715663/gene-LOC110715664/gene-LOC110726348/gene-LOC110737403	7	0	7
Molecular function	GO:0032041	NAD-dependent histone deacetylase activity (H3-K14 specific)	7/5326	18/24883	0.0704074	0.539021	gene-LOC110688159/gene-LOC110695163/gene-LOC110705454/gene-LOC110715663/gene-LOC110715664/gene-LOC110726348/gene-LOC110737403	7	0	7
Molecular function	GO:0033558	protein deacetylase activity	7/5326	18/24883	0.0704074	0.539021	gene-LOC110688159/gene-LOC110695163/gene-LOC110705454/gene-LOC110715663/gene-LOC110715664/gene-LOC110726348/gene-LOC110737403	7	0	7
Molecular function	GO:0034979	NAD-dependent protein deacetylase activity	7/5326	18/24883	0.0704074	0.539021	gene-LOC110688159/gene-LOC110695163/gene-LOC110705454/gene-LOC110715663/gene-LOC110715664/gene-LOC110726348/gene-LOC110737403	7	0	7
Molecular function	GO:0030145	manganese ion binding	27/5326	96/24883	0.0721184	0.547631	gene-LOC110681625/gene-LOC110681626/gene-LOC110682481/gene-LOC110682940/gene-LOC110682974/gene-LOC110685788/gene-LOC110686643/gene-LOC110690759/gene-LOC110699016/gene-LOC110700489/gene-LOC110710068/gene-LOC110715770/gene-LOC110715771/gene-LOC110715772/gene-LOC110715774/gene-LOC110715782/gene-LOC110715790/gene-LOC110715814/gene-LOC110715955/gene-LOC110716719/gene-LOC110719773/gene-LOC110720808/gen…	27	17	10
Molecular function	GO:0008810	cellulase activity	10/5326	29/24883	0.0731179	0.549322	gene-LOC110686374/gene-LOC110700982/gene-LOC110719590/gene-LOC110719674/gene-LOC110720661/gene-LOC110722603/gene-LOC110722684/gene-LOC110725673/gene-LOC110736307/gene-LOC110736362	10	10	0
Molecular function	GO:0015036	disulfide oxidoreductase activity	44/5326	167/24883	0.0735174	0.549322	gene-LOC110685871/gene-LOC110685894/gene-LOC110686705/gene-LOC110687274/gene-LOC110688938/gene-LOC110692485/gene-LOC110692710/gene-LOC110693449/gene-LOC110693609/gene-LOC110694169/gene-LOC110695302/gene-LOC110697511/gene-LOC110698037/gene-LOC110700171/gene-LOC110700376/gene-LOC110700453/gene-LOC110703604/gene-LOC110703616/gene-LOC110705055/gene-LOC110705472/gene-LOC110705771/gene-LOC110706021/gen…	44	15	29
Molecular function	GO:0003872	6-phosphofructokinase activity	6/5326	15/24883	0.080874	0.581048	gene-LOC110685556/gene-LOC110687414/gene-LOC110690897/gene-LOC110706292/gene-LOC110730405/gene-LOC110731289	6	5	1
Molecular function	GO:0016273	arginine N-methyltransferase activity	6/5326	15/24883	0.080874	0.581048	gene-LOC110702127/gene-LOC110707882/gene-LOC110712866/gene-LOC110716590/gene-LOC110716831/gene-LOC110724407	6	0	6
Molecular function	GO:0016274	protein-arginine N-methyltransferase activity	6/5326	15/24883	0.080874	0.581048	gene-LOC110702127/gene-LOC110707882/gene-LOC110712866/gene-LOC110716590/gene-LOC110716831/gene-LOC110724407	6	0	6
Molecular function	GO:0017022	myosin binding	6/5326	15/24883	0.080874	0.581048	gene-LOC110699720/gene-LOC110708374/gene-LOC110711222/gene-LOC110711786/gene-LOC110714948/gene-LOC110730699	6	3	3
Molecular function	GO:0033926	glycopeptide alpha-N-acetylgalactosaminidase activity	6/5326	15/24883	0.080874	0.581048	gene-LOC110686443/gene-LOC110714425/gene-LOC110718589/gene-LOC110731948/gene-LOC110733535/gene-LOC110739809	6	3	3
Molecular function	GO:0042393	histone binding	38/5326	143/24883	0.0818348	0.583463	gene-LOC110682022/gene-LOC110682747/gene-LOC110683016/gene-LOC110683489/gene-LOC110686909/gene-LOC110686954/gene-LOC110688241/gene-LOC110689259/gene-LOC110694885/gene-LOC110695612/gene-LOC110696542/gene-LOC110701051/gene-LOC110701211/gene-LOC110701225/gene-LOC110701396/gene-LOC110702425/gene-LOC110705135/gene-LOC110707073/gene-LOC110707082/gene-LOC110707432/gene-LOC110711027/gene-LOC110711607/gen…	38	22	16
Molecular function	GO:0016811	hydrolase activity, acting on carbon-nitrogen (but not peptide) bonds, in linear amides	31/5326	114/24883	0.0840142	0.594464	gene-LOC110682084/gene-LOC110683009/gene-LOC110683392/gene-LOC110684630/gene-LOC110688159/gene-LOC110688334/gene-LOC110695163/gene-LOC110695250/gene-LOC110695399/gene-LOC110697315/gene-LOC110697930/gene-LOC110701318/gene-LOC110704841/gene-LOC110705454/gene-LOC110708410/gene-LOC110708458/gene-LOC110708607/gene-LOC110710592/gene-LOC110715663/gene-LOC110715664/gene-LOC110716236/gene-LOC110716324/gen…	31	11	20
Molecular function	GO:0016744	transferase activity, transferring aldehyde or ketonic groups	9/5326	26/24883	0.0849748	0.59674	gene-LOC110682096/gene-LOC110690455/gene-LOC110695265/gene-LOC110711159/gene-LOC110711936/gene-LOC110714594/gene-LOC110721444/gene-LOC110726940/gene-LOC110736370	9	6	3
Molecular function	GO:0016709	oxidoreductase activity, acting on paired donors, with incorporation or reduction of molecular oxygen, NAD(P)H as one donor, and incorporation of one atom of oxygen	51/5326	199/24883	0.0870409	0.605475	gene-LOC110681913/gene-LOC110682301/gene-LOC110682308/gene-LOC110682556/gene-LOC110683366/gene-LOC110683515/gene-LOC110684296/gene-LOC110685879/gene-LOC110687589/gene-LOC110687843/gene-LOC110688354/gene-LOC110691636/gene-LOC110691647/gene-LOC110692482/gene-LOC110695070/gene-LOC110700687/gene-LOC110702412/gene-LOC110702588/gene-LOC110704617/gene-LOC110706846/gene-LOC110710938/gene-LOC110711729/gen…	51	27	24
Molecular function	GO:0016836	hydro-lyase activity	32/5326	119/24883	0.0907869	0.605475	gene-LOC110682514/gene-LOC110682737/gene-LOC110685266/gene-LOC110685821/gene-LOC110686405/gene-LOC110686910/gene-LOC110689808/gene-LOC110694088/gene-LOC110699606/gene-LOC110702183/gene-LOC110703653/gene-LOC110705019/gene-LOC110708249/gene-LOC110711117/gene-LOC110711950/gene-LOC110718615/gene-LOC110720419/gene-LOC110721005/gene-LOC110723779/gene-LOC110723899/gene-LOC110725639/gene-LOC110726083/gen…	32	16	16
Molecular function	GO:0005451	monovalent cation:proton antiporter activity	7/5326	19/24883	0.0916282	0.605475	gene-LOC110708589/gene-LOC110720313/gene-LOC110721607/gene-LOC110723016/gene-LOC110723955/gene-LOC110730206/gene-LOC110737010	7	3	4
Molecular function	GO:0015386	potassium:proton antiporter activity	7/5326	19/24883	0.0916282	0.605475	gene-LOC110708589/gene-LOC110720313/gene-LOC110721607/gene-LOC110723016/gene-LOC110723955/gene-LOC110730206/gene-LOC110737010	7	3	4
Molecular function	GO:0004462	lactoylglutathione lyase activity	5/5326	12/24883	0.0926429	0.605475	gene-LOC110687381/gene-LOC110705588/gene-LOC110708249/gene-LOC110711117/gene-LOC110711409	5	0	5
Molecular function	GO:0004602	glutathione peroxidase activity	5/5326	12/24883	0.0926429	0.605475	gene-LOC110694112/gene-LOC110694961/gene-LOC110702445/gene-LOC110719444/gene-LOC110723057	5	2	3
Molecular function	GO:0004805	trehalose-phosphatase activity	5/5326	12/24883	0.0926429	0.605475	gene-LOC110704613/gene-LOC110706555/gene-LOC110709634/gene-LOC110717661/gene-LOC110732742	5	5	0
Molecular function	GO:0008195	phosphatidate phosphatase activity	5/5326	12/24883	0.0926429	0.605475	gene-LOC110682523/gene-LOC110682525/gene-LOC110711432/gene-LOC110715232/gene-LOC110716989	5	4	1
Molecular function	GO:0051920	peroxiredoxin activity	5/5326	12/24883	0.0926429	0.605475	gene-LOC110698808/gene-LOC110703395/gene-LOC110718091/gene-LOC110721827/gene-LOC110722059	5	0	5
Molecular function	GO:0004029	aldehyde dehydrogenase (NAD) activity	11/5326	34/24883	0.0927013	0.605475	gene-LOC110685890/gene-LOC110688205/gene-LOC110694134/gene-LOC110694135/gene-LOC110696022/gene-LOC110700413/gene-LOC110707634/gene-LOC110729060/gene-LOC110729072/gene-LOC110736643/gene-LOC110738449	11	6	5
Molecular function	GO:0102483	scopolin beta-glucosidase activity	12/5326	38/24883	0.0949935	0.616139	gene-LOC110684308/gene-LOC110697973/gene-LOC110708063/gene-LOC110712919/gene-LOC110713681/gene-LOC110719843/gene-LOC110722071/gene-LOC110724275/gene-LOC110724722/gene-LOC110736157/gene-LOC110739235/gene-LOC110739769	12	5	7
Molecular function	GO:0004675	transmembrane receptor protein serine/threonine kinase activity	70/5326	283/24883	0.098064	0.631667	gene-LOC110682094/gene-LOC110683084/gene-LOC110683647/gene-LOC110684187/gene-LOC110684677/gene-LOC110685498/gene-LOC110685889/gene-LOC110686225/gene-LOC110687236/gene-LOC110687406/gene-LOC110688084/gene-LOC110688695/gene-LOC110689553/gene-LOC110689696/gene-LOC110689914/gene-LOC110690488/gene-LOC110690683/gene-LOC110691023/gene-LOC110691388/gene-LOC110691918/gene-LOC110692259/gene-LOC110692412/gen…	70	51	19
Molecular function	GO:0140103	catalytic activity, acting on a glycoprotein	8/5326	23/24883	0.0990834	0.633863	gene-LOC110686443/gene-LOC110691806/gene-LOC110712611/gene-LOC110714425/gene-LOC110718589/gene-LOC110731948/gene-LOC110733535/gene-LOC110739809	8	5	3
Molecular function	GO:0038023	signaling receptor activity	102/5326	425/24883	0.105543	0.657734	gene-LOC110681959/gene-LOC110682094/gene-LOC110682215/gene-LOC110683084/gene-LOC110683165/gene-LOC110683647/gene-LOC110684187/gene-LOC110684677/gene-LOC110685498/gene-LOC110685522/gene-LOC110685889/gene-LOC110686225/gene-LOC110686980/gene-LOC110687236/gene-LOC110687406/gene-LOC110687998/gene-LOC110688084/gene-LOC110688695/gene-LOC110689553/gene-LOC110689696/gene-LOC110689699/gene-LOC110689914/gen…	102	68	34
Molecular function	GO:0004030	aldehyde dehydrogenase [NAD(P)+] activity	6/5326	16/24883	0.10684	0.657734	gene-LOC110685890/gene-LOC110696022/gene-LOC110707634/gene-LOC110729060/gene-LOC110729072/gene-LOC110736643	6	3	3
Molecular function	GO:0004738	pyruvate dehydrogenase activity	6/5326	16/24883	0.10684	0.657734	gene-LOC110696550/gene-LOC110697506/gene-LOC110708889/gene-LOC110708957/gene-LOC110709042/gene-LOC110735092	6	6	0
Molecular function	GO:0004739	pyruvate dehydrogenase (acetyl-transferring) activity	6/5326	16/24883	0.10684	0.657734	gene-LOC110696550/gene-LOC110697506/gene-LOC110708889/gene-LOC110708957/gene-LOC110709042/gene-LOC110735092	6	6	0
Molecular function	GO:0008271	secondary active sulfate transmembrane transporter activity	6/5326	16/24883	0.10684	0.657734	gene-LOC110682797/gene-LOC110684891/gene-LOC110698751/gene-LOC110703335/gene-LOC110716940/gene-LOC110728984	6	2	4
Molecular function	GO:0047262	polygalacturonate 4-alpha-galacturonosyltransferase activity	10/5326	31/24883	0.107814	0.657734	gene-LOC110687772/gene-LOC110693136/gene-LOC110697901/gene-LOC110698548/gene-LOC110703438/gene-LOC110705002/gene-LOC110723028/gene-LOC110723729/gene-LOC110734061/gene-LOC110738259	10	8	2
Molecular function	GO:0031406	carboxylic acid binding	32/5326	121/24883	0.108449	0.657734	gene-LOC110685944/gene-LOC110686440/gene-LOC110687417/gene-LOC110689479/gene-LOC110693060/gene-LOC110697796/gene-LOC110699593/gene-LOC110704037/gene-LOC110704417/gene-LOC110708561/gene-LOC110709578/gene-LOC110710755/gene-LOC110714529/gene-LOC110714604/gene-LOC110715607/gene-LOC110717756/gene-LOC110717971/gene-LOC110721426/gene-LOC110724781/gene-LOC110724884/gene-LOC110725164/gene-LOC110725334/gen…	32	18	14
Molecular function	GO:0043177	organic acid binding	32/5326	121/24883	0.108449	0.657734	gene-LOC110685944/gene-LOC110686440/gene-LOC110687417/gene-LOC110689479/gene-LOC110693060/gene-LOC110697796/gene-LOC110699593/gene-LOC110704037/gene-LOC110704417/gene-LOC110708561/gene-LOC110709578/gene-LOC110710755/gene-LOC110714529/gene-LOC110714604/gene-LOC110715607/gene-LOC110717756/gene-LOC110717971/gene-LOC110721426/gene-LOC110724781/gene-LOC110724884/gene-LOC110725164/gene-LOC110725334/gen…	32	18	14
Molecular function	GO:0033293	monocarboxylic acid binding	11/5326	35/24883	0.110181	0.66393	gene-LOC110689479/gene-LOC110699593/gene-LOC110704037/gene-LOC110710755/gene-LOC110714604/gene-LOC110715607/gene-LOC110721426/gene-LOC110725164/gene-LOC110727454/gene-LOC110730187/gene-LOC110732540	11	10	1
Molecular function	GO:0019199	transmembrane receptor protein kinase activity	76/5326	312/24883	0.113961	0.682303	gene-LOC110682094/gene-LOC110683084/gene-LOC110683647/gene-LOC110684187/gene-LOC110684677/gene-LOC110685498/gene-LOC110685889/gene-LOC110686225/gene-LOC110687236/gene-LOC110687406/gene-LOC110688084/gene-LOC110688695/gene-LOC110689553/gene-LOC110689696/gene-LOC110689914/gene-LOC110690488/gene-LOC110690683/gene-LOC110691023/gene-LOC110691388/gene-LOC110691494/gene-LOC110691918/gene-LOC110692259/gen…	76	57	19
Molecular function	GO:0016628	oxidoreductase activity, acting on the CH-CH group of donors, NAD or NADP as acceptor	20/5326	72/24883	0.12129	0.690931	gene-LOC110685169/gene-LOC110690925/gene-LOC110695254/gene-LOC110696440/gene-LOC110700603/gene-LOC110705107/gene-LOC110707865/gene-LOC110711748/gene-LOC110715756/gene-LOC110716408/gene-LOC110717892/gene-LOC110720128/gene-LOC110724264/gene-LOC110724568/gene-LOC110726445/gene-LOC110729025/gene-LOC110731823/gene-LOC110735089/gene-LOC110739385/gene-LOC110739780	20	11	9
Molecular function	GO:0004525	ribonuclease III activity	8/5326	24/24883	0.121976	0.690931	gene-LOC110684305/gene-LOC110701066/gene-LOC110720746/gene-LOC110720927/gene-LOC110723880/gene-LOC110733673/gene-LOC110736395/gene-LOC110738260	8	8	0
Molecular function	GO:0030515	snoRNA binding	8/5326	24/24883	0.121976	0.690931	gene-LOC110693844/gene-LOC110698136/gene-LOC110704767/gene-LOC110707530/gene-LOC110726080/gene-LOC110729614/gene-LOC110733102/gene-LOC110734344	8	0	8
Molecular function	GO:0032296	double-stranded RNA-specific ribonuclease activity	8/5326	24/24883	0.121976	0.690931	gene-LOC110684305/gene-LOC110701066/gene-LOC110720746/gene-LOC110720927/gene-LOC110723880/gene-LOC110733673/gene-LOC110736395/gene-LOC110738260	8	8	0
Molecular function	GO:0046982	protein heterodimerization activity	44/5326	174/24883	0.123956	0.690931	gene-LOC110683837/gene-LOC110684015/gene-LOC110684104/gene-LOC110686943/gene-LOC110686944/gene-LOC110688466/gene-LOC110688470/gene-LOC110689832/gene-LOC110691876/gene-LOC110692916/gene-LOC110693194/gene-LOC110695399/gene-LOC110696845/gene-LOC110697372/gene-LOC110699880/gene-LOC110700325/gene-LOC110704009/gene-LOC110707432/gene-LOC110707960/gene-LOC110708566/gene-LOC110709854/gene-LOC110709992/gen…	44	13	31
Molecular function	GO:0043621	protein self-association	37/5326	144/24883	0.124736	0.690931	gene-LOC110685552/gene-LOC110687723/gene-LOC110695163/gene-LOC110695738/gene-LOC110698537/gene-LOC110699006/gene-LOC110700576/gene-LOC110704630/gene-LOC110705010/gene-LOC110705410/gene-LOC110706399/gene-LOC110707994/gene-LOC110708019/gene-LOC110709420/gene-LOC110709891/gene-LOC110710931/gene-LOC110712366/gene-LOC110712617/gene-LOC110713341/gene-LOC110714471/gene-LOC110718373/gene-LOC110721410/gen…	37	24	13
Molecular function	GO:0003979	UDP-glucose 6-dehydrogenase activity	5/5326	13/24883	0.125019	0.690931	gene-LOC110686138/gene-LOC110717323/gene-LOC110722102/gene-LOC110735086/gene-LOC110737278	5	5	0
Molecular function	GO:0008187	poly-pyrimidine tract binding	5/5326	13/24883	0.125019	0.690931	gene-LOC110682114/gene-LOC110695280/gene-LOC110706418/gene-LOC110713544/gene-LOC110728081	5	0	5
Molecular function	GO:0008469	histone-arginine N-methyltransferase activity	5/5326	13/24883	0.125019	0.690931	gene-LOC110702127/gene-LOC110707882/gene-LOC110712866/gene-LOC110716590/gene-LOC110716831	5	0	5
Molecular function	GO:0008865	fructokinase activity	5/5326	13/24883	0.125019	0.690931	gene-LOC110694072/gene-LOC110697143/gene-LOC110717401/gene-LOC110734349/gene-LOC110738799	5	4	1
Molecular function	GO:0016653	oxidoreductase activity, acting on NAD(P)H, heme protein as acceptor	5/5326	13/24883	0.125019	0.690931	gene-LOC110683514/gene-LOC110688216/gene-LOC110700018/gene-LOC110709505/gene-LOC110729150	5	4	1
Molecular function	GO:0016822	hydrolase activity, acting on acid carbon-carbon bonds	5/5326	13/24883	0.125019	0.690931	gene-LOC110725776/gene-LOC110725781/gene-LOC110725782/gene-LOC110735795/gene-LOC110735796	5	0	5
Molecular function	GO:0016823	hydrolase activity, acting on acid carbon-carbon bonds, in ketonic substances	5/5326	13/24883	0.125019	0.690931	gene-LOC110725776/gene-LOC110725781/gene-LOC110725782/gene-LOC110735795/gene-LOC110735796	5	0	5
Molecular function	GO:0003887	DNA-directed DNA polymerase activity	15/5326	52/24883	0.128443	0.700919	gene-LOC110688357/gene-LOC110702314/gene-LOC110704778/gene-LOC110704985/gene-LOC110708636/gene-LOC110710439/gene-LOC110712303/gene-LOC110712536/gene-LOC110716460/gene-LOC110718819/gene-LOC110720800/gene-LOC110726836/gene-LOC110733596/gene-LOC110734731/gene-LOC110736901	15	13	2
Molecular function	GO:0042562	hormone binding	14/5326	48/24883	0.129303	0.700919	gene-LOC110694945/gene-LOC110697796/gene-LOC110699593/gene-LOC110704037/gene-LOC110706665/gene-LOC110708561/gene-LOC110710755/gene-LOC110714604/gene-LOC110715607/gene-LOC110721426/gene-LOC110725164/gene-LOC110730187/gene-LOC110732540/gene-LOC110736976	14	10	4
Molecular function	GO:0016833	oxo-acid-lyase activity	11/5326	36/24883	0.129418	0.700919	gene-LOC110688281/gene-LOC110698310/gene-LOC110701093/gene-LOC110705609/gene-LOC110721907/gene-LOC110725776/gene-LOC110725781/gene-LOC110725782/gene-LOC110735795/gene-LOC110735796/gene-LOC110737704	11	2	9
Molecular function	GO:0016790	thiolester hydrolase activity	13/5326	44/24883	0.129828	0.700919	gene-LOC110684304/gene-LOC110687761/gene-LOC110697798/gene-LOC110703448/gene-LOC110704507/gene-LOC110714056/gene-LOC110715624/gene-LOC110717849/gene-LOC110718083/gene-LOC110719839/gene-LOC110723151/gene-LOC110727082/gene-LOC110738776	13	3	10
Molecular function	GO:0004089	carbonate dehydratase activity	6/5326	17/24883	0.136529	0.712394	gene-LOC110682514/gene-LOC110682737/gene-LOC110685821/gene-LOC110725639/gene-LOC110729500/gene-LOC110738485	6	2	4
Molecular function	GO:0008443	phosphofructokinase activity	6/5326	17/24883	0.136529	0.712394	gene-LOC110685556/gene-LOC110687414/gene-LOC110690897/gene-LOC110706292/gene-LOC110730405/gene-LOC110731289	6	5	1
Molecular function	GO:0019187	beta-1,4-mannosyltransferase activity	6/5326	17/24883	0.136529	0.712394	gene-LOC110693017/gene-LOC110718153/gene-LOC110726190/gene-LOC110729399/gene-LOC110730108/gene-LOC110732616	6	4	2
Molecular function	GO:0032454	histone demethylase activity (H3-K9 specific)	6/5326	17/24883	0.136529	0.712394	gene-LOC110696129/gene-LOC110700529/gene-LOC110726512/gene-LOC110728617/gene-LOC110730121/gene-LOC110732606	6	6	0
Molecular function	GO:0051753	mannan synthase activity	6/5326	17/24883	0.136529	0.712394	gene-LOC110693017/gene-LOC110718153/gene-LOC110726190/gene-LOC110729399/gene-LOC110730108/gene-LOC110732616	6	4	2
Molecular function	GO:1990135	flavonoid sulfotransferase activity	6/5326	17/24883	0.136529	0.712394	gene-LOC110686077/gene-LOC110694777/gene-LOC110717487/gene-LOC110718008/gene-LOC110721464/gene-LOC110727118	6	2	4
Molecular function	GO:0016866	intramolecular transferase activity	24/5326	90/24883	0.138417	0.718232	gene-LOC110683761/gene-LOC110683765/gene-LOC110687338/gene-LOC110687932/gene-LOC110690759/gene-LOC110696455/gene-LOC110703549/gene-LOC110703619/gene-LOC110705655/gene-LOC110705783/gene-LOC110706545/gene-LOC110708402/gene-LOC110717891/gene-LOC110721662/gene-LOC110721673/gene-LOC110722036/gene-LOC110724868/gene-LOC110726782/gene-LOC110729741/gene-LOC110731371/gene-LOC110735052/gene-LOC110737117/gen…	24	12	12
Molecular function	GO:0046873	metal ion transmembrane transporter activity	73/5326	303/24883	0.141028	0.727736	gene-LOC110682428/gene-LOC110682659/gene-LOC110683079/gene-LOC110683289/gene-LOC110684131/gene-LOC110684969/gene-LOC110684999/gene-LOC110685065/gene-LOC110685522/gene-LOC110687044/gene-LOC110687488/gene-LOC110687978/gene-LOC110688344/gene-LOC110688356/gene-LOC110688491/gene-LOC110689019/gene-LOC110690207/gene-LOC110690325/gene-LOC110691597/gene-LOC110692298/gene-LOC110692961/gene-LOC110692962/gen…	73	43	30
Molecular function	GO:0031418	L-ascorbic acid binding	16/5326	57/24883	0.14355	0.734897	gene-LOC110685944/gene-LOC110686440/gene-LOC110687417/gene-LOC110693060/gene-LOC110704417/gene-LOC110714529/gene-LOC110717756/gene-LOC110717971/gene-LOC110724781/gene-LOC110725334/gene-LOC110732367/gene-LOC110732370/gene-LOC110733452/gene-LOC110733463/gene-LOC110734125/gene-LOC110735235	16	6	10
Molecular function	GO:0001671	ATPase activator activity	4/5326	10/24883	0.146846	0.734897	gene-LOC110720701/gene-LOC110720922/gene-LOC110723638/gene-LOC110723888	4	4	0
Molecular function	GO:0004332	fructose-bisphosphate aldolase activity	4/5326	10/24883	0.146846	0.734897	gene-LOC110705177/gene-LOC110707065/gene-LOC110709420/gene-LOC110718872	4	1	3
Molecular function	GO:0004526	ribonuclease P activity	4/5326	10/24883	0.146846	0.734897	gene-LOC110684269/gene-LOC110691004/gene-LOC110692948/gene-LOC110727281	4	1	3
Molecular function	GO:0015385	sodium:proton antiporter activity	4/5326	10/24883	0.146846	0.734897	gene-LOC110708589/gene-LOC110723016/gene-LOC110723955/gene-LOC110737010	4	1	3
Molecular function	GO:0019888	protein phosphatase regulator activity	14/5326	49/24883	0.147137	0.734897	gene-LOC110687412/gene-LOC110688141/gene-LOC110688822/gene-LOC110697078/gene-LOC110699593/gene-LOC110704037/gene-LOC110709958/gene-LOC110710755/gene-LOC110714604/gene-LOC110715607/gene-LOC110721426/gene-LOC110725164/gene-LOC110730187/gene-LOC110732540	14	8	6
Molecular function	GO:0000030	mannosyltransferase activity	11/5326	37/24883	0.150357	0.746985	gene-LOC110693017/gene-LOC110699299/gene-LOC110705902/gene-LOC110718153/gene-LOC110725887/gene-LOC110726190/gene-LOC110729399/gene-LOC110730108/gene-LOC110732616/gene-LOC110733462/gene-LOC110735353	11	6	5
Molecular function	GO:0008422	beta-glucosidase activity	32/5326	126/24883	0.161642	0.791102	gene-LOC110684057/gene-LOC110684308/gene-LOC110690920/gene-LOC110697973/gene-LOC110698470/gene-LOC110699174/gene-LOC110705076/gene-LOC110705221/gene-LOC110706306/gene-LOC110707358/gene-LOC110707968/gene-LOC110708063/gene-LOC110710477/gene-LOC110710484/gene-LOC110712726/gene-LOC110712919/gene-LOC110713681/gene-LOC110715318/gene-LOC110717077/gene-LOC110719843/gene-LOC110722071/gene-LOC110722790/gen…	32	23	9
Molecular function	GO:0003955	NAD(P)H dehydrogenase (quinone) activity	5/5326	14/24883	0.161778	0.791102	gene-LOC110687240/gene-LOC110693482/gene-LOC110702922/gene-LOC110738378/gene-LOC110738380	5	2	3
Molecular function	GO:0008172	S-methyltransferase activity	5/5326	14/24883	0.161778	0.791102	gene-LOC110684712/gene-LOC110691213/gene-LOC110696840/gene-LOC110717588/gene-LOC110738663	5	1	4
Molecular function	GO:0016645	oxidoreductase activity, acting on the CH-NH group of donors	15/5326	54/24883	0.163588	0.791666	gene-LOC110685042/gene-LOC110691570/gene-LOC110694318/gene-LOC110698439/gene-LOC110702814/gene-LOC110705118/gene-LOC110705378/gene-LOC110714021/gene-LOC110715321/gene-LOC110715969/gene-LOC110718092/gene-LOC110721851/gene-LOC110724874/gene-LOC110726910/gene-LOC110738378	15	6	9
Molecular function	GO:0019200	carbohydrate kinase activity	15/5326	54/24883	0.163588	0.791666	gene-LOC110681593/gene-LOC110685556/gene-LOC110687414/gene-LOC110690897/gene-LOC110694072/gene-LOC110697143/gene-LOC110706292/gene-LOC110715383/gene-LOC110717401/gene-LOC110729881/gene-LOC110730405/gene-LOC110731289/gene-LOC110734349/gene-LOC110738208/gene-LOC110738799	15	13	2
Molecular function	GO:0019842	vitamin binding	58/5326	240/24883	0.165879	0.798612	gene-LOC110681895/gene-LOC110685944/gene-LOC110686440/gene-LOC110686502/gene-LOC110686958/gene-LOC110687417/gene-LOC110689730/gene-LOC110690522/gene-LOC110691006/gene-LOC110693060/gene-LOC110694712/gene-LOC110695063/gene-LOC110697172/gene-LOC110698724/gene-LOC110702520/gene-LOC110702562/gene-LOC110704417/gene-LOC110706418/gene-LOC110709241/gene-LOC110709578/gene-LOC110711159/gene-LOC110711278/gen…	58	30	28
Molecular function	GO:0004177	aminopeptidase activity	13/5326	46/24883	0.1687	0.799988	gene-LOC110684958/gene-LOC110685035/gene-LOC110686170/gene-LOC110686202/gene-LOC110699177/gene-LOC110708214/gene-LOC110716719/gene-LOC110717634/gene-LOC110719975/gene-LOC110720808/gene-LOC110726936/gene-LOC110726937/gene-LOC110739760	13	2	11
Molecular function	GO:0004022	alcohol dehydrogenase (NAD) activity	6/5326	18/24883	0.169591	0.799988	gene-LOC110699058/gene-LOC110709669/gene-LOC110721627/gene-LOC110728039/gene-LOC110729644/gene-LOC110733184	6	2	4
Molecular function	GO:0016868	intramolecular transferase activity, phosphotransferases	6/5326	18/24883	0.169591	0.799988	gene-LOC110690759/gene-LOC110703619/gene-LOC110706545/gene-LOC110721662/gene-LOC110724868/gene-LOC110729741	6	5	1
Molecular function	GO:0032452	histone demethylase activity	6/5326	18/24883	0.169591	0.799988	gene-LOC110696129/gene-LOC110700529/gene-LOC110726512/gene-LOC110728617/gene-LOC110730121/gene-LOC110732606	6	6	0
Molecular function	GO:0003680	AT DNA binding	7/5326	22/24883	0.173515	0.806312	gene-LOC110685552/gene-LOC110714081/gene-LOC110714471/gene-LOC110719384/gene-LOC110721410/gene-LOC110721424/gene-LOC110730193	7	6	1
Molecular function	GO:0019213	deacetylase activity	7/5326	22/24883	0.173515	0.806312	gene-LOC110688159/gene-LOC110695163/gene-LOC110705454/gene-LOC110715663/gene-LOC110715664/gene-LOC110726348/gene-LOC110737403	7	0	7
Molecular function	GO:0051536	iron-sulfur cluster binding	65/5326	272/24883	0.17475	0.806312	gene-LOC110681710/gene-LOC110683422/gene-LOC110685509/gene-LOC110686632/gene-LOC110687384/gene-LOC110687828/gene-LOC110688205/gene-LOC110688300/gene-LOC110688533/gene-LOC110689263/gene-LOC110690300/gene-LOC110691644/gene-LOC110691778/gene-LOC110692485/gene-LOC110692492/gene-LOC110692710/gene-LOC110693609/gene-LOC110693902/gene-LOC110694402/gene-LOC110695887/gene-LOC110698465/gene-LOC110698759/gen…	65	22	43
Molecular function	GO:0051540	metal cluster binding	65/5326	272/24883	0.17475	0.806312	gene-LOC110681710/gene-LOC110683422/gene-LOC110685509/gene-LOC110686632/gene-LOC110687384/gene-LOC110687828/gene-LOC110688205/gene-LOC110688300/gene-LOC110688533/gene-LOC110689263/gene-LOC110690300/gene-LOC110691644/gene-LOC110691778/gene-LOC110692485/gene-LOC110692492/gene-LOC110692710/gene-LOC110693609/gene-LOC110693902/gene-LOC110694402/gene-LOC110695887/gene-LOC110698465/gene-LOC110698759/gen…	65	22	43
Molecular function	GO:0015491	cation:cation antiporter activity	9/5326	30/24883	0.175248	0.806312	gene-LOC110696655/gene-LOC110708589/gene-LOC110710745/gene-LOC110720313/gene-LOC110721607/gene-LOC110723016/gene-LOC110723955/gene-LOC110730206/gene-LOC110737010	9	4	5
Molecular function	GO:0019208	phosphatase regulator activity	14/5326	51/24883	0.186489	0.853826	gene-LOC110687412/gene-LOC110688141/gene-LOC110688822/gene-LOC110697078/gene-LOC110699593/gene-LOC110704037/gene-LOC110709958/gene-LOC110710755/gene-LOC110714604/gene-LOC110715607/gene-LOC110721426/gene-LOC110725164/gene-LOC110730187/gene-LOC110732540	14	8	6
Molecular function	GO:0051537	2 iron, 2 sulfur cluster binding	28/5326	111/24883	0.191216	0.868929	gene-LOC110681710/gene-LOC110686632/gene-LOC110688205/gene-LOC110688533/gene-LOC110691778/gene-LOC110692485/gene-LOC110692710/gene-LOC110693609/gene-LOC110693902/gene-LOC110695887/gene-LOC110700385/gene-LOC110706899/gene-LOC110709775/gene-LOC110717784/gene-LOC110720490/gene-LOC110720977/gene-LOC110724618/gene-LOC110727358/gene-LOC110730309/gene-LOC110730868/gene-LOC110730939/gene-LOC110732408/gen…	28	6	22
Molecular function	GO:0004611	phosphoenolpyruvate carboxykinase activity	4/5326	11/24883	0.193509	0.868929	gene-LOC110686221/gene-LOC110691154/gene-LOC110706401/gene-LOC110713391	4	4	0
Molecular function	GO:0008097	5S rRNA binding	4/5326	11/24883	0.193509	0.868929	gene-LOC110691038/gene-LOC110700247/gene-LOC110719603/gene-LOC110727502	4	2	2
Molecular function	GO:0008318	protein prenyltransferase activity	4/5326	11/24883	0.193509	0.868929	gene-LOC110686821/gene-LOC110688461/gene-LOC110706275/gene-LOC110707052	4	1	3
Molecular function	GO:0016835	carbon-oxygen lyase activity	48/5326	199/24883	0.196035	0.870938	gene-LOC110682514/gene-LOC110682737/gene-LOC110685266/gene-LOC110685821/gene-LOC110686405/gene-LOC110686910/gene-LOC110689263/gene-LOC110689808/gene-LOC110690773/gene-LOC110692461/gene-LOC110693176/gene-LOC110694088/gene-LOC110699606/gene-LOC110702183/gene-LOC110703653/gene-LOC110704325/gene-LOC110705019/gene-LOC110708249/gene-LOC110710012/gene-LOC110711117/gene-LOC110711159/gene-LOC110711950/gen…	48	27	21
Molecular function	GO:0003756	protein disulfide isomerase activity	11/5326	39/24883	0.196975	0.870938	gene-LOC110687274/gene-LOC110691894/gene-LOC110693449/gene-LOC110701315/gene-LOC110701948/gene-LOC110714116/gene-LOC110722425/gene-LOC110731683/gene-LOC110731969/gene-LOC110736647/gene-LOC110737857	11	8	3
Molecular function	GO:0016864	intramolecular oxidoreductase activity, transposing S-S bonds	11/5326	39/24883	0.196975	0.870938	gene-LOC110687274/gene-LOC110691894/gene-LOC110693449/gene-LOC110701315/gene-LOC110701948/gene-LOC110714116/gene-LOC110722425/gene-LOC110731683/gene-LOC110731969/gene-LOC110736647/gene-LOC110737857	11	8	3
Molecular function	GO:0004549	tRNA-specific ribonuclease activity	5/5326	15/24883	0.20223	0.870938	gene-LOC110684269/gene-LOC110691004/gene-LOC110692948/gene-LOC110727281/gene-LOC110737832	5	1	4
Molecular function	GO:0080054	low-affinity nitrate transmembrane transporter activity	5/5326	15/24883	0.20223	0.870938	gene-LOC110698809/gene-LOC110703396/gene-LOC110708451/gene-LOC110711422/gene-LOC110713546	5	2	3
Molecular function	GO:0003993	acid phosphatase activity	19/5326	73/24883	0.203087	0.870938	gene-LOC110686143/gene-LOC110687734/gene-LOC110692331/gene-LOC110692460/gene-LOC110695758/gene-LOC110695816/gene-LOC110697018/gene-LOC110705142/gene-LOC110705406/gene-LOC110708508/gene-LOC110716525/gene-LOC110716989/gene-LOC110717345/gene-LOC110720417/gene-LOC110722164/gene-LOC110723306/gene-LOC110724306/gene-LOC110729329/gene-LOC110739726	19	13	6
Molecular function	GO:0016307	phosphatidylinositol phosphate kinase activity	8/5326	27/24883	0.204951	0.870938	gene-LOC110688025/gene-LOC110694445/gene-LOC110710952/gene-LOC110711545/gene-LOC110725298/gene-LOC110725345/gene-LOC110726708/gene-LOC110730270	8	5	3
Molecular function	GO:0016646	oxidoreductase activity, acting on the CH-NH group of donors, NAD or NADP as acceptor	8/5326	27/24883	0.204951	0.870938	gene-LOC110685042/gene-LOC110694318/gene-LOC110698439/gene-LOC110705118/gene-LOC110714021/gene-LOC110715969/gene-LOC110721851/gene-LOC110738378	8	5	3
Molecular function	GO:0044390	ubiquitin-like protein conjugating enzyme binding	8/5326	27/24883	0.204951	0.870938	gene-LOC110693267/gene-LOC110697103/gene-LOC110698514/gene-LOC110705669/gene-LOC110715938/gene-LOC110720161/gene-LOC110729497/gene-LOC110729703	8	4	4
Molecular function	GO:0004564	beta-fructofuranosidase activity	6/5326	19/24883	0.205573	0.870938	gene-LOC110686443/gene-LOC110714425/gene-LOC110718589/gene-LOC110731948/gene-LOC110733535/gene-LOC110739809	6	3	3
Molecular function	GO:0004575	sucrose alpha-glucosidase activity	6/5326	19/24883	0.205573	0.870938	gene-LOC110686443/gene-LOC110714425/gene-LOC110718589/gene-LOC110731948/gene-LOC110733535/gene-LOC110739809	6	3	3
Molecular function	GO:0005345	purine nucleobase transmembrane transporter activity	6/5326	19/24883	0.205573	0.870938	gene-LOC110681835/gene-LOC110687891/gene-LOC110708780/gene-LOC110709724/gene-LOC110726820/gene-LOC110731689	6	4	2
Molecular function	GO:0004396	hexokinase activity	7/5326	23/24883	0.206078	0.870938	gene-LOC110694072/gene-LOC110697143/gene-LOC110715383/gene-LOC110717401/gene-LOC110729881/gene-LOC110734349/gene-LOC110738799	7	6	1
Molecular function	GO:0015291	secondary active transmembrane transporter activity	101/5326	439/24883	0.22013	0.917518	gene-LOC110682659/gene-LOC110682797/gene-LOC110682902/gene-LOC110683354/gene-LOC110683835/gene-LOC110684396/gene-LOC110684891/gene-LOC110685102/gene-LOC110685365/gene-LOC110686396/gene-LOC110686631/gene-LOC110687362/gene-LOC110687462/gene-LOC110687635/gene-LOC110688370/gene-LOC110689280/gene-LOC110689437/gene-LOC110689438/gene-LOC110691220/gene-LOC110691842/gene-LOC110692669/gene-LOC110692710/gen…	101	43	58
Molecular function	GO:0004185	serine-type carboxypeptidase activity	11/5326	40/24883	0.222411	0.917518	gene-LOC110683744/gene-LOC110684000/gene-LOC110688574/gene-LOC110691735/gene-LOC110694414/gene-LOC110710568/gene-LOC110711523/gene-LOC110716267/gene-LOC110725795/gene-LOC110730912/gene-LOC110735782	11	9	2
Molecular function	GO:0016762	xyloglucan:xyloglucosyl transferase activity	15/5326	57/24883	0.224459	0.917518	gene-LOC110706564/gene-LOC110706565/gene-LOC110706566/gene-LOC110709626/gene-LOC110709645/gene-LOC110711791/gene-LOC110712159/gene-LOC110714162/gene-LOC110714925/gene-LOC110714950/gene-LOC110723125/gene-LOC110723128/gene-LOC110727517/gene-LOC110732619/gene-LOC110739933	15	9	6
Molecular function	GO:0000287	magnesium ion binding	42/5326	175/24883	0.225016	0.917518	gene-LOC110682550/gene-LOC110684346/gene-LOC110685009/gene-LOC110685990/gene-LOC110688755/gene-LOC110690494/gene-LOC110690773/gene-LOC110693036/gene-LOC110693176/gene-LOC110693836/gene-LOC110693910/gene-LOC110696047/gene-LOC110696399/gene-LOC110700066/gene-LOC110704325/gene-LOC110709227/gene-LOC110712592/gene-LOC110717442/gene-LOC110717936/gene-LOC110718294/gene-LOC110718729/gene-LOC110721688/gen…	42	20	22
Molecular function	GO:0043178	alcohol binding	10/5326	36/24883	0.227285	0.917518	gene-LOC110699593/gene-LOC110704037/gene-LOC110706665/gene-LOC110710755/gene-LOC110714604/gene-LOC110715607/gene-LOC110721426/gene-LOC110725164/gene-LOC110730187/gene-LOC110732540	10	9	1
Molecular function	GO:0015079	potassium ion transmembrane transporter activity	28/5326	114/24883	0.235762	0.917518	gene-LOC110682659/gene-LOC110687044/gene-LOC110688356/gene-LOC110689019/gene-LOC110690325/gene-LOC110694128/gene-LOC110694454/gene-LOC110706356/gene-LOC110708381/gene-LOC110708589/gene-LOC110710619/gene-LOC110711938/gene-LOC110712408/gene-LOC110714419/gene-LOC110720313/gene-LOC110721607/gene-LOC110723016/gene-LOC110723955/gene-LOC110726906/gene-LOC110728785/gene-LOC110730206/gene-LOC110730941/gen…	28	13	15
Molecular function	GO:0051539	4 iron, 4 sulfur cluster binding	28/5326	114/24883	0.235762	0.917518	gene-LOC110681710/gene-LOC110683422/gene-LOC110685509/gene-LOC110686632/gene-LOC110687384/gene-LOC110687828/gene-LOC110688300/gene-LOC110689263/gene-LOC110694402/gene-LOC110698465/gene-LOC110698759/gene-LOC110700385/gene-LOC110703043/gene-LOC110704633/gene-LOC110705085/gene-LOC110708636/gene-LOC110709404/gene-LOC110709458/gene-LOC110712177/gene-LOC110713130/gene-LOC110714543/gene-LOC110715689/gen…	28	11	17
Molecular function	GO:0042054	histone methyltransferase activity	25/5326	101/24883	0.238184	0.917518	gene-LOC110682666/gene-LOC110689722/gene-LOC110693844/gene-LOC110694031/gene-LOC110695182/gene-LOC110695983/gene-LOC110697581/gene-LOC110702127/gene-LOC110705627/gene-LOC110707882/gene-LOC110709747/gene-LOC110712030/gene-LOC110712204/gene-LOC110712866/gene-LOC110713949/gene-LOC110716590/gene-LOC110716831/gene-LOC110721162/gene-LOC110725148/gene-LOC110729614/gene-LOC110730061/gene-LOC110734191/gen…	25	14	11
Molecular function	GO:0008238	exopeptidase activity	30/5326	123/24883	0.238918	0.917518	gene-LOC110683744/gene-LOC110684000/gene-LOC110684958/gene-LOC110685000/gene-LOC110685035/gene-LOC110686170/gene-LOC110686202/gene-LOC110688574/gene-LOC110691735/gene-LOC110694414/gene-LOC110697930/gene-LOC110699177/gene-LOC110708214/gene-LOC110710568/gene-LOC110711523/gene-LOC110714376/gene-LOC110716004/gene-LOC110716267/gene-LOC110716331/gene-LOC110716719/gene-LOC110717634/gene-LOC110718262/gen…	30	13	17
Molecular function	GO:0015662	ATPase activity, coupled to transmembrane movement of ions, phosphorylative mechanism	16/5326	62/24883	0.239969	0.917518	gene-LOC110682428/gene-LOC110683079/gene-LOC110684131/gene-LOC110687978/gene-LOC110688491/gene-LOC110692269/gene-LOC110692298/gene-LOC110695511/gene-LOC110696008/gene-LOC110696612/gene-LOC110707332/gene-LOC110717067/gene-LOC110719450/gene-LOC110723425/gene-LOC110726685/gene-LOC110737096	16	14	2
Molecular function	GO:0001098	basal transcription machinery binding	7/5326	24/24883	0.240709	0.917518	gene-LOC110693583/gene-LOC110693690/gene-LOC110702145/gene-LOC110706873/gene-LOC110716292/gene-LOC110726101/gene-LOC110730509	7	3	4
Molecular function	GO:0001099	basal RNA polymerase II transcription machinery binding	7/5326	24/24883	0.240709	0.917518	gene-LOC110693583/gene-LOC110693690/gene-LOC110702145/gene-LOC110706873/gene-LOC110716292/gene-LOC110726101/gene-LOC110730509	7	3	4
Molecular function	GO:0016208	AMP binding	7/5326	24/24883	0.240709	0.917518	gene-LOC110688708/gene-LOC110688839/gene-LOC110688897/gene-LOC110697270/gene-LOC110702658/gene-LOC110719020/gene-LOC110733057	7	3	4
Molecular function	GO:0019206	nucleoside kinase activity	7/5326	24/24883	0.240709	0.917518	gene-LOC110682517/gene-LOC110685819/gene-LOC110691857/gene-LOC110693041/gene-LOC110701904/gene-LOC110706239/gene-LOC110709126	7	3	4
Molecular function	GO:0070063	RNA polymerase binding	7/5326	24/24883	0.240709	0.917518	gene-LOC110693583/gene-LOC110693690/gene-LOC110702145/gene-LOC110706873/gene-LOC110716292/gene-LOC110726101/gene-LOC110730509	7	3	4
Molecular function	GO:0070008	serine-type exopeptidase activity	12/5326	45/24883	0.242588	0.917518	gene-LOC110683744/gene-LOC110684000/gene-LOC110688574/gene-LOC110691735/gene-LOC110694414/gene-LOC110710568/gene-LOC110711523/gene-LOC110716267/gene-LOC110716331/gene-LOC110725795/gene-LOC110730912/gene-LOC110735782	12	10	2
Molecular function	GO:0061630	ubiquitin protein ligase activity	84/5326	365/24883	0.24285	0.917518	gene-LOC110683451/gene-LOC110683543/gene-LOC110684088/gene-LOC110686673/gene-LOC110686674/gene-LOC110686675/gene-LOC110687367/gene-LOC110688018/gene-LOC110688275/gene-LOC110688383/gene-LOC110688450/gene-LOC110689021/gene-LOC110690275/gene-LOC110691850/gene-LOC110691902/gene-LOC110692684/gene-LOC110692888/gene-LOC110693070/gene-LOC110693499/gene-LOC110693601/gene-LOC110693621/gene-LOC110696830/gen…	84	31	53
Molecular function	GO:0061659	ubiquitin-like protein ligase activity	84/5326	365/24883	0.24285	0.917518	gene-LOC110683451/gene-LOC110683543/gene-LOC110684088/gene-LOC110686673/gene-LOC110686674/gene-LOC110686675/gene-LOC110687367/gene-LOC110688018/gene-LOC110688275/gene-LOC110688383/gene-LOC110688450/gene-LOC110689021/gene-LOC110690275/gene-LOC110691850/gene-LOC110691902/gene-LOC110692684/gene-LOC110692888/gene-LOC110693070/gene-LOC110693499/gene-LOC110693601/gene-LOC110693621/gene-LOC110696830/gen…	84	31	53
Molecular function	GO:0004439	phosphatidylinositol-4,5-bisphosphate 5-phosphatase activity	4/5326	12/24883	0.243942	0.917518	gene-LOC110684833/gene-LOC110713376/gene-LOC110730228/gene-LOC110732490	4	2	2
Molecular function	GO:0042409	caffeoyl-CoA O-methyltransferase activity	4/5326	12/24883	0.243942	0.917518	gene-LOC110716716/gene-LOC110716799/gene-LOC110716920/gene-LOC110716973	4	3	1
Molecular function	GO:0047372	acylglycerol lipase activity	4/5326	12/24883	0.243942	0.917518	gene-LOC110682286/gene-LOC110687341/gene-LOC110731363/gene-LOC110732043	4	4	0
Molecular function	GO:0070402	NADPH binding	4/5326	12/24883	0.243942	0.917518	gene-LOC110686643/gene-LOC110725888/gene-LOC110728078/gene-LOC110729025	4	0	4
Molecular function	GO:0106019	phosphatidylinositol-4,5-bisphosphate phosphatase activity	4/5326	12/24883	0.243942	0.917518	gene-LOC110684833/gene-LOC110713376/gene-LOC110730228/gene-LOC110732490	4	2	2
Molecular function	GO:0005086	ARF guanyl-nucleotide exchange factor activity	6/5326	20/24883	0.243958	0.917518	gene-LOC110691048/gene-LOC110699586/gene-LOC110706370/gene-LOC110707811/gene-LOC110713128/gene-LOC110738141	6	6	0
Molecular function	GO:0004337	geranyltranstransferase activity	5/5326	16/24883	0.245588	0.917518	gene-LOC110707032/gene-LOC110708255/gene-LOC110711018/gene-LOC110711141/gene-LOC110722945	5	3	2
Molecular function	GO:0004373	glycogen (starch) synthase activity	5/5326	16/24883	0.245588	0.917518	gene-LOC110683757/gene-LOC110727853/gene-LOC110731330/gene-LOC110732328/gene-LOC110738898	5	1	4
Molecular function	GO:0009011	starch synthase activity	5/5326	16/24883	0.245588	0.917518	gene-LOC110683757/gene-LOC110727853/gene-LOC110731330/gene-LOC110732328/gene-LOC110738898	5	1	4
Molecular function	GO:0016725	oxidoreductase activity, acting on CH or CH2 groups	5/5326	16/24883	0.245588	0.917518	gene-LOC110681929/gene-LOC110682052/gene-LOC110692492/gene-LOC110695094/gene-LOC110695212	5	4	1
Molecular function	GO:0033201	alpha-1,4-glucan synthase activity	5/5326	16/24883	0.245588	0.917518	gene-LOC110683757/gene-LOC110727853/gene-LOC110731330/gene-LOC110732328/gene-LOC110738898	5	1	4
Molecular function	GO:0051287	NAD binding	31/5326	128/24883	0.247792	0.922062	gene-LOC110685325/gene-LOC110685327/gene-LOC110686138/gene-LOC110691559/gene-LOC110695411/gene-LOC110697499/gene-LOC110698772/gene-LOC110700727/gene-LOC110704400/gene-LOC110707685/gene-LOC110710411/gene-LOC110713881/gene-LOC110716616/gene-LOC110717323/gene-LOC110719417/gene-LOC110719870/gene-LOC110720454/gene-LOC110722102/gene-LOC110722419/gene-LOC110725120/gene-LOC110725219/gene-LOC110727303/gen…	31	23	8
Molecular function	GO:0080043	quercetin 3-O-glucosyltransferase activity	23/5326	93/24883	0.251261	0.927003	gene-LOC110685554/gene-LOC110688528/gene-LOC110692996/gene-LOC110693894/gene-LOC110695224/gene-LOC110695686/gene-LOC110698086/gene-LOC110698771/gene-LOC110699198/gene-LOC110699209/gene-LOC110702443/gene-LOC110707486/gene-LOC110711361/gene-LOC110713630/gene-LOC110721278/gene-LOC110727511/gene-LOC110728093/gene-LOC110729562/gene-LOC110731866/gene-LOC110733353/gene-LOC110733368/gene-LOC110734687/gen…	23	9	14
Molecular function	GO:0080044	quercetin 7-O-glucosyltransferase activity	23/5326	93/24883	0.251261	0.927003	gene-LOC110685554/gene-LOC110688528/gene-LOC110692996/gene-LOC110693894/gene-LOC110695224/gene-LOC110695686/gene-LOC110698086/gene-LOC110698771/gene-LOC110699198/gene-LOC110699209/gene-LOC110702443/gene-LOC110707486/gene-LOC110711361/gene-LOC110713630/gene-LOC110721278/gene-LOC110727511/gene-LOC110728093/gene-LOC110729562/gene-LOC110731866/gene-LOC110733353/gene-LOC110733368/gene-LOC110734687/gen…	23	9	14
Molecular function	GO:0004888	transmembrane signaling receptor activity	82/5326	357/24883	0.252097	0.927003	gene-LOC110682094/gene-LOC110683084/gene-LOC110683647/gene-LOC110684187/gene-LOC110684677/gene-LOC110685498/gene-LOC110685522/gene-LOC110685889/gene-LOC110686225/gene-LOC110687236/gene-LOC110687406/gene-LOC110687998/gene-LOC110688084/gene-LOC110688695/gene-LOC110689553/gene-LOC110689696/gene-LOC110689699/gene-LOC110689914/gene-LOC110690488/gene-LOC110690683/gene-LOC110691023/gene-LOC110691388/gen…	82	62	20
Molecular function	GO:0008146	sulfotransferase activity	10/5326	37/24883	0.255776	0.933184	gene-LOC110682281/gene-LOC110686077/gene-LOC110694777/gene-LOC110717487/gene-LOC110718008/gene-LOC110718357/gene-LOC110721464/gene-LOC110724811/gene-LOC110727118/gene-LOC110727132	10	5	5
Molecular function	GO:0051184	cofactor transmembrane transporter activity	10/5326	37/24883	0.255776	0.933184	gene-LOC110682549/gene-LOC110684342/gene-LOC110684357/gene-LOC110685853/gene-LOC110692666/gene-LOC110696029/gene-LOC110699233/gene-LOC110704162/gene-LOC110723857/gene-LOC110733403	10	2	8
Molecular function	GO:0008236	serine-type peptidase activity	53/5326	227/24883	0.259462	0.939293	gene-LOC110682878/gene-LOC110683744/gene-LOC110684000/gene-LOC110684401/gene-LOC110684439/gene-LOC110685376/gene-LOC110685377/gene-LOC110686170/gene-LOC110686690/gene-LOC110688070/gene-LOC110688545/gene-LOC110688574/gene-LOC110688948/gene-LOC110689702/gene-LOC110690652/gene-LOC110690667/gene-LOC110690879/gene-LOC110691012/gene-LOC110691735/gene-LOC110692301/gene-LOC110694414/gene-LOC110694511/gen…	53	32	21
Molecular function	GO:0017171	serine hydrolase activity	53/5326	227/24883	0.259462	0.939293	gene-LOC110682878/gene-LOC110683744/gene-LOC110684000/gene-LOC110684401/gene-LOC110684439/gene-LOC110685376/gene-LOC110685377/gene-LOC110686170/gene-LOC110686690/gene-LOC110688070/gene-LOC110688545/gene-LOC110688574/gene-LOC110688948/gene-LOC110689702/gene-LOC110690652/gene-LOC110690667/gene-LOC110690879/gene-LOC110691012/gene-LOC110691735/gene-LOC110692301/gene-LOC110694414/gene-LOC110694511/gen…	53	32	21
Molecular function	GO:0005048	signal sequence binding	19/5326	76/24883	0.260653	0.93996	gene-LOC110686143/gene-LOC110687494/gene-LOC110687776/gene-LOC110689759/gene-LOC110690711/gene-LOC110693004/gene-LOC110695883/gene-LOC110700970/gene-LOC110703430/gene-LOC110703432/gene-LOC110703433/gene-LOC110705069/gene-LOC110722164/gene-LOC110726754/gene-LOC110731206/gene-LOC110736292/gene-LOC110737987/gene-LOC110738470/gene-LOC110739303	19	5	14
Molecular function	GO:0016799	hydrolase activity, hydrolyzing N-glycosyl compounds	12/5326	46/24883	0.268667	0.954488	gene-LOC110687510/gene-LOC110689263/gene-LOC110702023/gene-LOC110709404/gene-LOC110712916/gene-LOC110712921/gene-LOC110713130/gene-LOC110716293/gene-LOC110729333/gene-LOC110729387/gene-LOC110738115/gene-LOC110739967	12	9	3
Molecular function	GO:0004565	beta-galactosidase activity	8/5326	29/24883	0.269791	0.954488	gene-LOC110684307/gene-LOC110694437/gene-LOC110695398/gene-LOC110701305/gene-LOC110701306/gene-LOC110716805/gene-LOC110723292/gene-LOC110724752	8	3	5
Molecular function	GO:0005315	inorganic phosphate transmembrane transporter activity	8/5326	29/24883	0.269791	0.954488	gene-LOC110689437/gene-LOC110689438/gene-LOC110691842/gene-LOC110712580/gene-LOC110719351/gene-LOC110725533/gene-LOC110733127/gene-LOC110737742	8	5	3
Molecular function	GO:0016615	malate dehydrogenase activity	8/5326	29/24883	0.269791	0.954488	gene-LOC110685325/gene-LOC110685327/gene-LOC110713881/gene-LOC110720454/gene-LOC110721337/gene-LOC110725120/gene-LOC110726448/gene-LOC110731508	8	6	2
Molecular function	GO:0019104	DNA N-glycosylase activity	8/5326	29/24883	0.269791	0.954488	gene-LOC110687510/gene-LOC110689263/gene-LOC110702023/gene-LOC110709404/gene-LOC110713130/gene-LOC110729387/gene-LOC110738115/gene-LOC110739967	8	6	2
Molecular function	GO:0009055	electron transfer activity	51/5326	219/24883	0.271046	0.955311	gene-LOC110681710/gene-LOC110685028/gene-LOC110685030/gene-LOC110685871/gene-LOC110685894/gene-LOC110688205/gene-LOC110688938/gene-LOC110689005/gene-LOC110691145/gene-LOC110692485/gene-LOC110692710/gene-LOC110693068/gene-LOC110693609/gene-LOC110693902/gene-LOC110695724/gene-LOC110697511/gene-LOC110700171/gene-LOC110700376/gene-LOC110703539/gene-LOC110703628/gene-LOC110704939/gene-LOC110706637/gen…	51	18	33
Molecular function	GO:0015293	symporter activity	44/5326	188/24883	0.276639	0.968236	gene-LOC110682797/gene-LOC110683354/gene-LOC110683835/gene-LOC110684891/gene-LOC110685102/gene-LOC110687462/gene-LOC110688370/gene-LOC110689437/gene-LOC110689438/gene-LOC110693582/gene-LOC110698016/gene-LOC110698751/gene-LOC110700528/gene-LOC110703335/gene-LOC110705056/gene-LOC110707074/gene-LOC110707076/gene-LOC110707791/gene-LOC110708927/gene-LOC110710368/gene-LOC110711028/gene-LOC110712350/gen…	44	20	24
Molecular function	GO:0019207	kinase regulator activity	11/5326	42/24883	0.276787	0.968236	gene-LOC110715840/gene-LOC110717339/gene-LOC110717443/gene-LOC110721901/gene-LOC110723263/gene-LOC110724300/gene-LOC110725950/gene-LOC110732440/gene-LOC110732982/gene-LOC110734235/gene-LOC110736983	11	2	9
Molecular function	GO:0015085	calcium ion transmembrane transporter activity	19/5326	77/24883	0.281116	0.969259	gene-LOC110682428/gene-LOC110683079/gene-LOC110684131/gene-LOC110685522/gene-LOC110687978/gene-LOC110688491/gene-LOC110695511/gene-LOC110696008/gene-LOC110696612/gene-LOC110707332/gene-LOC110710745/gene-LOC110712790/gene-LOC110714419/gene-LOC110717067/gene-LOC110719450/gene-LOC110722984/gene-LOC110728880/gene-LOC110735064/gene-LOC110737096	19	16	3
Molecular function	GO:0000993	RNA polymerase II complex binding	6/5326	21/24883	0.284187	0.969259	gene-LOC110693583/gene-LOC110693690/gene-LOC110702145/gene-LOC110706873/gene-LOC110716292/gene-LOC110730509	6	2	4
Molecular function	GO:0004707	MAP kinase activity	6/5326	21/24883	0.284187	0.969259	gene-LOC110694073/gene-LOC110713972/gene-LOC110719567/gene-LOC110731570/gene-LOC110737881/gene-LOC110740333	6	4	2
Molecular function	GO:0016538	cyclin-dependent protein serine/threonine kinase regulator activity	6/5326	21/24883	0.284187	0.969259	gene-LOC110715840/gene-LOC110717339/gene-LOC110721901/gene-LOC110723263/gene-LOC110725950/gene-LOC110736983	6	1	5
Molecular function	GO:0043175	RNA polymerase core enzyme binding	6/5326	21/24883	0.284187	0.969259	gene-LOC110693583/gene-LOC110693690/gene-LOC110702145/gene-LOC110706873/gene-LOC110716292/gene-LOC110730509	6	2	4
Molecular function	GO:0046923	ER retention sequence binding	6/5326	21/24883	0.284187	0.969259	gene-LOC110687776/gene-LOC110693004/gene-LOC110703430/gene-LOC110703432/gene-LOC110703433/gene-LOC110726754	6	0	6
Molecular function	GO:0004743	pyruvate kinase activity	5/5326	17/24883	0.29103	0.969259	gene-LOC110693836/gene-LOC110693910/gene-LOC110696047/gene-LOC110696399/gene-LOC110729540	5	4	1
Molecular function	GO:0016717	oxidoreductase activity, acting on paired donors, with oxidation of a pair of donors resulting in the reduction of molecular oxygen to two molecules of water	5/5326	17/24883	0.29103	0.969259	gene-LOC110701050/gene-LOC110717855/gene-LOC110736380/gene-LOC110738720/gene-LOC110738722	5	3	2
Molecular function	GO:0030955	potassium ion binding	5/5326	17/24883	0.29103	0.969259	gene-LOC110693836/gene-LOC110693910/gene-LOC110696047/gene-LOC110696399/gene-LOC110729540	5	4	1
Molecular function	GO:0031420	alkali metal ion binding	5/5326	17/24883	0.29103	0.969259	gene-LOC110693836/gene-LOC110693910/gene-LOC110696047/gene-LOC110696399/gene-LOC110729540	5	4	1
Molecular function	GO:0003727	single-stranded RNA binding	27/5326	113/24883	0.29215	0.969259	gene-LOC110682114/gene-LOC110686919/gene-LOC110687951/gene-LOC110688352/gene-LOC110690784/gene-LOC110691587/gene-LOC110695280/gene-LOC110695440/gene-LOC110696019/gene-LOC110696469/gene-LOC110700657/gene-LOC110702145/gene-LOC110704177/gene-LOC110705087/gene-LOC110705584/gene-LOC110705738/gene-LOC110706418/gene-LOC110713544/gene-LOC110716292/gene-LOC110724582/gene-LOC110728081/gene-LOC110728512/gen…	27	14	13
Molecular function	GO:0015020	glucuronosyltransferase activity	9/5326	34/24883	0.294475	0.969259	gene-LOC110682344/gene-LOC110683580/gene-LOC110686360/gene-LOC110688730/gene-LOC110695179/gene-LOC110701720/gene-LOC110707937/gene-LOC110725650/gene-LOC110727374	9	9	0
Molecular function	GO:0004576	oligosaccharyl transferase activity	4/5326	13/24883	0.296797	0.969259	gene-LOC110696706/gene-LOC110713250/gene-LOC110735163/gene-LOC110738984	4	4	0
Molecular function	GO:0004579	dolichyl-diphosphooligosaccharide-protein glycotransferase activity	4/5326	13/24883	0.296797	0.969259	gene-LOC110696706/gene-LOC110713250/gene-LOC110735163/gene-LOC110738984	4	4	0
Molecular function	GO:0016812	hydrolase activity, acting on carbon-nitrogen (but not peptide) bonds, in cyclic amides	4/5326	13/24883	0.296797	0.969259	gene-LOC110687731/gene-LOC110693605/gene-LOC110706896/gene-LOC110728133	4	2	2
Molecular function	GO:0031559	oxidosqualene cyclase activity	4/5326	13/24883	0.296797	0.969259	gene-LOC110683761/gene-LOC110683765/gene-LOC110687932/gene-LOC110726782	4	3	1
Molecular function	GO:0052640	salicylic acid glucosyltransferase (glucoside-forming) activity	4/5326	13/24883	0.296797	0.969259	gene-LOC110699198/gene-LOC110699209/gene-LOC110707486/gene-LOC110733368	4	1	3
Molecular function	GO:0080019	fatty-acyl-CoA reductase (alcohol-forming) activity	4/5326	13/24883	0.296797	0.969259	gene-LOC110696624/gene-LOC110711748/gene-LOC110716629/gene-LOC110731823	4	3	1
Molecular function	GO:0102965	alcohol-forming fatty acyl-CoA reductase activity	4/5326	13/24883	0.296797	0.969259	gene-LOC110696624/gene-LOC110711748/gene-LOC110716629/gene-LOC110731823	4	3	1
Molecular function	GO:0008378	galactosyltransferase activity	17/5326	69/24883	0.298365	0.970986	gene-LOC110682452/gene-LOC110684261/gene-LOC110692367/gene-LOC110698058/gene-LOC110701204/gene-LOC110701277/gene-LOC110706306/gene-LOC110715778/gene-LOC110717581/gene-LOC110719633/gene-LOC110721067/gene-LOC110725594/gene-LOC110725849/gene-LOC110728505/gene-LOC110732988/gene-LOC110733012/gene-LOC110736533	17	12	5
Molecular function	GO:0016627	oxidoreductase activity, acting on the CH-CH group of donors	31/5326	132/24883	0.310914	0.983353	gene-LOC110681710/gene-LOC110685169/gene-LOC110688003/gene-LOC110689131/gene-LOC110690925/gene-LOC110695254/gene-LOC110696440/gene-LOC110700603/gene-LOC110705107/gene-LOC110706402/gene-LOC110706930/gene-LOC110707865/gene-LOC110711748/gene-LOC110715756/gene-LOC110716408/gene-LOC110717784/gene-LOC110717892/gene-LOC110718122/gene-LOC110720128/gene-LOC110724264/gene-LOC110724568/gene-LOC110724891/gen…	31	15	16
Molecular function	GO:0046915	transition metal ion transmembrane transporter activity	18/5326	74/24883	0.311353	0.983353	gene-LOC110683289/gene-LOC110684969/gene-LOC110687488/gene-LOC110688344/gene-LOC110691597/gene-LOC110692298/gene-LOC110692961/gene-LOC110692962/gene-LOC110696655/gene-LOC110703386/gene-LOC110713987/gene-LOC110727126/gene-LOC110727160/gene-LOC110731299/gene-LOC110731658/gene-LOC110733020/gene-LOC110734274/gene-LOC110739963	18	9	9
Molecular function	GO:0004713	protein tyrosine kinase activity	13/5326	52/24883	0.312628	0.983353	gene-LOC110688695/gene-LOC110689553/gene-LOC110689695/gene-LOC110691494/gene-LOC110698645/gene-LOC110703232/gene-LOC110711070/gene-LOC110717353/gene-LOC110727838/gene-LOC110728028/gene-LOC110728030/gene-LOC110734478/gene-LOC110739286	13	9	4
Molecular function	GO:0019899	enzyme binding	111/5326	496/24883	0.313083	0.983353	gene-LOC110681904/gene-LOC110681959/gene-LOC110682094/gene-LOC110683165/gene-LOC110684083/gene-LOC110684088/gene-LOC110684113/gene-LOC110685925/gene-LOC110686673/gene-LOC110686674/gene-LOC110687236/gene-LOC110687412/gene-LOC110687817/gene-LOC110687870/gene-LOC110687917/gene-LOC110688018/gene-LOC110688446/gene-LOC110688450/gene-LOC110690409/gene-LOC110690415/gene-LOC110691048/gene-LOC110691850/gen…	111	51	60
Molecular function	GO:0004040	amidase activity	7/5326	26/24883	0.31454	0.983353	gene-LOC110697315/gene-LOC110701318/gene-LOC110708458/gene-LOC110708607/gene-LOC110726121/gene-LOC110736655/gene-LOC110736932	7	1	6
Molecular function	GO:0008409	5'-3' exonuclease activity	7/5326	26/24883	0.31454	0.983353	gene-LOC110683582/gene-LOC110694153/gene-LOC110702314/gene-LOC110702671/gene-LOC110712134/gene-LOC110717853/gene-LOC110735678	7	5	2
Molecular function	GO:0010329	auxin efflux transmembrane transporter activity	7/5326	26/24883	0.31454	0.983353	gene-LOC110688941/gene-LOC110698484/gene-LOC110705066/gene-LOC110711136/gene-LOC110711538/gene-LOC110713512/gene-LOC110734736	7	6	1
Molecular function	GO:0052866	phosphatidylinositol phosphate phosphatase activity	7/5326	26/24883	0.31454	0.983353	gene-LOC110682347/gene-LOC110684833/gene-LOC110713376/gene-LOC110715459/gene-LOC110718903/gene-LOC110730228/gene-LOC110732490	7	5	2
Molecular function	GO:0080161	auxin transmembrane transporter activity	7/5326	26/24883	0.31454	0.983353	gene-LOC110688941/gene-LOC110698484/gene-LOC110705066/gene-LOC110711136/gene-LOC110711538/gene-LOC110713512/gene-LOC110734736	7	6	1
Molecular function	GO:0004298	threonine-type endopeptidase activity	10/5326	39/24883	0.315852	0.983353	gene-LOC110685328/gene-LOC110686388/gene-LOC110688990/gene-LOC110704866/gene-LOC110710706/gene-LOC110711253/gene-LOC110712370/gene-LOC110714020/gene-LOC110733561/gene-LOC110735183	10	8	2
Molecular function	GO:0016759	cellulose synthase activity	10/5326	39/24883	0.315852	0.983353	gene-LOC110689335/gene-LOC110689717/gene-LOC110692241/gene-LOC110693017/gene-LOC110702608/gene-LOC110705676/gene-LOC110718153/gene-LOC110730108/gene-LOC110732616/gene-LOC110736599	10	5	5
Molecular function	GO:0016760	cellulose synthase (UDP-forming) activity	10/5326	39/24883	0.315852	0.983353	gene-LOC110689335/gene-LOC110689717/gene-LOC110692241/gene-LOC110693017/gene-LOC110702608/gene-LOC110705676/gene-LOC110718153/gene-LOC110730108/gene-LOC110732616/gene-LOC110736599	10	5	5
Molecular function	GO:0070003	threonine-type peptidase activity	10/5326	39/24883	0.315852	0.983353	gene-LOC110685328/gene-LOC110686388/gene-LOC110688990/gene-LOC110704866/gene-LOC110710706/gene-LOC110711253/gene-LOC110712370/gene-LOC110714020/gene-LOC110733561/gene-LOC110735183	10	8	2
Molecular function	GO:0004659	prenyltransferase activity	17/5326	70/24883	0.321109	0.996398	gene-LOC110683450/gene-LOC110686821/gene-LOC110688461/gene-LOC110702827/gene-LOC110706275/gene-LOC110707032/gene-LOC110707052/gene-LOC110708255/gene-LOC110711018/gene-LOC110711141/gene-LOC110718236/gene-LOC110718477/gene-LOC110718653/gene-LOC110718886/gene-LOC110719321/gene-LOC110722945/gene-LOC110728513	17	6	11
Molecular function	GO:0050660	flavin adenine dinucleotide binding	45/5326	196/24883	0.323314	0.999917	gene-LOC110682130/gene-LOC110682308/gene-LOC110683515/gene-LOC110684315/gene-LOC110688205/gene-LOC110689131/gene-LOC110689402/gene-LOC110690987/gene-LOC110691570/gene-LOC110691994/gene-LOC110697208/gene-LOC110699995/gene-LOC110700603/gene-LOC110702591/gene-LOC110702814/gene-LOC110704617/gene-LOC110705378/gene-LOC110706402/gene-LOC110706960/gene-LOC110708073/gene-LOC110711378/gene-LOC110712186/gen…	45	19	26
Molecular function	GO:0052742	phosphatidylinositol kinase activity	6/5326	22/24883	0.325689	0.999993	gene-LOC110698493/gene-LOC110698537/gene-LOC110701267/gene-LOC110703349/gene-LOC110705010/gene-LOC110705757	6	4	2
Molecular function	GO:0015299	solute:proton antiporter activity	14/5326	57/24883	0.328147	0.999993	gene-LOC110696655/gene-LOC110697164/gene-LOC110708589/gene-LOC110710745/gene-LOC110720313/gene-LOC110721607/gene-LOC110722627/gene-LOC110722629/gene-LOC110723016/gene-LOC110723955/gene-LOC110729766/gene-LOC110730206/gene-LOC110735557/gene-LOC110737010	14	8	6
Molecular function	GO:0015295	solute:proton symporter activity	18/5326	75/24883	0.333637	0.999993	gene-LOC110683354/gene-LOC110685102/gene-LOC110687462/gene-LOC110688370/gene-LOC110693582/gene-LOC110700528/gene-LOC110705056/gene-LOC110707791/gene-LOC110708927/gene-LOC110712350/gene-LOC110716439/gene-LOC110718678/gene-LOC110721917/gene-LOC110725959/gene-LOC110726514/gene-LOC110730666/gene-LOC110735028/gene-LOC110735100	18	7	11
Molecular function	GO:0004130	cytochrome-c peroxidase activity	5/5326	18/24883	0.337737	0.999993	gene-LOC110694728/gene-LOC110694729/gene-LOC110705037/gene-LOC110709763/gene-LOC110733589	5	0	5
Molecular function	GO:0034062	5'-3' RNA polymerase activity	29/5326	125/24883	0.344998	0.999993	gene-LOC110682970/gene-LOC110683769/gene-LOC110686919/gene-LOC110687765/gene-LOC110688352/gene-LOC110690952/gene-LOC110691085/gene-LOC110698161/gene-LOC110702006/gene-LOC110702908/gene-LOC110704409/gene-LOC110704985/gene-LOC110706187/gene-LOC110707046/gene-LOC110707698/gene-LOC110710998/gene-LOC110711169/gene-LOC110711280/gene-LOC110711990/gene-LOC110714108/gene-LOC110717200/gene-LOC110718395/gen…	29	19	10
Molecular function	GO:0097747	RNA polymerase activity	29/5326	125/24883	0.344998	0.999993	gene-LOC110682970/gene-LOC110683769/gene-LOC110686919/gene-LOC110687765/gene-LOC110688352/gene-LOC110690952/gene-LOC110691085/gene-LOC110698161/gene-LOC110702006/gene-LOC110702908/gene-LOC110704409/gene-LOC110704985/gene-LOC110706187/gene-LOC110707046/gene-LOC110707698/gene-LOC110710998/gene-LOC110711169/gene-LOC110711280/gene-LOC110711990/gene-LOC110714108/gene-LOC110717200/gene-LOC110718395/gen…	29	19	10
Molecular function	GO:0016929	SUMO-specific protease activity	4/5326	14/24883	0.350804	0.999993	gene-LOC110694150/gene-LOC110708572/gene-LOC110728435/gene-LOC110738460	4	0	4
Molecular function	GO:0035312	5'-3' exodeoxyribonuclease activity	4/5326	14/24883	0.350804	0.999993	gene-LOC110694153/gene-LOC110702671/gene-LOC110712134/gene-LOC110717853	4	3	1
Molecular function	GO:0047213	anthocyanidin 3-O-glucosyltransferase activity	4/5326	14/24883	0.350804	0.999993	gene-LOC110692996/gene-LOC110692997/gene-LOC110693002/gene-LOC110723334	4	1	3
Molecular function	GO:0004402	histone acetyltransferase activity	12/5326	49/24883	0.351448	0.999993	gene-LOC110682747/gene-LOC110683489/gene-LOC110686909/gene-LOC110687870/gene-LOC110688241/gene-LOC110696542/gene-LOC110701211/gene-LOC110716997/gene-LOC110717757/gene-LOC110726816/gene-LOC110726840/gene-LOC110737755	12	8	4
Molecular function	GO:0061733	peptide-lysine-N-acetyltransferase activity	12/5326	49/24883	0.351448	0.999993	gene-LOC110682747/gene-LOC110683489/gene-LOC110686909/gene-LOC110687870/gene-LOC110688241/gene-LOC110696542/gene-LOC110701211/gene-LOC110716997/gene-LOC110717757/gene-LOC110726816/gene-LOC110726840/gene-LOC110737755	12	8	4
Molecular function	GO:0015095	magnesium ion transmembrane transporter activity	7/5326	27/24883	0.352897	0.999993	gene-LOC110684999/gene-LOC110694472/gene-LOC110699643/gene-LOC110708283/gene-LOC110711747/gene-LOC110718572/gene-LOC110739989	7	4	3
Molecular function	GO:0016782	transferase activity, transferring sulfur-containing groups	18/5326	76/24883	0.356287	0.999993	gene-LOC110682281/gene-LOC110686077/gene-LOC110686632/gene-LOC110689730/gene-LOC110694777/gene-LOC110700385/gene-LOC110701007/gene-LOC110702520/gene-LOC110709458/gene-LOC110717487/gene-LOC110718008/gene-LOC110718357/gene-LOC110721464/gene-LOC110724811/gene-LOC110727118/gene-LOC110727132/gene-LOC110727995/gene-LOC110736333	18	8	10
Molecular function	GO:0004133	glycogen debranching enzyme activity	3/5326	10/24883	0.364891	0.999993	gene-LOC110706636/gene-LOC110709682/gene-LOC110717629	3	1	2
Molecular function	GO:0004367	glycerol-3-phosphate dehydrogenase [NAD+] activity	3/5326	10/24883	0.364891	0.999993	gene-LOC110691559/gene-LOC110704400/gene-LOC110716616	3	3	0
Molecular function	GO:0004567	beta-mannosidase activity	3/5326	10/24883	0.364891	0.999993	gene-LOC110684308/gene-LOC110685830/gene-LOC110719843	3	0	3
Molecular function	GO:0019905	syntaxin binding	3/5326	10/24883	0.364891	0.999993	gene-LOC110683737/gene-LOC110700958/gene-LOC110710183	3	0	3
Molecular function	GO:0102867	molybdenum cofactor sulfurtransferase activity	3/5326	10/24883	0.364891	0.999993	gene-LOC110689730/gene-LOC110702520/gene-LOC110727995	3	1	2
Molecular function	GO:0016837	carbon-oxygen lyase activity, acting on polysaccharides	6/5326	23/24883	0.367904	0.999993	gene-LOC110692461/gene-LOC110710012/gene-LOC110726839/gene-LOC110728094/gene-LOC110731865/gene-LOC110731867	6	5	1
Molecular function	GO:0030570	pectate lyase activity	6/5326	23/24883	0.367904	0.999993	gene-LOC110692461/gene-LOC110710012/gene-LOC110726839/gene-LOC110728094/gene-LOC110731865/gene-LOC110731867	6	5	1
Molecular function	GO:0015103	inorganic anion transmembrane transporter activity	35/5326	154/24883	0.374589	0.999993	gene-LOC110682399/gene-LOC110682797/gene-LOC110684891/gene-LOC110686237/gene-LOC110686631/gene-LOC110692243/gene-LOC110692669/gene-LOC110693903/gene-LOC110698751/gene-LOC110698809/gene-LOC110701343/gene-LOC110703292/gene-LOC110703335/gene-LOC110703396/gene-LOC110708451/gene-LOC110711422/gene-LOC110712580/gene-LOC110713546/gene-LOC110713986/gene-LOC110716940/gene-LOC110718673/gene-LOC110720313/gen…	35	20	15
Molecular function	GO:0005543	phospholipid binding	42/5326	186/24883	0.375199	0.999993	gene-LOC110682347/gene-LOC110683184/gene-LOC110683443/gene-LOC110684023/gene-LOC110684067/gene-LOC110685373/gene-LOC110687043/gene-LOC110687504/gene-LOC110688428/gene-LOC110689558/gene-LOC110690409/gene-LOC110691891/gene-LOC110692306/gene-LOC110698493/gene-LOC110699060/gene-LOC110699258/gene-LOC110705627/gene-LOC110707320/gene-LOC110708547/gene-LOC110708716/gene-LOC110709747/gene-LOC110712297/gen…	42	26	16
Molecular function	GO:0015556	C4-dicarboxylate transmembrane transporter activity	8/5326	32/24883	0.375203	0.999993	gene-LOC110682902/gene-LOC110683572/gene-LOC110692669/gene-LOC110695881/gene-LOC110696029/gene-LOC110723834/gene-LOC110730223/gene-LOC110733934	8	4	4
Molecular function	GO:0015923	mannosidase activity	8/5326	32/24883	0.375203	0.999993	gene-LOC110684308/gene-LOC110685830/gene-LOC110698318/gene-LOC110702621/gene-LOC110704792/gene-LOC110707508/gene-LOC110719843/gene-LOC110727206	8	1	7
Molecular function	GO:0005310	dicarboxylic acid transmembrane transporter activity	10/5326	41/24883	0.378589	0.999993	gene-LOC110682902/gene-LOC110683572/gene-LOC110691220/gene-LOC110692669/gene-LOC110695881/gene-LOC110696029/gene-LOC110716822/gene-LOC110723834/gene-LOC110730223/gene-LOC110733934	10	4	6
Molecular function	GO:0005355	glucose transmembrane transporter activity	12/5326	50/24883	0.380022	0.999993	gene-LOC110683354/gene-LOC110685102/gene-LOC110687462/gene-LOC110688370/gene-LOC110693582/gene-LOC110705056/gene-LOC110707791/gene-LOC110708927/gene-LOC110712350/gene-LOC110716439/gene-LOC110725959/gene-LOC110735028	12	6	6
Molecular function	GO:0003713	transcription coactivator activity	14/5326	59/24883	0.380351	0.999993	gene-LOC110700022/gene-LOC110702088/gene-LOC110705615/gene-LOC110711481/gene-LOC110711482/gene-LOC110711483/gene-LOC110713968/gene-LOC110714922/gene-LOC110718040/gene-LOC110719840/gene-LOC110722715/gene-LOC110727098/gene-LOC110729071/gene-LOC110731848	14	10	4
Molecular function	GO:0004180	carboxypeptidase activity	14/5326	59/24883	0.380351	0.999993	gene-LOC110683744/gene-LOC110684000/gene-LOC110685000/gene-LOC110688574/gene-LOC110691735/gene-LOC110694414/gene-LOC110710568/gene-LOC110711523/gene-LOC110714376/gene-LOC110716004/gene-LOC110716267/gene-LOC110725795/gene-LOC110730912/gene-LOC110735782	14	9	5
Molecular function	GO:0015298	solute:cation antiporter activity	14/5326	59/24883	0.380351	0.999993	gene-LOC110696655/gene-LOC110697164/gene-LOC110708589/gene-LOC110710745/gene-LOC110720313/gene-LOC110721607/gene-LOC110722627/gene-LOC110722629/gene-LOC110723016/gene-LOC110723955/gene-LOC110729766/gene-LOC110730206/gene-LOC110735557/gene-LOC110737010	14	8	6
Molecular function	GO:0036402	proteasome-activating ATPase activity	5/5326	19/24883	0.384938	0.999993	gene-LOC110707871/gene-LOC110712148/gene-LOC110729117/gene-LOC110731855/gene-LOC110732178	5	2	3
Molecular function	GO:0046933	proton-transporting ATP synthase activity, rotational mechanism	5/5326	19/24883	0.384938	0.999993	gene-LOC110716817/gene-LOC110720470/gene-LOC110720951/gene-LOC110723845/gene-LOC110731711	5	4	1
Molecular function	GO:0048029	monosaccharide binding	21/5326	91/24883	0.388157	0.999993	gene-LOC110685944/gene-LOC110686440/gene-LOC110687417/gene-LOC110689479/gene-LOC110693060/gene-LOC110704417/gene-LOC110707304/gene-LOC110714529/gene-LOC110715383/gene-LOC110717756/gene-LOC110717971/gene-LOC110724781/gene-LOC110725334/gene-LOC110729881/gene-LOC110732367/gene-LOC110732370/gene-LOC110733452/gene-LOC110733463/gene-LOC110734125/gene-LOC110735235/gene-LOC110738208	21	10	11
Molecular function	GO:0050661	NADP binding	21/5326	91/24883	0.388157	0.999993	gene-LOC110682124/gene-LOC110682133/gene-LOC110686643/gene-LOC110697499/gene-LOC110700727/gene-LOC110704335/gene-LOC110704617/gene-LOC110710411/gene-LOC110712186/gene-LOC110718708/gene-LOC110722419/gene-LOC110725888/gene-LOC110726391/gene-LOC110728078/gene-LOC110729025/gene-LOC110733263/gene-LOC110734700/gene-LOC110735027/gene-LOC110736989/gene-LOC110738473/gene-LOC110740100	21	5	16
Molecular function	GO:0004252	serine-type endopeptidase activity	35/5326	155/24883	0.390844	0.999993	gene-LOC110682878/gene-LOC110684401/gene-LOC110684439/gene-LOC110685376/gene-LOC110685377/gene-LOC110686690/gene-LOC110688070/gene-LOC110688545/gene-LOC110688948/gene-LOC110689702/gene-LOC110690652/gene-LOC110690667/gene-LOC110690879/gene-LOC110692301/gene-LOC110694511/gene-LOC110697817/gene-LOC110698102/gene-LOC110698487/gene-LOC110698546/gene-LOC110701180/gene-LOC110702417/gene-LOC110705623/gen…	35	20	15
Molecular function	GO:0008138	protein tyrosine/serine/threonine phosphatase activity	7/5326	28/24883	0.391659	0.999993	gene-LOC110682347/gene-LOC110705018/gene-LOC110709771/gene-LOC110717439/gene-LOC110722148/gene-LOC110728530/gene-LOC110737927	7	4	3
Molecular function	GO:0016881	acid-amino acid ligase activity	7/5326	28/24883	0.391659	0.999993	gene-LOC110681808/gene-LOC110686187/gene-LOC110707373/gene-LOC110714527/gene-LOC110719963/gene-LOC110722654/gene-LOC110730606	7	5	2
Molecular function	GO:0032451	demethylase activity	7/5326	28/24883	0.391659	0.999993	gene-LOC110696129/gene-LOC110700529/gene-LOC110720468/gene-LOC110726512/gene-LOC110728617/gene-LOC110730121/gene-LOC110732606	7	7	0
Molecular function	GO:0016671	oxidoreductase activity, acting on a sulfur group of donors, disulfide as acceptor	13/5326	55/24883	0.394058	0.999993	gene-LOC110687274/gene-LOC110687384/gene-LOC110687869/gene-LOC110693449/gene-LOC110698037/gene-LOC110703043/gene-LOC110703616/gene-LOC110705055/gene-LOC110705472/gene-LOC110718276/gene-LOC110720144/gene-LOC110737857/gene-LOC110738742	13	5	8
Molecular function	GO:0016638	oxidoreductase activity, acting on the CH-NH2 group of donors	9/5326	37/24883	0.394069	0.999993	gene-LOC110685944/gene-LOC110687417/gene-LOC110707529/gene-LOC110710572/gene-LOC110714136/gene-LOC110728845/gene-LOC110731727/gene-LOC110732717/gene-LOC110735282	9	3	6
Molecular function	GO:0030170	pyridoxal phosphate binding	34/5326	151/24883	0.400376	0.999993	gene-LOC110681895/gene-LOC110686502/gene-LOC110686958/gene-LOC110689730/gene-LOC110690522/gene-LOC110691006/gene-LOC110695063/gene-LOC110697172/gene-LOC110698724/gene-LOC110702520/gene-LOC110702562/gene-LOC110706418/gene-LOC110709241/gene-LOC110711278/gene-LOC110711993/gene-LOC110712320/gene-LOC110712582/gene-LOC110713544/gene-LOC110714439/gene-LOC110716696/gene-LOC110720924/gene-LOC110722600/gen…	34	18	16
Molecular function	GO:0070279	vitamin B6 binding	34/5326	151/24883	0.400376	0.999993	gene-LOC110681895/gene-LOC110686502/gene-LOC110686958/gene-LOC110689730/gene-LOC110690522/gene-LOC110691006/gene-LOC110695063/gene-LOC110697172/gene-LOC110698724/gene-LOC110702520/gene-LOC110702562/gene-LOC110706418/gene-LOC110709241/gene-LOC110711278/gene-LOC110711993/gene-LOC110712320/gene-LOC110712582/gene-LOC110713544/gene-LOC110714439/gene-LOC110716696/gene-LOC110720924/gene-LOC110722600/gen…	34	18	16
Molecular function	GO:0000095	S-adenosyl-L-methionine transmembrane transporter activity	4/5326	15/24883	0.404831	0.999993	gene-LOC110684357/gene-LOC110692666/gene-LOC110704162/gene-LOC110723857	4	1	3
Molecular function	GO:0004012	phospholipid-translocating ATPase activity	4/5326	15/24883	0.404831	0.999993	gene-LOC110684346/gene-LOC110685990/gene-LOC110700066/gene-LOC110724589	4	4	0
Molecular function	GO:0004311	farnesyltranstransferase activity	4/5326	15/24883	0.404831	0.999993	gene-LOC110708255/gene-LOC110711141/gene-LOC110718886/gene-LOC110722945	4	1	3
Molecular function	GO:0072341	modified amino acid binding	4/5326	15/24883	0.404831	0.999993	gene-LOC110699060/gene-LOC110706021/gene-LOC110709578/gene-LOC110724884	4	2	2
Molecular function	GO:0102229	amylopectin maltohydrolase activity	4/5326	15/24883	0.404831	0.999993	gene-LOC110691952/gene-LOC110692055/gene-LOC110702604/gene-LOC110732446	4	2	2
Molecular function	GO:0004197	cysteine-type endopeptidase activity	14/5326	60/24883	0.406837	0.999993	gene-LOC110682962/gene-LOC110691266/gene-LOC110691567/gene-LOC110692368/gene-LOC110697657/gene-LOC110705143/gene-LOC110708210/gene-LOC110715984/gene-LOC110718763/gene-LOC110728401/gene-LOC110728435/gene-LOC110729321/gene-LOC110738460/gene-LOC110738838	14	9	5
Molecular function	GO:0016742	hydroxymethyl-, formyl- and related transferase activity	6/5326	24/24883	0.410303	0.999993	gene-LOC110694892/gene-LOC110703900/gene-LOC110706418/gene-LOC110713544/gene-LOC110724681/gene-LOC110734952	6	2	4
Molecular function	GO:0031624	ubiquitin conjugating enzyme binding	6/5326	24/24883	0.410303	0.999993	gene-LOC110697103/gene-LOC110698514/gene-LOC110705669/gene-LOC110715938/gene-LOC110729497/gene-LOC110729703	6	4	2
Molecular function	GO:0070300	phosphatidic acid binding	6/5326	24/24883	0.410303	0.999993	gene-LOC110682347/gene-LOC110690409/gene-LOC110698493/gene-LOC110707320/gene-LOC110712297/gene-LOC110721578	6	5	1
Molecular function	GO:0004176	ATP-dependent peptidase activity	8/5326	33/24883	0.411206	0.999993	gene-LOC110682006/gene-LOC110695173/gene-LOC110701180/gene-LOC110715330/gene-LOC110724875/gene-LOC110729143/gene-LOC110732456/gene-LOC110736501	8	6	2
Molecular function	GO:0005385	zinc ion transmembrane transporter activity	8/5326	33/24883	0.411206	0.999993	gene-LOC110692298/gene-LOC110692961/gene-LOC110703386/gene-LOC110713987/gene-LOC110727126/gene-LOC110731658/gene-LOC110733020/gene-LOC110734274	8	4	4
Molecular function	GO:0072509	divalent inorganic cation transmembrane transporter activity	8/5326	33/24883	0.411206	0.999993	gene-LOC110692298/gene-LOC110692961/gene-LOC110703386/gene-LOC110713987/gene-LOC110727126/gene-LOC110731658/gene-LOC110733020/gene-LOC110734274	8	4	4
Molecular function	GO:0005085	guanyl-nucleotide exchange factor activity	19/5326	83/24883	0.412471	0.999993	gene-LOC110681959/gene-LOC110683165/gene-LOC110690409/gene-LOC110691048/gene-LOC110695122/gene-LOC110698438/gene-LOC110699586/gene-LOC110702611/gene-LOC110705774/gene-LOC110706370/gene-LOC110707811/gene-LOC110712297/gene-LOC110713128/gene-LOC110720163/gene-LOC110722299/gene-LOC110724829/gene-LOC110728181/gene-LOC110738141/gene-LOC110738744	19	11	8
Molecular function	GO:0051119	sugar transmembrane transporter activity	19/5326	83/24883	0.412471	0.999993	gene-LOC110682900/gene-LOC110683354/gene-LOC110685102/gene-LOC110687462/gene-LOC110688370/gene-LOC110693582/gene-LOC110705056/gene-LOC110706483/gene-LOC110707578/gene-LOC110707791/gene-LOC110708776/gene-LOC110708927/gene-LOC110712350/gene-LOC110714152/gene-LOC110716439/gene-LOC110725959/gene-LOC110729202/gene-LOC110732216/gene-LOC110735028	19	10	9
Molecular function	GO:0051020	GTPase binding	32/5326	143/24883	0.42037	0.999993	gene-LOC110681959/gene-LOC110682094/gene-LOC110683165/gene-LOC110690409/gene-LOC110691048/gene-LOC110693050/gene-LOC110695122/gene-LOC110695258/gene-LOC110695883/gene-LOC110697789/gene-LOC110698438/gene-LOC110699168/gene-LOC110699586/gene-LOC110701267/gene-LOC110702611/gene-LOC110705774/gene-LOC110706370/gene-LOC110707811/gene-LOC110708601/gene-LOC110712297/gene-LOC110713128/gene-LOC110714770/gen…	32	16	16
Molecular function	GO:0016209	antioxidant activity	66/5326	300/24883	0.422688	0.999993	gene-LOC110684229/gene-LOC110684268/gene-LOC110685847/gene-LOC110687084/gene-LOC110687274/gene-LOC110687369/gene-LOC110688503/gene-LOC110690316/gene-LOC110690628/gene-LOC110690630/gene-LOC110693449/gene-LOC110694112/gene-LOC110694169/gene-LOC110694728/gene-LOC110694729/gene-LOC110694961/gene-LOC110695302/gene-LOC110697672/gene-LOC110698037/gene-LOC110698808/gene-LOC110699381/gene-LOC110699713/gen…	66	27	39
Molecular function	GO:0008276	protein methyltransferase activity	28/5326	125/24883	0.427459	0.999993	gene-LOC110682666/gene-LOC110689722/gene-LOC110693844/gene-LOC110694031/gene-LOC110695182/gene-LOC110695983/gene-LOC110697581/gene-LOC110702127/gene-LOC110705627/gene-LOC110707882/gene-LOC110709747/gene-LOC110711123/gene-LOC110712030/gene-LOC110712204/gene-LOC110712866/gene-LOC110713949/gene-LOC110715560/gene-LOC110716590/gene-LOC110716831/gene-LOC110721162/gene-LOC110724407/gene-LOC110725148/gen…	28	14	14
Molecular function	GO:0019887	protein kinase regulator activity	9/5326	38/24883	0.427803	0.999993	gene-LOC110715840/gene-LOC110717339/gene-LOC110717443/gene-LOC110721901/gene-LOC110723263/gene-LOC110724300/gene-LOC110725950/gene-LOC110732440/gene-LOC110736983	9	2	7
Molecular function	GO:0003854	3-beta-hydroxy-delta5-steroid dehydrogenase activity	3/5326	11/24883	0.42916	0.999993	gene-LOC110717644/gene-LOC110730167/gene-LOC110732557	3	3	0
Molecular function	GO:0003973	(S)-2-hydroxy-acid oxidase activity	3/5326	11/24883	0.42916	0.999993	gene-LOC110684415/gene-LOC110728543/gene-LOC110739848	3	0	3
Molecular function	GO:0004161	dimethylallyltranstransferase activity	3/5326	11/24883	0.42916	0.999993	gene-LOC110707032/gene-LOC110711018/gene-LOC110722945	3	3	0
Molecular function	GO:0004310	farnesyl-diphosphate farnesyltransferase activity	3/5326	11/24883	0.42916	0.999993	gene-LOC110708255/gene-LOC110711141/gene-LOC110718886	3	0	3
Molecular function	GO:0004372	glycine hydroxymethyltransferase activity	3/5326	11/24883	0.42916	0.999993	gene-LOC110706418/gene-LOC110713544/gene-LOC110724681	3	0	3
Molecular function	GO:0005337	nucleoside transmembrane transporter activity	3/5326	11/24883	0.42916	0.999993	gene-LOC110708527/gene-LOC110708537/gene-LOC110708546	3	3	0
Molecular function	GO:0005350	pyrimidine nucleobase transmembrane transporter activity	3/5326	11/24883	0.42916	0.999993	gene-LOC110721917/gene-LOC110730666/gene-LOC110735100	3	1	2
Molecular function	GO:0008266	poly(U) RNA binding	3/5326	11/24883	0.42916	0.999993	gene-LOC110706418/gene-LOC110713544/gene-LOC110728081	3	0	3
Molecular function	GO:0015174	basic amino acid transmembrane transporter activity	3/5326	11/24883	0.42916	0.999993	gene-LOC110691220/gene-LOC110706937/gene-LOC110716822	3	0	3
Molecular function	GO:0015181	arginine transmembrane transporter activity	3/5326	11/24883	0.42916	0.999993	gene-LOC110691220/gene-LOC110706937/gene-LOC110716822	3	0	3
Molecular function	GO:0015189	L-lysine transmembrane transporter activity	3/5326	11/24883	0.42916	0.999993	gene-LOC110691220/gene-LOC110706937/gene-LOC110716822	3	0	3
Molecular function	GO:0015210	uracil transmembrane transporter activity	3/5326	11/24883	0.42916	0.999993	gene-LOC110721917/gene-LOC110730666/gene-LOC110735100	3	1	2
Molecular function	GO:0016906	sterol 3-beta-glucosyltransferase activity	3/5326	11/24883	0.42916	0.999993	gene-LOC110695686/gene-LOC110728093/gene-LOC110731866	3	0	3
Molecular function	GO:0017169	CDP-alcohol phosphatidyltransferase activity	3/5326	11/24883	0.42916	0.999993	gene-LOC110701260/gene-LOC110703238/gene-LOC110736585	3	0	3
Molecular function	GO:0031491	nucleosome binding	3/5326	11/24883	0.42916	0.999993	gene-LOC110701225/gene-LOC110714706/gene-LOC110736551	3	3	0
Molecular function	GO:0047714	galactolipase activity	3/5326	11/24883	0.42916	0.999993	gene-LOC110728135/gene-LOC110730326/gene-LOC110736244	3	3	0
Molecular function	GO:0051996	squalene synthase activity	3/5326	11/24883	0.42916	0.999993	gene-LOC110708255/gene-LOC110711141/gene-LOC110718886	3	0	3
Molecular function	GO:0102202	soladodine glucosyltransferase activity	3/5326	11/24883	0.42916	0.999993	gene-LOC110695686/gene-LOC110728093/gene-LOC110731866	3	0	3
Molecular function	GO:0102203	brassicasterol glucosyltransferase activity	3/5326	11/24883	0.42916	0.999993	gene-LOC110695686/gene-LOC110728093/gene-LOC110731866	3	0	3
Molecular function	GO:0102205	cholesterol allpha-glucosyltransferase activity	3/5326	11/24883	0.42916	0.999993	gene-LOC110695686/gene-LOC110728093/gene-LOC110731866	3	0	3
Molecular function	GO:0051185	coenzyme transmembrane transporter activity	7/5326	29/24883	0.430435	0.999993	gene-LOC110684342/gene-LOC110684357/gene-LOC110692666/gene-LOC110699233/gene-LOC110704162/gene-LOC110723857/gene-LOC110733403	7	1	6
Molecular function	GO:0003906	DNA-(apurinic or apyrimidinic site) endonuclease activity	5/5326	20/24883	0.431932	0.999993	gene-LOC110689263/gene-LOC110709404/gene-LOC110713130/gene-LOC110729387/gene-LOC110738115	5	3	2
Molecular function	GO:0005267	potassium channel activity	14/5326	61/24883	0.433414	0.999993	gene-LOC110688356/gene-LOC110689019/gene-LOC110690325/gene-LOC110694454/gene-LOC110710619/gene-LOC110712408/gene-LOC110714419/gene-LOC110726906/gene-LOC110728785/gene-LOC110730941/gene-LOC110731217/gene-LOC110735064/gene-LOC110735492/gene-LOC110737963	14	5	9
Molecular function	GO:0005507	copper ion binding	42/5326	190/24883	0.434866	0.999993	gene-LOC110681712/gene-LOC110682104/gene-LOC110682250/gene-LOC110682551/gene-LOC110683155/gene-LOC110684193/gene-LOC110685083/gene-LOC110688512/gene-LOC110688513/gene-LOC110693041/gene-LOC110695411/gene-LOC110696008/gene-LOC110699060/gene-LOC110703628/gene-LOC110704611/gene-LOC110705575/gene-LOC110706239/gene-LOC110706243/gene-LOC110706675/gene-LOC110709126/gene-LOC110709721/gene-LOC110709964/gen…	42	24	18
Molecular function	GO:0005319	lipid transporter activity	12/5326	52/24883	0.437674	0.999993	gene-LOC110681663/gene-LOC110682272/gene-LOC110684346/gene-LOC110685990/gene-LOC110691231/gene-LOC110691572/gene-LOC110698016/gene-LOC110700066/gene-LOC110707355/gene-LOC110713555/gene-LOC110718731/gene-LOC110724589	12	12	0
Molecular function	GO:0008757	S-adenosylmethionine-dependent methyltransferase activity	67/5326	306/24883	0.439024	0.999993	gene-LOC110682666/gene-LOC110683223/gene-LOC110684978/gene-LOC110685909/gene-LOC110686130/gene-LOC110686276/gene-LOC110688700/gene-LOC110689385/gene-LOC110689722/gene-LOC110689804/gene-LOC110690845/gene-LOC110691213/gene-LOC110692288/gene-LOC110692987/gene-LOC110693844/gene-LOC110694031/gene-LOC110695182/gene-LOC110695612/gene-LOC110695983/gene-LOC110697581/gene-LOC110701269/gene-LOC110702127/gen…	67	33	34
Molecular function	GO:0004430	1-phosphatidylinositol 4-kinase activity	4/5326	16/24883	0.457912	0.999993	gene-LOC110698493/gene-LOC110701267/gene-LOC110703349/gene-LOC110705757	4	2	2
Molecular function	GO:0005247	voltage-gated chloride channel activity	4/5326	16/24883	0.457912	0.999993	gene-LOC110701343/gene-LOC110713986/gene-LOC110731522/gene-LOC110736678	4	2	2
Molecular function	GO:0015645	fatty acid ligase activity	4/5326	16/24883	0.457912	0.999993	gene-LOC110698526/gene-LOC110705024/gene-LOC110719676/gene-LOC110739344	4	1	3
Molecular function	GO:0022840	leak channel activity	4/5326	16/24883	0.457912	0.999993	gene-LOC110690325/gene-LOC110728785/gene-LOC110731217/gene-LOC110735492	4	1	3
Molecular function	GO:0022841	potassium ion leak channel activity	4/5326	16/24883	0.457912	0.999993	gene-LOC110690325/gene-LOC110728785/gene-LOC110731217/gene-LOC110735492	4	1	3
Molecular function	GO:0022842	narrow pore channel activity	4/5326	16/24883	0.457912	0.999993	gene-LOC110690325/gene-LOC110728785/gene-LOC110731217/gene-LOC110735492	4	1	3
Molecular function	GO:0030151	molybdenum ion binding	4/5326	16/24883	0.457912	0.999993	gene-LOC110689730/gene-LOC110695082/gene-LOC110702520/gene-LOC110727995	4	1	3
Molecular function	GO:0034595	phosphatidylinositol phosphate 5-phosphatase activity	4/5326	16/24883	0.457912	0.999993	gene-LOC110684833/gene-LOC110713376/gene-LOC110730228/gene-LOC110732490	4	2	2
Molecular function	GO:1901618	organic hydroxy compound transmembrane transporter activity	4/5326	16/24883	0.457912	0.999993	gene-LOC110698016/gene-LOC110705056/gene-LOC110707791/gene-LOC110713555	4	3	1
Molecular function	GO:0004857	enzyme inhibitor activity	38/5326	173/24883	0.458219	0.999993	gene-LOC110682016/gene-LOC110688141/gene-LOC110688822/gene-LOC110689376/gene-LOC110689380/gene-LOC110689933/gene-LOC110690387/gene-LOC110691415/gene-LOC110696123/gene-LOC110697078/gene-LOC110699593/gene-LOC110699944/gene-LOC110701093/gene-LOC110703187/gene-LOC110704037/gene-LOC110704591/gene-LOC110707362/gene-LOC110710755/gene-LOC110713970/gene-LOC110714604/gene-LOC110715607/gene-LOC110715904/gen…	38	22	16
Molecular function	GO:0009982	pseudouridine synthase activity	9/5326	39/24883	0.461388	0.999993	gene-LOC110687338/gene-LOC110696455/gene-LOC110708402/gene-LOC110717891/gene-LOC110721673/gene-LOC110722036/gene-LOC110731371/gene-LOC110737117/gene-LOC110739086	9	0	9
Molecular function	GO:0015149	hexose transmembrane transporter activity	12/5326	53/24883	0.46644	0.999993	gene-LOC110683354/gene-LOC110685102/gene-LOC110687462/gene-LOC110688370/gene-LOC110693582/gene-LOC110705056/gene-LOC110707791/gene-LOC110708927/gene-LOC110712350/gene-LOC110716439/gene-LOC110725959/gene-LOC110735028	12	6	6
Molecular function	GO:0015140	malate transmembrane transporter activity	7/5326	30/24883	0.468863	0.999993	gene-LOC110682902/gene-LOC110683572/gene-LOC110692669/gene-LOC110695881/gene-LOC110696029/gene-LOC110723834/gene-LOC110730223	7	4	3
Molecular function	GO:0015297	antiporter activity	52/5326	239/24883	0.472375	0.999993	gene-LOC110682659/gene-LOC110682902/gene-LOC110684396/gene-LOC110685365/gene-LOC110686396/gene-LOC110686631/gene-LOC110687362/gene-LOC110687635/gene-LOC110689280/gene-LOC110691220/gene-LOC110692669/gene-LOC110692710/gene-LOC110694248/gene-LOC110695226/gene-LOC110695881/gene-LOC110696030/gene-LOC110696655/gene-LOC110697164/gene-LOC110699233/gene-LOC110700396/gene-LOC110703292/gene-LOC110705045/gen…	52	23	29
Molecular function	GO:0044877	protein-containing complex binding	38/5326	174/24883	0.474069	0.999993	gene-LOC110683560/gene-LOC110684842/gene-LOC110688173/gene-LOC110690284/gene-LOC110691509/gene-LOC110693676/gene-LOC110698493/gene-LOC110698536/gene-LOC110698537/gene-LOC110698554/gene-LOC110699222/gene-LOC110700448/gene-LOC110701225/gene-LOC110701926/gene-LOC110705010/gene-LOC110705013/gene-LOC110706921/gene-LOC110707073/gene-LOC110710455/gene-LOC110710957/gene-LOC110711027/gene-LOC110713493/gen…	38	20	18
Molecular function	GO:0004791	thioredoxin-disulfide reductase activity	13/5326	58/24883	0.476835	0.999993	gene-LOC110687274/gene-LOC110693449/gene-LOC110694169/gene-LOC110695302/gene-LOC110698037/gene-LOC110703604/gene-LOC110703616/gene-LOC110705055/gene-LOC110705472/gene-LOC110706215/gene-LOC110708743/gene-LOC110720144/gene-LOC110727692	13	6	7
Molecular function	GO:0034212	peptide N-acetyltransferase activity	13/5326	58/24883	0.476835	0.999993	gene-LOC110682747/gene-LOC110683489/gene-LOC110686909/gene-LOC110687870/gene-LOC110688241/gene-LOC110696542/gene-LOC110701211/gene-LOC110716997/gene-LOC110717757/gene-LOC110726816/gene-LOC110726840/gene-LOC110727201/gene-LOC110737755	13	8	5
Molecular function	GO:0003951	NAD+ kinase activity	5/5326	21/24883	0.478102	0.999993	gene-LOC110700675/gene-LOC110702763/gene-LOC110714384/gene-LOC110731576/gene-LOC110737856	5	1	4
Molecular function	GO:0004630	phospholipase D activity	5/5326	21/24883	0.478102	0.999993	gene-LOC110685373/gene-LOC110705114/gene-LOC110708716/gene-LOC110725633/gene-LOC110736814	5	3	2
Molecular function	GO:0005384	manganese ion transmembrane transporter activity	5/5326	21/24883	0.478102	0.999993	gene-LOC110691597/gene-LOC110692962/gene-LOC110696655/gene-LOC110727160/gene-LOC110731299	5	4	1
Molecular function	GO:0008137	NADH dehydrogenase (ubiquinone) activity	5/5326	21/24883	0.478102	0.999993	gene-LOC110698465/gene-LOC110703546/gene-LOC110705085/gene-LOC110714339/gene-LOC110721411	5	1	4
Molecular function	GO:0015175	neutral amino acid transmembrane transporter activity	5/5326	21/24883	0.478102	0.999993	gene-LOC110687855/gene-LOC110691220/gene-LOC110699214/gene-LOC110715333/gene-LOC110716822	5	1	4
Molecular function	GO:0030976	thiamine pyrophosphate binding	5/5326	21/24883	0.478102	0.999993	gene-LOC110694712/gene-LOC110711159/gene-LOC110724691/gene-LOC110726940/gene-LOC110730551	5	5	0
Molecular function	GO:0050136	NADH dehydrogenase (quinone) activity	5/5326	21/24883	0.478102	0.999993	gene-LOC110698465/gene-LOC110703546/gene-LOC110705085/gene-LOC110714339/gene-LOC110721411	5	1	4
Molecular function	GO:0070290	N-acylphosphatidylethanolamine-specific phospholipase D activity	5/5326	21/24883	0.478102	0.999993	gene-LOC110685373/gene-LOC110705114/gene-LOC110708716/gene-LOC110725633/gene-LOC110736814	5	3	2
Molecular function	GO:0016765	transferase activity, transferring alkyl or aryl (other than methyl) groups	68/5326	314/24883	0.478812	0.999993	gene-LOC110681673/gene-LOC110682772/gene-LOC110683402/gene-LOC110683450/gene-LOC110686451/gene-LOC110686821/gene-LOC110687361/gene-LOC110687828/gene-LOC110688324/gene-LOC110688461/gene-LOC110688543/gene-LOC110696349/gene-LOC110696392/gene-LOC110696393/gene-LOC110696395/gene-LOC110696524/gene-LOC110700588/gene-LOC110700589/gene-LOC110701176/gene-LOC110702644/gene-LOC110702827/gene-LOC110706021/gen…	68	39	29
Molecular function	GO:0003712	transcription coregulator activity	25/5326	114/24883	0.482285	0.999993	gene-LOC110683016/gene-LOC110684410/gene-LOC110687870/gene-LOC110690479/gene-LOC110700022/gene-LOC110702088/gene-LOC110705615/gene-LOC110711481/gene-LOC110711482/gene-LOC110711483/gene-LOC110712182/gene-LOC110713968/gene-LOC110714922/gene-LOC110717368/gene-LOC110717813/gene-LOC110718040/gene-LOC110719840/gene-LOC110722715/gene-LOC110726840/gene-LOC110727098/gene-LOC110728438/gene-LOC110729071/gen…	25	11	14
Molecular function	GO:0008308	voltage-gated anion channel activity	8/5326	35/24883	0.482673	0.999993	gene-LOC110692243/gene-LOC110693903/gene-LOC110701343/gene-LOC110713986/gene-LOC110721100/gene-LOC110729549/gene-LOC110731522/gene-LOC110736678	8	4	4
Molecular function	GO:0051015	actin filament binding	14/5326	63/24883	0.486361	0.999993	gene-LOC110684842/gene-LOC110691509/gene-LOC110698493/gene-LOC110699222/gene-LOC110700448/gene-LOC110701926/gene-LOC110710957/gene-LOC110713493/gene-LOC110713922/gene-LOC110718505/gene-LOC110725345/gene-LOC110732683/gene-LOC110733393/gene-LOC110738699	14	7	7
Molecular function	GO:0043015	gamma-tubulin binding	3/5326	12/24883	0.490899	0.999993	gene-LOC110688206/gene-LOC110711607/gene-LOC110734479	3	3	0
Molecular function	GO:0046523	S-methyl-5-thioribose-1-phosphate isomerase activity	3/5326	12/24883	0.490899	0.999993	gene-LOC110715184/gene-LOC110715797/gene-LOC110721795	3	2	1
Molecular function	GO:0102811	geraniol 10-hydroxylase activity	3/5326	12/24883	0.490899	0.999993	gene-LOC110706846/gene-LOC110714295/gene-LOC110715716	3	3	0
Molecular function	GO:0016641	oxidoreductase activity, acting on the CH-NH2 group of donors, oxygen as acceptor	6/5326	26/24883	0.493755	0.999993	gene-LOC110685944/gene-LOC110687417/gene-LOC110714136/gene-LOC110731727/gene-LOC110732717/gene-LOC110735282	6	0	6
Molecular function	GO:0030599	pectinesterase activity	12/5326	54/24883	0.494971	0.999993	gene-LOC110682016/gene-LOC110689380/gene-LOC110689933/gene-LOC110696123/gene-LOC110715904/gene-LOC110717665/gene-LOC110720582/gene-LOC110721332/gene-LOC110721850/gene-LOC110728671/gene-LOC110735040/gene-LOC110737150	12	6	6
Molecular function	GO:0045330	aspartyl esterase activity	12/5326	54/24883	0.494971	0.999993	gene-LOC110682016/gene-LOC110689380/gene-LOC110689933/gene-LOC110696123/gene-LOC110715904/gene-LOC110717665/gene-LOC110720582/gene-LOC110721332/gene-LOC110721850/gene-LOC110728671/gene-LOC110735040/gene-LOC110737150	12	6	6
Molecular function	GO:0042973	glucan endo-1,3-beta-D-glucosidase activity	19/5326	87/24883	0.502731	0.999993	gene-LOC110684057/gene-LOC110690920/gene-LOC110698470/gene-LOC110699174/gene-LOC110705076/gene-LOC110705221/gene-LOC110707358/gene-LOC110707968/gene-LOC110710477/gene-LOC110710484/gene-LOC110712726/gene-LOC110715318/gene-LOC110717077/gene-LOC110722790/gene-LOC110725108/gene-LOC110728559/gene-LOC110730004/gene-LOC110732427/gene-LOC110736259	19	17	2
Molecular function	GO:0003954	NADH dehydrogenase activity	7/5326	31/24883	0.506618	0.999993	gene-LOC110689700/gene-LOC110698465/gene-LOC110703546/gene-LOC110705085/gene-LOC110714339/gene-LOC110721411/gene-LOC110726895	7	1	6
Molecular function	GO:0052689	carboxylic ester hydrolase activity	60/5326	279/24883	0.507274	0.999993	gene-LOC110682016/gene-LOC110682286/gene-LOC110682509/gene-LOC110682907/gene-LOC110685266/gene-LOC110685814/gene-LOC110687341/gene-LOC110688007/gene-LOC110688050/gene-LOC110688623/gene-LOC110689380/gene-LOC110689933/gene-LOC110691197/gene-LOC110691898/gene-LOC110692361/gene-LOC110696123/gene-LOC110697050/gene-LOC110697145/gene-LOC110697147/gene-LOC110697150/gene-LOC110697363/gene-LOC110698564/gen…	60	35	25
Molecular function	GO:0008381	mechanosensitive ion channel activity	4/5326	17/24883	0.509261	0.999993	gene-LOC110710287/gene-LOC110713367/gene-LOC110726966/gene-LOC110736200	4	4	0
Molecular function	GO:0008420	RNA polymerase II CTD heptapeptide repeat phosphatase activity	4/5326	17/24883	0.509261	0.999993	gene-LOC110690473/gene-LOC110706876/gene-LOC110711775/gene-LOC110740138	4	4	0
Molecular function	GO:0008889	glycerophosphodiester phosphodiesterase activity	4/5326	17/24883	0.509261	0.999993	gene-LOC110690494/gene-LOC110705966/gene-LOC110705967/gene-LOC110726331	4	3	1
Molecular function	GO:0009975	cyclase activity	4/5326	17/24883	0.509261	0.999993	gene-LOC110691262/gene-LOC110705019/gene-LOC110724846/gene-LOC110728173	4	4	0
Molecular function	GO:0016161	beta-amylase activity	4/5326	17/24883	0.509261	0.999993	gene-LOC110691952/gene-LOC110692055/gene-LOC110702604/gene-LOC110732446	4	2	2
Molecular function	GO:0016210	naringenin-chalcone synthase activity	4/5326	17/24883	0.509261	0.999993	gene-LOC110724462/gene-LOC110724468/gene-LOC110727183/gene-LOC110727184	4	0	4
Molecular function	GO:0099516	ion antiporter activity	14/5326	64/24883	0.512506	0.999993	gene-LOC110682902/gene-LOC110686631/gene-LOC110695881/gene-LOC110696655/gene-LOC110703292/gene-LOC110708589/gene-LOC110710745/gene-LOC110720313/gene-LOC110721607/gene-LOC110723016/gene-LOC110723955/gene-LOC110730206/gene-LOC110732172/gene-LOC110737010	14	6	8
Molecular function	GO:0016810	hydrolase activity, acting on carbon-nitrogen (but not peptide) bonds	49/5326	228/24883	0.513438	0.999993	gene-LOC110682084/gene-LOC110683009/gene-LOC110683392/gene-LOC110684630/gene-LOC110685987/gene-LOC110687731/gene-LOC110688159/gene-LOC110688334/gene-LOC110689812/gene-LOC110693605/gene-LOC110695126/gene-LOC110695163/gene-LOC110695250/gene-LOC110695399/gene-LOC110695690/gene-LOC110697315/gene-LOC110697930/gene-LOC110701318/gene-LOC110703729/gene-LOC110704841/gene-LOC110705454/gene-LOC110706896/gen…	49	19	30
Molecular function	GO:0016722	oxidoreductase activity, oxidizing metal ions	11/5326	50/24883	0.514558	0.999993	gene-LOC110682551/gene-LOC110688512/gene-LOC110688513/gene-LOC110699332/gene-LOC110704611/gene-LOC110718092/gene-LOC110722326/gene-LOC110727583/gene-LOC110731568/gene-LOC110732740/gene-LOC110733492	11	6	5
Molecular function	GO:0019829	cation-transporting ATPase activity	24/5326	111/24883	0.515134	0.999993	gene-LOC110682428/gene-LOC110683079/gene-LOC110684131/gene-LOC110687978/gene-LOC110688491/gene-LOC110692269/gene-LOC110692298/gene-LOC110695511/gene-LOC110696008/gene-LOC110696612/gene-LOC110699618/gene-LOC110707332/gene-LOC110716817/gene-LOC110717067/gene-LOC110719450/gene-LOC110720470/gene-LOC110720951/gene-LOC110723425/gene-LOC110723845/gene-LOC110726685/gene-LOC110731711/gene-LOC110736197/gen…	24	21	3
Molecular function	GO:0022853	active ion transmembrane transporter activity	24/5326	111/24883	0.515134	0.999993	gene-LOC110682428/gene-LOC110683079/gene-LOC110684131/gene-LOC110687978/gene-LOC110688491/gene-LOC110692269/gene-LOC110692298/gene-LOC110695511/gene-LOC110696008/gene-LOC110696612/gene-LOC110699618/gene-LOC110707332/gene-LOC110716817/gene-LOC110717067/gene-LOC110719450/gene-LOC110720470/gene-LOC110720951/gene-LOC110723425/gene-LOC110723845/gene-LOC110726685/gene-LOC110731711/gene-LOC110736197/gen…	24	21	3
Molecular function	GO:0042625	ATPase coupled ion transmembrane transporter activity	24/5326	111/24883	0.515134	0.999993	gene-LOC110682428/gene-LOC110683079/gene-LOC110684131/gene-LOC110687978/gene-LOC110688491/gene-LOC110692269/gene-LOC110692298/gene-LOC110695511/gene-LOC110696008/gene-LOC110696612/gene-LOC110699618/gene-LOC110707332/gene-LOC110716817/gene-LOC110717067/gene-LOC110719450/gene-LOC110720470/gene-LOC110720951/gene-LOC110723425/gene-LOC110723845/gene-LOC110726685/gene-LOC110731711/gene-LOC110736197/gen…	24	21	3
Molecular function	GO:0015562	efflux transmembrane transporter activity	8/5326	36/24883	0.517599	0.999993	gene-LOC110688941/gene-LOC110698484/gene-LOC110703292/gene-LOC110705066/gene-LOC110711136/gene-LOC110711538/gene-LOC110713512/gene-LOC110734736	8	7	1
Molecular function	GO:0008170	N-methyltransferase activity	31/5326	144/24883	0.518482	0.999993	gene-LOC110682666/gene-LOC110683223/gene-LOC110684978/gene-LOC110689722/gene-LOC110693844/gene-LOC110694031/gene-LOC110695182/gene-LOC110695983/gene-LOC110697581/gene-LOC110702127/gene-LOC110703543/gene-LOC110705627/gene-LOC110707882/gene-LOC110709747/gene-LOC110711123/gene-LOC110712030/gene-LOC110712204/gene-LOC110712866/gene-LOC110713949/gene-LOC110714468/gene-LOC110716590/gene-LOC110716831/gen…	31	14	17
Molecular function	GO:0008080	N-acetyltransferase activity	25/5326	116/24883	0.521171	0.999993	gene-LOC110682419/gene-LOC110682443/gene-LOC110682747/gene-LOC110683489/gene-LOC110686909/gene-LOC110687870/gene-LOC110688241/gene-LOC110690742/gene-LOC110696542/gene-LOC110696669/gene-LOC110701211/gene-LOC110708494/gene-LOC110710573/gene-LOC110714476/gene-LOC110714845/gene-LOC110716997/gene-LOC110717757/gene-LOC110725217/gene-LOC110726816/gene-LOC110726840/gene-LOC110727091/gene-LOC110727201/gen…	25	14	11
Molecular function	GO:0004559	alpha-mannosidase activity	5/5326	22/24883	0.52293	0.999993	gene-LOC110698318/gene-LOC110702621/gene-LOC110704792/gene-LOC110707508/gene-LOC110727206	5	1	4
Molecular function	GO:0036002	pre-mRNA binding	5/5326	22/24883	0.52293	0.999993	gene-LOC110682114/gene-LOC110695280/gene-LOC110698644/gene-LOC110703231/gene-LOC110722386	5	2	3
Molecular function	GO:0015145	monosaccharide transmembrane transporter activity	12/5326	55/24883	0.523133	0.999993	gene-LOC110683354/gene-LOC110685102/gene-LOC110687462/gene-LOC110688370/gene-LOC110693582/gene-LOC110705056/gene-LOC110707791/gene-LOC110708927/gene-LOC110712350/gene-LOC110716439/gene-LOC110725959/gene-LOC110735028	12	6	6
Molecular function	GO:0015112	nitrate transmembrane transporter activity	9/5326	41/24883	0.527226	0.999993	gene-LOC110698809/gene-LOC110703396/gene-LOC110708451/gene-LOC110711422/gene-LOC110713546/gene-LOC110720313/gene-LOC110721607/gene-LOC110730206/gene-LOC110732757	9	4	5
Molecular function	GO:0015077	monovalent inorganic cation transmembrane transporter activity	66/5326	309/24883	0.530382	0.999993	gene-LOC110682659/gene-LOC110683354/gene-LOC110685102/gene-LOC110687044/gene-LOC110687462/gene-LOC110688356/gene-LOC110688370/gene-LOC110689019/gene-LOC110690325/gene-LOC110692269/gene-LOC110693582/gene-LOC110694128/gene-LOC110694454/gene-LOC110696655/gene-LOC110697164/gene-LOC110699618/gene-LOC110700528/gene-LOC110702606/gene-LOC110703547/gene-LOC110705056/gene-LOC110706356/gene-LOC110707791/gen…	66	33	33
Molecular function	GO:0005351	carbohydrate:proton symporter activity	13/5326	60/24883	0.531005	0.999993	gene-LOC110683354/gene-LOC110685102/gene-LOC110687462/gene-LOC110688370/gene-LOC110693582/gene-LOC110705056/gene-LOC110707791/gene-LOC110708927/gene-LOC110712350/gene-LOC110716439/gene-LOC110718678/gene-LOC110725959/gene-LOC110735028	13	6	7
Molecular function	GO:0005402	carbohydrate:cation symporter activity	13/5326	60/24883	0.531005	0.999993	gene-LOC110683354/gene-LOC110685102/gene-LOC110687462/gene-LOC110688370/gene-LOC110693582/gene-LOC110705056/gene-LOC110707791/gene-LOC110708927/gene-LOC110712350/gene-LOC110716439/gene-LOC110718678/gene-LOC110725959/gene-LOC110735028	13	6	7
Molecular function	GO:0008047	enzyme activator activity	28/5326	131/24883	0.537889	0.999993	gene-LOC110683600/gene-LOC110684234/gene-LOC110687504/gene-LOC110687828/gene-LOC110696546/gene-LOC110707064/gene-LOC110707073/gene-LOC110709623/gene-LOC110710128/gene-LOC110711027/gene-LOC110711043/gene-LOC110712451/gene-LOC110714024/gene-LOC110714892/gene-LOC110715689/gene-LOC110715840/gene-LOC110717443/gene-LOC110720144/gene-LOC110720701/gene-LOC110720922/gene-LOC110721452/gene-LOC110721901/gen…	28	21	7
Molecular function	GO:0015294	solute:cation symporter activity	18/5326	84/24883	0.540836	0.999993	gene-LOC110683354/gene-LOC110685102/gene-LOC110687462/gene-LOC110688370/gene-LOC110693582/gene-LOC110700528/gene-LOC110705056/gene-LOC110707791/gene-LOC110708927/gene-LOC110712350/gene-LOC110716439/gene-LOC110718678/gene-LOC110721917/gene-LOC110725959/gene-LOC110726514/gene-LOC110730666/gene-LOC110735028/gene-LOC110735100	18	7	11
Molecular function	GO:0005372	water transmembrane transporter activity	7/5326	32/24883	0.543414	0.999993	gene-LOC110686237/gene-LOC110692428/gene-LOC110699249/gene-LOC110701689/gene-LOC110709183/gene-LOC110723180/gene-LOC110736477	7	3	4
Molecular function	GO:0008353	RNA polymerase II CTD heptapeptide repeat kinase activity	7/5326	32/24883	0.543414	0.999993	gene-LOC110707758/gene-LOC110709788/gene-LOC110716279/gene-LOC110724634/gene-LOC110731979/gene-LOC110734740/gene-LOC110739785	7	3	4
Molecular function	GO:0010385	double-stranded methylated DNA binding	7/5326	32/24883	0.543414	0.999993	gene-LOC110682747/gene-LOC110683489/gene-LOC110686909/gene-LOC110688241/gene-LOC110696542/gene-LOC110701211/gene-LOC110737755	7	7	0
Molecular function	GO:0015250	water channel activity	7/5326	32/24883	0.543414	0.999993	gene-LOC110686237/gene-LOC110692428/gene-LOC110699249/gene-LOC110701689/gene-LOC110709183/gene-LOC110723180/gene-LOC110736477	7	3	4
Molecular function	GO:0015288	porin activity	7/5326	32/24883	0.543414	0.999993	gene-LOC110692243/gene-LOC110697203/gene-LOC110709311/gene-LOC110721100/gene-LOC110722722/gene-LOC110738038/gene-LOC110739976	7	0	7
Molecular function	GO:0022829	wide pore channel activity	7/5326	32/24883	0.543414	0.999993	gene-LOC110692243/gene-LOC110697203/gene-LOC110709311/gene-LOC110721100/gene-LOC110722722/gene-LOC110738038/gene-LOC110739976	7	0	7
Molecular function	GO:0016655	oxidoreductase activity, acting on NAD(P)H, quinone or similar compound as acceptor	11/5326	51/24883	0.543637	0.999993	gene-LOC110687240/gene-LOC110693482/gene-LOC110698465/gene-LOC110702922/gene-LOC110703546/gene-LOC110705085/gene-LOC110714339/gene-LOC110721411/gene-LOC110722597/gene-LOC110738378/gene-LOC110738380	11	4	7
Molecular function	GO:0016682	oxidoreductase activity, acting on diphenols and related substances as donors, oxygen as acceptor	11/5326	51/24883	0.543637	0.999993	gene-LOC110682551/gene-LOC110687422/gene-LOC110688512/gene-LOC110688513/gene-LOC110689942/gene-LOC110692800/gene-LOC110717796/gene-LOC110722326/gene-LOC110725554/gene-LOC110732687/gene-LOC110740325	11	5	6
Molecular function	GO:0003886	DNA (cytosine-5-)-methyltransferase activity	3/5326	13/24883	0.549129	0.999993	gene-LOC110690845/gene-LOC110692987/gene-LOC110730088	3	3	0
Molecular function	GO:0004031	aldehyde oxidase activity	3/5326	13/24883	0.549129	0.999993	gene-LOC110688205/gene-LOC110698236/gene-LOC110715679	3	3	0
Molecular function	GO:0008265	Mo-molybdopterin cofactor sulfurase activity	3/5326	13/24883	0.549129	0.999993	gene-LOC110689730/gene-LOC110702520/gene-LOC110727995	3	1	2
Molecular function	GO:0016623	oxidoreductase activity, acting on the aldehyde or oxo group of donors, oxygen as acceptor	3/5326	13/24883	0.549129	0.999993	gene-LOC110688205/gene-LOC110698236/gene-LOC110715679	3	3	0
Molecular function	GO:0017112	Rab guanyl-nucleotide exchange factor activity	3/5326	13/24883	0.549129	0.999993	gene-LOC110690409/gene-LOC110698438/gene-LOC110712297	3	3	0
Molecular function	GO:0030267	glyoxylate reductase (NADP) activity	3/5326	13/24883	0.549129	0.999993	gene-LOC110719417/gene-LOC110719870/gene-LOC110727491	3	1	2
Molecular function	GO:0050275	scopoletin glucosyltransferase activity	3/5326	13/24883	0.549129	0.999993	gene-LOC110718751/gene-LOC110718754/gene-LOC110740162	3	2	1
Molecular function	GO:0003684	damaged DNA binding	16/5326	75/24883	0.551465	0.999993	gene-LOC110682135/gene-LOC110695304/gene-LOC110702671/gene-LOC110704944/gene-LOC110705933/gene-LOC110708558/gene-LOC110712134/gene-LOC110714066/gene-LOC110715368/gene-LOC110716460/gene-LOC110717853/gene-LOC110718819/gene-LOC110721419/gene-LOC110723093/gene-LOC110729896/gene-LOC110734731	16	14	2
Molecular function	GO:0016878	acid-thiol ligase activity	8/5326	37/24883	0.551676	0.999993	gene-LOC110688708/gene-LOC110697055/gene-LOC110698526/gene-LOC110702658/gene-LOC110703394/gene-LOC110705024/gene-LOC110719676/gene-LOC110739344	8	3	5
Molecular function	GO:0005254	chloride channel activity	4/5326	18/24883	0.558267	0.999993	gene-LOC110701343/gene-LOC110713986/gene-LOC110731522/gene-LOC110736678	4	2	2
Molecular function	GO:0017137	Rab GTPase binding	4/5326	18/24883	0.558267	0.999993	gene-LOC110690409/gene-LOC110698438/gene-LOC110701267/gene-LOC110712297	4	4	0
Molecular function	GO:0034593	phosphatidylinositol bisphosphate phosphatase activity	4/5326	18/24883	0.558267	0.999993	gene-LOC110684833/gene-LOC110713376/gene-LOC110730228/gene-LOC110732490	4	2	2
Molecular function	GO:0060590	ATPase regulator activity	4/5326	18/24883	0.558267	0.999993	gene-LOC110720701/gene-LOC110720922/gene-LOC110723638/gene-LOC110723888	4	4	0
Molecular function	GO:0005249	voltage-gated potassium channel activity	9/5326	42/24883	0.559087	0.999993	gene-LOC110689019/gene-LOC110694454/gene-LOC110710619/gene-LOC110712408/gene-LOC110714419/gene-LOC110726906/gene-LOC110730941/gene-LOC110735064/gene-LOC110737963	9	4	5
Molecular function	GO:1901681	sulfur compound binding	9/5326	42/24883	0.559087	0.999993	gene-LOC110694712/gene-LOC110696401/gene-LOC110706021/gene-LOC110711159/gene-LOC110724691/gene-LOC110726312/gene-LOC110726940/gene-LOC110727895/gene-LOC110730551	9	6	3
Molecular function	GO:0016776	phosphotransferase activity, phosphate group as acceptor	10/5326	47/24883	0.565839	0.999993	gene-LOC110687903/gene-LOC110708084/gene-LOC110714267/gene-LOC110722512/gene-LOC110725348/gene-LOC110726803/gene-LOC110730095/gene-LOC110731396/gene-LOC110732629/gene-LOC110739759	10	3	7
Molecular function	GO:0015101	organic cation transmembrane transporter activity	5/5326	23/24883	0.565992	0.999993	gene-LOC110684342/gene-LOC110698108/gene-LOC110699233/gene-LOC110733403/gene-LOC110739389	5	1	4
Molecular function	GO:0017069	snRNA binding	5/5326	23/24883	0.565992	0.999993	gene-LOC110684201/gene-LOC110686177/gene-LOC110698644/gene-LOC110703231/gene-LOC110722386	5	3	2
Molecular function	GO:0015078	proton transmembrane transporter activity	45/5326	213/24883	0.566578	0.999993	gene-LOC110683354/gene-LOC110685102/gene-LOC110687462/gene-LOC110688370/gene-LOC110692269/gene-LOC110693582/gene-LOC110696655/gene-LOC110697164/gene-LOC110699618/gene-LOC110700528/gene-LOC110702606/gene-LOC110703547/gene-LOC110705056/gene-LOC110707791/gene-LOC110708589/gene-LOC110708927/gene-LOC110710745/gene-LOC110712350/gene-LOC110716439/gene-LOC110716817/gene-LOC110718678/gene-LOC110720313/gen…	45	23	22
Molecular function	GO:0004721	phosphoprotein phosphatase activity	64/5326	303/24883	0.570703	0.999993	gene-LOC110682347/gene-LOC110683364/gene-LOC110683372/gene-LOC110683494/gene-LOC110683676/gene-LOC110684288/gene-LOC110686978/gene-LOC110688236/gene-LOC110688356/gene-LOC110689411/gene-LOC110690473/gene-LOC110690726/gene-LOC110693076/gene-LOC110696088/gene-LOC110697246/gene-LOC110697653/gene-LOC110700642/gene-LOC110702867/gene-LOC110704571/gene-LOC110705018/gene-LOC110705482/gene-LOC110705484/gen…	64	35	29
Molecular function	GO:0005088	Ras guanyl-nucleotide exchange factor activity	6/5326	28/24883	0.57282	0.999993	gene-LOC110690409/gene-LOC110698438/gene-LOC110702611/gene-LOC110712297/gene-LOC110720163/gene-LOC110738744	6	5	1
Molecular function	GO:0008235	metalloexopeptidase activity	6/5326	28/24883	0.57282	0.999993	gene-LOC110686202/gene-LOC110717634/gene-LOC110719975/gene-LOC110720808/gene-LOC110726936/gene-LOC110726937	6	1	5
Molecular function	GO:0005261	cation channel activity	21/5326	100/24883	0.578661	0.999993	gene-LOC110685522/gene-LOC110688356/gene-LOC110689019/gene-LOC110690325/gene-LOC110694454/gene-LOC110695511/gene-LOC110710619/gene-LOC110712408/gene-LOC110712790/gene-LOC110713367/gene-LOC110714419/gene-LOC110722722/gene-LOC110722984/gene-LOC110726906/gene-LOC110728785/gene-LOC110728880/gene-LOC110730941/gene-LOC110731217/gene-LOC110735064/gene-LOC110735492/gene-LOC110737963	21	10	11
Molecular function	GO:0042803	protein homodimerization activity	63/5326	299/24883	0.579198	0.999993	gene-LOC110681663/gene-LOC110681959/gene-LOC110683165/gene-LOC110687828/gene-LOC110689832/gene-LOC110690379/gene-LOC110690479/gene-LOC110691807/gene-LOC110694402/gene-LOC110695122/gene-LOC110695133/gene-LOC110697203/gene-LOC110697283/gene-LOC110699280/gene-LOC110699593/gene-LOC110700370/gene-LOC110700576/gene-LOC110704037/gene-LOC110704633/gene-LOC110705410/gene-LOC110705415/gene-LOC110705774/gen…	63	40	23
Molecular function	GO:0016679	oxidoreductase activity, acting on diphenols and related substances as donors	13/5326	62/24883	0.583298	0.999993	gene-LOC110682551/gene-LOC110687422/gene-LOC110688512/gene-LOC110688513/gene-LOC110689942/gene-LOC110692800/gene-LOC110693902/gene-LOC110703539/gene-LOC110717796/gene-LOC110722326/gene-LOC110725554/gene-LOC110732687/gene-LOC110740325	13	5	8
Molecular function	GO:0016684	oxidoreductase activity, acting on peroxide as acceptor	46/5326	219/24883	0.584213	0.999993	gene-LOC110684229/gene-LOC110684268/gene-LOC110685847/gene-LOC110687084/gene-LOC110687369/gene-LOC110688503/gene-LOC110690316/gene-LOC110690628/gene-LOC110690630/gene-LOC110692352/gene-LOC110694112/gene-LOC110694728/gene-LOC110694729/gene-LOC110694961/gene-LOC110697419/gene-LOC110697672/gene-LOC110698808/gene-LOC110699381/gene-LOC110699713/gene-LOC110699715/gene-LOC110701606/gene-LOC110701688/gen…	46	22	24
Molecular function	GO:0018024	histone-lysine N-methyltransferase activity	18/5326	86/24883	0.585099	0.999993	gene-LOC110682666/gene-LOC110689722/gene-LOC110694031/gene-LOC110695182/gene-LOC110695983/gene-LOC110697581/gene-LOC110705627/gene-LOC110709747/gene-LOC110712030/gene-LOC110712204/gene-LOC110713949/gene-LOC110721162/gene-LOC110725148/gene-LOC110730061/gene-LOC110734191/gene-LOC110736170/gene-LOC110737374/gene-LOC110738344	18	14	4
Molecular function	GO:0005244	voltage-gated ion channel activity	19/5326	91/24883	0.589834	0.999993	gene-LOC110689019/gene-LOC110692243/gene-LOC110693903/gene-LOC110694454/gene-LOC110701343/gene-LOC110710619/gene-LOC110712408/gene-LOC110713986/gene-LOC110714419/gene-LOC110721100/gene-LOC110722722/gene-LOC110724903/gene-LOC110726906/gene-LOC110729549/gene-LOC110730941/gene-LOC110731522/gene-LOC110735064/gene-LOC110736678/gene-LOC110737963	19	8	11
Molecular function	GO:0022832	voltage-gated channel activity	19/5326	91/24883	0.589834	0.999993	gene-LOC110689019/gene-LOC110692243/gene-LOC110693903/gene-LOC110694454/gene-LOC110701343/gene-LOC110710619/gene-LOC110712408/gene-LOC110713986/gene-LOC110714419/gene-LOC110721100/gene-LOC110722722/gene-LOC110724903/gene-LOC110726906/gene-LOC110729549/gene-LOC110730941/gene-LOC110731522/gene-LOC110735064/gene-LOC110736678/gene-LOC110737963	19	8	11
Molecular function	GO:0016168	chlorophyll binding	9/5326	43/24883	0.59002	0.999993	gene-LOC110684166/gene-LOC110688521/gene-LOC110690396/gene-LOC110701888/gene-LOC110712188/gene-LOC110716860/gene-LOC110719847/gene-LOC110728613/gene-LOC110731582	9	1	8
Molecular function	GO:0016651	oxidoreductase activity, acting on NAD(P)H	36/5326	172/24883	0.590415	0.999993	gene-LOC110683514/gene-LOC110687240/gene-LOC110687274/gene-LOC110688216/gene-LOC110688503/gene-LOC110689700/gene-LOC110693449/gene-LOC110693482/gene-LOC110694169/gene-LOC110695302/gene-LOC110697208/gene-LOC110698037/gene-LOC110698465/gene-LOC110700018/gene-LOC110702922/gene-LOC110703546/gene-LOC110703604/gene-LOC110703616/gene-LOC110705055/gene-LOC110705085/gene-LOC110705472/gene-LOC110706215/gen…	36	18	18
Molecular function	GO:0022843	voltage-gated cation channel activity	10/5326	48/24883	0.59501	0.999993	gene-LOC110689019/gene-LOC110694454/gene-LOC110710619/gene-LOC110712408/gene-LOC110714419/gene-LOC110722722/gene-LOC110726906/gene-LOC110730941/gene-LOC110735064/gene-LOC110737963	10	4	6
Molecular function	GO:0003841	1-acylglycerol-3-phosphate O-acyltransferase activity	3/5326	14/24883	0.603218	0.999993	gene-LOC110698499/gene-LOC110705050/gene-LOC110717824	3	2	1
Molecular function	GO:0003846	2-acylglycerol O-acyltransferase activity	3/5326	14/24883	0.603218	0.999993	gene-LOC110691197/gene-LOC110713158/gene-LOC110719127	3	2	1
Molecular function	GO:0004571	mannosyl-oligosaccharide 1,2-alpha-mannosidase activity	3/5326	14/24883	0.603218	0.999993	gene-LOC110698318/gene-LOC110704792/gene-LOC110707508	3	1	2
Molecular function	GO:0004622	lysophospholipase activity	3/5326	14/24883	0.603218	0.999993	gene-LOC110691197/gene-LOC110713158/gene-LOC110719127	3	2	1
Molecular function	GO:0004656	procollagen-proline 4-dioxygenase activity	3/5326	14/24883	0.603218	0.999993	gene-LOC110704417/gene-LOC110717971/gene-LOC110735235	3	3	0
Molecular function	GO:0005452	inorganic anion exchanger activity	3/5326	14/24883	0.603218	0.999993	gene-LOC110686631/gene-LOC110703292/gene-LOC110732172	3	2	1
Molecular function	GO:0008143	poly(A) binding	3/5326	14/24883	0.603218	0.999993	gene-LOC110696019/gene-LOC110704177/gene-LOC110729601	3	1	2
Molecular function	GO:0016730	oxidoreductase activity, acting on iron-sulfur proteins as donors	3/5326	14/24883	0.603218	0.999993	gene-LOC110690987/gene-LOC110691778/gene-LOC110730868	3	2	1
Molecular function	GO:0019798	procollagen-proline dioxygenase activity	3/5326	14/24883	0.603218	0.999993	gene-LOC110704417/gene-LOC110717971/gene-LOC110735235	3	3	0
Molecular function	GO:0031543	peptidyl-proline dioxygenase activity	3/5326	14/24883	0.603218	0.999993	gene-LOC110704417/gene-LOC110717971/gene-LOC110735235	3	3	0
Molecular function	GO:0031545	peptidyl-proline 4-dioxygenase activity	3/5326	14/24883	0.603218	0.999993	gene-LOC110704417/gene-LOC110717971/gene-LOC110735235	3	3	0
Molecular function	GO:0032266	phosphatidylinositol-3-phosphate binding	3/5326	14/24883	0.603218	0.999993	gene-LOC110683443/gene-LOC110699258/gene-LOC110733425	3	1	2
Molecular function	GO:0042171	lysophosphatidic acid acyltransferase activity	3/5326	14/24883	0.603218	0.999993	gene-LOC110698499/gene-LOC110705050/gene-LOC110717824	3	2	1
Molecular function	GO:0070717	poly-purine tract binding	3/5326	14/24883	0.603218	0.999993	gene-LOC110696019/gene-LOC110704177/gene-LOC110729601	3	1	2
Molecular function	GO:0102391	decanoate-CoA ligase activity	3/5326	14/24883	0.603218	0.999993	gene-LOC110698526/gene-LOC110705024/gene-LOC110719676	3	1	2
Molecular function	GO:0000150	recombinase activity	4/5326	19/24883	0.604488	0.999993	gene-LOC110707356/gene-LOC110715930/gene-LOC110721445/gene-LOC110721849	4	3	1
Molecular function	GO:0004806	triglyceride lipase activity	4/5326	19/24883	0.604488	0.999993	gene-LOC110691898/gene-LOC110728135/gene-LOC110730326/gene-LOC110736244	4	3	1
Molecular function	GO:0005548	phospholipid transporter activity	4/5326	19/24883	0.604488	0.999993	gene-LOC110684346/gene-LOC110685990/gene-LOC110700066/gene-LOC110724589	4	4	0
Molecular function	GO:0009044	xylan 1,4-beta-xylosidase activity	4/5326	19/24883	0.604488	0.999993	gene-LOC110683530/gene-LOC110688204/gene-LOC110711494/gene-LOC110713444	4	1	3
Molecular function	GO:0097599	xylanase activity	4/5326	19/24883	0.604488	0.999993	gene-LOC110683530/gene-LOC110688204/gene-LOC110711494/gene-LOC110713444	4	1	3
Molecular function	GO:0002094	polyprenyltransferase activity	5/5326	24/24883	0.606963	0.999993	gene-LOC110683450/gene-LOC110718236/gene-LOC110718477/gene-LOC110718653/gene-LOC110719321	5	2	3
Molecular function	GO:0120091	jasmonic acid hydrolase	5/5326	24/24883	0.606963	0.999993	gene-LOC110695126/gene-LOC110722832/gene-LOC110725541/gene-LOC110729890/gene-LOC110730960	5	2	3
Molecular function	GO:0004499	N,N-dimethylaniline monooxygenase activity	6/5326	29/24883	0.609964	0.999993	gene-LOC110704617/gene-LOC110712186/gene-LOC110726391/gene-LOC110733263/gene-LOC110738473/gene-LOC110740100	6	2	4
Molecular function	GO:0015179	L-amino acid transmembrane transporter activity	6/5326	29/24883	0.609964	0.999993	gene-LOC110687855/gene-LOC110691220/gene-LOC110699214/gene-LOC110706937/gene-LOC110715333/gene-LOC110716822	6	1	5
Molecular function	GO:0016405	CoA-ligase activity	7/5326	34/24883	0.613201	0.999993	gene-LOC110688708/gene-LOC110697055/gene-LOC110698526/gene-LOC110702658/gene-LOC110703394/gene-LOC110705024/gene-LOC110719676	7	3	4
Molecular function	GO:0015144	carbohydrate transmembrane transporter activity	23/5326	112/24883	0.625614	0.999993	gene-LOC110682900/gene-LOC110683354/gene-LOC110685102/gene-LOC110687462/gene-LOC110688370/gene-LOC110693582/gene-LOC110705056/gene-LOC110706483/gene-LOC110707578/gene-LOC110707791/gene-LOC110708776/gene-LOC110708927/gene-LOC110712350/gene-LOC110713999/gene-LOC110714152/gene-LOC110716439/gene-LOC110718678/gene-LOC110724809/gene-LOC110725281/gene-LOC110725959/gene-LOC110729202/gene-LOC110732216/gen…	23	13	10
Molecular function	GO:0001134	transcription regulator recruiting activity	20/5326	98/24883	0.634361	0.999993	gene-LOC110684118/gene-LOC110685784/gene-LOC110688480/gene-LOC110688951/gene-LOC110691103/gene-LOC110693034/gene-LOC110699211/gene-LOC110700022/gene-LOC110702088/gene-LOC110702482/gene-LOC110705615/gene-LOC110707075/gene-LOC110712167/gene-LOC110718804/gene-LOC110719481/gene-LOC110723852/gene-LOC110733072/gene-LOC110733118/gene-LOC110733381/gene-LOC110734359	20	16	4
Molecular function	GO:0001135	RNA polymerase II transcription regulator recruiting activity	20/5326	98/24883	0.634361	0.999993	gene-LOC110684118/gene-LOC110685784/gene-LOC110688480/gene-LOC110688951/gene-LOC110691103/gene-LOC110693034/gene-LOC110699211/gene-LOC110700022/gene-LOC110702088/gene-LOC110702482/gene-LOC110705615/gene-LOC110707075/gene-LOC110712167/gene-LOC110718804/gene-LOC110719481/gene-LOC110723852/gene-LOC110733072/gene-LOC110733118/gene-LOC110733381/gene-LOC110734359	20	16	4
Molecular function	GO:0042277	peptide binding	21/5326	103/24883	0.63761	0.999993	gene-LOC110686143/gene-LOC110687494/gene-LOC110687776/gene-LOC110689759/gene-LOC110690711/gene-LOC110693004/gene-LOC110695883/gene-LOC110700970/gene-LOC110703430/gene-LOC110703432/gene-LOC110703433/gene-LOC110705069/gene-LOC110706021/gene-LOC110710156/gene-LOC110722164/gene-LOC110726754/gene-LOC110731206/gene-LOC110736292/gene-LOC110737987/gene-LOC110738470/gene-LOC110739303	21	6	15
Molecular function	GO:0016160	amylase activity	6/5326	30/24883	0.645239	0.999993	gene-LOC110691952/gene-LOC110692055/gene-LOC110702604/gene-LOC110718929/gene-LOC110732446/gene-LOC110738785	6	4	2
Molecular function	GO:0098772	molecular function regulator	99/5326	476/24883	0.645381	0.999993	gene-LOC110681959/gene-LOC110682016/gene-LOC110683165/gene-LOC110683395/gene-LOC110683600/gene-LOC110684234/gene-LOC110687412/gene-LOC110687504/gene-LOC110687828/gene-LOC110688141/gene-LOC110688331/gene-LOC110688822/gene-LOC110689376/gene-LOC110689380/gene-LOC110689933/gene-LOC110690387/gene-LOC110690409/gene-LOC110691048/gene-LOC110691415/gene-LOC110695122/gene-LOC110696123/gene-LOC110696546/gen…	99	59	40
Molecular function	GO:0019843	rRNA binding	54/5326	262/24883	0.647413	0.999993	gene-LOC110686397/gene-LOC110688756/gene-LOC110689618/gene-LOC110690124/gene-LOC110690784/gene-LOC110691038/gene-LOC110695440/gene-LOC110695673/gene-LOC110696469/gene-LOC110697805/gene-LOC110698762/gene-LOC110700247/gene-LOC110700657/gene-LOC110700665/gene-LOC110701042/gene-LOC110701921/gene-LOC110701932/gene-LOC110703540/gene-LOC110705087/gene-LOC110705599/gene-LOC110705738/gene-LOC110705764/gen…	54	14	40
Molecular function	GO:0015081	sodium ion transmembrane transporter activity	4/5326	20/24883	0.647628	0.999993	gene-LOC110708589/gene-LOC110723016/gene-LOC110723955/gene-LOC110737010	4	1	3
Molecular function	GO:0016778	diphosphotransferase activity	4/5326	20/24883	0.647628	0.999993	gene-LOC110709227/gene-LOC110712592/gene-LOC110721688/gene-LOC110727895	4	3	1
Molecular function	GO:0004467	long-chain fatty acid-CoA ligase activity	3/5326	15/24883	0.652815	0.999993	gene-LOC110698526/gene-LOC110705024/gene-LOC110719676	3	1	2
Molecular function	GO:0005089	Rho guanyl-nucleotide exchange factor activity	3/5326	15/24883	0.652815	0.999993	gene-LOC110702611/gene-LOC110720163/gene-LOC110738744	3	2	1
Molecular function	GO:0005199	structural constituent of cell wall	3/5326	15/24883	0.652815	0.999993	gene-LOC110691053/gene-LOC110692324/gene-LOC110707816	3	3	0
Molecular function	GO:0009008	DNA-methyltransferase activity	3/5326	15/24883	0.652815	0.999993	gene-LOC110690845/gene-LOC110692987/gene-LOC110730088	3	3	0
Molecular function	GO:0031956	medium-chain fatty acid-CoA ligase activity	3/5326	15/24883	0.652815	0.999993	gene-LOC110698526/gene-LOC110705024/gene-LOC110719676	3	1	2
Molecular function	GO:0090430	caffeoyl-CoA: alcohol caffeoyl transferase activity	3/5326	15/24883	0.652815	0.999993	gene-LOC110691197/gene-LOC110713158/gene-LOC110719127	3	2	1
Molecular function	GO:0003746	translation elongation factor activity	15/5326	75/24883	0.6611	0.999993	gene-LOC110682772/gene-LOC110683540/gene-LOC110683729/gene-LOC110688196/gene-LOC110689982/gene-LOC110695769/gene-LOC110696524/gene-LOC110699738/gene-LOC110701022/gene-LOC110710187/gene-LOC110711227/gene-LOC110714706/gene-LOC110733853/gene-LOC110736352/gene-LOC110738671	15	6	9
Molecular function	GO:0016668	oxidoreductase activity, acting on a sulfur group of donors, NAD(P) as acceptor	15/5326	75/24883	0.6611	0.999993	gene-LOC110687274/gene-LOC110693449/gene-LOC110694169/gene-LOC110695302/gene-LOC110697208/gene-LOC110698037/gene-LOC110703604/gene-LOC110703616/gene-LOC110705055/gene-LOC110705472/gene-LOC110706215/gene-LOC110708743/gene-LOC110720144/gene-LOC110727692/gene-LOC110738060	15	8	7
Molecular function	GO:0005375	copper ion transmembrane transporter activity	2/5326	10/24883	0.665144	0.999993	gene-LOC110683289/gene-LOC110688344	2	0	2
Molecular function	GO:0005546	phosphatidylinositol-4,5-bisphosphate binding	2/5326	10/24883	0.665144	0.999993	gene-LOC110685373/gene-LOC110698493	2	2	0
Molecular function	GO:0009815	1-aminocyclopropane-1-carboxylate oxidase activity	2/5326	10/24883	0.665144	0.999993	gene-LOC110685944/gene-LOC110687417	2	0	2
Molecular function	GO:0015166	polyol transmembrane transporter activity	2/5326	10/24883	0.665144	0.999993	gene-LOC110705056/gene-LOC110707791	2	1	1
Molecular function	GO:0019139	cytokinin dehydrogenase activity	2/5326	10/24883	0.665144	0.999993	gene-LOC110691570/gene-LOC110705378	2	0	2
Molecular function	GO:0019789	SUMO transferase activity	2/5326	10/24883	0.665144	0.999993	gene-LOC110682337/gene-LOC110737707	2	0	2
Molecular function	GO:0030628	pre-mRNA 3'-splice site binding	2/5326	10/24883	0.665144	0.999993	gene-LOC110682114/gene-LOC110695280	2	0	2
Molecular function	GO:0046593	mandelonitrile lyase activity	2/5326	10/24883	0.665144	0.999993	gene-LOC110682130/gene-LOC110684315	2	1	1
Molecular function	GO:0070182	DNA polymerase binding	2/5326	10/24883	0.665144	0.999993	gene-LOC110687917/gene-LOC110720800	2	1	1
Molecular function	GO:0070628	proteasome binding	2/5326	10/24883	0.665144	0.999993	gene-LOC110707073/gene-LOC110711027	2	2	0
Molecular function	GO:0102970	7-deoxyloganetic acid glucosyltransferase activity	2/5326	10/24883	0.665144	0.999993	gene-LOC110736705/gene-LOC110739778	2	1	1
Molecular function	GO:0016410	N-acyltransferase activity	25/5326	124/24883	0.666766	0.999993	gene-LOC110682419/gene-LOC110682443/gene-LOC110682747/gene-LOC110683489/gene-LOC110686909/gene-LOC110687870/gene-LOC110688241/gene-LOC110690742/gene-LOC110696542/gene-LOC110696669/gene-LOC110701211/gene-LOC110708494/gene-LOC110710573/gene-LOC110714476/gene-LOC110714845/gene-LOC110716997/gene-LOC110717757/gene-LOC110725217/gene-LOC110726816/gene-LOC110726840/gene-LOC110727091/gene-LOC110727201/gen…	25	14	11
Molecular function	GO:0030234	enzyme regulator activity	79/5326	384/24883	0.674981	0.999993	gene-LOC110682016/gene-LOC110683395/gene-LOC110683600/gene-LOC110684234/gene-LOC110687412/gene-LOC110687504/gene-LOC110687828/gene-LOC110688141/gene-LOC110688331/gene-LOC110688822/gene-LOC110689376/gene-LOC110689380/gene-LOC110689933/gene-LOC110690387/gene-LOC110691415/gene-LOC110696123/gene-LOC110696546/gene-LOC110697078/gene-LOC110699593/gene-LOC110699944/gene-LOC110701093/gene-LOC110703187/gen…	79	48	31
Molecular function	GO:0004532	exoribonuclease activity	10/5326	51/24883	0.676435	0.999993	gene-LOC110682229/gene-LOC110683582/gene-LOC110683586/gene-LOC110688149/gene-LOC110705505/gene-LOC110706576/gene-LOC110720164/gene-LOC110735678/gene-LOC110738990/gene-LOC110740223	10	5	5
Molecular function	GO:0016896	exoribonuclease activity, producing 5'-phosphomonoesters	10/5326	51/24883	0.676435	0.999993	gene-LOC110682229/gene-LOC110683582/gene-LOC110683586/gene-LOC110688149/gene-LOC110705505/gene-LOC110706576/gene-LOC110720164/gene-LOC110735678/gene-LOC110738990/gene-LOC110740223	10	5	5
Molecular function	GO:0005262	calcium channel activity	7/5326	36/24883	0.676786	0.999993	gene-LOC110685522/gene-LOC110695511/gene-LOC110712790/gene-LOC110714419/gene-LOC110722984/gene-LOC110728880/gene-LOC110735064	7	5	2
Molecular function	GO:0005527	macrolide binding	7/5326	36/24883	0.676786	0.999993	gene-LOC110685533/gene-LOC110687804/gene-LOC110715363/gene-LOC110720905/gene-LOC110721523/gene-LOC110722327/gene-LOC110732034	7	3	4
Molecular function	GO:0005528	FK506 binding	7/5326	36/24883	0.676786	0.999993	gene-LOC110685533/gene-LOC110687804/gene-LOC110715363/gene-LOC110720905/gene-LOC110721523/gene-LOC110722327/gene-LOC110732034	7	3	4
Molecular function	GO:0016838	carbon-oxygen lyase activity, acting on phosphates	7/5326	36/24883	0.676786	0.999993	gene-LOC110690773/gene-LOC110693176/gene-LOC110704325/gene-LOC110718729/gene-LOC110722423/gene-LOC110729050/gene-LOC110731968	7	4	3
Molecular function	GO:0016857	racemase and epimerase activity, acting on carbohydrates and derivatives	7/5326	36/24883	0.676786	0.999993	gene-LOC110685808/gene-LOC110698300/gene-LOC110702522/gene-LOC110715183/gene-LOC110722645/gene-LOC110726421/gene-LOC110734468	7	3	4
Molecular function	GO:0042162	telomeric DNA binding	7/5326	36/24883	0.676786	0.999993	gene-LOC110682135/gene-LOC110695304/gene-LOC110706921/gene-LOC110710969/gene-LOC110712943/gene-LOC110714066/gene-LOC110721419	7	6	1
Molecular function	GO:0004683	calmodulin-dependent protein kinase activity	11/5326	56/24883	0.677208	0.999993	gene-LOC110683407/gene-LOC110695648/gene-LOC110700145/gene-LOC110708349/gene-LOC110709705/gene-LOC110718113/gene-LOC110724566/gene-LOC110728044/gene-LOC110729721/gene-LOC110733809/gene-LOC110738824	11	5	6
Molecular function	GO:0048038	quinone binding	6/5326	31/24883	0.678508	0.999993	gene-LOC110702922/gene-LOC110705382/gene-LOC110710360/gene-LOC110712366/gene-LOC110718092/gene-LOC110732717	6	1	5
Molecular function	GO:0019205	nucleobase-containing compound kinase activity	14/5326	71/24883	0.680816	0.999993	gene-LOC110682517/gene-LOC110685819/gene-LOC110687903/gene-LOC110691857/gene-LOC110693041/gene-LOC110701904/gene-LOC110706239/gene-LOC110708084/gene-LOC110709126/gene-LOC110714267/gene-LOC110722512/gene-LOC110725348/gene-LOC110726803/gene-LOC110739759	14	6	8
Molecular function	GO:0004601	peroxidase activity	43/5326	212/24883	0.681346	0.999993	gene-LOC110684229/gene-LOC110684268/gene-LOC110685847/gene-LOC110687084/gene-LOC110687369/gene-LOC110688503/gene-LOC110690316/gene-LOC110690628/gene-LOC110690630/gene-LOC110694112/gene-LOC110694728/gene-LOC110694729/gene-LOC110694961/gene-LOC110697672/gene-LOC110698808/gene-LOC110699381/gene-LOC110699713/gene-LOC110699715/gene-LOC110701606/gene-LOC110701688/gene-LOC110702445/gene-LOC110703395/gen…	43	21	22
Molecular function	GO:0002161	aminoacyl-tRNA editing activity	4/5326	21/24883	0.687516	0.999993	gene-LOC110704636/gene-LOC110717314/gene-LOC110720063/gene-LOC110735131	4	2	2
Molecular function	GO:0015108	chloride transmembrane transporter activity	4/5326	21/24883	0.687516	0.999993	gene-LOC110701343/gene-LOC110713986/gene-LOC110731522/gene-LOC110736678	4	2	2
Molecular function	GO:0016840	carbon-nitrogen lyase activity	4/5326	21/24883	0.687516	0.999993	gene-LOC110695399/gene-LOC110696276/gene-LOC110710198/gene-LOC110728547	4	1	3
Molecular function	GO:0031369	translation initiation factor binding	4/5326	21/24883	0.687516	0.999993	gene-LOC110683387/gene-LOC110683426/gene-LOC110688293/gene-LOC110688352	4	0	4
Molecular function	GO:0005516	calmodulin binding	82/5326	400/24883	0.690535	0.999993	gene-LOC110681895/gene-LOC110682143/gene-LOC110682428/gene-LOC110683024/gene-LOC110683079/gene-LOC110683407/gene-LOC110687228/gene-LOC110687804/gene-LOC110687870/gene-LOC110687978/gene-LOC110688119/gene-LOC110688153/gene-LOC110689668/gene-LOC110691331/gene-LOC110691469/gene-LOC110691878/gene-LOC110692133/gene-LOC110692935/gene-LOC110693154/gene-LOC110693196/gene-LOC110693487/gene-LOC110694479/gen…	82	58	24
Molecular function	GO:0001653	peptide receptor activity	3/5326	16/24883	0.697792	0.999993	gene-LOC110686980/gene-LOC110687998/gene-LOC110737672	3	3	0
Molecular function	GO:0003989	acetyl-CoA carboxylase activity	3/5326	16/24883	0.697792	0.999993	gene-LOC110682789/gene-LOC110709631/gene-LOC110733108	3	3	0
Molecular function	GO:0008022	protein C-terminus binding	3/5326	16/24883	0.697792	0.999993	gene-LOC110690473/gene-LOC110711775/gene-LOC110740138	3	3	0
Molecular function	GO:0015924	mannosyl-oligosaccharide mannosidase activity	3/5326	16/24883	0.697792	0.999993	gene-LOC110698318/gene-LOC110704792/gene-LOC110707508	3	1	2
Molecular function	GO:0050308	sugar-phosphatase activity	3/5326	16/24883	0.697792	0.999993	gene-LOC110725867/gene-LOC110730243/gene-LOC110735721	3	1	2
Molecular function	GO:0004693	cyclin-dependent protein serine/threonine kinase activity	11/5326	57/24883	0.700964	0.999993	gene-LOC110687917/gene-LOC110696103/gene-LOC110707758/gene-LOC110709788/gene-LOC110716279/gene-LOC110724634/gene-LOC110726402/gene-LOC110728786/gene-LOC110731979/gene-LOC110734740/gene-LOC110739785	11	5	6
Molecular function	GO:0047134	protein-disulfide reductase activity	11/5326	57/24883	0.700964	0.999993	gene-LOC110687274/gene-LOC110693449/gene-LOC110694169/gene-LOC110698037/gene-LOC110703604/gene-LOC110703616/gene-LOC110705055/gene-LOC110705472/gene-LOC110708743/gene-LOC110720144/gene-LOC110727692	11	4	7
Molecular function	GO:0097472	cyclin-dependent protein kinase activity	11/5326	57/24883	0.700964	0.999993	gene-LOC110687917/gene-LOC110696103/gene-LOC110707758/gene-LOC110709788/gene-LOC110716279/gene-LOC110724634/gene-LOC110726402/gene-LOC110728786/gene-LOC110731979/gene-LOC110734740/gene-LOC110739785	11	5	6
Molecular function	GO:0016411	acylglycerol O-acyltransferase activity	12/5326	62/24883	0.70102	0.999993	gene-LOC110685933/gene-LOC110686281/gene-LOC110686282/gene-LOC110691197/gene-LOC110698499/gene-LOC110705050/gene-LOC110713158/gene-LOC110714505/gene-LOC110717824/gene-LOC110717875/gene-LOC110719127/gene-LOC110725142	12	7	5
Molecular function	GO:0019904	protein domain specific binding	13/5326	67/24883	0.701368	0.999993	gene-LOC110683422/gene-LOC110688300/gene-LOC110688717/gene-LOC110692701/gene-LOC110702464/gene-LOC110705623/gene-LOC110705662/gene-LOC110709726/gene-LOC110720144/gene-LOC110723459/gene-LOC110730998/gene-LOC110731388/gene-LOC110731582	13	7	6
Molecular function	GO:0005253	anion channel activity	8/5326	42/24883	0.703581	0.999993	gene-LOC110692243/gene-LOC110693903/gene-LOC110701343/gene-LOC110713986/gene-LOC110721100/gene-LOC110729549/gene-LOC110731522/gene-LOC110736678	8	4	4
Molecular function	GO:1901981	phosphatidylinositol phosphate binding	7/5326	37/24883	0.705978	0.999993	gene-LOC110683443/gene-LOC110685373/gene-LOC110698493/gene-LOC110699258/gene-LOC110705627/gene-LOC110709747/gene-LOC110733425	7	5	2
Molecular function	GO:0004386	helicase activity	81/5326	397/24883	0.70675	0.999993	gene-LOC110681741/gene-LOC110681758/gene-LOC110682135/gene-LOC110682468/gene-LOC110684600/gene-LOC110684792/gene-LOC110684876/gene-LOC110685343/gene-LOC110685509/gene-LOC110685899/gene-LOC110686812/gene-LOC110687947/gene-LOC110690153/gene-LOC110690555/gene-LOC110691561/gene-LOC110693056/gene-LOC110693577/gene-LOC110694503/gene-LOC110694885/gene-LOC110695127/gene-LOC110695304/gene-LOC110697923/gen…	81	57	24
Molecular function	GO:0008509	anion transmembrane transporter activity	87/5326	426/24883	0.708899	0.999993	gene-LOC110681663/gene-LOC110682399/gene-LOC110682549/gene-LOC110682797/gene-LOC110682902/gene-LOC110683181/gene-LOC110683572/gene-LOC110684342/gene-LOC110684569/gene-LOC110684891/gene-LOC110684942/gene-LOC110685036/gene-LOC110685365/gene-LOC110685853/gene-LOC110686237/gene-LOC110686631/gene-LOC110687424/gene-LOC110687855/gene-LOC110691220/gene-LOC110691572/gene-LOC110692243/gene-LOC110692669/gen…	87	39	48
Molecular function	GO:0033218	amide binding	25/5326	127/24883	0.715001	0.999993	gene-LOC110686143/gene-LOC110687494/gene-LOC110687776/gene-LOC110689759/gene-LOC110690711/gene-LOC110693004/gene-LOC110695883/gene-LOC110696401/gene-LOC110700970/gene-LOC110703430/gene-LOC110703432/gene-LOC110703433/gene-LOC110705069/gene-LOC110706021/gene-LOC110709578/gene-LOC110710156/gene-LOC110722164/gene-LOC110724884/gene-LOC110726312/gene-LOC110726754/gene-LOC110731206/gene-LOC110736292/gen…	25	8	17
Molecular function	GO:0022836	gated channel activity	26/5326	132/24883	0.716439	0.999993	gene-LOC110685522/gene-LOC110689019/gene-LOC110692243/gene-LOC110693903/gene-LOC110694454/gene-LOC110701343/gene-LOC110710287/gene-LOC110710619/gene-LOC110712408/gene-LOC110712790/gene-LOC110713367/gene-LOC110713986/gene-LOC110714419/gene-LOC110721100/gene-LOC110722722/gene-LOC110724903/gene-LOC110726906/gene-LOC110726966/gene-LOC110728880/gene-LOC110729549/gene-LOC110730941/gene-LOC110731522/gen…	26	15	11
Molecular function	GO:0004300	enoyl-CoA hydratase activity	2/5326	11/24883	0.717585	0.999993	gene-LOC110732389/gene-LOC110738220	2	1	1
Molecular function	GO:0004832	valine-tRNA ligase activity	2/5326	11/24883	0.717585	0.999993	gene-LOC110720063/gene-LOC110735131	2	1	1
Molecular function	GO:0008169	C-methyltransferase activity	2/5326	11/24883	0.717585	0.999993	gene-LOC110694202/gene-LOC110705694	2	0	2
Molecular function	GO:0008429	phosphatidylethanolamine binding	2/5326	11/24883	0.717585	0.999993	gene-LOC110733823/gene-LOC110735381	2	2	0
Molecular function	GO:0015037	peptide disulfide oxidoreductase activity	2/5326	11/24883	0.717585	0.999993	gene-LOC110706021/gene-LOC110735130	2	0	2
Molecular function	GO:0015038	glutathione disulfide oxidoreductase activity	2/5326	11/24883	0.717585	0.999993	gene-LOC110706021/gene-LOC110735130	2	0	2
Molecular function	GO:0016819	hydrolase activity, acting on acid anhydrides, in sulfonyl-containing anhydrides	2/5326	11/24883	0.717585	0.999993	gene-LOC110714868/gene-LOC110732779	2	0	2
Molecular function	GO:0047627	adenylylsulfatase activity	2/5326	11/24883	0.717585	0.999993	gene-LOC110714868/gene-LOC110732779	2	0	2
Molecular function	GO:0070137	ubiquitin-like protein-specific endopeptidase activity	2/5326	11/24883	0.717585	0.999993	gene-LOC110728435/gene-LOC110738460	2	0	2
Molecular function	GO:0070139	SUMO-specific endopeptidase activity	2/5326	11/24883	0.717585	0.999993	gene-LOC110728435/gene-LOC110738460	2	0	2
Molecular function	GO:0080131	hydroxyjasmonate sulfotransferase activity	2/5326	11/24883	0.717585	0.999993	gene-LOC110718357/gene-LOC110727132	2	1	1
Molecular function	GO:0098599	palmitoyl hydrolase activity	2/5326	11/24883	0.717585	0.999993	gene-LOC110704507/gene-LOC110723151	2	0	2
Molecular function	GO:0102406	omega-hydroxypalmitate O-sinapoyl transferase activity	2/5326	11/24883	0.717585	0.999993	gene-LOC110694661/gene-LOC110733468	2	2	0
Molecular function	GO:0102797	geranial:oxygen oxidoreductase activity	2/5326	11/24883	0.717585	0.999993	gene-LOC110698236/gene-LOC110715679	2	2	0
Molecular function	GO:0102798	heptaldehyde:oxygen oxidoreductase activity	2/5326	11/24883	0.717585	0.999993	gene-LOC110698236/gene-LOC110715679	2	2	0
Molecular function	GO:0004527	exonuclease activity	28/5326	142/24883	0.719351	0.999993	gene-LOC110682182/gene-LOC110682229/gene-LOC110682348/gene-LOC110683582/gene-LOC110683586/gene-LOC110686936/gene-LOC110688149/gene-LOC110690723/gene-LOC110694153/gene-LOC110700627/gene-LOC110702314/gene-LOC110702671/gene-LOC110705505/gene-LOC110705584/gene-LOC110706576/gene-LOC110708636/gene-LOC110708732/gene-LOC110712134/gene-LOC110717853/gene-LOC110720164/gene-LOC110725958/gene-LOC110735678/gen…	28	17	11
Molecular function	GO:0004650	polygalacturonase activity	11/5326	58/24883	0.723607	0.999993	gene-LOC110691485/gene-LOC110693870/gene-LOC110707077/gene-LOC110707266/gene-LOC110718010/gene-LOC110719565/gene-LOC110722068/gene-LOC110722593/gene-LOC110722680/gene-LOC110725752/gene-LOC110729589	11	8	3
Molecular function	GO:0022838	substrate-specific channel activity	36/5326	182/24883	0.731122	0.999993	gene-LOC110685522/gene-LOC110686237/gene-LOC110688356/gene-LOC110689019/gene-LOC110690325/gene-LOC110692243/gene-LOC110692428/gene-LOC110693903/gene-LOC110694454/gene-LOC110695511/gene-LOC110699249/gene-LOC110701343/gene-LOC110701689/gene-LOC110709183/gene-LOC110710619/gene-LOC110712408/gene-LOC110712790/gene-LOC110713367/gene-LOC110713986/gene-LOC110714419/gene-LOC110721100/gene-LOC110722722/gen…	36	17	19
Molecular function	GO:0001046	core promoter sequence-specific DNA binding	7/5326	38/24883	0.733362	0.999993	gene-LOC110684406/gene-LOC110693169/gene-LOC110695988/gene-LOC110698827/gene-LOC110711900/gene-LOC110716034/gene-LOC110735364	7	4	3
Molecular function	GO:0001047	core promoter binding	7/5326	38/24883	0.733362	0.999993	gene-LOC110684406/gene-LOC110693169/gene-LOC110695988/gene-LOC110698827/gene-LOC110711900/gene-LOC110716034/gene-LOC110735364	7	4	3
Molecular function	GO:0030276	clathrin binding	7/5326	38/24883	0.733362	0.999993	gene-LOC110684067/gene-LOC110687921/gene-LOC110688428/gene-LOC110692306/gene-LOC110699297/gene-LOC110719551/gene-LOC110733461	7	6	1
Molecular function	GO:0008134	transcription factor binding	40/5326	202/24883	0.736929	0.999993	gene-LOC110684118/gene-LOC110685784/gene-LOC110686182/gene-LOC110688480/gene-LOC110688951/gene-LOC110691103/gene-LOC110691528/gene-LOC110692682/gene-LOC110693034/gene-LOC110697838/gene-LOC110699211/gene-LOC110700022/gene-LOC110702088/gene-LOC110702482/gene-LOC110705169/gene-LOC110705615/gene-LOC110707075/gene-LOC110707311/gene-LOC110707871/gene-LOC110709017/gene-LOC110709809/gene-LOC110712148/gen…	40	21	19
Molecular function	GO:0030674	protein binding, bridging	3/5326	17/24883	0.738192	0.999993	gene-LOC110701320/gene-LOC110733044/gene-LOC110736657	3	2	1
Molecular function	GO:0004364	glutathione transferase activity	33/5326	168/24883	0.7397	0.999993	gene-LOC110682772/gene-LOC110683402/gene-LOC110686451/gene-LOC110687361/gene-LOC110688324/gene-LOC110688543/gene-LOC110696349/gene-LOC110696392/gene-LOC110696393/gene-LOC110696395/gene-LOC110696524/gene-LOC110700588/gene-LOC110700589/gene-LOC110702644/gene-LOC110706021/gene-LOC110707140/gene-LOC110709637/gene-LOC110712436/gene-LOC110724454/gene-LOC110724460/gene-LOC110724461/gene-LOC110726283/gen…	33	21	12
Molecular function	GO:0016278	lysine N-methyltransferase activity	19/5326	99/24883	0.741164	0.999993	gene-LOC110682666/gene-LOC110689722/gene-LOC110694031/gene-LOC110695182/gene-LOC110695983/gene-LOC110697581/gene-LOC110705627/gene-LOC110709747/gene-LOC110711123/gene-LOC110712030/gene-LOC110712204/gene-LOC110713949/gene-LOC110721162/gene-LOC110725148/gene-LOC110730061/gene-LOC110734191/gene-LOC110736170/gene-LOC110737374/gene-LOC110738344	19	14	5
Molecular function	GO:0016279	protein-lysine N-methyltransferase activity	19/5326	99/24883	0.741164	0.999993	gene-LOC110682666/gene-LOC110689722/gene-LOC110694031/gene-LOC110695182/gene-LOC110695983/gene-LOC110697581/gene-LOC110705627/gene-LOC110709747/gene-LOC110711123/gene-LOC110712030/gene-LOC110712204/gene-LOC110713949/gene-LOC110721162/gene-LOC110725148/gene-LOC110730061/gene-LOC110734191/gene-LOC110736170/gene-LOC110737374/gene-LOC110738344	19	14	5
Molecular function	GO:0005342	organic acid transmembrane transporter activity	43/5326	217/24883	0.741212	0.999993	gene-LOC110681663/gene-LOC110682902/gene-LOC110683181/gene-LOC110683572/gene-LOC110684569/gene-LOC110684942/gene-LOC110685036/gene-LOC110687424/gene-LOC110687855/gene-LOC110691220/gene-LOC110691572/gene-LOC110692669/gene-LOC110694505/gene-LOC110695881/gene-LOC110696029/gene-LOC110696030/gene-LOC110697203/gene-LOC110698016/gene-LOC110699214/gene-LOC110699367/gene-LOC110703251/gene-LOC110703798/gen…	43	19	24
Molecular function	GO:0046943	carboxylic acid transmembrane transporter activity	43/5326	217/24883	0.741212	0.999993	gene-LOC110681663/gene-LOC110682902/gene-LOC110683181/gene-LOC110683572/gene-LOC110684569/gene-LOC110684942/gene-LOC110685036/gene-LOC110687424/gene-LOC110687855/gene-LOC110691220/gene-LOC110691572/gene-LOC110692669/gene-LOC110694505/gene-LOC110695881/gene-LOC110696029/gene-LOC110696030/gene-LOC110697203/gene-LOC110698016/gene-LOC110699214/gene-LOC110699367/gene-LOC110703251/gene-LOC110703798/gen…	43	19	24
Molecular function	GO:0016796	exonuclease activity, active with either ribo- or deoxyribonucleic acids and producing 5'-phosphomonoesters	14/5326	74/24883	0.74158	0.999993	gene-LOC110682229/gene-LOC110683582/gene-LOC110683586/gene-LOC110688149/gene-LOC110694153/gene-LOC110702671/gene-LOC110705505/gene-LOC110706576/gene-LOC110712134/gene-LOC110717853/gene-LOC110720164/gene-LOC110735678/gene-LOC110738990/gene-LOC110740223	14	8	6
Molecular function	GO:0010333	terpene synthase activity	5/5326	28/24883	0.746324	0.999993	gene-LOC110690773/gene-LOC110693176/gene-LOC110704325/gene-LOC110718729/gene-LOC110729050	5	2	3
Molecular function	GO:0019239	deaminase activity	5/5326	28/24883	0.746324	0.999993	gene-LOC110685987/gene-LOC110713985/gene-LOC110720430/gene-LOC110720957/gene-LOC110723840	5	3	2
Molecular function	GO:0004673	protein histidine kinase activity	9/5326	49/24883	0.75012	0.999993	gene-LOC110682215/gene-LOC110689785/gene-LOC110691807/gene-LOC110695133/gene-LOC110697283/gene-LOC110712366/gene-LOC110727942/gene-LOC110733428/gene-LOC110738228	9	7	2
Molecular function	GO:0016775	phosphotransferase activity, nitrogenous group as acceptor	9/5326	49/24883	0.75012	0.999993	gene-LOC110682215/gene-LOC110689785/gene-LOC110691807/gene-LOC110695133/gene-LOC110697283/gene-LOC110712366/gene-LOC110727942/gene-LOC110733428/gene-LOC110738228	9	7	2
Molecular function	GO:0004529	exodeoxyribonuclease activity	4/5326	23/24883	0.757375	0.999993	gene-LOC110694153/gene-LOC110702671/gene-LOC110712134/gene-LOC110717853	4	3	1
Molecular function	GO:0008649	rRNA methyltransferase activity	4/5326	23/24883	0.757375	0.999993	gene-LOC110692288/gene-LOC110693844/gene-LOC110714468/gene-LOC110729614	4	0	4
Molecular function	GO:0016892	endoribonuclease activity, producing 3'-phosphomonoesters	4/5326	23/24883	0.757375	0.999993	gene-LOC110706289/gene-LOC110706320/gene-LOC110727504/gene-LOC110737832	4	2	2
Molecular function	GO:0016895	exodeoxyribonuclease activity, producing 5'-phosphomonoesters	4/5326	23/24883	0.757375	0.999993	gene-LOC110694153/gene-LOC110702671/gene-LOC110712134/gene-LOC110717853	4	3	1
Molecular function	GO:0070569	uridylyltransferase activity	4/5326	23/24883	0.757375	0.999993	gene-LOC110681807/gene-LOC110704474/gene-LOC110737928/gene-LOC110740070	4	3	1
Molecular function	GO:0022839	ion gated channel activity	22/5326	115/24883	0.757664	0.999993	gene-LOC110685522/gene-LOC110689019/gene-LOC110692243/gene-LOC110693903/gene-LOC110694454/gene-LOC110701343/gene-LOC110710619/gene-LOC110712408/gene-LOC110712790/gene-LOC110713986/gene-LOC110714419/gene-LOC110721100/gene-LOC110722722/gene-LOC110724903/gene-LOC110726906/gene-LOC110728880/gene-LOC110729549/gene-LOC110730941/gene-LOC110731522/gene-LOC110735064/gene-LOC110736678/gene-LOC110737963	22	11	11
Molecular function	GO:0005216	ion channel activity	29/5326	150/24883	0.761397	0.999993	gene-LOC110685522/gene-LOC110688356/gene-LOC110689019/gene-LOC110690325/gene-LOC110692243/gene-LOC110693903/gene-LOC110694454/gene-LOC110695511/gene-LOC110701343/gene-LOC110710619/gene-LOC110712408/gene-LOC110712790/gene-LOC110713367/gene-LOC110713986/gene-LOC110714419/gene-LOC110721100/gene-LOC110722722/gene-LOC110722984/gene-LOC110726906/gene-LOC110728785/gene-LOC110728880/gene-LOC110729549/gen…	29	14	15
Molecular function	GO:0008515	sucrose transmembrane transporter activity	2/5326	12/24883	0.762923	0.999993	gene-LOC110713999/gene-LOC110725281	2	2	0
Molecular function	GO:0010011	auxin binding	2/5326	12/24883	0.762923	0.999993	gene-LOC110694945/gene-LOC110706665	2	1	1
Molecular function	GO:0015154	disaccharide transmembrane transporter activity	2/5326	12/24883	0.762923	0.999993	gene-LOC110713999/gene-LOC110725281	2	2	0
Molecular function	GO:0015157	oligosaccharide transmembrane transporter activity	2/5326	12/24883	0.762923	0.999993	gene-LOC110713999/gene-LOC110725281	2	2	0
Molecular function	GO:0016530	metallochaperone activity	2/5326	12/24883	0.762923	0.999993	gene-LOC110696060/gene-LOC110729265	2	0	2
Molecular function	GO:0016647	oxidoreductase activity, acting on the CH-NH group of donors, oxygen as acceptor	2/5326	12/24883	0.762923	0.999993	gene-LOC110702814/gene-LOC110726910	2	1	1
Molecular function	GO:0016813	hydrolase activity, acting on carbon-nitrogen (but not peptide) bonds, in linear amidines	2/5326	12/24883	0.762923	0.999993	gene-LOC110703729/gene-LOC110717654	2	1	1
Molecular function	GO:0033613	activating transcription factor binding	2/5326	12/24883	0.762923	0.999993	gene-LOC110714448/gene-LOC110731124	2	1	1
Molecular function	GO:0043495	protein membrane anchor	2/5326	12/24883	0.762923	0.999993	gene-LOC110704773/gene-LOC110733829	2	2	0
Molecular function	GO:0050833	pyruvate transmembrane transporter activity	2/5326	12/24883	0.762923	0.999993	gene-LOC110687424/gene-LOC110731278	2	0	2
Molecular function	GO:0051219	phosphoprotein binding	2/5326	12/24883	0.762923	0.999993	gene-LOC110693583/gene-LOC110706873	2	2	0
Molecular function	GO:0004144	diacylglycerol O-acyltransferase activity	6/5326	34/24883	0.765621	0.999993	gene-LOC110685933/gene-LOC110686281/gene-LOC110686282/gene-LOC110714505/gene-LOC110717875/gene-LOC110725142	6	3	3
Molecular function	GO:0008198	ferrous iron binding	6/5326	34/24883	0.765621	0.999993	gene-LOC110686632/gene-LOC110698133/gene-LOC110699386/gene-LOC110700385/gene-LOC110720490/gene-LOC110730765	6	0	6
Molecular function	GO:0043022	ribosome binding	6/5326	34/24883	0.765621	0.999993	gene-LOC110683560/gene-LOC110688173/gene-LOC110715709/gene-LOC110715763/gene-LOC110721869/gene-LOC110736471	6	0	6
Molecular function	GO:0015171	amino acid transmembrane transporter activity	24/5326	126/24883	0.772295	0.999993	gene-LOC110683181/gene-LOC110684569/gene-LOC110684942/gene-LOC110685036/gene-LOC110687855/gene-LOC110691220/gene-LOC110694505/gene-LOC110697203/gene-LOC110699214/gene-LOC110699367/gene-LOC110703251/gene-LOC110703798/gene-LOC110706937/gene-LOC110709311/gene-LOC110715333/gene-LOC110716822/gene-LOC110718470/gene-LOC110719826/gene-LOC110729978/gene-LOC110733146/gene-LOC110733529/gene-LOC110735047/gen…	24	9	15
Molecular function	GO:0033897	ribonuclease T2 activity	3/5326	18/24883	0.774177	0.999993	gene-LOC110706289/gene-LOC110706320/gene-LOC110727504	3	2	1
Molecular function	GO:0035250	UDP-galactosyltransferase activity	3/5326	18/24883	0.774177	0.999993	gene-LOC110701204/gene-LOC110732988/gene-LOC110736533	3	0	3
Molecular function	GO:0035673	oligopeptide transmembrane transporter activity	3/5326	18/24883	0.774177	0.999993	gene-LOC110722754/gene-LOC110732286/gene-LOC110738859	3	1	2
Molecular function	GO:0000175	3'-5'-exoribonuclease activity	8/5326	45/24883	0.776676	0.999993	gene-LOC110682229/gene-LOC110683586/gene-LOC110688149/gene-LOC110705505/gene-LOC110706576/gene-LOC110720164/gene-LOC110738990/gene-LOC110740223	8	4	4
Molecular function	GO:0008081	phosphoric diester hydrolase activity	14/5326	76/24883	0.77761	0.999993	gene-LOC110682323/gene-LOC110683466/gene-LOC110685373/gene-LOC110690494/gene-LOC110690723/gene-LOC110705114/gene-LOC110705966/gene-LOC110705967/gene-LOC110708716/gene-LOC110717390/gene-LOC110720417/gene-LOC110725633/gene-LOC110726331/gene-LOC110736814	14	10	4
Molecular function	GO:0003924	GTPase activity	54/5326	275/24883	0.784503	0.999993	gene-LOC110683389/gene-LOC110683540/gene-LOC110683560/gene-LOC110683729/gene-LOC110688173/gene-LOC110688196/gene-LOC110688336/gene-LOC110689165/gene-LOC110689982/gene-LOC110690991/gene-LOC110691021/gene-LOC110693256/gene-LOC110694018/gene-LOC110694314/gene-LOC110694738/gene-LOC110695654/gene-LOC110695738/gene-LOC110695769/gene-LOC110698536/gene-LOC110699720/gene-LOC110699738/gene-LOC110701002/gen…	54	26	28
Molecular function	GO:0052716	hydroquinone:oxygen oxidoreductase activity	4/5326	24/24883	0.787457	0.999993	gene-LOC110682551/gene-LOC110688512/gene-LOC110688513/gene-LOC110722326	4	1	3
Molecular function	GO:0004620	phospholipase activity	19/5326	102/24883	0.78755	0.999993	gene-LOC110682286/gene-LOC110683466/gene-LOC110685373/gene-LOC110687341/gene-LOC110688007/gene-LOC110691197/gene-LOC110705114/gene-LOC110708716/gene-LOC110713158/gene-LOC110716699/gene-LOC110719127/gene-LOC110720417/gene-LOC110725633/gene-LOC110728135/gene-LOC110730326/gene-LOC110731363/gene-LOC110732043/gene-LOC110736244/gene-LOC110736814	19	14	5
Molecular function	GO:0140102	catalytic activity, acting on a rRNA	5/5326	30/24883	0.800631	0.999993	gene-LOC110692288/gene-LOC110693844/gene-LOC110714468/gene-LOC110716293/gene-LOC110729614	5	1	4
Molecular function	GO:0016860	intramolecular oxidoreductase activity	20/5326	108/24883	0.800714	0.999993	gene-LOC110687274/gene-LOC110691262/gene-LOC110691894/gene-LOC110693449/gene-LOC110701315/gene-LOC110701948/gene-LOC110705019/gene-LOC110708327/gene-LOC110714116/gene-LOC110715184/gene-LOC110715797/gene-LOC110721795/gene-LOC110722425/gene-LOC110724846/gene-LOC110728173/gene-LOC110731683/gene-LOC110731969/gene-LOC110732694/gene-LOC110736647/gene-LOC110737857	20	15	5
Molecular function	GO:0000978	RNA polymerase II proximal promoter sequence-specific DNA binding	2/5326	13/24883	0.801794	0.999993	gene-LOC110690523/gene-LOC110737352	2	1	1
Molecular function	GO:0004000	adenosine deaminase activity	2/5326	13/24883	0.801794	0.999993	gene-LOC110685987/gene-LOC110720430	2	2	0
Molecular function	GO:0004124	cysteine synthase activity	2/5326	13/24883	0.801794	0.999993	gene-LOC110714064/gene-LOC110731553	2	2	0
Molecular function	GO:0004556	alpha-amylase activity	2/5326	13/24883	0.801794	0.999993	gene-LOC110718929/gene-LOC110738785	2	2	0
Molecular function	GO:0005381	iron ion transmembrane transporter activity	2/5326	13/24883	0.801794	0.999993	gene-LOC110692962/gene-LOC110727160	2	2	0
Molecular function	GO:0008242	omega peptidase activity	2/5326	13/24883	0.801794	0.999993	gene-LOC110697930/gene-LOC110718262	2	1	1
Molecular function	GO:0015172	acidic amino acid transmembrane transporter activity	2/5326	13/24883	0.801794	0.999993	gene-LOC110691220/gene-LOC110716822	2	0	2
Molecular function	GO:0030060	L-malate dehydrogenase activity	2/5326	13/24883	0.801794	0.999993	gene-LOC110721337/gene-LOC110726448	2	0	2
Molecular function	GO:0045551	cinnamyl-alcohol dehydrogenase activity	2/5326	13/24883	0.801794	0.999993	gene-LOC110721692/gene-LOC110725801	2	1	1
Molecular function	GO:0052747	sinapyl alcohol dehydrogenase activity	2/5326	13/24883	0.801794	0.999993	gene-LOC110721692/gene-LOC110725801	2	1	1
Molecular function	GO:0103025	alpha-amylase activity (releasing maltohexaose)	2/5326	13/24883	0.801794	0.999993	gene-LOC110718929/gene-LOC110738785	2	2	0
Molecular function	GO:1990939	ATP-dependent microtubule motor activity	2/5326	13/24883	0.801794	0.999993	gene-LOC110684146/gene-LOC110709792	2	2	0
Molecular function	GO:0004725	protein tyrosine phosphatase activity	7/5326	41/24883	0.804601	0.999993	gene-LOC110682347/gene-LOC110684288/gene-LOC110709771/gene-LOC110717439/gene-LOC110722148/gene-LOC110730203/gene-LOC110732520	7	7	0
Molecular function	GO:0005536	glucose binding	3/5326	19/24883	0.805994	0.999993	gene-LOC110707304/gene-LOC110715383/gene-LOC110729881	3	2	1
Molecular function	GO:0008252	nucleotidase activity	3/5326	19/24883	0.805994	0.999993	gene-LOC110684955/gene-LOC110706828/gene-LOC110723708	3	1	2
Molecular function	GO:0015217	ADP transmembrane transporter activity	3/5326	19/24883	0.805994	0.999993	gene-LOC110684342/gene-LOC110699233/gene-LOC110733403	3	0	3
Molecular function	GO:0016308	1-phosphatidylinositol-4-phosphate 5-kinase activity	3/5326	19/24883	0.805994	0.999993	gene-LOC110711545/gene-LOC110725345/gene-LOC110730270	3	0	3
Molecular function	GO:0046912	transferase activity, transferring acyl groups, acyl groups converted into alkyl on transfer	3/5326	19/24883	0.805994	0.999993	gene-LOC110697282/gene-LOC110709049/gene-LOC110738229	3	3	0
Molecular function	GO:0060090	molecular adaptor activity	3/5326	19/24883	0.805994	0.999993	gene-LOC110701320/gene-LOC110733044/gene-LOC110736657	3	2	1
Molecular function	GO:0015215	nucleotide transmembrane transporter activity	6/5326	36/24883	0.813128	0.999993	gene-LOC110682549/gene-LOC110684342/gene-LOC110685365/gene-LOC110685853/gene-LOC110699233/gene-LOC110733403	6	0	6
Molecular function	GO:0000400	four-way junction DNA binding	4/5326	25/24883	0.814476	0.999993	gene-LOC110707356/gene-LOC110715930/gene-LOC110721445/gene-LOC110721849	4	3	1
Molecular function	GO:0004535	poly(A)-specific ribonuclease activity	4/5326	25/24883	0.814476	0.999993	gene-LOC110682229/gene-LOC110683586/gene-LOC110688149/gene-LOC110706576	4	4	0
Molecular function	GO:0035064	methylated histone binding	4/5326	25/24883	0.814476	0.999993	gene-LOC110695612/gene-LOC110702425/gene-LOC110705135/gene-LOC110733410	4	0	4
Molecular function	GO:0071617	lysophospholipid acyltransferase activity	4/5326	25/24883	0.814476	0.999993	gene-LOC110698499/gene-LOC110705050/gene-LOC110717824/gene-LOC110729707	4	3	1
Molecular function	GO:0140034	methylation-dependent protein binding	4/5326	25/24883	0.814476	0.999993	gene-LOC110695612/gene-LOC110702425/gene-LOC110705135/gene-LOC110733410	4	0	4
Molecular function	GO:0000155	phosphorelay sensor kinase activity	8/5326	47/24883	0.817514	0.999993	gene-LOC110682215/gene-LOC110689785/gene-LOC110691807/gene-LOC110695133/gene-LOC110697283/gene-LOC110727942/gene-LOC110733428/gene-LOC110738228	8	6	2
Molecular function	GO:0000149	SNARE binding	15/5326	84/24883	0.822266	0.999993	gene-LOC110683276/gene-LOC110683633/gene-LOC110683737/gene-LOC110696135/gene-LOC110700958/gene-LOC110710183/gene-LOC110720864/gene-LOC110723944/gene-LOC110725680/gene-LOC110726413/gene-LOC110730267/gene-LOC110732444/gene-LOC110733829/gene-LOC110733830/gene-LOC110739144	15	8	7
Molecular function	GO:0001871	pattern binding	37/5326	196/24883	0.829456	0.999993	gene-LOC110685088/gene-LOC110685483/gene-LOC110686125/gene-LOC110690920/gene-LOC110694749/gene-LOC110698046/gene-LOC110698059/gene-LOC110698470/gene-LOC110699174/gene-LOC110700688/gene-LOC110701109/gene-LOC110701117/gene-LOC110701149/gene-LOC110701430/gene-LOC110701439/gene-LOC110701590/gene-LOC110705076/gene-LOC110705221/gene-LOC110707968/gene-LOC110710477/gene-LOC110710484/gene-LOC110712726/gen…	37	27	10
Molecular function	GO:0030247	polysaccharide binding	37/5326	196/24883	0.829456	0.999993	gene-LOC110685088/gene-LOC110685483/gene-LOC110686125/gene-LOC110690920/gene-LOC110694749/gene-LOC110698046/gene-LOC110698059/gene-LOC110698470/gene-LOC110699174/gene-LOC110700688/gene-LOC110701109/gene-LOC110701117/gene-LOC110701149/gene-LOC110701430/gene-LOC110701439/gene-LOC110701590/gene-LOC110705076/gene-LOC110705221/gene-LOC110707968/gene-LOC110710477/gene-LOC110710484/gene-LOC110712726/gen…	37	27	10
Molecular function	GO:0016298	lipase activity	28/5326	151/24883	0.83101	0.999993	gene-LOC110682286/gene-LOC110683466/gene-LOC110684430/gene-LOC110685373/gene-LOC110687341/gene-LOC110688007/gene-LOC110688033/gene-LOC110691197/gene-LOC110691898/gene-LOC110698564/gene-LOC110701563/gene-LOC110705114/gene-LOC110705756/gene-LOC110708716/gene-LOC110712448/gene-LOC110713158/gene-LOC110716699/gene-LOC110719127/gene-LOC110720417/gene-LOC110725050/gene-LOC110725633/gene-LOC110728135/gen…	28	16	12
Molecular function	GO:0003678	DNA helicase activity	24/5326	131/24883	0.83367	0.999993	gene-LOC110681758/gene-LOC110682135/gene-LOC110684600/gene-LOC110684876/gene-LOC110685509/gene-LOC110686812/gene-LOC110690153/gene-LOC110695304/gene-LOC110697923/gene-LOC110698759/gene-LOC110706532/gene-LOC110710033/gene-LOC110710580/gene-LOC110711300/gene-LOC110711441/gene-LOC110714066/gene-LOC110718795/gene-LOC110721419/gene-LOC110723195/gene-LOC110724155/gene-LOC110732524/gene-LOC110734037/gen…	24	16	8
Molecular function	GO:0016783	sulfurtransferase activity	6/5326	37/24883	0.833867	0.999993	gene-LOC110689730/gene-LOC110701007/gene-LOC110702520/gene-LOC110709458/gene-LOC110727995/gene-LOC110736333	6	3	3
Molecular function	GO:0004045	aminoacyl-tRNA hydrolase activity	2/5326	14/24883	0.83489	0.999993	gene-LOC110682907/gene-LOC110688050	2	1	1
Molecular function	GO:0016635	oxidoreductase activity, acting on the CH-CH group of donors, quinone or related compound as acceptor	2/5326	14/24883	0.83489	0.999993	gene-LOC110681710/gene-LOC110717784	2	0	2
Molecular function	GO:0047429	nucleoside-triphosphate diphosphatase activity	2/5326	14/24883	0.83489	0.999993	gene-LOC110685975/gene-LOC110732693	2	1	1
Molecular function	GO:0015605	organophosphate ester transmembrane transporter activity	8/5326	48/24883	0.835654	0.999993	gene-LOC110682549/gene-LOC110684342/gene-LOC110685365/gene-LOC110685853/gene-LOC110698108/gene-LOC110699233/gene-LOC110724809/gene-LOC110733403	8	1	7
Molecular function	GO:0003743	translation initiation factor activity	20/5326	111/24883	0.838369	0.999993	gene-LOC110683387/gene-LOC110683426/gene-LOC110687468/gene-LOC110688293/gene-LOC110691568/gene-LOC110692931/gene-LOC110697254/gene-LOC110704788/gene-LOC110707515/gene-LOC110707709/gene-LOC110711696/gene-LOC110715709/gene-LOC110715763/gene-LOC110718224/gene-LOC110721029/gene-LOC110721567/gene-LOC110721869/gene-LOC110723751/gene-LOC110727073/gene-LOC110731229	20	5	15
Molecular function	GO:0015267	channel activity	44/5326	232/24883	0.838984	0.999993	gene-LOC110685522/gene-LOC110686237/gene-LOC110688356/gene-LOC110689019/gene-LOC110690325/gene-LOC110692243/gene-LOC110692428/gene-LOC110693903/gene-LOC110694454/gene-LOC110695511/gene-LOC110697203/gene-LOC110699249/gene-LOC110701343/gene-LOC110701689/gene-LOC110709183/gene-LOC110709311/gene-LOC110710287/gene-LOC110710619/gene-LOC110712408/gene-LOC110712790/gene-LOC110713367/gene-LOC110713986/gen…	44	20	24
Molecular function	GO:0022803	passive transmembrane transporter activity	44/5326	232/24883	0.838984	0.999993	gene-LOC110685522/gene-LOC110686237/gene-LOC110688356/gene-LOC110689019/gene-LOC110690325/gene-LOC110692243/gene-LOC110692428/gene-LOC110693903/gene-LOC110694454/gene-LOC110695511/gene-LOC110697203/gene-LOC110699249/gene-LOC110701343/gene-LOC110701689/gene-LOC110709183/gene-LOC110709311/gene-LOC110710287/gene-LOC110710619/gene-LOC110712408/gene-LOC110712790/gene-LOC110713367/gene-LOC110713986/gen…	44	20	24
Molecular function	GO:0042887	amide transmembrane transporter activity	10/5326	59/24883	0.840125	0.999993	gene-LOC110714697/gene-LOC110714995/gene-LOC110716047/gene-LOC110721917/gene-LOC110722754/gene-LOC110730666/gene-LOC110732286/gene-LOC110732684/gene-LOC110735100/gene-LOC110738859	10	3	7
Molecular function	GO:0008237	metallopeptidase activity	29/5326	157/24883	0.840552	0.999993	gene-LOC110682006/gene-LOC110685002/gene-LOC110686202/gene-LOC110690890/gene-LOC110692310/gene-LOC110695173/gene-LOC110698682/gene-LOC110703197/gene-LOC110703271/gene-LOC110703729/gene-LOC110705521/gene-LOC110710151/gene-LOC110712884/gene-LOC110715330/gene-LOC110716204/gene-LOC110716719/gene-LOC110717048/gene-LOC110717634/gene-LOC110718689/gene-LOC110719975/gene-LOC110720808/gene-LOC110724875/gen…	29	8	21
Molecular function	GO:0008514	organic anion transmembrane transporter activity	53/5326	277/24883	0.841458	0.999993	gene-LOC110681663/gene-LOC110682549/gene-LOC110682902/gene-LOC110683181/gene-LOC110683572/gene-LOC110684342/gene-LOC110684569/gene-LOC110684942/gene-LOC110685036/gene-LOC110685365/gene-LOC110685853/gene-LOC110687424/gene-LOC110687855/gene-LOC110691220/gene-LOC110691572/gene-LOC110692669/gene-LOC110693157/gene-LOC110694505/gene-LOC110695881/gene-LOC110696029/gene-LOC110696030/gene-LOC110697203/gen…	53	20	33
Molecular function	GO:0044769	ATPase activity, coupled to transmembrane movement of ions, rotational mechanism	7/5326	43/24883	0.843329	0.999993	gene-LOC110699618/gene-LOC110716817/gene-LOC110720470/gene-LOC110720951/gene-LOC110723845/gene-LOC110731711/gene-LOC110738105	7	6	1
Molecular function	GO:0009931	calcium-dependent protein serine/threonine kinase activity	9/5326	54/24883	0.84572	0.999993	gene-LOC110695648/gene-LOC110708349/gene-LOC110709705/gene-LOC110718113/gene-LOC110724566/gene-LOC110728044/gene-LOC110729721/gene-LOC110733809/gene-LOC110738824	9	4	5
Molecular function	GO:0010857	calcium-dependent protein kinase activity	9/5326	54/24883	0.84572	0.999993	gene-LOC110695648/gene-LOC110708349/gene-LOC110709705/gene-LOC110718113/gene-LOC110724566/gene-LOC110728044/gene-LOC110729721/gene-LOC110733809/gene-LOC110738824	9	4	5
Molecular function	GO:0008375	acetylglucosaminyltransferase activity	12/5326	70/24883	0.84577	0.999993	gene-LOC110682164/gene-LOC110683580/gene-LOC110687966/gene-LOC110691806/gene-LOC110694823/gene-LOC110696306/gene-LOC110707937/gene-LOC110710162/gene-LOC110712611/gene-LOC110725650/gene-LOC110727374/gene-LOC110738087	12	11	1
Molecular function	GO:0043021	ribonucleoprotein complex binding	11/5326	65/24883	0.850074	0.999993	gene-LOC110683560/gene-LOC110688173/gene-LOC110690284/gene-LOC110693676/gene-LOC110706921/gene-LOC110710455/gene-LOC110714543/gene-LOC110715709/gene-LOC110715763/gene-LOC110721869/gene-LOC110736471	11	2	9
Molecular function	GO:0008135	translation factor activity, RNA binding	37/5326	199/24883	0.855429	0.999993	gene-LOC110682772/gene-LOC110683387/gene-LOC110683426/gene-LOC110683540/gene-LOC110683729/gene-LOC110687468/gene-LOC110688196/gene-LOC110688293/gene-LOC110689982/gene-LOC110691568/gene-LOC110692931/gene-LOC110695769/gene-LOC110696524/gene-LOC110697254/gene-LOC110699738/gene-LOC110701022/gene-LOC110704788/gene-LOC110707515/gene-LOC110707709/gene-LOC110709376/gene-LOC110710187/gene-LOC110711227/gen…	37	11	26
Molecular function	GO:0000404	heteroduplex DNA loop binding	3/5326	21/24883	0.858345	0.999993	gene-LOC110704944/gene-LOC110705933/gene-LOC110723093	3	3	0
Molecular function	GO:0016421	CoA carboxylase activity	3/5326	21/24883	0.858345	0.999993	gene-LOC110682789/gene-LOC110709631/gene-LOC110733108	3	3	0
Molecular function	GO:0016885	ligase activity, forming carbon-carbon bonds	3/5326	21/24883	0.858345	0.999993	gene-LOC110682789/gene-LOC110709631/gene-LOC110733108	3	3	0
Molecular function	GO:0017048	Rho GTPase binding	3/5326	21/24883	0.858345	0.999993	gene-LOC110702611/gene-LOC110720163/gene-LOC110738744	3	2	1
Molecular function	GO:0032135	DNA insertion or deletion binding	3/5326	21/24883	0.858345	0.999993	gene-LOC110704944/gene-LOC110705933/gene-LOC110723093	3	3	0
Molecular function	GO:0004709	MAP kinase kinase kinase activity	4/5326	27/24883	0.860044	0.999993	gene-LOC110702260/gene-LOC110713875/gene-LOC110719536/gene-LOC110725323	4	4	0
Molecular function	GO:0008970	phospholipase A1 activity	4/5326	27/24883	0.860044	0.999993	gene-LOC110688007/gene-LOC110728135/gene-LOC110730326/gene-LOC110736244	4	3	1
Molecular function	GO:0016889	endodeoxyribonuclease activity, producing 3'-phosphomonoesters	4/5326	27/24883	0.860044	0.999993	gene-LOC110689263/gene-LOC110714405/gene-LOC110716537/gene-LOC110738339	4	3	1
Molecular function	GO:0016899	oxidoreductase activity, acting on the CH-OH group of donors, oxygen as acceptor	4/5326	27/24883	0.860044	0.999993	gene-LOC110684415/gene-LOC110689402/gene-LOC110728543/gene-LOC110739848	4	1	3
Molecular function	GO:0030551	cyclic nucleotide binding	4/5326	27/24883	0.860044	0.999993	gene-LOC110714419/gene-LOC110726906/gene-LOC110730941/gene-LOC110735064	4	2	2
Molecular function	GO:0030552	cAMP binding	4/5326	27/24883	0.860044	0.999993	gene-LOC110714419/gene-LOC110726906/gene-LOC110730941/gene-LOC110735064	4	2	2
Molecular function	GO:0030553	cGMP binding	4/5326	27/24883	0.860044	0.999993	gene-LOC110714419/gene-LOC110726906/gene-LOC110730941/gene-LOC110735064	4	2	2
Molecular function	GO:0047196	long-chain-alcohol O-fatty-acyltransferase activity	4/5326	27/24883	0.860044	0.999993	gene-LOC110685933/gene-LOC110686281/gene-LOC110714505/gene-LOC110725142	4	2	2
Molecular function	GO:0102966	arachidoyl-CoA:1-dodecanol O-acyltransferase activity	4/5326	27/24883	0.860044	0.999993	gene-LOC110685933/gene-LOC110686281/gene-LOC110714505/gene-LOC110725142	4	2	2
Molecular function	GO:0103095	wax ester synthase activity	4/5326	27/24883	0.860044	0.999993	gene-LOC110685933/gene-LOC110686281/gene-LOC110714505/gene-LOC110725142	4	2	2
Molecular function	GO:0000217	DNA secondary structure binding	7/5326	44/24883	0.860247	0.999993	gene-LOC110704944/gene-LOC110705933/gene-LOC110707356/gene-LOC110715930/gene-LOC110721445/gene-LOC110721849/gene-LOC110723093	7	6	1
Molecular function	GO:0004003	ATP-dependent DNA helicase activity	15/5326	87/24883	0.860988	0.999993	gene-LOC110682135/gene-LOC110684600/gene-LOC110685509/gene-LOC110695304/gene-LOC110698759/gene-LOC110710580/gene-LOC110714066/gene-LOC110718795/gene-LOC110721419/gene-LOC110723195/gene-LOC110724155/gene-LOC110732524/gene-LOC110734037/gene-LOC110737826/gene-LOC110738762	15	10	5
Molecular function	GO:0000062	fatty-acyl-CoA binding	2/5326	15/24883	0.862902	0.999993	gene-LOC110696401/gene-LOC110726312	2	1	1
Molecular function	GO:0004017	adenylate kinase activity	2/5326	15/24883	0.862902	0.999993	gene-LOC110708084/gene-LOC110739759	2	1	1
Molecular function	GO:0050664	oxidoreductase activity, acting on NAD(P)H, oxygen as acceptor	2/5326	15/24883	0.862902	0.999993	gene-LOC110688503/gene-LOC110721829	2	2	0
Molecular function	GO:0103075	indole-3-pyruvate monooxygenase activity	2/5326	15/24883	0.862902	0.999993	gene-LOC110712186/gene-LOC110733263	2	1	1
Molecular function	GO:1901567	fatty acid derivative binding	2/5326	15/24883	0.862902	0.999993	gene-LOC110696401/gene-LOC110726312	2	1	1
Molecular function	GO:0000987	proximal promoter sequence-specific DNA binding	5/5326	33/24883	0.86434	0.999993	gene-LOC110688852/gene-LOC110690523/gene-LOC110707427/gene-LOC110714183/gene-LOC110737352	5	2	3
Molecular function	GO:0008483	transaminase activity	30/5326	165/24883	0.867082	0.999993	gene-LOC110683103/gene-LOC110683851/gene-LOC110686502/gene-LOC110686958/gene-LOC110690678/gene-LOC110691006/gene-LOC110696244/gene-LOC110697172/gene-LOC110698724/gene-LOC110699363/gene-LOC110702562/gene-LOC110705227/gene-LOC110705609/gene-LOC110709241/gene-LOC110709270/gene-LOC110712556/gene-LOC110712582/gene-LOC110717163/gene-LOC110719991/gene-LOC110723794/gene-LOC110723796/gene-LOC110726706/gen…	30	12	18
Molecular function	GO:0016769	transferase activity, transferring nitrogenous groups	30/5326	165/24883	0.867082	0.999993	gene-LOC110683103/gene-LOC110683851/gene-LOC110686502/gene-LOC110686958/gene-LOC110690678/gene-LOC110691006/gene-LOC110696244/gene-LOC110697172/gene-LOC110698724/gene-LOC110699363/gene-LOC110702562/gene-LOC110705227/gene-LOC110705609/gene-LOC110709241/gene-LOC110709270/gene-LOC110712556/gene-LOC110712582/gene-LOC110717163/gene-LOC110719991/gene-LOC110723794/gene-LOC110723796/gene-LOC110726706/gen…	30	12	18
Molecular function	GO:0016894	endonuclease activity, active with either ribo- or deoxyribonucleic acids and producing 3'-phosphomonoesters	8/5326	50/24883	0.867646	0.999993	gene-LOC110689263/gene-LOC110706289/gene-LOC110706320/gene-LOC110714405/gene-LOC110716537/gene-LOC110727504/gene-LOC110737832/gene-LOC110738339	8	5	3
Molecular function	GO:0008094	DNA-dependent ATPase activity	29/5326	160/24883	0.867883	0.999993	gene-LOC110682135/gene-LOC110684600/gene-LOC110685509/gene-LOC110686069/gene-LOC110695304/gene-LOC110698759/gene-LOC110702735/gene-LOC110704944/gene-LOC110705933/gene-LOC110707356/gene-LOC110709754/gene-LOC110710580/gene-LOC110714066/gene-LOC110715368/gene-LOC110715930/gene-LOC110716384/gene-LOC110718795/gene-LOC110721366/gene-LOC110721419/gene-LOC110721445/gene-LOC110721849/gene-LOC110723093/gen…	29	22	7
Molecular function	GO:0050897	cobalt ion binding	7/5326	45/24883	0.875642	0.999993	gene-LOC110693605/gene-LOC110706896/gene-LOC110711263/gene-LOC110724681/gene-LOC110733198/gene-LOC110733906/gene-LOC110734987	7	1	6
Molecular function	GO:0004970	ionotropic glutamate receptor activity	3/5326	22/24883	0.879543	0.999993	gene-LOC110685522/gene-LOC110712790/gene-LOC110728880	3	3	0
Molecular function	GO:0005230	extracellular ligand-gated ion channel activity	3/5326	22/24883	0.879543	0.999993	gene-LOC110685522/gene-LOC110712790/gene-LOC110728880	3	3	0
Molecular function	GO:0008066	glutamate receptor activity	3/5326	22/24883	0.879543	0.999993	gene-LOC110685522/gene-LOC110712790/gene-LOC110728880	3	3	0
Molecular function	GO:0008320	protein transmembrane transporter activity	3/5326	22/24883	0.879543	0.999993	gene-LOC110714697/gene-LOC110714995/gene-LOC110716047	3	1	2
Molecular function	GO:0008553	proton-exporting ATPase activity, phosphorylative mechanism	3/5326	22/24883	0.879543	0.999993	gene-LOC110692269/gene-LOC110723425/gene-LOC110726685	3	1	2
Molecular function	GO:0015450	P-P-bond-hydrolysis-driven protein transmembrane transporter activity	3/5326	22/24883	0.879543	0.999993	gene-LOC110714697/gene-LOC110714995/gene-LOC110716047	3	1	2
Molecular function	GO:0022824	transmitter-gated ion channel activity	3/5326	22/24883	0.879543	0.999993	gene-LOC110685522/gene-LOC110712790/gene-LOC110728880	3	3	0
Molecular function	GO:0022835	transmitter-gated channel activity	3/5326	22/24883	0.879543	0.999993	gene-LOC110685522/gene-LOC110712790/gene-LOC110728880	3	3	0
Molecular function	GO:0022884	macromolecule transmembrane transporter activity	3/5326	22/24883	0.879543	0.999993	gene-LOC110714697/gene-LOC110714995/gene-LOC110716047	3	1	2
Molecular function	GO:0030594	neurotransmitter receptor activity	3/5326	22/24883	0.879543	0.999993	gene-LOC110685522/gene-LOC110712790/gene-LOC110728880	3	3	0
Molecular function	GO:0003714	transcription corepressor activity	5/5326	34/24883	0.88136	0.999993	gene-LOC110683016/gene-LOC110684410/gene-LOC110690479/gene-LOC110712182/gene-LOC110728438	5	0	5
Molecular function	GO:0015301	anion:anion antiporter activity	5/5326	34/24883	0.88136	0.999993	gene-LOC110682902/gene-LOC110686631/gene-LOC110695881/gene-LOC110703292/gene-LOC110732172	5	2	3
Molecular function	GO:1901505	carbohydrate derivative transmembrane transporter activity	15/5326	89/24883	0.882926	0.999993	gene-LOC110684342/gene-LOC110685365/gene-LOC110687635/gene-LOC110695226/gene-LOC110699233/gene-LOC110700396/gene-LOC110700528/gene-LOC110708527/gene-LOC110708537/gene-LOC110708546/gene-LOC110709444/gene-LOC110718678/gene-LOC110724809/gene-LOC110726514/gene-LOC110733403	15	8	7
Molecular function	GO:1904680	peptide transmembrane transporter activity	6/5326	40/24883	0.885138	0.999993	gene-LOC110714697/gene-LOC110714995/gene-LOC110716047/gene-LOC110722754/gene-LOC110732286/gene-LOC110738859	6	2	4
Molecular function	GO:0005484	SNAP receptor activity	14/5326	84/24883	0.886284	0.999993	gene-LOC110683276/gene-LOC110683633/gene-LOC110684965/gene-LOC110696135/gene-LOC110720864/gene-LOC110723944/gene-LOC110725680/gene-LOC110726413/gene-LOC110730267/gene-LOC110732444/gene-LOC110733829/gene-LOC110733830/gene-LOC110739144/gene-LOC110739957	14	8	6
Molecular function	GO:0004629	phospholipase C activity	2/5326	16/24883	0.886489	0.999993	gene-LOC110683466/gene-LOC110720417	2	1	1
Molecular function	GO:0035671	enone reductase activity	2/5326	16/24883	0.886489	0.999993	gene-LOC110707865/gene-LOC110724568	2	2	0
Molecular function	GO:0046556	alpha-L-arabinofuranosidase activity	2/5326	16/24883	0.886489	0.999993	gene-LOC110683530/gene-LOC110711494	2	0	2
Molecular function	GO:0050734	hydroxycinnamoyltransferase activity	2/5326	16/24883	0.886489	0.999993	gene-LOC110694661/gene-LOC110733468	2	2	0
Molecular function	GO:0016407	acetyltransferase activity	45/5326	244/24883	0.888708	0.999993	gene-LOC110682419/gene-LOC110682443/gene-LOC110682747/gene-LOC110683489/gene-LOC110685947/gene-LOC110686909/gene-LOC110687870/gene-LOC110688241/gene-LOC110689222/gene-LOC110690742/gene-LOC110694098/gene-LOC110694545/gene-LOC110696542/gene-LOC110696669/gene-LOC110701211/gene-LOC110705939/gene-LOC110706962/gene-LOC110707561/gene-LOC110708494/gene-LOC110710573/gene-LOC110714239/gene-LOC110714476/gen…	45	30	15
Molecular function	GO:0016879	ligase activity, forming carbon-nitrogen bonds	15/5326	90/24883	0.892807	0.999993	gene-LOC110681808/gene-LOC110682320/gene-LOC110682789/gene-LOC110686187/gene-LOC110697015/gene-LOC110697315/gene-LOC110702481/gene-LOC110707373/gene-LOC110714527/gene-LOC110718214/gene-LOC110719963/gene-LOC110722654/gene-LOC110726121/gene-LOC110726552/gene-LOC110730606	15	8	7
Molecular function	GO:0008028	monocarboxylic acid transmembrane transporter activity	10/5326	63/24883	0.893292	0.999993	gene-LOC110681663/gene-LOC110687424/gene-LOC110691220/gene-LOC110691572/gene-LOC110698016/gene-LOC110707355/gene-LOC110713555/gene-LOC110716822/gene-LOC110724809/gene-LOC110731278	10	6	4
Molecular function	GO:0015932	nucleobase-containing compound transmembrane transporter activity	12/5326	74/24883	0.894178	0.999993	gene-LOC110682549/gene-LOC110684342/gene-LOC110685365/gene-LOC110685853/gene-LOC110687635/gene-LOC110695226/gene-LOC110699233/gene-LOC110700396/gene-LOC110708527/gene-LOC110708537/gene-LOC110708546/gene-LOC110733403	12	6	6
Molecular function	GO:0005326	neurotransmitter transporter activity	3/5326	23/24883	0.897868	0.999993	gene-LOC110691220/gene-LOC110716822/gene-LOC110739389	3	1	2
Molecular function	GO:0016884	carbon-nitrogen ligase activity, with glutamine as amido-N-donor	3/5326	23/24883	0.897868	0.999993	gene-LOC110697315/gene-LOC110702481/gene-LOC110726121	3	0	3
Molecular function	GO:0003899	DNA-directed 5'-3' RNA polymerase activity	16/5326	96/24883	0.898901	0.999993	gene-LOC110686919/gene-LOC110687765/gene-LOC110688352/gene-LOC110702006/gene-LOC110702908/gene-LOC110706187/gene-LOC110707046/gene-LOC110710998/gene-LOC110711990/gene-LOC110714108/gene-LOC110717200/gene-LOC110718395/gene-LOC110722681/gene-LOC110731734/gene-LOC110735133/gene-LOC110738386	16	6	10
Molecular function	GO:0001085	RNA polymerase II transcription factor binding	6/5326	41/24883	0.898944	0.999993	gene-LOC110692682/gene-LOC110705169/gene-LOC110709017/gene-LOC110709809/gene-LOC110726101/gene-LOC110726735	6	1	5
Molecular function	GO:0140030	modification-dependent protein binding	6/5326	41/24883	0.898944	0.999993	gene-LOC110695612/gene-LOC110702425/gene-LOC110705135/gene-LOC110707073/gene-LOC110711027/gene-LOC110733410	6	2	4
Molecular function	GO:0004536	deoxyribonuclease activity	9/5326	58/24883	0.899211	0.999993	gene-LOC110689263/gene-LOC110694153/gene-LOC110702671/gene-LOC110705584/gene-LOC110712134/gene-LOC110714405/gene-LOC110716537/gene-LOC110717853/gene-LOC110738339	9	6	3
Molecular function	GO:0004540	ribonuclease activity	53/5326	287/24883	0.90367	0.999993	gene-LOC110682229/gene-LOC110683582/gene-LOC110683586/gene-LOC110684269/gene-LOC110684305/gene-LOC110685523/gene-LOC110688149/gene-LOC110688153/gene-LOC110691004/gene-LOC110692199/gene-LOC110692356/gene-LOC110692948/gene-LOC110693844/gene-LOC110695016/gene-LOC110696439/gene-LOC110700547/gene-LOC110701066/gene-LOC110702543/gene-LOC110705505/gene-LOC110705521/gene-LOC110705584/gene-LOC110706289/gen…	53	29	24
Molecular function	GO:0000156	phosphorelay response regulator activity	2/5326	17/24883	0.906261	0.999993	gene-LOC110700472/gene-LOC110723205	2	0	2
Molecular function	GO:0003747	translation release factor activity	2/5326	17/24883	0.906261	0.999993	gene-LOC110709376/gene-LOC110726534	2	0	2
Molecular function	GO:0004448	isocitrate dehydrogenase activity	2/5326	17/24883	0.906261	0.999993	gene-LOC110738987/gene-LOC110740096	2	1	1
Molecular function	GO:0004551	nucleotide diphosphatase activity	2/5326	17/24883	0.906261	0.999993	gene-LOC110685975/gene-LOC110712772	2	1	1
Molecular function	GO:0008079	translation termination factor activity	2/5326	17/24883	0.906261	0.999993	gene-LOC110709376/gene-LOC110726534	2	0	2
Molecular function	GO:0016872	intramolecular lyase activity	2/5326	17/24883	0.906261	0.999993	gene-LOC110704325/gene-LOC110707516	2	2	0
Molecular function	GO:0008327	methyl-CpG binding	5/5326	36/24883	0.90997	0.999993	gene-LOC110684113/gene-LOC110716997/gene-LOC110718639/gene-LOC110730061/gene-LOC110737284	5	1	4
Molecular function	GO:0016861	intramolecular oxidoreductase activity, interconverting aldoses and ketoses	5/5326	36/24883	0.90997	0.999993	gene-LOC110708327/gene-LOC110715184/gene-LOC110715797/gene-LOC110721795/gene-LOC110732694	5	3	2
Molecular function	GO:0004449	isocitrate dehydrogenase (NAD+) activity	1/5326	10/24883	0.910096	0.999993	gene-LOC110740096	1	0	1
Molecular function	GO:0004477	methenyltetrahydrofolate cyclohydrolase activity	1/5326	10/24883	0.910096	0.999993	gene-LOC110714021	1	0	1
Molecular function	GO:0004488	methylenetetrahydrofolate dehydrogenase (NADP+) activity	1/5326	10/24883	0.910096	0.999993	gene-LOC110714021	1	0	1
Molecular function	GO:0008174	mRNA methyltransferase activity	1/5326	10/24883	0.910096	0.999993	gene-LOC110714468	1	0	1
Molecular function	GO:0015204	urea transmembrane transporter activity	1/5326	10/24883	0.910096	0.999993	gene-LOC110732684	1	0	1
Molecular function	GO:0016618	hydroxypyruvate reductase activity	1/5326	10/24883	0.910096	0.999993	gene-LOC110719417	1	1	0
Molecular function	GO:0016621	cinnamoyl-CoA reductase activity	1/5326	10/24883	0.910096	0.999993	gene-LOC110712397	1	0	1
Molecular function	GO:0016987	sigma factor activity	1/5326	10/24883	0.910096	0.999993	gene-LOC110712144	1	0	1
Molecular function	GO:0019788	NEDD8 transferase activity	1/5326	10/24883	0.910096	0.999993	gene-LOC110733846	1	0	1
Molecular function	GO:0030523	dihydrolipoamide S-acyltransferase activity	1/5326	10/24883	0.910096	0.999993	gene-LOC110719476	1	1	0
Molecular function	GO:0042879	aldonate transmembrane transporter activity	1/5326	10/24883	0.910096	0.999993	gene-LOC110724809	1	1	0
Molecular function	GO:0050265	RNA uridylyltransferase activity	1/5326	10/24883	0.910096	0.999993	gene-LOC110704474	1	0	1
Molecular function	GO:0050297	stizolobate synthase activity	1/5326	10/24883	0.910096	0.999993	gene-LOC110699386	1	0	1
Molecular function	GO:0061980	regulatory RNA binding	1/5326	10/24883	0.910096	0.999993	gene-LOC110682638	1	1	0
Molecular function	GO:0070273	phosphatidylinositol-4-phosphate binding	1/5326	10/24883	0.910096	0.999993	gene-LOC110698493	1	1	0
Molecular function	GO:0000295	adenine nucleotide transmembrane transporter activity	4/5326	30/24883	0.910303	0.999993	gene-LOC110684342/gene-LOC110685365/gene-LOC110699233/gene-LOC110733403	4	0	4
Molecular function	GO:0005346	purine ribonucleotide transmembrane transporter activity	4/5326	30/24883	0.910303	0.999993	gene-LOC110684342/gene-LOC110685365/gene-LOC110699233/gene-LOC110733403	4	0	4
Molecular function	GO:0015216	purine nucleotide transmembrane transporter activity	4/5326	30/24883	0.910303	0.999993	gene-LOC110684342/gene-LOC110685365/gene-LOC110699233/gene-LOC110733403	4	0	4
Molecular function	GO:0004427	inorganic diphosphatase activity	3/5326	24/24883	0.913641	0.999993	gene-LOC110699590/gene-LOC110731339/gene-LOC110738135	3	2	1
Molecular function	GO:0016413	O-acetyltransferase activity	18/5326	109/24883	0.917341	0.999993	gene-LOC110685947/gene-LOC110689222/gene-LOC110694098/gene-LOC110694545/gene-LOC110705939/gene-LOC110706962/gene-LOC110707561/gene-LOC110714239/gene-LOC110716038/gene-LOC110724862/gene-LOC110724865/gene-LOC110728154/gene-LOC110729543/gene-LOC110730566/gene-LOC110731980/gene-LOC110737837/gene-LOC110739468/gene-LOC110739517	18	14	4
Molecular function	GO:0019706	protein-cysteine S-palmitoyltransferase activity	5/5326	37/24883	0.921861	0.999993	gene-LOC110682059/gene-LOC110685528/gene-LOC110695218/gene-LOC110711706/gene-LOC110725008	5	4	1
Molecular function	GO:0019707	protein-cysteine S-acyltransferase activity	5/5326	37/24883	0.921861	0.999993	gene-LOC110682059/gene-LOC110685528/gene-LOC110695218/gene-LOC110711706/gene-LOC110725008	5	4	1
Molecular function	GO:0004714	transmembrane receptor protein tyrosine kinase activity	2/5326	18/24883	0.922772	0.999993	gene-LOC110688695/gene-LOC110691494	2	2	0
Molecular function	GO:0015185	gamma-aminobutyric acid transmembrane transporter activity	2/5326	18/24883	0.922772	0.999993	gene-LOC110691220/gene-LOC110716822	2	0	2
Molecular function	GO:1902936	phosphatidylinositol bisphosphate binding	2/5326	18/24883	0.922772	0.999993	gene-LOC110685373/gene-LOC110698493	2	2	0
Molecular function	GO:0003725	double-stranded RNA binding	4/5326	31/24883	0.923071	0.999993	gene-LOC110695092/gene-LOC110726686/gene-LOC110727427/gene-LOC110733673	4	2	2
Molecular function	GO:0031072	heat shock protein binding	8/5326	55/24883	0.925854	0.999993	gene-LOC110703625/gene-LOC110706656/gene-LOC110712804/gene-LOC110714451/gene-LOC110721510/gene-LOC110724561/gene-LOC110725750/gene-LOC110737409	8	2	6
Molecular function	GO:0016780	phosphotransferase activity, for other substituted phosphate groups	3/5326	25/24883	0.927163	0.999993	gene-LOC110701260/gene-LOC110703238/gene-LOC110736585	3	0	3
Molecular function	GO:0004596	peptide alpha-N-acetyltransferase activity	1/5326	11/24883	0.929347	0.999993	gene-LOC110727201	1	0	1
Molecular function	GO:0004623	phospholipase A2 activity	1/5326	11/24883	0.929347	0.999993	gene-LOC110716699	1	1	0
Molecular function	GO:0005242	inward rectifier potassium channel activity	1/5326	11/24883	0.929347	0.999993	gene-LOC110735064	1	0	1
Molecular function	GO:0051879	Hsp90 protein binding	1/5326	11/24883	0.929347	0.999993	gene-LOC110725750	1	0	1
Molecular function	GO:0070006	metalloaminopeptidase activity	1/5326	11/24883	0.929347	0.999993	gene-LOC110686202	1	1	0
Molecular function	GO:0090353	polygalacturonase inhibitor activity	1/5326	11/24883	0.929347	0.999993	gene-LOC110691415	1	0	1
Molecular function	GO:0102303	resveratrol 3,5-O-dimethyltransferase activity	1/5326	11/24883	0.929347	0.999993	gene-LOC110706369	1	0	1
Molecular function	GO:0140078	class I DNA-(apurinic or apyrimidinic site) endonuclease activity	1/5326	11/24883	0.929347	0.999993	gene-LOC110689263	1	0	1
Molecular function	GO:0140080	class III/IV DNA-(apurinic or apyrimidinic site) endonuclease activity	1/5326	11/24883	0.929347	0.999993	gene-LOC110689263	1	0	1
Molecular function	GO:0050145	nucleoside monophosphate kinase activity	4/5326	32/24883	0.934181	0.999993	gene-LOC110708084/gene-LOC110714267/gene-LOC110725348/gene-LOC110739759	4	3	1
Molecular function	GO:0004222	metalloendopeptidase activity	14/5326	90/24883	0.935724	0.999993	gene-LOC110682006/gene-LOC110690890/gene-LOC110692310/gene-LOC110695173/gene-LOC110703197/gene-LOC110705521/gene-LOC110712884/gene-LOC110715330/gene-LOC110717048/gene-LOC110724875/gene-LOC110729143/gene-LOC110729321/gene-LOC110729760/gene-LOC110740241	14	7	7
Molecular function	GO:0008312	7S RNA binding	2/5326	19/24883	0.936511	0.999993	gene-LOC110711665/gene-LOC110730998	2	1	1
Molecular function	GO:0008408	3'-5' exonuclease activity	15/5326	96/24883	0.938763	0.999993	gene-LOC110682182/gene-LOC110682229/gene-LOC110683586/gene-LOC110686936/gene-LOC110688149/gene-LOC110700627/gene-LOC110705505/gene-LOC110706576/gene-LOC110708636/gene-LOC110720164/gene-LOC110736901/gene-LOC110738197/gene-LOC110738990/gene-LOC110739869/gene-LOC110740223	15	8	7
Molecular function	GO:0035091	phosphatidylinositol binding	15/5326	96/24883	0.938763	0.999993	gene-LOC110683443/gene-LOC110685373/gene-LOC110690409/gene-LOC110692306/gene-LOC110698493/gene-LOC110699258/gene-LOC110705627/gene-LOC110708716/gene-LOC110709747/gene-LOC110712297/gene-LOC110730977/gene-LOC110733425/gene-LOC110733507/gene-LOC110735712/gene-LOC110736814	15	10	5
Molecular function	GO:0016877	ligase activity, forming carbon-sulfur bonds	9/5326	63/24883	0.943363	0.999993	gene-LOC110688708/gene-LOC110697055/gene-LOC110698526/gene-LOC110702658/gene-LOC110703394/gene-LOC110705024/gene-LOC110719676/gene-LOC110727525/gene-LOC110739344	9	3	6
Molecular function	GO:0000702	oxidized base lesion DNA N-glycosylase activity	1/5326	12/24883	0.944476	0.999993	gene-LOC110689263	1	0	1
Molecular function	GO:0003730	mRNA 3'-UTR binding	1/5326	12/24883	0.944476	0.999993	gene-LOC110739396	1	0	1
Molecular function	GO:0004315	3-oxoacyl-[acyl-carrier-protein] synthase activity	1/5326	12/24883	0.944476	0.999993	gene-LOC110690511	1	1	0
Molecular function	GO:0005537	mannose binding	1/5326	12/24883	0.944476	0.999993	gene-LOC110707304	1	0	1
Molecular function	GO:0016423	tRNA (guanine) methyltransferase activity	1/5326	12/24883	0.944476	0.999993	gene-LOC110703543	1	0	1
Molecular function	GO:0017091	AU-rich element binding	1/5326	12/24883	0.944476	0.999993	gene-LOC110738990	1	0	1
Molecular function	GO:0017176	phosphatidylinositol N-acetylglucosaminyltransferase activity	1/5326	12/24883	0.944476	0.999993	gene-LOC110682164	1	0	1
Molecular function	GO:0016891	endoribonuclease activity, producing 5'-phosphomonoesters	27/5326	162/24883	0.945417	0.999993	gene-LOC110684269/gene-LOC110684305/gene-LOC110691004/gene-LOC110692199/gene-LOC110692356/gene-LOC110692948/gene-LOC110695016/gene-LOC110696439/gene-LOC110700547/gene-LOC110701066/gene-LOC110708037/gene-LOC110708920/gene-LOC110712207/gene-LOC110714823/gene-LOC110717974/gene-LOC110720746/gene-LOC110720927/gene-LOC110723044/gene-LOC110723522/gene-LOC110723880/gene-LOC110725958/gene-LOC110726168/gen…	27	19	8
Molecular function	GO:0005347	ATP transmembrane transporter activity	2/5326	20/24883	0.947907	0.999993	gene-LOC110699233/gene-LOC110733403	2	0	2
Molecular function	GO:0031409	pigment binding	2/5326	20/24883	0.947907	0.999993	gene-LOC110712188/gene-LOC110731582	2	1	1
Molecular function	GO:0005338	nucleotide-sugar transmembrane transporter activity	3/5326	27/24883	0.948548	0.999993	gene-LOC110687635/gene-LOC110695226/gene-LOC110700396	3	3	0
Molecular function	GO:0017056	structural constituent of nuclear pore	3/5326	27/24883	0.948548	0.999993	gene-LOC110707939/gene-LOC110722667/gene-LOC110739303	3	2	1
Molecular function	GO:0004435	phosphatidylinositol phospholipase C activity	1/5326	13/24883	0.956366	0.999993	gene-LOC110683466	1	0	1
Molecular function	GO:0005545	1-phosphatidylinositol binding	1/5326	13/24883	0.956366	0.999993	gene-LOC110692306	1	1	0
Molecular function	GO:0008948	oxaloacetate decarboxylase activity	1/5326	13/24883	0.956366	0.999993	gene-LOC110701093	1	0	1
Molecular function	GO:0099094	ligand-gated cation channel activity	1/5326	13/24883	0.956366	0.999993	gene-LOC110735064	1	0	1
Molecular function	GO:0008171	O-methyltransferase activity	10/5326	71/24883	0.95649	0.999993	gene-LOC110694202/gene-LOC110703828/gene-LOC110706369/gene-LOC110712373/gene-LOC110715560/gene-LOC110716716/gene-LOC110716799/gene-LOC110716920/gene-LOC110716973/gene-LOC110724195	10	4	6
Molecular function	GO:0016409	palmitoyltransferase activity	5/5326	41/24883	0.956633	0.999993	gene-LOC110682059/gene-LOC110685528/gene-LOC110695218/gene-LOC110711706/gene-LOC110725008	5	4	1
Molecular function	GO:0015114	phosphate ion transmembrane transporter activity	2/5326	21/24883	0.957335	0.999993	gene-LOC110712580/gene-LOC110718673	2	1	1
Molecular function	GO:0015276	ligand-gated ion channel activity	4/5326	35/24883	0.959318	0.999993	gene-LOC110685522/gene-LOC110712790/gene-LOC110728880/gene-LOC110735064	4	3	1
Molecular function	GO:0022834	ligand-gated channel activity	4/5326	35/24883	0.959318	0.999993	gene-LOC110685522/gene-LOC110712790/gene-LOC110728880/gene-LOC110735064	4	3	1
Molecular function	GO:0044183	protein binding involved in protein folding	4/5326	35/24883	0.959318	0.999993	gene-LOC110686260/gene-LOC110712570/gene-LOC110727170/gene-LOC110731300	4	0	4
Molecular function	GO:0016854	racemase and epimerase activity	7/5326	54/24883	0.960531	0.999993	gene-LOC110685808/gene-LOC110698300/gene-LOC110702522/gene-LOC110715183/gene-LOC110722645/gene-LOC110726421/gene-LOC110734468	7	3	4
Molecular function	GO:0004521	endoribonuclease activity	37/5326	220/24883	0.962858	0.999993	gene-LOC110684269/gene-LOC110684305/gene-LOC110688153/gene-LOC110691004/gene-LOC110692199/gene-LOC110692356/gene-LOC110692948/gene-LOC110695016/gene-LOC110696439/gene-LOC110700547/gene-LOC110701066/gene-LOC110702543/gene-LOC110705521/gene-LOC110706289/gene-LOC110706320/gene-LOC110708037/gene-LOC110708920/gene-LOC110712207/gene-LOC110714823/gene-LOC110717974/gene-LOC110720746/gene-LOC110720927/gen…	37	22	15
Molecular function	GO:0008173	RNA methyltransferase activity	12/5326	84/24883	0.963238	0.999993	gene-LOC110692288/gene-LOC110693844/gene-LOC110699562/gene-LOC110702473/gene-LOC110703543/gene-LOC110703716/gene-LOC110705663/gene-LOC110713140/gene-LOC110714468/gene-LOC110728720/gene-LOC110729614/gene-LOC110738636	12	0	12
Molecular function	GO:0016893	endonuclease activity, active with either ribo- or deoxyribonucleic acids and producing 5'-phosphomonoesters	27/5326	167/24883	0.963529	0.999993	gene-LOC110684269/gene-LOC110684305/gene-LOC110691004/gene-LOC110692199/gene-LOC110692356/gene-LOC110692948/gene-LOC110695016/gene-LOC110696439/gene-LOC110700547/gene-LOC110701066/gene-LOC110708037/gene-LOC110708920/gene-LOC110712207/gene-LOC110714823/gene-LOC110717974/gene-LOC110720746/gene-LOC110720927/gene-LOC110723044/gene-LOC110723522/gene-LOC110723880/gene-LOC110725958/gene-LOC110726168/gen…	27	19	8
Molecular function	GO:0070568	guanylyltransferase activity	2/5326	22/24883	0.965114	0.999993	gene-LOC110682550/gene-LOC110717439	2	1	1
Molecular function	GO:0003688	DNA replication origin binding	1/5326	14/24883	0.965711	0.999993	gene-LOC110714327	1	1	0
Molecular function	GO:0005092	GDP-dissociation inhibitor activity	1/5326	14/24883	0.965711	0.999993	gene-LOC110714892	1	1	0
Molecular function	GO:0010428	methyl-CpNpG binding	1/5326	14/24883	0.965711	0.999993	gene-LOC110730061	1	1	0
Molecular function	GO:0010429	methyl-CpNpN binding	1/5326	14/24883	0.965711	0.999993	gene-LOC110730061	1	1	0
Molecular function	GO:0016713	oxidoreductase activity, acting on paired donors, with incorporation or reduction of molecular oxygen, reduced iron-sulfur protein as one donor, and incorporation of one atom of oxygen	1/5326	14/24883	0.965711	0.999993	gene-LOC110688533	1	0	1
Molecular function	GO:0051117	ATPase binding	1/5326	14/24883	0.965711	0.999993	gene-LOC110687412	1	0	1
Molecular function	GO:0090482	vitamin transmembrane transporter activity	1/5326	14/24883	0.965711	0.999993	gene-LOC110698108	1	0	1
Molecular function	GO:0017016	Ras GTPase binding	10/5326	74/24883	0.969749	0.999993	gene-LOC110690409/gene-LOC110695883/gene-LOC110698438/gene-LOC110701267/gene-LOC110702611/gene-LOC110712297/gene-LOC110714770/gene-LOC110720163/gene-LOC110722065/gene-LOC110738744	10	9	1
Molecular function	GO:0031267	small GTPase binding	10/5326	74/24883	0.969749	0.999993	gene-LOC110690409/gene-LOC110695883/gene-LOC110698438/gene-LOC110701267/gene-LOC110702611/gene-LOC110712297/gene-LOC110714770/gene-LOC110720163/gene-LOC110722065/gene-LOC110738744	10	9	1
Molecular function	GO:0001228	DNA-binding transcription activator activity, RNA polymerase II-specific	12/5326	86/24883	0.970771	0.999993	gene-LOC110684406/gene-LOC110692682/gene-LOC110693169/gene-LOC110695988/gene-LOC110698827/gene-LOC110705169/gene-LOC110709017/gene-LOC110709809/gene-LOC110711900/gene-LOC110716034/gene-LOC110726735/gene-LOC110735364	12	4	8
Molecular function	GO:0004520	endodeoxyribonuclease activity	4/5326	37/24883	0.970774	0.999993	gene-LOC110689263/gene-LOC110714405/gene-LOC110716537/gene-LOC110738339	4	3	1
Molecular function	GO:0004803	transposase activity	2/5326	23/24883	0.971519	0.999993	gene-LOC110712061/gene-LOC110729230	2	2	0
Molecular function	GO:0036442	proton-exporting ATPase activity	5/5326	44/24883	0.972689	0.999993	gene-LOC110692269/gene-LOC110699618/gene-LOC110723425/gene-LOC110726685/gene-LOC110738105	5	3	2
Molecular function	GO:0003860	3-hydroxyisobutyryl-CoA hydrolase activity	1/5326	15/24883	0.973054	0.999993	gene-LOC110714056	1	1	0
Molecular function	GO:0003988	acetyl-CoA C-acyltransferase activity	1/5326	15/24883	0.973054	0.999993	gene-LOC110730839	1	1	0
Molecular function	GO:0030545	receptor regulator activity	1/5326	15/24883	0.973054	0.999993	gene-LOC110708677	1	0	1
Molecular function	GO:0030785	[ribulose-bisphosphate carboxylase]-lysine N-methyltransferase activity	1/5326	15/24883	0.973054	0.999993	gene-LOC110689804	1	0	1
Molecular function	GO:0048018	receptor ligand activity	1/5326	15/24883	0.973054	0.999993	gene-LOC110708677	1	0	1
Molecular function	GO:0005509	calcium ion binding	67/5326	381/24883	0.973071	0.999993	gene-LOC110683184/gene-LOC110685088/gene-LOC110685510/gene-LOC110685547/gene-LOC110685614/gene-LOC110688503/gene-LOC110690711/gene-LOC110691567/gene-LOC110697297/gene-LOC110697653/gene-LOC110698318/gene-LOC110698518/gene-LOC110699752/gene-LOC110700145/gene-LOC110700675/gene-LOC110701071/gene-LOC110701109/gene-LOC110701117/gene-LOC110701430/gene-LOC110701590/gene-LOC110702523/gene-LOC110703620/gen…	67	44	23
Molecular function	GO:0032182	ubiquitin-like protein binding	7/5326	57/24883	0.973974	0.999993	gene-LOC110687412/gene-LOC110691152/gene-LOC110692115/gene-LOC110700326/gene-LOC110701244/gene-LOC110727576/gene-LOC110735187	7	5	2
Molecular function	GO:0043130	ubiquitin binding	7/5326	57/24883	0.973974	0.999993	gene-LOC110687412/gene-LOC110691152/gene-LOC110692115/gene-LOC110700326/gene-LOC110701244/gene-LOC110727576/gene-LOC110735187	7	5	2
Molecular function	GO:0030983	mismatched DNA binding	3/5326	31/24883	0.974938	0.999993	gene-LOC110704944/gene-LOC110705933/gene-LOC110723093	3	3	0
Molecular function	GO:0016417	S-acyltransferase activity	6/5326	51/24883	0.975011	0.999993	gene-LOC110682059/gene-LOC110685528/gene-LOC110695218/gene-LOC110711706/gene-LOC110719476/gene-LOC110725008	6	5	1
Molecular function	GO:0046961	proton-transporting ATPase activity, rotational mechanism	2/5326	24/24883	0.97678	0.999993	gene-LOC110699618/gene-LOC110738105	2	2	0
Molecular function	GO:0001883	purine nucleoside binding	72/5326	410/24883	0.977781	0.999993	gene-LOC110682351/gene-LOC110682550/gene-LOC110683389/gene-LOC110683540/gene-LOC110683560/gene-LOC110683729/gene-LOC110685510/gene-LOC110688173/gene-LOC110688196/gene-LOC110688336/gene-LOC110689165/gene-LOC110689358/gene-LOC110689982/gene-LOC110690991/gene-LOC110691021/gene-LOC110693256/gene-LOC110694018/gene-LOC110694314/gene-LOC110694738/gene-LOC110695654/gene-LOC110695738/gene-LOC110695769/gen…	72	36	36
Molecular function	GO:0005525	GTP binding	72/5326	410/24883	0.977781	0.999993	gene-LOC110682351/gene-LOC110682550/gene-LOC110683389/gene-LOC110683540/gene-LOC110683560/gene-LOC110683729/gene-LOC110685510/gene-LOC110688173/gene-LOC110688196/gene-LOC110688336/gene-LOC110689165/gene-LOC110689358/gene-LOC110689982/gene-LOC110690991/gene-LOC110691021/gene-LOC110693256/gene-LOC110694018/gene-LOC110694314/gene-LOC110694738/gene-LOC110695654/gene-LOC110695738/gene-LOC110695769/gen…	72	36	36
Molecular function	GO:0032550	purine ribonucleoside binding	72/5326	410/24883	0.977781	0.999993	gene-LOC110682351/gene-LOC110682550/gene-LOC110683389/gene-LOC110683540/gene-LOC110683560/gene-LOC110683729/gene-LOC110685510/gene-LOC110688173/gene-LOC110688196/gene-LOC110688336/gene-LOC110689165/gene-LOC110689358/gene-LOC110689982/gene-LOC110690991/gene-LOC110691021/gene-LOC110693256/gene-LOC110694018/gene-LOC110694314/gene-LOC110694738/gene-LOC110695654/gene-LOC110695738/gene-LOC110695769/gen…	72	36	36
Molecular function	GO:0000822	inositol hexakisphosphate binding	1/5326	16/24883	0.978825	0.999993	gene-LOC110706665	1	1	0
Molecular function	GO:0002020	protease binding	1/5326	16/24883	0.978825	0.999993	gene-LOC110718100	1	0	1
Molecular function	GO:0061134	peptidase regulator activity	5/5326	46/24883	0.98011	0.999993	gene-LOC110690387/gene-LOC110707073/gene-LOC110707362/gene-LOC110711027/gene-LOC110718100	5	4	1
Molecular function	GO:0016859	cis-trans isomerase activity	19/5326	130/24883	0.980946	0.999993	gene-LOC110682488/gene-LOC110685533/gene-LOC110687804/gene-LOC110690416/gene-LOC110700316/gene-LOC110711407/gene-LOC110711540/gene-LOC110715363/gene-LOC110718368/gene-LOC110720905/gene-LOC110721523/gene-LOC110722327/gene-LOC110723996/gene-LOC110732034/gene-LOC110732901/gene-LOC110733440/gene-LOC110734435/gene-LOC110738072/gene-LOC110738684	19	5	14
Molecular function	GO:0008175	tRNA methyltransferase activity	2/5326	25/24883	0.981095	0.999993	gene-LOC110703543/gene-LOC110738636	2	0	2
Molecular function	GO:0019783	ubiquitin-like protein-specific protease activity	12/5326	90/24883	0.981816	0.999993	gene-LOC110683806/gene-LOC110686559/gene-LOC110694150/gene-LOC110700519/gene-LOC110708572/gene-LOC110728435/gene-LOC110729247/gene-LOC110730180/gene-LOC110732546/gene-LOC110733821/gene-LOC110735379/gene-LOC110738460	12	6	6
Molecular function	GO:0016853	isomerase activity	82/5326	466/24883	0.982942	0.999993	gene-LOC110682488/gene-LOC110683761/gene-LOC110683765/gene-LOC110685533/gene-LOC110685808/gene-LOC110687274/gene-LOC110687338/gene-LOC110687804/gene-LOC110687932/gene-LOC110689198/gene-LOC110690416/gene-LOC110690759/gene-LOC110691262/gene-LOC110691894/gene-LOC110693285/gene-LOC110693449/gene-LOC110694088/gene-LOC110696455/gene-LOC110697081/gene-LOC110698300/gene-LOC110700316/gene-LOC110701315/gen…	82	45	37
Molecular function	GO:0016289	CoA hydrolase activity	1/5326	17/24883	0.98336	0.999993	gene-LOC110714056	1	1	0
Molecular function	GO:0047763	caffeate O-methyltransferase activity	1/5326	17/24883	0.98336	0.999993	gene-LOC110724195	1	0	1
Molecular function	GO:0052793	pectin acetylesterase activity	1/5326	17/24883	0.98336	0.999993	gene-LOC110697050	1	1	0
Molecular function	GO:2001070	starch binding	1/5326	17/24883	0.98336	0.999993	gene-LOC110731330	1	1	0
Molecular function	GO:0008793	aromatic-amino-acid:2-oxoglutarate aminotransferase activity	2/5326	26/24883	0.984626	0.999993	gene-LOC110691006/gene-LOC110698724	2	2	0
Molecular function	GO:0070546	L-phenylalanine aminotransferase activity	2/5326	26/24883	0.984626	0.999993	gene-LOC110691006/gene-LOC110698724	2	2	0
Molecular function	GO:0080130	L-phenylalanine:2-oxoglutarate aminotransferase activity	2/5326	26/24883	0.984626	0.999993	gene-LOC110691006/gene-LOC110698724	2	2	0
Molecular function	GO:0019001	guanyl nucleotide binding	76/5326	437/24883	0.984793	0.999993	gene-LOC110682351/gene-LOC110682550/gene-LOC110683389/gene-LOC110683540/gene-LOC110683560/gene-LOC110683729/gene-LOC110685510/gene-LOC110688173/gene-LOC110688196/gene-LOC110688336/gene-LOC110689165/gene-LOC110689358/gene-LOC110689982/gene-LOC110690991/gene-LOC110691021/gene-LOC110693256/gene-LOC110694018/gene-LOC110694314/gene-LOC110694738/gene-LOC110695654/gene-LOC110695738/gene-LOC110695769/gen…	76	38	38
Molecular function	GO:0032561	guanyl ribonucleotide binding	76/5326	437/24883	0.984793	0.999993	gene-LOC110682351/gene-LOC110682550/gene-LOC110683389/gene-LOC110683540/gene-LOC110683560/gene-LOC110683729/gene-LOC110685510/gene-LOC110688173/gene-LOC110688196/gene-LOC110688336/gene-LOC110689165/gene-LOC110689358/gene-LOC110689982/gene-LOC110690991/gene-LOC110691021/gene-LOC110693256/gene-LOC110694018/gene-LOC110694314/gene-LOC110694738/gene-LOC110695654/gene-LOC110695738/gene-LOC110695769/gen…	76	38	38
Molecular function	GO:0004069	L-aspartate:2-oxoglutarate aminotransferase activity	1/5326	18/24883	0.986924	0.999993	gene-LOC110691006	1	1	0
Molecular function	GO:0004869	cysteine-type endopeptidase inhibitor activity	1/5326	18/24883	0.986924	0.999993	gene-LOC110718100	1	0	1
Molecular function	GO:0015165	pyrimidine nucleotide-sugar transmembrane transporter activity	1/5326	18/24883	0.986924	0.999993	gene-LOC110695226	1	1	0
Molecular function	GO:0070567	cytidylyltransferase activity	1/5326	18/24883	0.986924	0.999993	gene-LOC110726085	1	0	1
Molecular function	GO:0032549	ribonucleoside binding	72/5326	419/24883	0.987164	0.999993	gene-LOC110682351/gene-LOC110682550/gene-LOC110683389/gene-LOC110683540/gene-LOC110683560/gene-LOC110683729/gene-LOC110685510/gene-LOC110688173/gene-LOC110688196/gene-LOC110688336/gene-LOC110689165/gene-LOC110689358/gene-LOC110689982/gene-LOC110690991/gene-LOC110691021/gene-LOC110693256/gene-LOC110694018/gene-LOC110694314/gene-LOC110694738/gene-LOC110695654/gene-LOC110695738/gene-LOC110695769/gen…	72	36	36
Molecular function	GO:0070566	adenylyltransferase activity	5/5326	49/24883	0.987784	0.999993	gene-LOC110702210/gene-LOC110714527/gene-LOC110732779/gene-LOC110737928/gene-LOC110740070	5	3	2
Molecular function	GO:0008139	nuclear localization sequence binding	3/5326	35/24883	0.988113	0.999993	gene-LOC110689759/gene-LOC110695883/gene-LOC110739303	3	2	1
Molecular function	GO:0008536	Ran GTPase binding	3/5326	35/24883	0.988113	0.999993	gene-LOC110695883/gene-LOC110714770/gene-LOC110722065	3	3	0
Molecular function	GO:0034061	DNA polymerase activity	31/5326	202/24883	0.988306	0.999993	gene-LOC110682970/gene-LOC110683769/gene-LOC110688357/gene-LOC110698161/gene-LOC110702303/gene-LOC110702314/gene-LOC110704778/gene-LOC110704985/gene-LOC110705276/gene-LOC110708636/gene-LOC110710439/gene-LOC110710969/gene-LOC110711169/gene-LOC110711280/gene-LOC110711386/gene-LOC110712303/gene-LOC110712536/gene-LOC110715030/gene-LOC110716460/gene-LOC110717633/gene-LOC110718819/gene-LOC110720800/gen…	31	26	5
Molecular function	GO:0036459	thiol-dependent ubiquitinyl hydrolase activity	8/5326	69/24883	0.988473	0.999993	gene-LOC110683806/gene-LOC110686559/gene-LOC110700519/gene-LOC110729247/gene-LOC110730180/gene-LOC110732546/gene-LOC110733821/gene-LOC110735379	8	6	2
Molecular function	GO:0001882	nucleoside binding	72/5326	422/24883	0.989392	0.999993	gene-LOC110682351/gene-LOC110682550/gene-LOC110683389/gene-LOC110683540/gene-LOC110683560/gene-LOC110683729/gene-LOC110685510/gene-LOC110688173/gene-LOC110688196/gene-LOC110688336/gene-LOC110689165/gene-LOC110689358/gene-LOC110689982/gene-LOC110690991/gene-LOC110691021/gene-LOC110693256/gene-LOC110694018/gene-LOC110694314/gene-LOC110694738/gene-LOC110695654/gene-LOC110695738/gene-LOC110695769/gen…	72	36	36
Molecular function	GO:0140104	molecular carrier activity	2/5326	28/24883	0.989868	0.999993	gene-LOC110696060/gene-LOC110729265	2	0	2
Molecular function	GO:0043138	3'-5' DNA helicase activity	6/5326	57/24883	0.99006	0.999993	gene-LOC110710580/gene-LOC110718795/gene-LOC110723195/gene-LOC110724155/gene-LOC110734037/gene-LOC110738762	6	4	2
Molecular function	GO:0060589	nucleoside-triphosphatase regulator activity	14/5326	107/24883	0.9902	0.999993	gene-LOC110684234/gene-LOC110687504/gene-LOC110710128/gene-LOC110714024/gene-LOC110714892/gene-LOC110720701/gene-LOC110720922/gene-LOC110721452/gene-LOC110723638/gene-LOC110723888/gene-LOC110727342/gene-LOC110730688/gene-LOC110730994/gene-LOC110731635	14	11	3
Molecular function	GO:0008234	cysteine-type peptidase activity	34/5326	221/24883	0.990619	0.999993	gene-LOC110682962/gene-LOC110683778/gene-LOC110683806/gene-LOC110686183/gene-LOC110686559/gene-LOC110691266/gene-LOC110691567/gene-LOC110692368/gene-LOC110694150/gene-LOC110695702/gene-LOC110697657/gene-LOC110700519/gene-LOC110704605/gene-LOC110705143/gene-LOC110705498/gene-LOC110708210/gene-LOC110708572/gene-LOC110711836/gene-LOC110715984/gene-LOC110718763/gene-LOC110723984/gene-LOC110728401/gen…	34	17	17
Molecular function	GO:0101005	ubiquitinyl hydrolase activity	8/5326	71/24883	0.991371	0.999993	gene-LOC110683806/gene-LOC110686559/gene-LOC110700519/gene-LOC110729247/gene-LOC110730180/gene-LOC110732546/gene-LOC110733821/gene-LOC110735379	8	6	2
Molecular function	GO:0003918	DNA topoisomerase type II (ATP-hydrolyzing) activity	1/5326	20/24883	0.991926	0.999993	gene-LOC110702735	1	1	0
Molecular function	GO:0061505	DNA topoisomerase II activity	1/5326	20/24883	0.991926	0.999993	gene-LOC110702735	1	1	0
Molecular function	GO:0008565	protein transporter activity	16/5326	121/24883	0.992381	0.999993	gene-LOC110689674/gene-LOC110689759/gene-LOC110695883/gene-LOC110696036/gene-LOC110699610/gene-LOC110702450/gene-LOC110707623/gene-LOC110714697/gene-LOC110714995/gene-LOC110716047/gene-LOC110719445/gene-LOC110722065/gene-LOC110728050/gene-LOC110729572/gene-LOC110731613/gene-LOC110736225	16	9	7
Molecular function	GO:0005096	GTPase activator activity	10/5326	85/24883	0.992831	0.999993	gene-LOC110684234/gene-LOC110687504/gene-LOC110710128/gene-LOC110714024/gene-LOC110714892/gene-LOC110721452/gene-LOC110727342/gene-LOC110730688/gene-LOC110730994/gene-LOC110731635	10	7	3
Molecular function	GO:0004712	protein serine/threonine/tyrosine kinase activity	9/5326	79/24883	0.993151	0.999993	gene-LOC110684681/gene-LOC110697979/gene-LOC110702494/gene-LOC110711070/gene-LOC110713677/gene-LOC110717443/gene-LOC110724160/gene-LOC110735288/gene-LOC110738680	9	4	5
Molecular function	GO:0003755	peptidyl-prolyl cis-trans isomerase activity	15/5326	116/24883	0.993201	0.999993	gene-LOC110685533/gene-LOC110687804/gene-LOC110690416/gene-LOC110700316/gene-LOC110711407/gene-LOC110715363/gene-LOC110718368/gene-LOC110720905/gene-LOC110721523/gene-LOC110722327/gene-LOC110732034/gene-LOC110733440/gene-LOC110734435/gene-LOC110738072/gene-LOC110738684	15	4	11
Molecular function	GO:0003691	double-stranded telomeric DNA binding	1/5326	21/24883	0.993656	0.999993	gene-LOC110712943	1	0	1
Molecular function	GO:0003697	single-stranded DNA binding	16/5326	123/24883	0.993988	0.999993	gene-LOC110686919/gene-LOC110688352/gene-LOC110688468/gene-LOC110688882/gene-LOC110688991/gene-LOC110690723/gene-LOC110693823/gene-LOC110707356/gene-LOC110709964/gene-LOC110710775/gene-LOC110711397/gene-LOC110714405/gene-LOC110715930/gene-LOC110721445/gene-LOC110721849/gene-LOC110733881	16	9	7
Molecular function	GO:0019901	protein kinase binding	10/5326	87/24883	0.99457	0.999993	gene-LOC110687817/gene-LOC110687917/gene-LOC110701267/gene-LOC110711407/gene-LOC110715570/gene-LOC110717353/gene-LOC110720489/gene-LOC110722303/gene-LOC110733331/gene-LOC110740193	10	5	5
Molecular function	GO:0016814	hydrolase activity, acting on carbon-nitrogen (but not peptide) bonds, in cyclic amidines	4/5326	47/24883	0.994919	0.999993	gene-LOC110685987/gene-LOC110713985/gene-LOC110714021/gene-LOC110720430	4	3	1
Molecular function	GO:0009378	four-way junction helicase activity	5/5326	55/24883	0.995561	0.999993	gene-LOC110710580/gene-LOC110718795/gene-LOC110723195/gene-LOC110734037/gene-LOC110738762	5	4	1
Molecular function	GO:0043140	ATP-dependent 3'-5' DNA helicase activity	5/5326	55/24883	0.995561	0.999993	gene-LOC110710580/gene-LOC110718795/gene-LOC110723195/gene-LOC110734037/gene-LOC110738762	5	4	1
Molecular function	GO:0030695	GTPase regulator activity	10/5326	89/24883	0.995905	0.999993	gene-LOC110684234/gene-LOC110687504/gene-LOC110710128/gene-LOC110714024/gene-LOC110714892/gene-LOC110721452/gene-LOC110727342/gene-LOC110730688/gene-LOC110730994/gene-LOC110731635	10	7	3
Molecular function	GO:0140101	catalytic activity, acting on a tRNA	29/5326	202/24883	0.995923	0.999993	gene-LOC110682907/gene-LOC110684269/gene-LOC110688050/gene-LOC110691004/gene-LOC110692948/gene-LOC110694892/gene-LOC110697315/gene-LOC110702098/gene-LOC110703543/gene-LOC110704335/gene-LOC110704636/gene-LOC110706402/gene-LOC110712639/gene-LOC110712870/gene-LOC110715576/gene-LOC110717314/gene-LOC110718968/gene-LOC110719828/gene-LOC110720063/gene-LOC110724911/gene-LOC110726121/gene-LOC110727281/gen…	29	8	21
Molecular function	GO:0016408	C-acyltransferase activity	1/5326	23/24883	0.996083	0.999993	gene-LOC110730839	1	1	0
Molecular function	GO:0019238	cyclohydrolase activity	1/5326	23/24883	0.996083	0.999993	gene-LOC110714021	1	0	1
Molecular function	GO:0003724	RNA helicase activity	18/5326	139/24883	0.99629	0.999993	gene-LOC110682468/gene-LOC110684792/gene-LOC110685899/gene-LOC110695127/gene-LOC110700335/gene-LOC110704641/gene-LOC110707931/gene-LOC110711891/gene-LOC110713344/gene-LOC110715047/gene-LOC110719458/gene-LOC110719465/gene-LOC110725659/gene-LOC110725770/gene-LOC110730538/gene-LOC110735396/gene-LOC110736933/gene-LOC110739243	18	6	12
Molecular function	GO:0008519	ammonium transmembrane transporter activity	1/5326	24/24883	0.996922	0.999993	gene-LOC110739389	1	1	0
Molecular function	GO:0008641	ubiquitin-like modifier activating enzyme activity	1/5326	24/24883	0.996922	0.999993	gene-LOC110727525	1	0	1
Molecular function	GO:0004866	endopeptidase inhibitor activity	3/5326	42/24883	0.996933	0.999993	gene-LOC110690387/gene-LOC110707362/gene-LOC110718100	3	2	1
Molecular function	GO:0030414	peptidase inhibitor activity	3/5326	42/24883	0.996933	0.999993	gene-LOC110690387/gene-LOC110707362/gene-LOC110718100	3	2	1
Molecular function	GO:0008026	ATP-dependent helicase activity	32/5326	222/24883	0.996964	0.999993	gene-LOC110682135/gene-LOC110682468/gene-LOC110684600/gene-LOC110684792/gene-LOC110685509/gene-LOC110685899/gene-LOC110695127/gene-LOC110695304/gene-LOC110698759/gene-LOC110700335/gene-LOC110704641/gene-LOC110707931/gene-LOC110710580/gene-LOC110711891/gene-LOC110713344/gene-LOC110714066/gene-LOC110715047/gene-LOC110718795/gene-LOC110719458/gene-LOC110719465/gene-LOC110721419/gene-LOC110723195/gen…	32	15	17
Molecular function	GO:0070035	purine NTP-dependent helicase activity	32/5326	222/24883	0.996964	0.999993	gene-LOC110682135/gene-LOC110682468/gene-LOC110684600/gene-LOC110684792/gene-LOC110685509/gene-LOC110685899/gene-LOC110695127/gene-LOC110695304/gene-LOC110698759/gene-LOC110700335/gene-LOC110704641/gene-LOC110707931/gene-LOC110710580/gene-LOC110711891/gene-LOC110713344/gene-LOC110714066/gene-LOC110715047/gene-LOC110718795/gene-LOC110719458/gene-LOC110719465/gene-LOC110721419/gene-LOC110723195/gen…	32	15	17
Molecular function	GO:0004190	aspartic-type endopeptidase activity	38/5326	257/24883	0.997302	0.999993	gene-LOC110682176/gene-LOC110683311/gene-LOC110687394/gene-LOC110691273/gene-LOC110691910/gene-LOC110694122/gene-LOC110694528/gene-LOC110695279/gene-LOC110701243/gene-LOC110701310/gene-LOC110701332/gene-LOC110701962/gene-LOC110702303/gene-LOC110705276/gene-LOC110707805/gene-LOC110708338/gene-LOC110709585/gene-LOC110711386/gene-LOC110712863/gene-LOC110713965/gene-LOC110715030/gene-LOC110716048/gen…	38	28	10
Molecular function	GO:0070001	aspartic-type peptidase activity	38/5326	257/24883	0.997302	0.999993	gene-LOC110682176/gene-LOC110683311/gene-LOC110687394/gene-LOC110691273/gene-LOC110691910/gene-LOC110694122/gene-LOC110694528/gene-LOC110695279/gene-LOC110701243/gene-LOC110701310/gene-LOC110701332/gene-LOC110701962/gene-LOC110702303/gene-LOC110705276/gene-LOC110707805/gene-LOC110708338/gene-LOC110709585/gene-LOC110711386/gene-LOC110712863/gene-LOC110713965/gene-LOC110715030/gene-LOC110716048/gen…	38	28	10
Molecular function	GO:0051082	unfolded protein binding	21/5326	160/24883	0.997433	0.999993	gene-LOC110694451/gene-LOC110698518/gene-LOC110701071/gene-LOC110703520/gene-LOC110703625/gene-LOC110706656/gene-LOC110710639/gene-LOC110712570/gene-LOC110712804/gene-LOC110714451/gene-LOC110714577/gene-LOC110720567/gene-LOC110721133/gene-LOC110721510/gene-LOC110724561/gene-LOC110726122/gene-LOC110727170/gene-LOC110733071/gene-LOC110736400/gene-LOC110736764/gene-LOC110737409	21	9	12
Molecular function	GO:0000982	transcription factor activity, RNA polymerase II proximal promoter sequence-specific DNA binding	1/5326	25/24883	0.997581	0.999993	gene-LOC110707427	1	0	1
Molecular function	GO:0008374	O-acyltransferase activity	31/5326	219/24883	0.997675	0.999993	gene-LOC110685933/gene-LOC110685947/gene-LOC110686281/gene-LOC110686282/gene-LOC110689222/gene-LOC110691197/gene-LOC110694098/gene-LOC110694545/gene-LOC110698499/gene-LOC110705050/gene-LOC110705939/gene-LOC110706962/gene-LOC110707561/gene-LOC110713158/gene-LOC110714239/gene-LOC110714505/gene-LOC110716038/gene-LOC110717824/gene-LOC110717875/gene-LOC110719127/gene-LOC110724862/gene-LOC110724865/gen…	31	22	9
Molecular function	GO:0004004	ATP-dependent RNA helicase activity	17/5326	137/24883	0.997723	0.999993	gene-LOC110682468/gene-LOC110684792/gene-LOC110685899/gene-LOC110695127/gene-LOC110700335/gene-LOC110704641/gene-LOC110707931/gene-LOC110711891/gene-LOC110713344/gene-LOC110715047/gene-LOC110719458/gene-LOC110719465/gene-LOC110725659/gene-LOC110725770/gene-LOC110730538/gene-LOC110735396/gene-LOC110739243	17	5	12
Molecular function	GO:0008186	RNA-dependent ATPase activity	17/5326	137/24883	0.997723	0.999993	gene-LOC110682468/gene-LOC110684792/gene-LOC110685899/gene-LOC110695127/gene-LOC110700335/gene-LOC110704641/gene-LOC110707931/gene-LOC110711891/gene-LOC110713344/gene-LOC110715047/gene-LOC110719458/gene-LOC110719465/gene-LOC110725659/gene-LOC110725770/gene-LOC110730538/gene-LOC110735396/gene-LOC110739243	17	5	12
Molecular function	GO:0061135	endopeptidase regulator activity	3/5326	44/24883	0.997937	0.999993	gene-LOC110690387/gene-LOC110707362/gene-LOC110718100	3	2	1
Molecular function	GO:0016874	ligase activity	55/5326	357/24883	0.998405	0.999993	gene-LOC110681808/gene-LOC110681972/gene-LOC110682320/gene-LOC110682337/gene-LOC110682368/gene-LOC110682789/gene-LOC110684260/gene-LOC110686187/gene-LOC110688708/gene-LOC110689615/gene-LOC110691500/gene-LOC110691755/gene-LOC110693621/gene-LOC110695139/gene-LOC110697015/gene-LOC110697055/gene-LOC110697315/gene-LOC110697786/gene-LOC110698222/gene-LOC110698526/gene-LOC110702098/gene-LOC110702481/gen…	55	28	27
Molecular function	GO:0043424	protein histidine kinase binding	2/5326	37/24883	0.998515	0.999993	gene-LOC110701267/gene-LOC110711407	2	2	0
Molecular function	GO:0019900	kinase binding	10/5326	98/24883	0.998907	0.999993	gene-LOC110687817/gene-LOC110687917/gene-LOC110701267/gene-LOC110711407/gene-LOC110715570/gene-LOC110717353/gene-LOC110720489/gene-LOC110722303/gene-LOC110733331/gene-LOC110740193	10	5	5
Molecular function	GO:0004523	RNA-DNA hybrid ribonuclease activity	12/5326	112/24883	0.999033	0.999993	gene-LOC110692199/gene-LOC110692356/gene-LOC110695016/gene-LOC110696439/gene-LOC110708037/gene-LOC110708920/gene-LOC110714823/gene-LOC110717974/gene-LOC110723522/gene-LOC110725958/gene-LOC110726168/gene-LOC110730762	12	8	4
Molecular function	GO:0000981	DNA-binding transcription factor activity, RNA polymerase II-specific	41/5326	286/24883	0.999142	0.999993	gene-LOC110684118/gene-LOC110684406/gene-LOC110685784/gene-LOC110688480/gene-LOC110688951/gene-LOC110690179/gene-LOC110691103/gene-LOC110691775/gene-LOC110692682/gene-LOC110693034/gene-LOC110693169/gene-LOC110695988/gene-LOC110697816/gene-LOC110698827/gene-LOC110699211/gene-LOC110700022/gene-LOC110700325/gene-LOC110702088/gene-LOC110702482/gene-LOC110705169/gene-LOC110705615/gene-LOC110707075/gen…	41	24	17
Molecular function	GO:0003916	DNA topoisomerase activity	1/5326	32/24883	0.999553	0.999993	gene-LOC110702735	1	1	0
Molecular function	GO:1990837	sequence-specific double-stranded DNA binding	49/5326	340/24883	0.999628	0.999993	gene-LOC110682009/gene-LOC110684406/gene-LOC110685552/gene-LOC110686182/gene-LOC110686612/gene-LOC110688852/gene-LOC110690523/gene-LOC110690527/gene-LOC110690528/gene-LOC110692682/gene-LOC110693169/gene-LOC110695988/gene-LOC110696129/gene-LOC110697884/gene-LOC110698740/gene-LOC110698827/gene-LOC110700529/gene-LOC110700778/gene-LOC110702425/gene-LOC110703203/gene-LOC110703327/gene-LOC110705135/gen…	49	25	24
Molecular function	GO:0004843	thiol-dependent ubiquitin-specific protease activity	1/5326	33/24883	0.999649	0.999993	gene-LOC110683806	1	1	0
Molecular function	GO:0000049	tRNA binding	2/5326	45/24883	0.999742	0.999993	gene-LOC110703543/gene-LOC110721630	2	0	2
Molecular function	GO:0003964	RNA-directed DNA polymerase activity	16/5326	150/24883	0.999825	0.999993	gene-LOC110682970/gene-LOC110683769/gene-LOC110698161/gene-LOC110702303/gene-LOC110705276/gene-LOC110710969/gene-LOC110711169/gene-LOC110711280/gene-LOC110711386/gene-LOC110715030/gene-LOC110717633/gene-LOC110723624/gene-LOC110724165/gene-LOC110725096/gene-LOC110728272/gene-LOC110730766	16	13	3
Molecular function	GO:0016779	nucleotidyltransferase activity	62/5326	423/24883	0.999852	0.999993	gene-LOC110681807/gene-LOC110682550/gene-LOC110682970/gene-LOC110683769/gene-LOC110686919/gene-LOC110687765/gene-LOC110688352/gene-LOC110688357/gene-LOC110690952/gene-LOC110691085/gene-LOC110698161/gene-LOC110702006/gene-LOC110702210/gene-LOC110702303/gene-LOC110702314/gene-LOC110702908/gene-LOC110704409/gene-LOC110704474/gene-LOC110704778/gene-LOC110704985/gene-LOC110705276/gene-LOC110706187/gen…	62	42	20
Molecular function	GO:0000976	transcription regulatory region sequence-specific DNA binding	38/5326	296/24883	0.999952	0.999993	gene-LOC110682009/gene-LOC110684406/gene-LOC110686612/gene-LOC110688852/gene-LOC110690523/gene-LOC110690527/gene-LOC110690528/gene-LOC110692682/gene-LOC110693169/gene-LOC110695988/gene-LOC110696129/gene-LOC110697884/gene-LOC110698827/gene-LOC110700529/gene-LOC110700778/gene-LOC110702425/gene-LOC110703203/gene-LOC110705135/gene-LOC110705169/gene-LOC110707427/gene-LOC110709017/gene-LOC110709809/gen…	38	16	22
Molecular function	GO:0051087	chaperone binding	1/5326	42/24883	0.99996	0.999993	gene-LOC110733903	1	0	1
Molecular function	GO:0004812	aminoacyl-tRNA ligase activity	8/5326	105/24883	0.999966	0.999993	gene-LOC110702098/gene-LOC110712639/gene-LOC110712870/gene-LOC110715576/gene-LOC110718968/gene-LOC110720063/gene-LOC110730094/gene-LOC110735131	8	2	6
Molecular function	GO:0016875	ligase activity, forming carbon-oxygen bonds	8/5326	105/24883	0.999966	0.999993	gene-LOC110702098/gene-LOC110712639/gene-LOC110712870/gene-LOC110715576/gene-LOC110718968/gene-LOC110720063/gene-LOC110730094/gene-LOC110735131	8	2	6
Molecular function	GO:0003729	mRNA binding	65/5326	470/24883	0.999991	0.999993	gene-LOC110682638/gene-LOC110683600/gene-LOC110685482/gene-LOC110686177/gene-LOC110687951/gene-LOC110688153/gene-LOC110688822/gene-LOC110689032/gene-LOC110689332/gene-LOC110689409/gene-LOC110689764/gene-LOC110690663/gene-LOC110691568/gene-LOC110691587/gene-LOC110692637/gene-LOC110693056/gene-LOC110695127/gene-LOC110695133/gene-LOC110696019/gene-LOC110697493/gene-LOC110697565/gene-LOC110699222/gen…	65	18	47
Molecular function	GO:0000977	RNA polymerase II regulatory region sequence-specific DNA binding	21/5326	205/24883	0.999993	0.999993	gene-LOC110682009/gene-LOC110686612/gene-LOC110690523/gene-LOC110690527/gene-LOC110690528/gene-LOC110692682/gene-LOC110697884/gene-LOC110700778/gene-LOC110703203/gene-LOC110705169/gene-LOC110709017/gene-LOC110709809/gene-LOC110711216/gene-LOC110714268/gene-LOC110717718/gene-LOC110718654/gene-LOC110722241/gene-LOC110726735/gene-LOC110729417/gene-LOC110730002/gene-LOC110737352	21	7	14
Molecular function	GO:0001012	RNA polymerase II regulatory region DNA binding	21/5326	205/24883	0.999993	0.999993	gene-LOC110682009/gene-LOC110686612/gene-LOC110690523/gene-LOC110690527/gene-LOC110690528/gene-LOC110692682/gene-LOC110697884/gene-LOC110700778/gene-LOC110703203/gene-LOC110705169/gene-LOC110709017/gene-LOC110709809/gene-LOC110711216/gene-LOC110714268/gene-LOC110717718/gene-LOC110718654/gene-LOC110722241/gene-LOC110726735/gene-LOC110729417/gene-LOC110730002/gene-LOC110737352	21	7	14
Biological process	GO:0071897	DNA biosynthetic process	24/5002	42/23245	5.28788e-07	0.00138225	gene-LOC110681972/gene-LOC110687870/gene-LOC110691755/gene-LOC110691857/gene-LOC110695139/gene-LOC110701904/gene-LOC110703919/gene-LOC110706921/gene-LOC110708636/gene-LOC110710969/gene-LOC110716460/gene-LOC110717162/gene-LOC110718489/gene-LOC110718819/gene-LOC110720351/gene-LOC110720800/gene-LOC110726840/gene-LOC110730889/gene-LOC110733102/gene-LOC110734344/gene-LOC110734731/gene-LOC110736277/gen…	24	18	6
Biological process	GO:0000726	non-recombinational repair	17/5002	27/23245	3.93514e-06	0.00342882	gene-LOC110681972/gene-LOC110682135/gene-LOC110689323/gene-LOC110695139/gene-LOC110695304/gene-LOC110702671/gene-LOC110703919/gene-LOC110712134/gene-LOC110714066/gene-LOC110717162/gene-LOC110717853/gene-LOC110718163/gene-LOC110718489/gene-LOC110720351/gene-LOC110721419/gene-LOC110736277/gene-LOC110738849	17	17	0
Biological process	GO:0006303	double-strand break repair via nonhomologous end joining	17/5002	27/23245	3.93514e-06	0.00342882	gene-LOC110681972/gene-LOC110682135/gene-LOC110689323/gene-LOC110695139/gene-LOC110695304/gene-LOC110702671/gene-LOC110703919/gene-LOC110712134/gene-LOC110714066/gene-LOC110717162/gene-LOC110717853/gene-LOC110718163/gene-LOC110718489/gene-LOC110720351/gene-LOC110721419/gene-LOC110736277/gene-LOC110738849	17	17	0
Biological process	GO:0051103	DNA ligation involved in DNA repair	10/5002	12/23245	9.03807e-06	0.00590638	gene-LOC110681972/gene-LOC110684260/gene-LOC110689615/gene-LOC110691755/gene-LOC110695139/gene-LOC110703919/gene-LOC110717162/gene-LOC110720351/gene-LOC110730889/gene-LOC110736277	10	8	2
Biological process	GO:0000819	sister chromatid segregation	36/5002	86/23245	1.69206e-05	0.00874437	gene-LOC110682748/gene-LOC110683529/gene-LOC110685558/gene-LOC110687244/gene-LOC110688203/gene-LOC110688970/gene-LOC110689291/gene-LOC110691152/gene-LOC110693530/gene-LOC110697408/gene-LOC110698583/gene-LOC110698740/gene-LOC110702735/gene-LOC110702916/gene-LOC110703327/gene-LOC110704967/gene-LOC110710522/gene-LOC110711961/gene-LOC110712829/gene-LOC110716713/gene-LOC110717182/gene-LOC110720701/gen…	36	32	4
Biological process	GO:0032957	inositol trisphosphate metabolic process	12/5002	17/23245	2.00712e-05	0.00874437	gene-LOC110684833/gene-LOC110685009/gene-LOC110688755/gene-LOC110693036/gene-LOC110713376/gene-LOC110717442/gene-LOC110717936/gene-LOC110730228/gene-LOC110732490/gene-LOC110732563/gene-LOC110738656/gene-LOC110740001	12	5	7
Biological process	GO:0007076	mitotic chromosome condensation	10/5002	13/23245	3.15463e-05	0.0116931	gene-LOC110682748/gene-LOC110688970/gene-LOC110702916/gene-LOC110710522/gene-LOC110711961/gene-LOC110712829/gene-LOC110720701/gene-LOC110720922/gene-LOC110723638/gene-LOC110723888	10	10	0
Biological process	GO:0010243	response to organonitrogen compound	92/5002	291/23245	3.5786e-05	0.0116931	gene-LOC110681972/gene-LOC110683422/gene-LOC110684112/gene-LOC110684118/gene-LOC110684974/gene-LOC110685522/gene-LOC110686225/gene-LOC110687256/gene-LOC110687973/gene-LOC110688018/gene-LOC110688300/gene-LOC110688475/gene-LOC110689021/gene-LOC110689696/gene-LOC110690377/gene-LOC110690656/gene-LOC110691262/gene-LOC110691782/gene-LOC110692172/gene-LOC110692684/gene-LOC110692888/gene-LOC110693267/gen…	92	61	31
Biological process	GO:0006633	fatty acid biosynthetic process	87/5002	273/23245	4.1602e-05	0.0120831	gene-LOC110682763/gene-LOC110682789/gene-LOC110684193/gene-LOC110684304/gene-LOC110684391/gene-LOC110686218/gene-LOC110686405/gene-LOC110686561/gene-LOC110687761/gene-LOC110688078/gene-LOC110688951/gene-LOC110690511/gene-LOC110691214/gene-LOC110691262/gene-LOC110693910/gene-LOC110694072/gene-LOC110695254/gene-LOC110695977/gene-LOC110696440/gene-LOC110696526/gene-LOC110697143/gene-LOC110697798/gen…	87	65	22
Biological process	GO:0010065	primary meristem tissue development	15/5002	26/23245	6.39229e-05	0.0167095	gene-LOC110683084/gene-LOC110684833/gene-LOC110689292/gene-LOC110689705/gene-LOC110700388/gene-LOC110705556/gene-LOC110708088/gene-LOC110712903/gene-LOC110713376/gene-LOC110717884/gene-LOC110719849/gene-LOC110728022/gene-LOC110728046/gene-LOC110738258/gene-LOC110739389	15	15	0
Biological process	GO:0006266	DNA ligation	10/5002	14/23245	8.89794e-05	0.0196607	gene-LOC110681972/gene-LOC110684260/gene-LOC110689615/gene-LOC110691755/gene-LOC110695139/gene-LOC110703919/gene-LOC110717162/gene-LOC110720351/gene-LOC110730889/gene-LOC110736277	10	8	2
Biological process	GO:0098813	nuclear chromosome segregation	54/5002	155/23245	9.02557e-05	0.0196607	gene-LOC110682748/gene-LOC110683529/gene-LOC110684015/gene-LOC110685558/gene-LOC110686069/gene-LOC110687244/gene-LOC110688203/gene-LOC110688970/gene-LOC110689291/gene-LOC110691152/gene-LOC110693530/gene-LOC110697408/gene-LOC110698583/gene-LOC110698740/gene-LOC110700260/gene-LOC110702735/gene-LOC110702916/gene-LOC110703327/gene-LOC110704967/gene-LOC110708584/gene-LOC110709754/gene-LOC110710522/gen…	54	48	6
Biological process	GO:0030261	chromosome condensation	12/5002	19/23245	0.000105495	0.0212126	gene-LOC110682748/gene-LOC110688970/gene-LOC110699329/gene-LOC110702916/gene-LOC110710522/gene-LOC110711961/gene-LOC110712829/gene-LOC110720701/gene-LOC110720922/gene-LOC110723638/gene-LOC110723888/gene-LOC110733487	12	12	0
Biological process	GO:0072330	monocarboxylic acid biosynthetic process	139/5002	493/23245	0.000244406	0.045634	gene-LOC110682308/gene-LOC110682763/gene-LOC110682789/gene-LOC110683515/gene-LOC110684193/gene-LOC110684304/gene-LOC110684391/gene-LOC110686218/gene-LOC110686405/gene-LOC110686561/gene-LOC110687341/gene-LOC110687761/gene-LOC110688078/gene-LOC110688205/gene-LOC110688951/gene-LOC110690511/gene-LOC110690759/gene-LOC110690897/gene-LOC110690987/gene-LOC110691214/gene-LOC110691262/gene-LOC110692067/gen…	139	99	40
Biological process	GO:0010067	procambium histogenesis	11/5002	18/23245	0.00031423	0.0547598	gene-LOC110684833/gene-LOC110689292/gene-LOC110689705/gene-LOC110700388/gene-LOC110705556/gene-LOC110708088/gene-LOC110713376/gene-LOC110717884/gene-LOC110728022/gene-LOC110738258/gene-LOC110739389	11	11	0
Biological process	GO:0006515	protein quality control for misfolded or incompletely synthesized proteins	10/5002	16/23245	0.000463047	0.0756504	gene-LOC110693267/gene-LOC110701180/gene-LOC110703520/gene-LOC110706326/gene-LOC110708410/gene-LOC110712669/gene-LOC110716236/gene-LOC110720161/gene-LOC110732456/gene-LOC110736501	10	5	5
Biological process	GO:0006260	DNA replication	95/5002	324/23245	0.000551243	0.0823971	gene-LOC110681741/gene-LOC110681929/gene-LOC110681972/gene-LOC110682052/gene-LOC110683395/gene-LOC110684015/gene-LOC110684260/gene-LOC110684570/gene-LOC110684571/gene-LOC110685509/gene-LOC110686069/gene-LOC110686857/gene-LOC110687917/gene-LOC110688331/gene-LOC110688357/gene-LOC110689615/gene-LOC110689786/gene-LOC110690555/gene-LOC110690838/gene-LOC110691243/gene-LOC110691755/gene-LOC110693126/gen…	95	67	28
Biological process	GO:0007018	microtubule-based movement	35/5002	96/23245	0.000567387	0.0823971	gene-LOC110681820/gene-LOC110684146/gene-LOC110685888/gene-LOC110688197/gene-LOC110689776/gene-LOC110692631/gene-LOC110694649/gene-LOC110694864/gene-LOC110695548/gene-LOC110698566/gene-LOC110703357/gene-LOC110704983/gene-LOC110705153/gene-LOC110705182/gene-LOC110707061/gene-LOC110708215/gene-LOC110708499/gene-LOC110708584/gene-LOC110709761/gene-LOC110709792/gene-LOC110710548/gene-LOC110710980/gen…	35	31	4
Biological process	GO:1901698	response to nitrogen compound	112/5002	395/23245	0.000742133	0.102102	gene-LOC110681972/gene-LOC110683422/gene-LOC110684112/gene-LOC110684118/gene-LOC110684139/gene-LOC110684974/gene-LOC110685522/gene-LOC110686225/gene-LOC110687256/gene-LOC110687826/gene-LOC110687870/gene-LOC110687973/gene-LOC110687991/gene-LOC110688018/gene-LOC110688300/gene-LOC110688475/gene-LOC110688493/gene-LOC110689021/gene-LOC110689696/gene-LOC110690377/gene-LOC110690656/gene-LOC110691262/gen…	112	74	38
Biological process	GO:0048508	embryonic meristem development	22/5002	53/23245	0.000812574	0.106203	gene-LOC110682789/gene-LOC110683084/gene-LOC110684833/gene-LOC110689292/gene-LOC110689705/gene-LOC110689832/gene-LOC110700388/gene-LOC110700466/gene-LOC110705556/gene-LOC110708088/gene-LOC110712903/gene-LOC110713376/gene-LOC110717884/gene-LOC110719849/gene-LOC110727194/gene-LOC110727911/gene-LOC110728022/gene-LOC110728046/gene-LOC110735175/gene-LOC110738258/gene-LOC110738976/gene-LOC110739389	22	17	5
Biological process	GO:0031279	regulation of cyclase activity	8/5002	12/23245	0.000974454	0.121296	gene-LOC110698471/gene-LOC110705078/gene-LOC110720811/gene-LOC110720853/gene-LOC110726892/gene-LOC110726934/gene-LOC110726958/gene-LOC110731966	8	2	6
Biological process	GO:0010099	regulation of photomorphogenesis	18/5002	41/23245	0.00109196	0.125541	gene-LOC110685004/gene-LOC110695902/gene-LOC110698682/gene-LOC110703271/gene-LOC110703766/gene-LOC110708566/gene-LOC110710151/gene-LOC110718580/gene-LOC110718871/gene-LOC110727873/gene-LOC110728106/gene-LOC110728517/gene-LOC110731853/gene-LOC110734053/gene-LOC110736099/gene-LOC110739240/gene-LOC110739715/gene-LOC110739733	18	2	16
Biological process	GO:0007059	chromosome segregation	57/5002	181/23245	0.00110461	0.125541	gene-LOC110682748/gene-LOC110683529/gene-LOC110684015/gene-LOC110685558/gene-LOC110686069/gene-LOC110687244/gene-LOC110688203/gene-LOC110688970/gene-LOC110689291/gene-LOC110691152/gene-LOC110693530/gene-LOC110697408/gene-LOC110698583/gene-LOC110698740/gene-LOC110700260/gene-LOC110702735/gene-LOC110702916/gene-LOC110703327/gene-LOC110704967/gene-LOC110708584/gene-LOC110709754/gene-LOC110710522/gen…	57	50	7
Biological process	GO:0006166	purine ribonucleoside salvage	9/5002	15/23245	0.00136818	0.143057	gene-LOC110682517/gene-LOC110685819/gene-LOC110693041/gene-LOC110695521/gene-LOC110704175/gene-LOC110706239/gene-LOC110709126/gene-LOC110724417/gene-LOC110735639	9	1	8
Biological process	GO:0006273	lagging strand elongation	9/5002	15/23245	0.00136818	0.143057	gene-LOC110681972/gene-LOC110684260/gene-LOC110689615/gene-LOC110691755/gene-LOC110695139/gene-LOC110703919/gene-LOC110720351/gene-LOC110726168/gene-LOC110730889	9	6	3
Biological process	GO:0006694	steroid biosynthetic process	44/5002	134/23245	0.00155183	0.154006	gene-LOC110682301/gene-LOC110682556/gene-LOC110683366/gene-LOC110684296/gene-LOC110688354/gene-LOC110692772/gene-LOC110694038/gene-LOC110695686/gene-LOC110696769/gene-LOC110702588/gene-LOC110704431/gene-LOC110705694/gene-LOC110707032/gene-LOC110707865/gene-LOC110708255/gene-LOC110711018/gene-LOC110711141/gene-LOC110714661/gene-LOC110717644/gene-LOC110718184/gene-LOC110718886/gene-LOC110719276/gen…	44	20	24
Biological process	GO:0035821	modification of morphology or physiology of other organism	26/5002	69/23245	0.00160123	0.154006	gene-LOC110682638/gene-LOC110684829/gene-LOC110685740/gene-LOC110690674/gene-LOC110699649/gene-LOC110700495/gene-LOC110701066/gene-LOC110704985/gene-LOC110705902/gene-LOC110711346/gene-LOC110713451/gene-LOC110717240/gene-LOC110719475/gene-LOC110720626/gene-LOC110721081/gene-LOC110727343/gene-LOC110727465/gene-LOC110729001/gene-LOC110731103/gene-LOC110733071/gene-LOC110733596/gene-LOC110735175/gen…	26	15	11
Biological process	GO:0042304	regulation of fatty acid biosynthetic process	10/5002	18/23245	0.00164964	0.154006	gene-LOC110699843/gene-LOC110711481/gene-LOC110711482/gene-LOC110711483/gene-LOC110714922/gene-LOC110718040/gene-LOC110727098/gene-LOC110728499/gene-LOC110732982/gene-LOC110734235	10	8	2
[truncated: 2,586 more rows]

## Sheet: GO of DEGs in BW vs CK
Ontology	ID	Description	GeneRatio	BgRatio	P value	FDR	Gene ID	Count	Up	Down
[truncated: 3,979 more rows]

## Sheet: KEGG of DEGs in SC vs CK
#KEGG pathway	ko ID	Cluter frequency	Genome frequency	P value	FDR	Gene ID	KEGG Orthology
[truncated: 131 more rows]

## Sheet: KEGG of DEGs in BW vs CK
#KEGG pathway	ko ID	Cluter frequency	Genome frequency	P value	FDR	Gene ID	KEGG Orthology
[truncated: 131 more rows]
