# Supplementary material for: Integrative Transcriptome and Metabolome Profiles Reveal Common and Unique Pathways Involved in Seed Initial Imbibition Under Artificial and Natural Salt Stresses During Germination of Halophyte Quinoa
Source: Front Plant Sci. 2022 Apr 12;13:853326. doi: 10.3389/fpls.2022.853326 (PMC9039654; doi:10.3389/fpls.2022.853326)
Supplement: Supplementary Table 8 — The information of metabolome. [file Table_8.xlsx]

## Sheet: Sheet1
Index	Q1 (Da)	Q3 (Da)	Molecular Weight (Da)	Formula	Ionization model	Compounds	Class I	Class II	CAS	Level	CK1	CK2	CK3	SC1	SC2	SC3	BW1	BW2	BW3	mix01	mix02	mix03	KEGG ID	KEGG map
pme3200	74	57	73.064	C2H7N3	[M+H]+	1-methylguanidine	Nucleotides and derivatives	Nucleotides and derivatives	471-29-4	B	61282	69351	67644	38578	47775	53664	46419	55191	39658	61937	51846	54651	C02294	--
mws0217	76.04	29.99	75.032	C2H5NO2	[M+H]+	L-Glycine	Amino acids and derivatives	Amino acids and derivatives	56-40-6	B	39884	30008	56826	12558	14719	18511	15952	12842	12345	27560	18671	24497	C00037	ko00230,ko00260,ko00310,ko00440,ko00460,ko00480,ko00630,ko00730,ko00860,ko00970,ko01100,ko01110,ko01200,ko01230,ko02010
pmb0782	86.1	69.2	85.089	C5H11N	[M+H]+	Piperidine	Alkaloids	Alkaloids	110-89-4	B	2672600	2796000	2414100	2674100	2356300	1884600	2114500	2246800	2601200	2338700	2639600	2379300	C01746	ko00960
pme2292	89.11	72.08	88.1	C4H12N2	[M+H]+	Putrescine	Alkaloids	Phenolamine	110-60-1	B	1600800	2026400	2186200	1810300	1509100	1261000	1669600	1651600	1837900	1672600	1886100	1612800	C00134	ko00330,ko00472,ko00480,ko00960,ko01100,ko01110,ko02010
pmf0096	88.99	70.9	89.995	C2H2O4	[M-H]-	Oxalic acid	Phenolic acids	Phenolic acids	144-62-7	B	7886.8	7396	7863.1	5493.9	4405.7	8010.7	6269.6	6961.5	5259.6	11162	9669.4	11599	C00209	ko00230,ko00630,ko01100
pme2601	89	59	90.032	C3H6O3	[M-H]-	3-Hydroxypropanoic acid	Organic acids	Organic acids	503-66-2	B	11213	14268	8851.4	9135.4	7424.1	5229.1	7928.7	5150.8	8231.3	7127.6	10208	6901.3	C01013	ko00240,ko00410,ko00640,ko01100,ko01200
Lmqp000873	101.02	55.02	100.018	C4H4O3	[M+H]+	Succinic anhydride	Organic acids	Organic acids	108-30-5	B	183500	217670	190320	217060	188930	134900	189070	199460	192830	198260	198380	187330	C19524	--
mws4052	102.05	56.05	101.048	C4H7NO2	[M+H]+	1-Aminocyclopropane-1-carboxylic acid	Organic acids	Organic acids	22059-21-8	B	175190	138510	229210	85082	151320	180800	154810	183950	101580	110500	127430	172340	C01234	ko00270,ko01100,ko01110
pme1841	103.12	86.1	102.116	C5H14N2	[M+H]+	Cadaverine	Alkaloids	Phenolamine	462-94-2	B	43546	36420	42214	7619.4	7987.7	7976.6	9833.9	10803	9085.9	20575	17454	20760	C01672	ko00310,ko00480,ko00960,ko01100,ko01110
pme3017	104.07	58	103.063	C4H9NO2	[M+H]+	2-Aminoisobutyric acid	Organic acids	Organic acids	62-57-7	B	4093500	4001400	3794900	3247900	3740200	4048100	3670800	4058500	3555400	3511300	3956300	3799900	C03665	--
pme3033	104.07	86	103.063	C4H9NO2	[M+H]+	N,N-Dimethylglycine	Amino acids and derivatives	Amino acids and derivatives	1118-68-9	B	469010	490620	586230	471020	503110	702290	742080	659770	606380	630240	588890	634350	C01026	ko00260,ko01100
pme3011	104.07	68.8	103.063	C4H9NO2	[M+H]+	γ-Aminobutyric acid	Organic acids	Organic acids	56-12-2	B	469160	541800	571300	734100	706190	852260	1043400	777120	857890	796780	753820	667350	C00334	ko00250,ko00330,ko00410,ko00650,ko00760,ko01100
pmb0484	104.1	60.1	103.091	C5H13NO	[M+H]+	Choline	Alkaloids	Alkaloids	62-49-7	B	8966100	8232200	7787800	6309900	7438400	9054900	8179000	7692300	7789000	8506500	7476700	7934400	C00114	ko00260,ko00564,ko01100,ko02010
ML10172161	103	59.01	104.011	C3H4O4	[M-H]-	Hydroxypyruvic acid	Organic acids	Organic acids	1113-60-6	B	1673200	1559000	1507100	927340	859340	377430	362070	904480	836450	681970	671950	630620	C00168	ko00260,ko00630,ko01100,ko01110,ko01200
mws0574	103.04	57.03	104.047	C4H8O3	[M-H]-	2-Hydroxyisobutyric acid	Organic acids	Organic acids	594-61-6	A	66932	72621	64305	24551	20780	23742	23498	21749	23681	39823	42080	38268	C21297	--
mws0576	103.04	59.1	104.047	C4H8O3	[M-H]-	3-Hydroxybutyric acid	Organic acids	Organic acids	300-85-6	B	5720800	4790000	3849100	5623000	4640500	1899400	2307000	5752100	5099000	3703200	3503300	3847500	C01089	ko00072,ko00650,ko01100
pme1975	103	59	104.06	C3H4O4	[M-H]-	Malonic acid	Organic acids	Organic acids	141-82-2	B	7033300	5904200	5183100	7062300	6034200	2469300	2841100	6527400	6335300	5302400	4268700	4495000	C00383	ko00061,ko00240,ko00410,ko01100,ko01212
pme0010	106	60	105.043	C3H7NO3	[M+H]+	L-Serine	Amino acids and derivatives	Amino acids and derivatives	56-45-1	B	711930	617770	980560	918720	1190700	1269700	932940	1379000	646190	976310	988540	1297500	C00065	ko00260,ko00261,ko00270,ko00460,ko00600,ko00630,ko00920,ko00970,ko01100,ko01110,ko01200,ko01230,ko02010
pme2433	106.09	88	105.079	C4H11NO2	[M+H]+	Diethanolamine	Alkaloids	Alkaloids	111-42-2	B	39978	39417	64573	56188	75938	83441	69682	79723	35194	61868	58937	77299	C06772	ko00564
pme0048	108.01	64	109.02	C2H7NO2S	[M-H]-	2-Aminoethanesulfinic acid	Organic acids	Organic acids	300-84-5	B	7042.9	8598.7	13686	5200.6	4090.3	3513.9	3514.4	3572.4	5177.4	4923.3	3528.2	7387.3	C00519	ko00430,ko01100
mws0601	110.02	66	111.032	C5H5NO2	[M-H]-	Pyrrole-2-carboxylic acid	Organic acids	Organic acids	634-97-9	B	20162	23712	15710	15236	15585	14192	15840	16960	14402	17201	20627	17623	C05942	ko00330
mws0255	112.05	95	111.043	C4H5N3O	[M+H]+	Cytosine	Nucleotides and derivatives	Nucleotides and derivatives	71-30-7	A	105800	113230	126710	38234	51278	49420	49103	47647	38215	66490	77846	84860	C00380	ko00240,ko01100
pme2122	112.09	95	111.08	C5H9N3	[M+H]+	Histamine	Amino acids and derivatives	Amino acids and derivatives	51-45-6	B	965580	792250	1109000	857850	937960	729880	819760	687030	793350	913830	914190	839490	C00388	ko00340,ko01100,ko01110
pme0257	111.02	80	112.027	C4H4N2O2	[M-H]-	Uracil	Nucleotides and derivatives	Nucleotides and derivatives	66-22-8	A	430450	451690	433650	224480	219520	249710	218440	250260	262260	277490	278430	300880	C00106	ko00240,ko00410,ko00770,ko01100
pme0006	116.07	70.1	115.063	C5H9NO2	[M+H]+	L-Proline	Amino acids and derivatives	Amino acids and derivatives	147-85-3	A	15915000	15861000	14532000	12702000	11827000	9794900	11477000	11731000	12763000	11761000	12265000	13090000	C00148	ko00330,ko00332,ko00970,ko01100,ko01110,ko01230,ko02010
mws0376	115	71	116.011	C4H4O4	[M-H]-	Fumaric acid	Organic acids	Organic acids	110-17-8	B	81738	65255	58617	104770	95066	96017	106700	123850	103050	91491	114290	70523	C00122	ko00020,ko00190,ko00220,ko00250,ko00350,ko00360,ko00620,ko00650,ko00760,ko01100,ko01110,ko01200
pme0275	115.05	97	116.047	C5H8O3	[M]-	4-Oxopentanoic Acid	Organic acids	Organic acids	123-76-2	B	10810	10474	7566.5	5068.3	3814.8	4051.4	5883.1	4383.5	4895	7279	6198.5	5789.9	--	--
mws0823	115.04	71	116.047	C5H8O3	[M-H]-	3-Methyl-2-Oxobutanoic acid	Organic acids	Organic acids	759-05-7	B	50508	52145	45586	31529	39816	19476	28461	27809	30048	40837	38067	41271	C00141	ko00280,ko00290,ko00770,ko00966,ko01100,ko01110,ko01210,ko01230
pme3193	116.04	74	117.043	C4H7NO3	[M-H]-	N-Acetyl-L-glycine	Amino acids and derivatives	Amino acids and derivatives	543-24-8	B	13602	16170	11729	14892	13129	9919.3	8331.9	13521	14150	12622	12838	15773	--	--
pme0066	116.1	74	117.054	C3H7N3O2	[M-H]-	Guanidinoacetate	Amino acids and derivatives	Amino acids and derivatives	352-97-6	B	18449	16683	19869	10406	15856	11872	15586	14384	13058	16204	17471	12896	C00581	ko00260,ko00330,ko01100
pmb1096	118.07	91	117.058	C8H7N	[M+H]+	Indole	Alkaloids	Plumerane	120-72-9	A	28575	25145	19188	20633	20517	22487	22877	37045	38913	23304	20114	26632	C00463	ko00380,ko00400,ko00402,ko01100,ko01110
mws0256	118.09	72.1	117.079	C5H11NO2	[M+H]+	L-Valine	Amino acids and derivatives	Amino acids and derivatives	72-18-4	B	4958300	5062800	3611600	3119000	2451200	1799800	2217900	2486500	3059600	2764000	3089300	2859500	C00183	ko00280,ko00290,ko00311,ko00460,ko00770,ko00966,ko00970,ko01100,ko01110,ko01210,ko01230,ko02010
mws0191	118.09	59	117.079	C5H11NO2	[M+H]+	Betaine	Alkaloids	Alkaloids	107-43-7	A	715530	727940	731200	654080	604880	538830	536590	566800	663470	667070	670300	680120	C00719	ko00260,ko01100,ko02010
mws0470	117.02	73	118.027	C4H6O4	[M-H]-	Methylmalonic acid*	Organic acids	Organic acids	516-05-2	A	6163600	6887700	7426200	6434900	6327500	6255200	6767800	6814200	7081000	6482100	6543900	6939700	C02170	ko00240,ko00280,ko00640,ko01100
mws0192	117.02	73	118.027	C4H6O4	[M-H]-	Succinic acid*	Organic acids	Organic acids	110-15-6	A	4983100	5376900	6102000	4994200	5045400	4933900	5176700	5310400	5155600	5089600	5103700	5448800	C00042	ko00020,ko00190,ko00250,ko00310,ko00350,ko00360,ko00620,ko00630,ko00640,ko00650,ko00760,ko00920,ko01100,ko01110,ko01200
mws0147	117.06	59	118.063	C5H10O3	[M-H]-	β-Hydroxyisovaleric acid	Organic acids	Organic acids	625-08-1	B	102310	101110	96723	72628	94699	70832	72297	69927	68715	64989	73131	95406	C20827	ko00280,ko01100
pme3096	118	74	119.022	C3H5NO4	[M-H]-	Aminomalonic acid	Organic acids	Organic acids	1068-84-4	B	247950	253570	300630	249390	241530	246180	283460	268450	267020	279210	261020	272600	C00872	--
mws0230	120.07	74	119.058	C4H9NO3	[M+H]+	L-Threonine	Amino acids and derivatives	Amino acids and derivatives	72-19-5	B	749990	643550	1525400	653240	776460	2010500	1672600	820100	1091000	979950	708300	1048700	C00188	ko00260,ko00261,ko00290,ko00860,ko00970,ko01100,ko01110,ko01230,ko02010
Lmbp000728	121.06	77.04	120.058	C8H8O	[M+H]+	(S)-2-Phenyloxirane	Others	Others	20780-54-5	A	710480	660240	695880	597490	490920	366840	541750	540790	656900	544260	660820	641140	C20782	ko01100
Lmbn002644	119.05	93.03	120.058	C8H8O	[M-H]-	4-Methylbenzaldehyde	Others	Others	104-87-0	B	27260	31630	39176	4181.3	6282.4	4968.4	4569.8	4574.6	5486.2	12153	11091	10536	C06758	ko01100
pmb0069	122	105	121.053	C7H7NO	[M+H]+	Benzamide	Phenolic acids	Phenolic acids	55-21-0	B	100280	139590	110690	44617	50363	36187	40134	52741	49322	73633	81477	61059	C09815	--
mws0491	122.1	105	121.089	C8H11N	[M+H]+	Phenethylamine	Alkaloids	Alkaloids	64-04-0	A	478110	616670	528740	234560	200060	135830	189070	256980	253560	319740	339350	323290	C05332	ko00360,ko01100
mws0628	121.03	92	122.037	C7H6O2	[M-H]-	4-Hydroxybenzaldehyde	Phenolic acids	Phenolic acids	123-08-0	A	1027400	1098200	1113300	82629	91441	98077	74181	91696	87574	504140	487760	476190	C00633	ko01100
pme0241	123.04	79	122.037	C7H6O2	[M+H]+	Benzoic acid	Phenolic acids	Phenolic acids	65-85-0	B	208130	210730	73558	95463	52576	40333	26361	79836	243440	152210	141660	220740	C00180	ko00360,ko01100,ko01110
mws0133	123.06	80.05	122.048	C6H6N2O	[M+H]+	Nicotinamide	Others	Vitamin	98-92-0	A	69230	69075	54100	75950	70163	51484	69923	81134	76161	67207	77388	71639	C00153	ko00760,ko01100
ML10179289	105.07	77.04	122.073	C8H10O	[M+H-H2O]+	2-Phenylethanol	Phenolic acids	Phenolic acids	60-12-8	B	112110	126360	108790	49538	30327	34813	47390	68166	49124	75664	71802	74161	C05853	ko00360
pme0490	124.04	78	123.032	C6H5NO2	[M+H]+	Nicotinic acid (Vitamin B3)	Others	Vitamin	59-67-6	A	1476200	1483200	1362500	274240	237050	207930	226390	231960	279620	624340	661030	599460	C00253	ko00760,ko00960,ko01100,ko01110
Lmbp000668	124.04	78.03	123.032	C6H5NO2	[M+H]+	Isonicotinic acid	Organic acids	Organic acids	55-22-1	B	1394000	1433800	1357400	249990	217890	192590	214590	205340	292900	636930	627430	678390	C07446	--
pme1216	122.03	78	123.032	C6H5NO2	[M-H]-	2-Picolinic acid	Organic acids	Organic acids	98-98-6	B	535470	583590	571580	79957	87318	91040	106410	88701	89672	222780	242750	259830	C10164	ko00380,ko01100
mws0236	124.01	80	125.015	C2H7NO3S	[M-H]-	2-Aminoethanesulfonic acid	Organic acids	Organic acids	107-35-7	B	30906	21703	36289	13193	11719	10327	15422	16266	16727	16033	14133	14958	C00245	ko00430,ko00920,ko01100,ko02010
mws0572	126.07	109	125.059	C5H7N3O	[M+H]+	5-Methylcytosine	Nucleotides and derivatives	Nucleotides and derivatives	554-01-8	B	37513	33242	22549	41132	39387	24210	36318	32349	35683	34168	32671	30664	C02376	ko00240,ko01100
Zmgn000216	125	78.96	126.008	C2H7O4P	[M-H]-	2-Hydroxyethylphosphonic acid	Organic acids	Organic acids	22987-21-9	B	60523	93502	88033	20024	21119	23329	21979	21498	19049	34646	35501	34750	C06451	ko00440,ko00998,ko01100,ko01110
pmp001086	127.04	97	126.032	C6H6O3	[M+H]+	5-Hydroxymethylfurfural	Phenolic acids	Phenolic acids	67-47-0	B	649070	641440	701370	1500800	1458400	1493800	1720200	1491400	1268000	1567900	1251100	1533500	C11101	--
mws0251	127.05	110	126.043	C5H6N2O2	[M+H]+	Thymine	Nucleotides and derivatives	Nucleotides and derivatives	65-71-4	B	43401	36526	30946	6881.5	6783.5	5627.9	5713.7	7959.7	7009.1	14236	17710	16368	C00178	ko00240,ko01100
mws0263	128.04	82.03	129.043	C5H7NO3	[M-H]-	5-Oxo-L-Proline	Amino acids and derivatives	Amino acids and derivatives	98-79-3	A	18318	12894	26264	2312.1	2450.5	2242.1	4578.9	4958.2	3229.5	6617	5604.8	7654.4	C01879	ko00480,ko01100
Lmbn000612	128.04	82.03	129.043	C5H7NO3	[M-H]-	1-Pyrroline-4-hydroxy-2-carboxylic acid	Organic acids	Organic acids	9054-77-7	B	9484	9666.2	10591	3417.6	3584.3	2822.9	3290.7	3388	2119.8	7212.6	5326.3	7059.7	C04282	ko00330,ko01100
ML10181668	130.09	84.08	129.079	C6H11NO2	[M+H]+	Cycloleucine*	Amino acids and derivatives	Amino acids and derivatives	52-52-8	A	460750	331240	670850	1052000	1386700	2816700	2362200	1264500	1511200	1396600	867010	1163900	C03969	--
Rfmb319	130.09	84.08	129.079	C6H11NO2	[M+H]+	Pipecolic acid*	Amino acids and derivatives	Amino acids and derivatives	4043-87-2	A	1245400	1257200	919190	695950	497950	513900	468310	556640	687210	685450	678860	743270	C00408	ko00310,ko00960,ko01100,ko01110
Zmgn000217	129.02	85.03	130.027	C5H6O4	[M-H]-	Methylenesuccinic acid	Organic acids	Organic acids	97-65-4	B	35692	28408	38411	23924	16048	15928	29363	26492	10050	31814	21434	25058	C00490	ko00660,ko01100
pme2693	131.12	114.09	130.111	C6H14N2O	[M+H]+	N-Acetylputrescine	Alkaloids	Phenolamine	18233-70-0	B	13056	6109.6	7989.6	9805.1	8621.8	5116.8	12089	5412.5	6648.3	7931.5	4282.9	5457.1	C02714	ko00330,ko01100
mws0216	132.07	86	131.058	C5H9NO3	[M+H]+	Trans-4-Hydroxy-L-proline	Amino acids and derivatives	Amino acids and derivatives	51-35-4	B	145080	118760	161130	94118	112250	131480	95708	165420	80411	137100	138180	156560	C01157	ko00330,ko01100,ko02010
Zmpn000638	130.05	88.04	131.069	C4H9N3O2	[M-H]-	3-Guanidinopropionic acid	Organic acids	Organic acids	353-09-3	B	73931	86696	75759	80711	74148	82795	107610	93864	116220	99857	96667	85319	C03065	--
pme0274	132.1	69	131.095	C6H13NO2	[M+H]+	6-Aminocaproic acid	Organic acids	Organic acids	60-32-2	B	3338800	3288300	1165100	2564300	1680200	564460	1074000	1399200	2542600	2264700	2252300	2122000	C02378	ko01100
pmp001198	132.1	57.1	131.095	C6H13NO2	[M+H]+	6-Deoxyfagomine	Alkaloids	Alkaloids	197449-09-5	A	3086900	3195100	2994800	3120100	2753500	2123400	2521000	2379900	3127100	2775200	3116900	2805500	--	--
mws0258	132.1	86	131.095	C6H13NO2	[M+H]+	L-Isoleucine*	Amino acids and derivatives	Amino acids and derivatives	73-32-5	A	8618800	9026300	7234600	7963400	6019100	5475700	6220600	6825000	7957400	7330200	8339700	7322500	C00407	ko00280,ko00290,ko00460,ko00960,ko00966,ko00970,ko01100,ko01110,ko01210,ko01230,ko02010
mws0227	132.1	86.2	131.095	C6H13NO2	[M+H]+	L-Leucine*	Amino acids and derivatives	Amino acids and derivatives	61-90-5	A	8098100	8481500	6779000	7828600	6611100	5036200	5650200	6334800	7187300	7220500	7651500	7542400	C00123	ko00280,ko00290,ko00966,ko00970,ko01100,ko01110,ko01210,ko01230,ko02010
mws0473	131.03	87.05	132.042	C5H8O4	[M-H]-	2-Methylsuccinic acid	Organic acids	Organic acids	498-21-5	A	516300	609860	678950	674740	675710	624480	626090	603810	680690	634780	644250	634250	--	--
pme0243	131.03	87.05	132.042	C5H8O4	[M-H]-	Glutaric acid	Organic acids	Organic acids	110-94-1	B	243820	283220	299440	402720	357650	352990	338060	329010	347700	346010	350200	330410	C00489	ko00071,ko00310,ko01100
Lmbn001288	131.03	87.04	132.042	C5H8O4	[M-H]-	2-Hydroxy-2-methyl-3-oxobutanoic acid*	Organic acids	Organic acids	71698-08-3	B	17932	25420	26372	19914	26096	27900	28351	21009	34911	26350	21732	18426	C06010	ko00290,ko00650,ko00660,ko00770,ko01100,ko01110,ko01210,ko01230
Lmbn001364	131.03	87.05	132.042	C5H8O4	[M-H]-	4-Hydroxy-2-Oxopentanoic Acid*	Organic acids	Organic acids	3318-73-8	B	34902	43884	50098	46784	48230	39651	47732	45962	56231	47622	46980	42680	C03589	ko00360,ko01100
pme3034	131.03	69.03	132.042	C5H8O4	[M-H]-	Ethylmalonic acid	Organic acids	Organic acids	601-75-2	B	9979.3	10271	12146	17653	18056	17739	14064	15691	19081	10594	14602	15301	--	--
Lmgn000160	131.05	70.03	132.053	C4H8N2O3	[M-H]-	3-Ureidopropionic Acid	Organic acids	Organic acids	462-88-4	B	19228	20052	22263	12510	16074	15837	12479	16048	17128	17406	16901	20229	C02642	ko00240,ko00410,ko00770,ko01100
mws0001	133.06	74	132.054	C4H8N2O3	[M+H]+	L-Asparagine	Amino acids and derivatives	Amino acids and derivatives	70-47-3	B	507150	434970	695400	405770	516650	600140	390540	574920	243380	450530	454000	670500	C00152	ko00250,ko00460,ko00970,ko01100,ko01110,ko01230
mws0972	131.07	85	132.079	C6H12O3	[M-H]-	6-Hydroxyhexanoic acid	Organic acids	Organic acids	1191-25-9	A	54545	50767	55761	28779	23655	29903	29311	26153	23575	39124	39073	37594	C06103	--
Lmrn002746	131.07	85.07	132.079	C6H12O3	[M-H]-	2-Hydroxy-4-methylpentanoic acid	Organic acids	Organic acids	498-36-2	A	12229	17479	12180	9094.3	11280	5454.6	7571	6701	9357.8	9057.1	10960	15344	--	--
mws0341	131.07	85	132.079	C6H12O3	[M-H]-	2-Hydroxyisocaproic acid	Organic acids	Organic acids	20312-37-2	B	157140	178600	218730	43072	45371	51787	65402	53237	35772	89000	70422	117230	C03264	--
pme2527	133	116	132.09	C5H12N2O2	[M+H]+	L-Ornithine	Amino acids and derivatives	Amino acids and derivatives	70-26-8	B	34525	44206	32501	23915	18757	18079	22407	20148	27135	25395	24180	28642	C00077	ko00220,ko00330,ko00472,ko00480,ko01100,ko01110,ko01210,ko01230,ko02010
mws0219	132.03	88	133.038	C4H7NO4	[M-H]-	L-Aspartic Acid	Amino acids and derivatives	Amino acids and derivatives	56-84-8	A	3164000	2793900	2184600	1980900	2043700	1932300	2286500	2238300	2577500	2371700	2242500	2170900	C00049	ko00220,ko00250,ko00260,ko00261,ko00270,ko00300,ko00340,ko00410,ko00460,ko00710,ko00760,ko00770,ko00970,ko01100,ko01110,ko01200,ko01210,ko01230,ko02010
mws0275	133.01	71.01	134.022	C4H6O5	[M-H]-	L-Malic acid*	Organic acids	Organic acids	97-67-6	A	5623100	6673200	7293500	3788600	3619200	3836500	5084900	4771300	5376600	4663900	4993500	4761100	C00149	ko00020,ko00620,ko00630,ko00710,ko01100,ko01110,ko01200
Lmbn000198	133.01	71.01	134.022	C4H6O5	[M-H]-	3-Dehydro-L-Threonic Acid*	Organic acids	Organic acids	-	A	1577200	1685800	2000800	1016800	1146400	1033800	1260600	1247200	1385700	1319100	1314400	1286300	C03064	ko00053,ko01100
Zmgn000503	133.05	71.01	134.058	C5H10O4	[M-H]-	2,3-Dihydroxy-3-Methylbutanoic Acid	Organic acids	Organic acids	1756-18-9	B	224660	224890	206520	186940	157970	147270	249550	263380	276420	316180	197260	257800	C04039	--
pme0040	136.06	119	135.054	C5H5N5	[M+H]+	Adenine	Nucleotides and derivatives	Nucleotides and derivatives	73-24-5	A	11199000	10723000	8841700	3523000	3073200	2669600	3283500	3521200	3380700	5476300	5871300	5475900	C00147	ko00230,ko00908,ko01100
pmb0374	136.06	118.9	135.054	C5H5N5	[M+H]+	2-Aminopurine	Nucleotides and derivatives	Nucleotides and derivatives	452-06-2	A	159830	179970	159080	20493	16944	9509.9	16902	12870	12661	77350	88680	62226	--	--
Lmgp000659	136.08	91.05	135.068	C8H9NO	[M+H]+	2-Phenylacetamide*	Alkaloids	Alkaloids	103-81-1	B	981140	1046900	944200	1239700	1077200	987410	1187000	1197500	1216100	1112500	1122900	1107000	C02505	ko00360,ko01100
HJKP000649	136.07	91.05	135.068	C8H9NO	[M+H]+	N-benzylformamide*	Alkaloids	Alkaloids	6343-54-0	B	1084300	1183300	1197200	1581500	1312200	1196100	1280300	1357400	1442700	1285500	1297400	1316100	C15561	--
mws0889	135.03	75.01	136.037	C4H8O5	[M-H]-	D-Threonic Acid	Others	Saccharides and Alcohols	3909-12-4	A	179460	205020	265550	32245	31198	30561	34345	30038	29846	64787	67731	63310	C21649	--
pme0033	137.05	119	136.039	C5H4N4O	[M+H]+	Hypoxanthine	Nucleotides and derivatives	Nucleotides and derivatives	68-94-0	B	66636	66273	47809	24167	27759	22560	45183	37522	50868	36518	41382	44295	C00262	ko00230,ko01100
Hmbn002174	135.05	120.02	136.053	C8H8O2	[M-H]-	4-Hydroxyacetophenone	Phenolic acids	Phenolic acids	99-93-4	B	28016	31601	31373	18145	15623	22157	15979	14297	18024	20718	23834	21267	C10700	ko01100
mws1336	138.06	120	137.048	C7H7NO2	[M+H]+	4-Aminobenzoic acid	Phenolic acids	Phenolic acids	150-13-0	B	72036	96271	76010	31732	39247	28436	29017	33853	34542	50251	51958	48980	C00568	ko00790,ko01100
pme2268	138.05	94.07	137.048	C7H7NO2	[M+H]+	Trigonelline	Alkaloids	Alkaloids	535-83-1	A	16035000	15836000	13071000	11119000	9682200	7960700	9241900	10802000	12542000	10870000	11552000	11797000	C01004	ko00760
pme1002	138.09	103	137.084	C8H11NO	[M+H]+	L-Tyramine	Amino acids and derivatives	Amino acids and derivatives	51-67-2	A	649860	657330	590570	582960	466300	372650	460260	504130	617800	527240	571330	560710	C00483	ko00350,ko00950,ko01100,ko01110
pma0948	138.09	121.1	137.084	C8H11NO	[M+H]+	Phenylethanolamine	Alkaloids	Alkaloids	7568-93-6	B	262130	268990	250260	224160	195450	139460	186610	210790	257730	207100	209070	225360	C02735	--
Lmbn001981	137.02	93.03	138.032	C7H6O3	[M-H]-	2,5-Dihydroxybenzaldehyde*	Phenolic acids	Phenolic acids	1194-98-5	B	5573800	6614200	6934500	2848400	2941800	2632400	2352200	2307600	2405900	3610400	3762300	3988600	C05585	ko00350,ko01100
Lmbn002862	137.02	93.03	138.032	C7H6O3	[M-H]-	3-Hydroxybenzoic Acid	Organic acids	Organic acids	99-06-9	B	619370	653610	786630	685240	732760	626830	532010	536690	575430	665220	630410	623690	C00587	ko00400
mws0749	137.02	93	138.032	C7H6O3	[M-H]-	4-Hydroxybenzoic acid	Phenolic acids	Phenolic acids	99-96-7	B	4700700	5430200	5683300	2270200	2212100	2121800	1747800	1823500	1728900	2961000	3135500	3346900	C00156	ko00130,ko00790,ko01100,ko01110
Hmgn001653	137.02	93.04	138.032	C7H6O3	[M-H]-	Protocatechualdehyde*	Phenolic acids	Phenolic acids	139-85-5	B	6291500	6879000	7207200	2992200	2752400	2591700	3166600	2349400	2532100	3826500	4130600	4012500	C16700	ko00950
pme1137	140.03	94	139.027	C6H5NO3	[M+H]+	6-Hydroxynicotinic acid	Alkaloids	Alkaloids	5006-66-6	B	92368	100540	136050	138180	116240	108920	112400	122760	125240	132990	128670	118320	C01020	ko00760,ko01100
pme2828	140	99	139.027	C6H5NO3	[M+H]+	4-Nitrophenol	Phenolic acids	Phenolic acids	100-02-7	B	4670900	4961300	6295000	6730400	5325800	5971900	7721400	8495900	8809600	6826500	6700600	6689100	C00870	--
mws0704	140.01	78.96	141.019	C2H8NO4P	[M-H]-	O-Phosphorylethanolamine	Alkaloids	Alkaloids	1071-23-4	B	3014	2858.3	4114.4	29591	20548	23456	23138	20458	28115	20639	19544	22949	C00346	ko00564,ko00600,ko01100
pma2987	142.1	124.09	141.09	C6H11N3O	[M+H]+	Histidinol	Alkaloids	Alkaloids	501-28-0	B	7562000	7313000	6578200	5557500	4848400	3607200	7020900	7782200	8690300	6693100	7861400	6365000	C00860	ko00340,ko01100,ko01110,ko01230
pme3207	141.02	59	142.027	C6H6O4	[M-H]-	Muconic acid	Organic acids	Organic acids	1119-72-8	B	849640	730120	630600	51161000	49635000	51026000	40710000	41484000	40697000	39321000	38474000	38669000	C02480	ko01100
pmb0764	144.05	113.2	143.04	C6H9NOS	[M+H]+	4-Methyl-5-thiazoleethanol	Others	Others	137-00-8	B	242540	268190	227180	116160	100900	65218	105420	103420	114830	152380	162740	150520	C04294	ko00730,ko01100
Rfmb320	144.1	84.08	143.095	C7H13NO2	[M+H]+	1-Methylpiperidine-2-carboxylic acid	Organic acids	Organic acids	7730-87-2	B	141720	133800	119150	42907	47575	44485	41202	43275	64411	56011	59854	43511	--	--
Hmsp000364	144.1	98.09	143.095	C7H13NO2	[M+H]+	L-Cyclopentylglycine	Amino acids and derivatives	Amino acids and derivatives	2521-84-8	B	33921	30413	25740	22755	8698.7	16778	15578	22393	31920	22215	14879	21043	--	--
Rfmb318	144.1	84.08	144.092	C7H14NO2+	[M]+	D-Proline betaine	Amino acids and derivatives	Amino acids and derivatives	1195-94-4	B	72600	68068	44952	21157	19914	11063	18087	17820	22903	33063	33904	28275	C21514	--
mws0103	146.06	91	145.053	C9H7NO	[M+H]+	Indole-3-carboxaldehyde	Alkaloids	Plumerane	487-89-8	B	331380	411460	284670	370960	309990	192820	254910	282010	414660	292800	339850	342880	C08493	--
pme0295	146.08	86	145.074	C6H11NO3	[M+H]+	4-Acetamidobutyric acid	Organic acids	Organic acids	3025-96-5	B	72312	81514	75821	24788	20211	21715	20170	18315	17399	37682	33782	47397	C02946	ko00330,ko01100
Lmqp000427	146.08	82.07	145.074	C6H11NO3	[M+H]+	N-Methyl-Trans-4-Hydroxy-L-Proline	Amino acids and derivatives	Amino acids and derivatives	4252-82-8	B	73404	59405	62707	63585	60248	52183	46724	58270	56568	56929	58371	74696	--	--
mws0567	146.09	87	145.085	C5H11N3O2	[M+H]+	4-Guanidinobutyric acid	Organic acids	Organic acids	463-00-3	B	138800	114100	117100	138800	117370	68995	95713	95031	92671	105790	111110	115750	C01035	ko00330,ko01100
mws0017	146.17	72.2	145.158	C7H19N3	[M+H]+	Spermidine	Alkaloids	Phenolamine	124-20-9	B	32876	38280	80152	34450	30198	27357	42253	33749	34740	34571	37061	22675	C00315	ko00330,ko00410,ko00480,ko00940,ko01100,ko02010
pme2380	145.01	101	146.022	C5H6O5	[M-H]-	α-Ketoglutaric acid	Organic acids	Organic acids	328-50-7	B	38433	35859	43628	53686	41219	56150	54603	61840	51931	51969	46926	53313	C00026	ko00020,ko00040,ko00053,ko00220,ko00250,ko00300,ko00310,ko00340,ko00430,ko00630,ko00650,ko00660,ko01100,ko01110,ko01200,ko01210,ko01230
mws0208	145.05	101	146.058	C6H10O4	[M-H]-	Adipic Acid*	Organic acids	Organic acids	124-04-9	B	295050	371960	364030	394470	350380	389630	348700	373260	430400	383000	260600	354510	C06104	ko01100
Lmbn001609	145.05	83.05	146.058	C6H10O4	[M-H]-	2-Acetyl-2-Hydroxybutanoic Acid	Organic acids	Organic acids	-	B	13147	10230	8033.5	22181	11082	12758	8427.3	10808	16218	12216	8395.2	11962	C06006	ko00290,ko01100,ko01110,ko01210,ko01230
mws0924	145.05	101	146.058	C6H10O4	[M-H]-	2-Methylglutaric acid*	Organic acids	Organic acids	617-62-9	B	235640	274610	282110	255370	282010	272780	273280	289800	289230	308630	259680	293240	--	--
Lmbn001676	145.05	101.06	146.058	C6H10O4	[M-H]-	3-Hydroxy-3-Methyl-2-Oxopentanoic Acid	Organic acids	Organic acids	-	B	28336	25695	34274	28345	30736	23787	36862	29424	30662	26352	31383	37270	C14463	ko00290,ko01110,ko01210
Wmzn000227	145.06	109.04	146.058	C6H10O4	[M-H]-	2,2-Dimethylsuccinic acid	Organic acids	Organic acids	597-43-3	A	2027	6456.3	2719.5	38885	40598	38795	26517	31255	38150	30833	29282	35369	--	--
pme0193	147.08	84	146.069	C5H10N2O3	[M+H]+	L-Glutamine	Amino acids and derivatives	Amino acids and derivatives	56-85-9	A	3142600	3614900	3239100	5275700	4949400	4227100	4445700	4867500	4767400	4196100	4279700	4218600	C00064	ko00220,ko00230,ko00240,ko00250,ko00630,ko00750,ko00910,ko00970,ko01100,ko01230,ko02010
pme0026	147.11	84	146.106	C6H14N2O2	[M+H]+	L-Lysine	Amino acids and derivatives	Amino acids and derivatives	56-87-1	A	3625400	4139000	3684200	6016700	5781300	4988600	5283900	5447800	5263100	4683600	5107100	4712900	C00047	ko00300,ko00310,ko00780,ko00960,ko00970,ko01100,ko01110,ko01210,ko01230,ko02010
pme1691	147.13	87.2	146.118	C7H16NO2	[M+H]+	Acetylcholine	Alkaloids	Alkaloids	60-31-1	B	79692	71714	92062	94603	107930	85279	114340	97218	99001	136720	92484	99449	C01996	ko00564
mws1050	148.06	88	147.053	C5H9NO4	[M+H]+	O-Acetylserine	Amino acids and derivatives	Amino acids and derivatives	5147-00-2	B	89852	76303	64882	123490	104270	91823	103570	101090	95696	89643	82435	103420	C00979	ko00270,ko00908,ko00920,ko01100,ko01110,ko01200,ko01230,ko04122
Zmzn000113	146.05	102.06	147.053	C5H9NO4	[M-H]-	L-threo-3-Methylaspartate	Amino acids and derivatives	Amino acids and derivatives	6061-13-8	A	1578800	1559300	1379000	558640	609830	627430	573950	594610	579950	777940	825720	833670	C03618	ko00630,ko00660,ko01100,ko01200
pme0014	148.06	84	147.053	C5H9NO4	[M+H]+	L-Glutamic acid	Amino acids and derivatives	Amino acids and derivatives	56-86-0	A	4341300	3844100	4913300	2446300	2738900	3219800	3146000	2845800	2759100	3640200	3106300	3332900	C00025	ko00220,ko00250,ko00330,ko00332,ko00340,ko00430,ko00480,ko00630,ko00650,ko00660,ko00860,ko00910,ko00970,ko01100,ko01110,ko01200,ko01210,ko01230,ko02010
pmp001285	149.02	65.04	148.016	C8H4O3	[M+H]+	Phthalic anhydride	Phenolic acids	Phenolic acids	85-44-9	A	367370	366130	355450	572140	544450	388110	494390	490790	540220	452920	448740	412680	--	--
ML10171848	147.03	85.03	148.037	C5H8O5	[M-H]-	D-Arabinono-1,4-lactone	Others	Saccharides and Alcohols	2782-09-4	A	19084	29496	23936	17564	13459	18428	16926	15550	16590	21463	20441	20445	C00652	--
Zmyn000247	147.03	57.03	148.037	C5H8O5	[M-H]-	2-Hydroxyglutaric Acid*	Organic acids	Organic acids	13095-48-2	A	69127	80124	66666	20688	13783	20450	20120	14410	18272	29328	31761	42755	C03196	ko00310,ko01100
Lmbn000216	147.03	57.03	148.037	C5H8O5	[M-H]-	3-Methylmalic acid*	Organic acids	Organic acids	152204-30-3	A	69500	55529	93417	21143	15858	18921	19380	18649	18378	27402	42801	28923	C06032	ko00290,ko00660,ko01100,ko01210,ko01230
mws2213	147.05	77.01	148.052	C9H8O2	[M-H]-	Cinnamic acid	Phenolic acids	Phenolic acids	140-10-3	B	1675.2	1929	2224.1	1714.2	1013.1	1366.2	2800.2	2581.9	1092.7	1326	904.37	1150.8	C00423	ko00130,ko00360,ko00940,ko00998,ko01100,ko01110
Lmgp000796	150.06	61.01	149.048	C8H7NO2	[M+H]+	4-Hydroxymandelonitrile	Alkaloids	Alkaloids	13093-65-7	A	2379600	2315600	1903600	3517400	2852800	2239200	2607800	2612300	3080600	2687200	2848500	2695400	C00650	--
pme1210	150.06	61	149.051	C5H11NO2S	[M+H]+	L-Methionine	Amino acids and derivatives	Amino acids and derivatives	63-68-3	A	2686600	2686300	2257900	3564800	3231000	2558400	2914300	3147200	3540800	2991800	3130400	3106900	C00073	ko00270,ko00966,ko00970,ko01100,ko01110,ko01210,ko01230
mws0847	150.08	133	149.07	C6H7N5	[M+H]+	1-Methyladenine	Nucleotides and derivatives	Nucleotides and derivatives	5142-22-3	B	60851	64284	44177	85185	61177	37734	60563	59908	77333	64150	69696	58023	C02216	--
mws0262	149.01	87	150.016	C4H6O6	[M-H]-	L-Tartaric acid	Organic acids	Organic acids	87-69-4	B	173550	223360	217990	30455	31085	30497	45814	26285	24644	75138	92122	73870	C00898	ko00630,ko01100
mws1499	149.05	59.01	150.053	C5H10O5	[M-H]-	D-Arabinose	Others	Saccharides and Alcohols	10323-20-3	B	80034	100740	143360	33554	29729	22588	38635	34356	29692	65535	50799	53391	C00216	--
Zmgn000173	149.05	75.01	150.053	C5H10O5	[M-H]-	D-Ribose	Others	Saccharides and Alcohols	50-69-1	B	31276	36392	38162	7686.3	6913.3	8774.6	6754.1	14140	8363.5	15073	13432	15065	C00121	ko00030,ko01100,ko02010
Lmxp001668	151.08	91.05	150.068	C9H10O2	[M+H]+	2-Methoxy-4-ethenylphenol	Phenolic acids	Phenolic acids	7786-61-0	A	46978	24798	24814	29480	28254	26224	31089	22227	33330	30939	23996	25255	C17883	--
pmf0420	149.06	74.9	150.068	C9H10O2	[M-H]-	Benzyl acetate	Organic acids	Organic acids	140-11-4	B	27621	21455	25783	20405	27374	25124	23560	26311	21292	41742	39254	48011	C15513	--
pme0183	152.06	135	151.049	C5H5N5O	[M+H]+	Isoguanine	Nucleotides and derivatives	Nucleotides and derivatives	3373-53-3	A	233450	259450	145950	145240	108910	65790	97712	142570	138200	126460	134230	119900	--	--
pme1109	152.06	135	151.049	C5H5N5O	[M+H]+	Guanine	Nucleotides and derivatives	Nucleotides and derivatives	73-40-5	A	612840	719930	562860	737020	680590	470420	745380	715060	714200	720800	649800	757590	C00242	ko00230,ko01100
pme0256	151.03	151	152.033	C5H4N4O2	[M-H]-	Xanthine	Nucleotides and derivatives	Nucleotides and derivatives	69-89-6	A	113590	124990	138210	115390	101620	121090	104830	65666	69475	105100	119970	81695	C00385	ko00230,ko00232,ko01100,ko01110
mws0182	151.04	106.9	152.047	C8H8O3	[M-H]-	p-Hydroxyphenyl acetic acid	Phenolic acids	Phenolic acids	156-38-7	B	136010	141940	136400	15356	23587	21909	19767	18630	19520	52749	71605	77559	C00642	ko00350,ko00360,ko01100
Zmyn002323	151.04	107.05	152.047	C8H8O3	[M-H]-	2-Hydroxyphenylacetic acid	Organic acids	Organic acids	614-75-5	B	10698	7113.6	9622	5358.7	2249.1	5106.2	4554.9	4052	6755	6932.8	3133.6	5779.8	C05852	ko00360,ko01100
mws0458	151.04	136	152.047	C8H8O3	[M-H]-	Vanillin	Phenolic acids	Phenolic acids	121-33-5	B	1735100	1817100	2313800	113910	166050	122950	189490	139090	112710	691960	739310	757720	C00755	ko00998,ko01100,ko01110
pme2362	151.04	107	152.047	C8H8O3	[M-H]-	Mandelic acid	Phenolic acids	Phenolic acids	90-64-2	B	20234	29386	23020	24430	15299	15146	17577	23472	20411	23088	21622	37180	C01984	--
mws0437	151.06	71	152.068	C5H12O5	[M-H]-	D-Arabitol	Others	Saccharides and Alcohols	488-82-4	B	17416	12781	12644	10136	15597	20564	15735	8813.6	13893	16696	14866	16518	C01904	ko00040,ko01100
mws0596	154.05	136.04	153.043	C7H7NO3	[M+H]+	3-Hydroxyanthranilic acid	Organic acids	Organic acids	548-93-6	B	53699	68482	42483	63317	73256	36877	53745	48501	53499	53336	62971	52898	C00632	ko00380,ko01100
mws4002	154.09	137	153.079	C8H11NO2	[M+H]+	Dopamine	Alkaloids	Alkaloids	51-61-6	B	234830	288420	291320	305630	252730	197530	220940	252280	283290	235730	273000	227900	C03758	ko00350,ko00950,ko00965,ko01100,ko01110
mws0183	153.02	109.03	154.027	C7H6O4	[M-H]-	3,4-Dihydroxybenzoic acid (Protocatechuic acid)*	Phenolic acids	Phenolic acids	99-50-3	A	488540	432330	601810	92363	93377	104190	55950	45573	42732	196170	202250	217930	C00230	ko01100,ko01110
mws0885	153.02	109.03	154.027	C7H6O4	[M-H]-	2,4-Dihydroxybenzoic acid	Phenolic acids	Phenolic acids	89-86-1	A	113530	157630	165220	110660	118620	100450	102790	95799	80181	145810	96447	103950	--	--
mws0180	153.02	109.03	154.027	C7H6O4	[M-H]-	2,5-Dihydroxybenzoic acid; Gentisic Acid*	Phenolic acids	Phenolic acids	490-79-9	A	192650	213260	254550	51430	41610	51248	29828	30963	38917	90874	91405	100170	C00628	ko00350,ko01100
Lmgn002473	153.02	109.03	154.027	C7H6O4	[M-H]-	2,6-Dihydroxybenzoic acid	Phenolic acids	Phenolic acids	303-07-1	B	212620	214840	277480	175580	170820	140440	148040	140170	163840	205520	199140	194120	C21298	--
mws0639	153.02	109.03	154.027	C7H6O4	[M-H]-	2,3-Dihydroxybenzoic Acid*	Organic acids	Organic acids	303-38-8	A	220960	244760	288530	174900	157160	181560	127140	151410	177260	207060	248190	170400	C00196	ko01110
mws0254	156.08	110	155.069	C6H9N3O2	[M+H]+	L-Histidine	Amino acids and derivatives	Amino acids and derivatives	71-00-1	A	16946000	16834000	16965000	17934000	18809000	19074000	18194000	18385000	19145000	18437000	16761000	18071000	C00135	ko00340,ko00410,ko00970,ko01100,ko01110,ko01230,ko02010
pmb0819	157	130	156.069	C10H8N2	[M+H]+	3-Indoleacetonitrile	Alkaloids	Plumerane	771-51-7	B	353530	390510	340890	400260	359160	298290	313260	382970	460390	367810	386020	381280	C02938	ko00380,ko01100
pmf0174	157.16	157.2	158.167	C10H22O	[M-H]-	1-Decanol	Others	Saccharides and Alcohols	112-30-1	B	9213900	9053100	9300000	10284000	9833900	9936800	10289000	9589700	9134000	11838000	11764000	11986000	C01633	--
Lmbn001467	158.08	116.07	159.09	C7H13NO3	[M-H]-	5-Acetamidopentanoic Acid	Organic acids	Organic acids	1072-10-2	B	104500	118550	147670	113210	110030	100110	127840	104370	113940	119080	127250	121860	C03087	ko00310,ko01100
Lmbn002072	159.07	97.07	160.074	C7H12O4	[M-H]-	2-Propylsuccinic acid*	Organic acids	Organic acids	618-57-5	B	120470	137530	148000	141570	119320	121290	141030	117480	123560	120710	135110	130050	C16657	--
Zmjn001813	159.07	97.06	160.074	C7H12O4	[M-H]-	Pimelic acid*	Organic acids	Organic acids	111-16-0	B	112950	112180	112990	120700	127310	107200	104860	93105	109710	102040	101190	111590	C02656	ko00780,ko01100
mws0005	161.11	144	160.1	C10H12N2	[M+H]+	Tryptamine	Alkaloids	Plumerane	61-54-1	A	276210	338600	267820	173710	140600	111330	143500	164830	186320	208920	207930	196910	C00398	ko00380,ko00901,ko01100,ko01110
mws0102	160.04	116	161.048	C9H7NO2	[M-H]-	Indole-5-carboxylic acid	Alkaloids	Plumerane	1670-81-1	B	152550	178060	180060	121790	127130	114600	119050	109810	112670	146930	147250	138600	--	--
Lmgp001898	162.06	116.05	161.048	C9H7NO2	[M+H]+	4,6-Dihydroxyquinoline	Alkaloids	Quinoline alkaloids	3517-61-1	B	463740	441270	387620	511910	405180	476560	464210	475950	723430	388060	453920	457350	C05639	ko00380,ko01100
NK10246260	162.06	116.05	161.048	C9H7NO2	[M+H]+	2,4-Dihydroxyquinoline	Alkaloids	Quinoline alkaloids	86-95-3	B	323140	319340	224310	284740	260910	211540	213810	268780	321760	272930	255020	304000	C16716	--
mws1417	160.04	116	161.048	C9H7NO2	[M-H]-	Indole-3-carboxylic acid	Alkaloids	Plumerane	771-50-6	B	181050	192810	193480	129230	126820	131420	112070	114860	115090	155860	155540	150860	C19837	--
mws1346	162.08	98	161.069	C6H11NO4	[M+H]+	DL-2-Aminoadipic acid	Alkaloids	Alkaloids	542-32-5	B	115470	127610	112440	112810	96874	80150	97706	106570	98810	105850	91549	108450	C00956	ko00300,ko00310,ko00311,ko01100,ko01110,ko01210,ko01230
pme3382	160.06	98	161.069	C6H11NO4	[M-H]-	N-Acetyl-L-threonine	Amino acids and derivatives	Amino acids and derivatives	17093-74-2	A	36263	43981	52207	45264	50319	42871	37497	41159	40938	43581	44253	36828	--	--
pme2914	161.05	99	162.053	C6H10O5	[M-H]-	3-Hydroxy-3-methylpentane-1,5-dioic acid	Amino acids and derivatives	Amino acids and derivatives	503-49-1	A	193390	149370	179060	41354	46388	46775	60166	52045	40069	101910	108950	114600	C03761	--
pmf0440	163.08	91.1	162.068	C10H10O2	[M+H]+	4-MethoxycinnaMaldehyde	Phenolic acids	Phenolic acids	1963-36-6	B	125550	96792	106980	103160	96222	95281	116050	107830	96825	94221	106870	81317	C10475	--
pme2758	162.04	144	163.048	C5H9NO5	[M-H]-	4-Hydroxy-L-glutamic acid	Amino acids and derivatives	Amino acids and derivatives	3913-68-6	A	41558	36964	33841	9098.8	10662	12312	8907.9	6188.6	9807.6	15648	20772	12912	C03079	--
pme1439	165.05	119	164.047	C9H8O3	[M+H]+	p-Coumaric acid	Phenolic acids	Phenolic acids	501-98-4	A	206920	300480	277580	202900	192390	157760	152820	160660	184810	209320	219860	220850	C00811	ko00130,ko00350,ko00940,ko00950,ko00998,ko01100,ko01110
Lmbn002739	163.04	119.05	164.047	C9H8O3	[M-H]-	3-Hydroxycinnamic Acid	Phenolic acids	Phenolic acids	14755-02-3	B	3533300	3927100	4699600	511180	501090	527750	531820	473410	493450	1757800	1729400	1883600	C12621	ko00360,ko01100
Lmmn001643	163.04	119.05	164.047	C9H8O3	[M-H]-	2-Hydroxycinnamic acid	Organic acids	Organic acids	583-17-5	B	1669600	1951300	2749800	206540	198700	296010	212090	225240	183720	769620	718620	803770	C01772	ko00360,ko00940,ko01100,ko01110
mws0159	163.04	91	164.047	C9H8O3	[M-H]-	Phenylpyruvic acid	Organic acids	Organic acids	156-06-9	B	57918	78276	70822	47294	52850	66080	58509	42884	58154	60315	63766	58964	C00166	ko00360,ko00400,ko00960,ko01100,ko01110,ko01210,ko01230
pme3083	164.04	120	165.043	C8H7NO3	[M-H]-	2-(Formylamino)benzoic acid	Phenolic acids	Phenolic acids	3342-77-6	B	557920	643890	725640	531310	489670	482730	474240	485220	460210	576580	565740	577210	C05653	ko00380,ko01100
pme2617	166.05	102	165.046	C5H11NO3S	[M+H]+	L-Methionine Sulfoxide	Amino acids and derivatives	Amino acids and derivatives	3226-65-1	B	6940100	6659800	6236800	4875800	4347400	3917000	7314400	7743200	7456500	6579000	6811500	6601200	C02989	ko00270
pme3968	166.07	149.05	165.065	C6H7N5O	[M+H]+	7-Methylguanine	Nucleotides and derivatives	Nucleotides and derivatives	578-76-7	B	16798	13261	15533	12494	9948.1	9726.8	9425	10654	10769	14422	11473	11907	C02242	--
pme0021	166.09	120.08	165.07	C9H11NO2	[M+H]+	L-Phenylalanine	Amino acids and derivatives	Amino acids and derivatives	63-91-2	A	4982800	5628400	4013100	4857100	3805300	3038800	3894800	4230700	4752300	4459400	4695600	4280400	C00079	ko00360,ko00400,ko00460,ko00940,ko00960,ko00966,ko00970,ko00998,ko01100,ko01110,ko01210,ko01230,ko02010
pme0281	165.02	121.03	166.027	C8H6O4	[M-H]-	Terephthalic acid	Phenolic acids	Phenolic acids	100-21-0	A	415840	387620	348010	311210	332870	480030	461140	434750	368910	346720	290470	353850	C06337	ko01100
pmc0274	167.1	121.1	166.031	C6H6N4S	[M+H]+	6-Methylmercaptopurine	Nucleotides and derivatives	Nucleotides and derivatives	50-66-8	B	6254200	6920800	5375300	6140900	5070200	3751400	4707300	5145700	5907100	5405400	5847800	5625100	C16614	--
mws0344	165.04	75	166.048	C5H10O6	[M-H]-	D-Xylonic acid	Organic acids	Organic acids	526-91-0	A	3781500	4050700	4223500	755130	687690	752750	716920	762570	712570	1380200	1369900	1315900	C00502	ko00040,ko01100
mws0467	165.06	119.05	166.063	C9H10O3	[M-H]-	3-(4-Hydroxyphenyl)-propionic acid	Phenolic acids	Phenolic acids	501-97-3	B	41305	32172	47922	26457	27919	32322	27144	30653	34280	27119	32409	40423	C01744	--
pmn001681	165.09	149.06	166.099	C10H14O2	[M-H]-	1-(4-Methoxyphenyl)-1-propanol	Phenolic acids	Phenolic acids	5349-60-0	B	12649	15847	13522	11456	14141	14089	9720.3	9524.7	11255	20789	21794	25506	--	--
Zmjp000624	168.06	150.05	167.058	C8H9NO3	[M+H]+	Pyridoxal	Others	Vitamin	66-72-8	A	25722	27821	22021	33254	32784	21341	30016	34692	44637	24525	30942	32800	C00250	ko00750,ko01100
NK10253223	168.06	94.06	167.058	C8H9NO3	[M+H]+	2-Amino-3-methoxybenzoic acid	Phenolic acids	Phenolic acids	3177-80-8	B	24467	25842	15128	33359	29447	20756	22712	30352	33441	28796	30697	28654	C05831	ko00380
pme1292	167.1	123.04	168.042	C8H8O4	[M-H]-	Homogentisic acid	Phenolic acids	Phenolic acids	451-13-8	B	19644	34352	24551	50280	22049	25506	32795	35899	34519	34619	33849	29387	C00544	ko00130,ko00350,ko01100
mws0028	167.03	108.02	168.042	C8H8O4	[M-H]-	Vanillic acid	Phenolic acids	Phenolic acids	121-34-6	A	1380400	1289100	1283600	171160	187860	165820	158610	163390	161720	652580	545400	500840	C06672	--
Lmmp003042	169.05	123.04	168.042	C8H8O4	[M+H]+	Protocatechuic Acid Methyl Ester	Phenolic acids	Phenolic acids	2150-43-8	B	70295	75862	57611	124350	99500	100270	93080	103300	137520	81358	110910	94793	--	--
Hmbp001276	169.05	65.03	168.042	C8H8O4	[M+H]+	Gallacetophenone	Phenolic acids	Phenolic acids	528-21-2	A	1982800	1886800	1599800	3143600	3019400	2094900	2285900	2772900	3440400	2295700	2537100	2429800	--	--
pme2598	167.03	123.04	168.042	C8H8O4	[M-H]-	3,4-Dihydroxybenzeneacetic acid	Phenolic acids	Phenolic acids	102-32-9	B	224720	200810	232210	219090	245940	240570	228880	222560	262200	238930	248910	272280	C01161	ko00350,ko01100
pme1383	170.08	134.1	169.074	C8H11NO3	[M+H]+	Pyridoxine	Others	Vitamin	65-23-6	A	398040	441180	312230	134610	118490	79975	82226	100390	107160	184100	192980	188180	C00314	ko00750,ko01100
pme0181	170.09	124	169.085	C7H11N3O2	[M+H]+	3-Methyl-L-Histidine	Amino acids and derivatives	Amino acids and derivatives	368-16-1	B	82401	84525	110320	64756	68289	117930	90695	73159	88272	73433	64864	75857	C01152	ko00340,ko01100
Lmbn003524	171.1	99.08	172.11	C9H16O3	[M-H]-	9-Oxononanoic acid	Organic acids	Organic acids	2553-17-5	B	13554	12631	11735	10910	6453.7	8469.9	8693	9800	9233.8	11152	12685	12761	C16322	ko00592,ko01110
pme0253	174.11	86	173.105	C8H15NO3	[M+H]+	N-Acetyl-L-leucine	Amino acids and derivatives	Amino acids and derivatives	1188-21-2	A	56546	58288	60670	19090	14183	11753	9554.4	21237	13180	25962	30883	28035	C02710	--
pme3009	175.02	99	174.016	C6H6O6	[M+H]+	Trans-Citridic acid	Organic acids	Organic acids	4023-65-8	B	474020	518150	616010	771430	833280	877860	1204700	1056900	1308000	1050600	909490	954570	C02341	ko00660,ko01100
mws0242	173.08	111	174.089	C8H14O4	[M-H]-	Suberic Acid	Organic acids	Organic acids	505-48-6	B	110920	115170	144990	44045	42370	39313	40198	46320	41460	89960	75989	70098	C08278	--
Lmgn002555	173.08	59.01	174.089	C8H14O4	[M-H]-	2-Propylglutaric acid	Organic acids	Organic acids	32806-62-5	A	26255	28904	29276	21005	18887	23246	18386	14172	21417	28025	29803	22536	C16658	--
Zmyn000155	173.11	131.08	174.1	C7H14N2O3	[M-H]-	N-α-Acetyl-L-ornithine	Amino acids and derivatives	Amino acids and derivatives	6205-08-9	B	984850	1156000	1112100	687260	741340	667840	723310	764140	834240	781590	801820	826950	C00437	ko00220,ko01100,ko01110,ko01210,ko01230
mws0260	175.12	116	174.112	C6H14N4O2	[M+H]+	L-Arginine	Amino acids and derivatives	Amino acids and derivatives	74-79-3	A	8136500	8285800	9218500	7470100	8299600	8800300	9824600	8752800	9055500	8957800	8516300	9052800	C00062	ko00220,ko00261,ko00330,ko00472,ko00970,ko01100,ko01110,ko01230,ko02010
mws1208	175.17	157	174.162	C10H22O2	[M+H]+	1,10-Decanediol	Others	Saccharides and Alcohols	112-47-0	B	33708	39325	30734	14859	12225	9687.5	11875	11319	11191	20207	21983	19073	--	--
pme2559	174.04	88	175.048	C6H9NO5	[M-H]-	N-Acetyl-L-Aspartic Acid	Amino acids and derivatives	Amino acids and derivatives	997-55-7	A	374010	443240	507850	240200	290330	219450	402450	312200	343580	321270	302300	352390	C01042	ko00250,ko01100
pme1651	176.1	130.1	175.063	C10H9NO2	[M+H]+	Indole 3-acetic acid (IAA)	Alkaloids	Plumerane	87-51-4	B	13846	10455	13782	12794	7277.9	4968.1	7194.5	7150.8	7586.5	8039	7499.2	10696	C00954	ko00380,ko01100,ko04075
Zmgn001448	175.06	115.04	176.068	C7H12O5	[M-H]-	2-Propylmalic Acid*	Organic acids	Organic acids	-	A	196610	228180	280120	53481	53798	49027	58882	48623	61908	113080	118010	116240	C05994	ko00620
Lmbn001754	175.06	115.04	176.068	C7H12O5	[M-H]-	3-Isopropylmalic Acid*	Organic acids	Organic acids	921-28-8	A	211650	274220	292560	65138	43470	43289	59604	57037	56096	115110	108390	105120	C04411	ko00290,ko01100,ko01110,ko01210,ko01230
pmb3101	175.06	115	176.068	C7H12O5	[M-H]-	2-Isopropylmalic Acid	Organic acids	Organic acids	49601-06-1	A	216280	268320	309250	64205	54796	47774	50257	57457	56520	113430	115360	123750	C02504	ko00290,ko00620,ko01100,ko01110,ko01210,ko01230
pmb0774	177.1	160.3	176.095	C10H12N2O	[M+H]+	N-Hydroxytryptamine*	Alkaloids	Phenolamine	-	B	47826	60873	42595	18363	17824	15735	18386	18190	24643	32767	22822	24324	C17203	ko00380,ko01100
pme2024	177.1	160	176.095	C10H12N2O	[M+H]+	Serotonin*	Alkaloids	Plumerane	50-67-9	B	63927	65679	52243	24624	20504	18873	18841	21870	23013	31316	33241	33417	C00780	ko00380,ko01100
mws1013	177.02	133.2	178.027	C9H6O4	[M-H]-	Esculetin	Lignans and Coumarins	Coumarins	305-01-1	A	144750	190980	203920	174760	160420	147950	152630	136720	164510	147100	173700	169520	C09263	--
mws0875	179.05	76	178.041	C5H10N2O3S	[M+H]+	L-Cysteinyl-L-glycine	Amino acids and derivatives	Amino acids and derivatives	19246-18-5	B	16125	15754	12185	43057	46336	35849	43852	48539	56760	42537	42101	38887	C01419	ko00480,ko01100
mws1195	179.07	147.1	178.063	C10H10O3	[M+H]+	p-Coumaric acid methyl ester	Phenolic acids	Phenolic acids	3943-97-3	A	11163	13272	10084	13864	15334	11426	5686.3	5473.3	8173	8900.5	8889.3	9518.3	--	--
mws0981	178.04	136.02	179.044	C6H5N5O2	[M-H]-	Isoxanthopterin	Nucleotides and derivatives	Nucleotides and derivatives	529-69-1	A	19669	21333	27355	24523	16362	18662	23891	20161	23013	22797	20794	20759	C03975	--
pmb0786	180.09	163.06	179.079	C6H13NO5	[M+H]+	D-Glucosamine	Others	Saccharides and Alcohols	3416-24-8	B	64915	48644	38092	81434	69096	37258	43507	78807	50484	67484	71701	66121	C00329	ko00520,ko01100
mws2212	179.03	135.05	180.042	C9H8O4	[M-H]-	Caffeic acid	Phenolic acids	Phenolic acids	331-39-5	A	149900	151210	138220	56457	44109	44283	38967	40670	40107	83432	74629	69131	C01197	ko00940,ko01100,ko01110
pmf0138	179.06	59	180.063	C6H12O6	[M-H]-	D-Mannose*	Others	Saccharides and Alcohols	3458-28-4	A	545670	494000	412930	108050	140580	130630	157340	137080	168200	201410	187290	125600	C00159	ko00051,ko00052,ko00520,ko01100,ko02010
pmf0139	179.06	59	180.063	C6H12O6	[M-H]-	D-Galactose*	Others	Saccharides and Alcohols	59-23-4	A	393850	345210	289700	80760	95653	91278	133440	119470	107560	152480	128530	118180	C00124	ko00052,ko01100
pme0516	179.06	87	180.063	C6H12O6	[M-H]-	Inositol	Others	Saccharides and Alcohols	87-89-8	B	46497	48263	48179	15492	16701	16232	19609	13648	22068	25376	21174	15765	C00137	ko00052,ko00053,ko00562,ko01100,ko01110,ko02010,ko04070
mws4170	179.06	59.01	180.063	C6H12O6	[M-H]-	D-Glucose*	Others	Saccharides and Alcohols	14431-43-7	A	515800	467920	460310	154920	123530	68492	91831	66738	87117	203140	205130	217020	C00031	ko00010,ko00030,ko00052,ko00500,ko00520,ko00901,ko01100,ko01110,ko02010
mws1164	179.06	59.01	180.063	C6H12O6	[M-H]-	D-Fructose*	Others	Saccharides and Alcohols	7660-25-5	A	612900	679010	582800	224520	156640	142210	89127	154790	99424	251060	267740	334950	C05003	--
mws0250	182.08	136.1	181.074	C9H11NO3	[M+H]+	L-Tyrosine	Amino acids and derivatives	Amino acids and derivatives	60-18-4	A	799580	847280	856300	1148800	1022100	933950	1013700	1036800	1202600	944090	967890	961010	C00082	ko00130,ko00261,ko00350,ko00360,ko00400,ko00460,ko00730,ko00940,ko00950,ko00965,ko00966,ko00970,ko00998,ko01100,ko01110,ko01210,ko01230
mws1350	181.05	151	182.058	C9H10O4	[M-H]-	Syringaldehyde; 4-Hydroxy-3,5-Dimethoxybenzaldehyde	Phenolic acids	Phenolic acids	134-96-3	B	48425	56735	65618	5561.2	9483.7	7431.6	5099.4	6327.9	6790.6	24927	22648	20084	--	--
pme2596	184.06	148	183.053	C8H9NO4	[M+H]+	4-Pyridoxic acid	Others	Vitamin	82-82-6	A	892010	1039200	985880	1185700	1030700	894270	970360	980630	1163700	920340	1033600	1017200	C00847	ko00750,ko01100
MA10002917	183.01	109.02	184.012	C6H4N2O5	[M-H]-	2,4-Dinitrophenol	Phenolic acids	Phenolic acids	51-28-5	B	3645.7	3475.7	2868.1	6045.2	5212.7	5661.3	5618.8	5347.7	3807.7	3807.2	4960.5	4802	C02496	--
pmb1754	184	125	184.073	C5H15NO4P+	[M]+	O-Phosphocholine	Alkaloids	Alkaloids	107-73-3	B	77725	76386	135480	578020	555840	573990	577100	569470	491280	393660	315540	372320	C00588	ko00564,ko01100
Zmgn000447	184.98	78.96	185.993	C3H7O7P	[M-H]-	3-Phospho-D-glyceric acid	Others	Saccharides and Alcohols	820-11-1	B	53744	47296	46280	88732	94440	81836	91345	100000	104750	101470	74742	89878	C00197	ko00010,ko00030,ko00260,ko00270,ko00561,ko00630,ko00710,ko01100,ko01110,ko01200,ko01230
mws0752	185.15	185.16	186.162	C11H22O2	[M-H]-	Undecylic Acid	Lipids	Free fatty acids	112-37-8	A	344910	344450	351600	369350	369780	344570	380420	359560	357690	377350	385130	390560	C17715	--
Hmmp001310	188.07	118.07	187.063	C11H9NO2	[M+H]+	3-Indoleacrylic acid	Alkaloids	Alkaloids	1204-06-4	B	19378000	22763000	16045000	23849000	20095000	13728000	16389000	18711000	25609000	19463000	20500000	18248000	C21283	--
pmn001492	187.1	123.1	188.041	C11H8O3	[M-H]-	Ayapin	Lignans and Coumarins	Coumarins	494-56-4	B	249030	262730	284280	87356	93790	90892	88150	75172	85756	149200	167400	164960	C18078	--
pme0137	187.07	125	188.08	C7H12N2O4	[M-H]-	N-Acetyl-L-Glutamine	Amino acids and derivatives	Amino acids and derivatives	2490-97-3	B	147680	129790	168460	51676	40987	36755	37545	38325	49962	61303	53040	48177	--	--
mws0237	187.1	125	188.105	C9H16O4	[M-H]-	Azelaic acid	Organic acids	Organic acids	123-99-9	A	4068300	4381300	4915400	1556800	1553200	1536200	1563200	1355600	1486300	2575900	2549500	2691800	C08261	--
mws0736	189.12	86	188.116	C8H16N2O3	[M+H]+	N-Glycyl-L-leucine*	Amino acids and derivatives	Amino acids and derivatives	869-19-2	A	201740	212400	154260	300810	206020	198730	252720	236620	278810	217730	242590	245070	C02155	--
pme0122	189.12	126	188.116	C8H16N2O3	[M+H]+	N6-Acetyl-L-lysine	Amino acids and derivatives	Amino acids and derivatives	692-04-6	A	39827	45212	30169	135040	96249	69374	95754	102030	125190	76364	94954	88987	C02727	ko00310,ko01100
mws5041	189.12	86.1	188.116	C8H16N2O3	[M+H]+	L-Glycyl-L-isoleucine*	Amino acids and derivatives	Amino acids and derivatives	19461-38-2	A	189490	156850	143210	250940	180600	159430	215920	229620	231760	198270	214580	205720	--	--
pme3388	189.13	144	188.127	C7H16N4O2	[M+H]+	Homoarginine	Amino acids and derivatives	Amino acids and derivatives	156-86-5	B	86717	99906	125740	74767	88587	116300	122870	106700	110680	102810	85720	102820	C01924	--
Zmjp000182	189.13	70.07	188.127	C7H16N4O2	[M+H]+	N-Monomethyl-L-arginine	Amino acids and derivatives	Amino acids and derivatives	17035-90-4	B	633500	479850	638170	450380	551060	576580	569210	686810	538150	599460	567530	674160	C03884	--
pmf0348	187.13	97	188.141	C10H20O3	[M-H]-	2,6-Dimethyl-7-octene-2,3,6-triol	Others	Saccharides and Alcohols	73815-21-1	B	383760	420060	447750	139550	117180	136070	157360	123970	129770	227430	238410	250400	--	--
Zmtn001624	188.04	144.05	189.043	C10H7NO3	[M-H]-	N-Acetylisatin	Alkaloids	Plumerane	574-17-4	A	299930	405690	417160	400170	409440	350220	437230	358450	417890	344630	358010	369940	C02172	ko00380
pme0075	188.06	128	189.064	C7H11NO5	[M-H]-	N-Acetyl-L-glutamic acid	Amino acids and derivatives	Amino acids and derivatives	1188-37-0	A	33869	38121	37059	69053	80112	67670	66758	62349	89494	63591	50484	62803	C00624	ko00220,ko01100,ko01110,ko01210,ko01230
pme2244	190.09	118.07	189.07	C11H11NO2	[M+H]+	3-Indolepropionic acid	Alkaloids	Plumerane	830-96-6	B	14552	13823	7968.6	18349	16463	10073	13423	14528	16413	10155	15276	13027	--	--
pme0278	191.1	128	190.095	C7H14N2O4	[M+H]+	2,6-Diaminooimelic acid	Organic acids	Organic acids	583-93-7	B	24885	30320	21722	17149	20193	14807	14695	16973	18902	18223	16420	17574	C00666	ko00300,ko01100,ko01110,ko01230
mws0597	190.05	146	191.058	C10H9NO3	[M-H]-	5-Hydroxyindole-3-acetic acid	Alkaloids	Plumerane	54-16-0	A	31852	36485	34850	23651	21725	12997	22718	17960	19996	19971	26412	24102	C05635	ko00380,ko01100
pmb2561	190.1	84	191.062	C7H13NO3S	[M-H]-	N-Acetyl-L-methionine	Amino acids and derivatives	Amino acids and derivatives	65-82-7	B	26561	38976	42138	122210	139000	121100	136520	139260	158520	97954	85241	113160	C02712	--
mws0281	191.02	111.01	192.027	C6H8O7	[M-H]-	Citric Acid	Organic acids	Organic acids	77-92-9	A	25962000	30533000	34407000	19235000	21133000	15775000	18502000	15361000	18058000	21794000	21923000	18687000	C00158	ko00020,ko00250,ko00630,ko01100,ko01110,ko01200,ko01210,ko01230
Zmyn000453	191.02	111.01	192.027	C6H8O7	[M-H]-	Isocitric Acid	Organic acids	Organic acids	320-77-4	A	1924400	2097100	2129100	4311000	3964700	3360800	4150000	3588300	4477100	3440800	3231600	3549300	C00311	ko00020,ko00630,ko01100,ko01110,ko01200,ko01210,ko01230
Hmjp002337	193.04	133.03	192.033	C10H8O4	[M+H]+	Isoscopoletin (6-Hydroxy-7-Methoxycoumarin)	Lignans and Coumarins	Coumarins	776-86-3	B	173130	159590	137110	172630	141770	97724	149800	152610	212490	182320	167390	155410	C18079	--
mws0277	191.06	85	192.063	C7H12O6	[M-H]-	Quinic Acid	Organic acids	Organic acids	77-95-2	A	674520	873370	968150	1520800	1407800	1321200	1328700	1152600	1520900	1306400	1152800	1213000	C00296	ko00400,ko01100
mws1189	193.04	72.8	194.033	C6H10O7	[M-H]-	D-Galacturonic acid*	Organic acids	Organic acids	685-73-4	B	219280	218540	155520	49863	57181	44711	46329	45530	36478	79642	80782	71705	C00333	ko00040,ko00053,ko00520,ko01100,ko02010
pme3705	193.04	73	194.043	C6H10O7	[M-H]-	D-Glucoronic acid*	Others	Saccharides and Alcohols	6556-12-3	B	244210	235390	201880	73812	68241	58889	69244	49735	59231	88800	86673	96329	C00191	ko00040,ko00053,ko00520,ko00562,ko01100
Lmdn003756	193.05	135.05	194.058	C10H10O4	[M-H]-	Methyl caffeate	Phenolic acids	Phenolic acids	3843-74-1	A	33583	27889	31329	46893	30211	38229	40765	31177	38386	41739	38777	42375	C10477	--
mws0014	193.05	134.01	194.058	C10H10O4	[M-H]-	Ferulic acid	Phenolic acids	Phenolic acids	537-98-4	A	3814000	4021600	4192700	2290900	2089600	2082700	2215000	2037500	2033200	2786600	2734000	2642500	C01494	ko00940,ko01100,ko01110
pme0534	195.05	74.9	196.058	C6H12O7	[M-H]-	Gluconic acid	Others	Saccharides and Alcohols	526-95-4	A	3305600	2784300	2914000	329070	316560	314170	378470	317400	352580	777370	788420	795420	C00257	ko00030,ko01100,ko01110,ko01200
pmb2497	197	153	198.053	C9H10O5	[M-H]-	4-Hydroxy-3-methoxymandelate	Phenolic acids	Phenolic acids	55-10-7	B	7462.3	10790	8798.3	1722.4	3154.7	1324.9	4539	5770.8	4381.5	5954.1	4396.7	5884.8	C05584	ko00350,ko01100
Zmzn000079	199	78.96	200.009	C4H9O7P	[M-H]-	D-Erythrose-4-phosphate	Others	Saccharides and Alcohols	585-18-2	B	33876	36129	28925	142570	178210	143450	96286	157130	154280	105460	137730	102690	C00279	ko00030,ko00400,ko00710,ko00750,ko00998,ko01100,ko01110,ko01200,ko01230
pmb2640	199.17	199.17	200.178	C12H24O2	[M-H]-	Dodecanoic acid (Lauric acid)	Lipids	Free fatty acids	143-07-7	A	88256	90066	93567	68607	67785	67434	80154	83810	72235	83660	85541	78266	C02679	ko00061,ko01100,ko01110
pmb0130	203.12	144	202.111	C12H14N2O	[M+H]+	Acetryptine	Alkaloids	Phenolamine	3551-18-6	B	1625500	1545100	1015300	448130	404390	302240	363770	402890	464200	743450	820680	738550	--	--
NK10251888	203.15	70.07	202.143	C8H18N4O2	[M+H]+	NG,NG-Dimethyl-L-arginine	Amino acids and derivatives	Amino acids and derivatives	30315-93-6	A	323730	341890	358410	295350	320410	355280	332180	407050	331570	334340	310700	371080	C03626	--
mws0018	203.22	83	202.216	C10H26N4	[M+H]+	Spermine	Alkaloids	Phenolamine	71-44-3	B	11591000	12188000	11409000	7854100	7823800	6403100	13594000	13194000	13819000	11344000	12625000	11960000	C00750	ko00330,ko00410,ko00480,ko00770,ko01100
mws0282	203.08	116.05	204.09	C11H12N2O2	[M-H]-	L-Tryptophan	Amino acids and derivatives	Amino acids and derivatives	73-22-3	A	4995800	6350000	6270200	6357000	6277700	5548500	5959800	6404200	6288900	5837400	5554100	6120100	C00078	ko00260,ko00380,ko00400,ko00901,ko00966,ko00970,ko00998,ko01100,ko01110,ko01210,ko01230
Zmtn001464	204.03	160.04	205.038	C10H7NO4	[M-H]-	4,8-Dihydroxyquinoline-2-carboxylic acid	Organic acids	Organic acids	59-00-7	B	12725	15448	12083	18620	12496	11171	14168	12122	19425	17293	8311.9	11531	C02470	ko00380
pmb0818	206.1	147.5	205.074	C11H11NO3	[M+H]+	Methoxyindoleacetic acid	Alkaloids	Plumerane	3471-31-6	B	595390	732260	440640	670930	557490	380070	498740	584020	741840	600960	596670	555910	C05660	ko00380
Lmln010063	205.16	189.13	206.167	C14H22O	[M-H]-	2,6-Di-tert-butylphenol	Phenolic acids	Phenolic acids	128-39-2	A	180010	135840	138740	166160	160670	119330	152080	179100	166410	109080	122930	117280	--	--
Zmgn002106	206.08	58.03	207.09	C11H13NO3	[M-H]-	N-Acetyl-L-phenylalanine	Amino acids and derivatives	Amino acids and derivatives	2018-61-3	A	466540	401080	508790	785490	815890	706240	922900	814530	945210	727890	663950	831510	C03519	ko00360,ko01100
MA10107783	207.03	119.05	208.037	C10H8O5	[M-H]-	3-[(1-Carboxyvinyl)oxy]benzoic acid	Phenolic acids	Phenolic acids	16929-37-6	B	17342	30892	29930	23528	19296	16524	20451	16802	20346	21713	22934	28244	C20772	ko00130,ko01110
pme3443	207.07	192	208.074	C11H12O4	[M-H]-	Sinapinaldehyde	Phenolic acids	Phenolic acids	4206-58-0	B	23758	33619	28318	11583	11777	6503.7	7883.3	7762.7	5006.9	20851	16378	15287	C05610	ko00940,ko01100,ko01110
pmb2620	207.07	133.1	208.074	C11H12O4	[M-H]-	3,4-Dimethoxycinnamic acid	Phenolic acids	Phenolic acids	14737-89-4	B	16528	16606	14818	35041	38976	37913	28356	18971	25471	21541	21331	23296	--	--
mws1212	209.08	177.3	208.074	C11H12O4	[M+H]+	Methyl ferulate	Phenolic acids	Phenolic acids	2309-07-1	A	57991	67980	50882	107380	103830	85991	71753	60066	76353	74136	77439	78260	--	--
Zmyn000108	209.03	85.03	210.038	C6H10O8	[M-H]-	D-Saccharic acid*	Others	Saccharides and Alcohols	87-73-0	A	1153400	799530	921800	163380	167160	139470	157710	137300	143370	319770	304270	296850	C00818	ko00053,ko01100
Zmpn000199	209.03	85.03	210.038	C6H10O8	[M-H]-	D-Galactaric acid*	Others	Saccharides and Alcohols	526-99-8	A	996770	817140	994900	151220	123220	109910	149160	96315	125120	294890	289710	320270	C00879	ko00053,ko01100
Hmcn000192	209.07	59.01	210.073	C7H14O7	[M-H]-	Sedoheptulose	Others	Saccharides and Alcohols	3019-74-7	A	195330	256150	272520	37996	40279	43777	26162	38772	50256	80814	88218	86706	C02076	ko00710,ko01100
Hmlp008487	211.17	81.07	210.161	C13H22O2	[M+H]+	Blumenol C	Terpenoids	Terpene	36151-02-7	B	61095	76757	63583	57448	62300	75615	69056	65832	68062	61425	78517	64527	--	--
Zmgn003633	211.13	183.14	212.141	C12H20O3	[M-H]-	12-Oxo-10E-Dodecenoic Acid	Lipids	Free fatty acids	65410-38-0	B	2492.4	2154.5	2018.7	2186.7	1874.6	2083.1	2056.6	2139	2272.4	2949.4	2641.5	1992.3	C16309	ko00592,ko01110
mws0863	213.02	97	214.024	C5H11O7P	[M-H]-	2-Deoxyribose-5'-phosphate	Nucleotides and derivatives	Nucleotides and derivatives	102916-66-5	B	27600	33542	29705	40963	29844	43662	53423	75549	62442	47924	46661	43404	C00673	ko00030,ko01100
pmb2507	213.1	97	214.024	C5H11O7P	[M-H]-	2-Deoxyribose-1-phosphate	Nucleotides and derivatives	Nucleotides and derivatives	17210-42-3	B	61038	92835	78697	79871	67493	73878	48747	67409	83680	80818	72269	74980	C00672	ko00030,ko00240,ko01100
mws5045	215.17	169.16	216.173	C12H24O3	[M-H]-	12-Hydroxydodecanoic acid	Lipids	Free fatty acids	505-95-3	B	1682.5	1655.3	1682.2	2761.5	2306.4	1626.3	1916.6	1989.7	2239.7	2448.1	2655.7	3461.5	C08317	--
mws0677	219.11	160	218.106	C12H14N2O2	[M+H]+	N-Acetyl-5-hydroxytryptamine	Alkaloids	Alkaloids	1210-83-9	B	50652	50068	37843	36931	38306	32531	33744	44706	34072	30464	35782	39337	C00978	ko00380,ko01100
Lmrj001698	219.13	60.04	218.127	C9H18N2O4	[M+H]+	L-Seryl-L-Isoleucine	Amino acids and derivatives	Amino acids and derivatives	91086-51-0	A	49097	47865	37816	117420	90114	81916	107060	110410	93257	84674	98554	73514	--	--
mws1337	220.12	202.1	219.111	C9H17NO5	[M+H]+	D-Pantothenic Acid	Others	Vitamin	79-83-4	A	1186300	1372300	1153200	626440	535110	409540	537090	519460	630180	760460	861430	816820	C00864	ko00410,ko00770,ko01100,ko01110
pme1228	221.09	204	220.085	C11H12N2O3	[M+H]+	5-Hydroxy-L-tryptophan	Amino acids and derivatives	Amino acids and derivatives	56-69-9	B	22614	18853	14815	22647	22056	15137	15750	16262	19891	15448	23697	16189	C00643	ko00380,ko01100
mws2608	222.1	84.05	221.09	C8H15NO6	[M+H]+	N-Acetyl-D-galactosamine	Others	Saccharides and Alcohols	1811-31-0	B	195830	196020	171420	62981	54969	49589	55803	61739	74290	102330	105110	103950	C01132	ko00052,ko01100
pme2755	222	144	221.09	C8H15NO6	[M+H]+	N-Acetyl-D-glucosamine	Others	Saccharides and Alcohols	7512-17-6	B	174180	192790	167230	155570	124400	99348	173990	200690	263180	191160	201210	177300	C00140	ko00520,ko01100,ko02010
mws4174	222.1	138	221.09	C8H15NO6	[M+H]+	N-Acetyl-D-mannosamine	Others	Saccharides and Alcohols	7772-94-3	B	377750	337700	356170	108750	77996	71351	84189	99575	103930	165680	202300	196610	C00645	ko00520,ko01100
mws5042	223.11	120.09	222.1	C11H14N2O3	[M+H]+	L-Glycyl-L-phenylalanine	Amino acids and derivatives	Amino acids and derivatives	721-66-4	B	103450	108540	80905	139680	100890	94971	109030	117630	101680	110130	109920	94877	--	--
Hmgp005956	223.13	149.02	222.125	C13H18O3	[M+H]+	Dehydrovomifoliol	Terpenoids	Monoterpenoids	15764-81-5	B	243330	278110	223660	490140	451230	327880	406040	427290	500630	352550	391840	372320	C02533	--
mws0520	224.09	136	223.084	C11H13NO4	[M+H]+	N-Acetyl-L-tyrosine	Amino acids and derivatives	Amino acids and derivatives	537-55-3	A	35406	28213	26250	14486	9132.8	9750.8	11666	9260	14419	25210	17046	19421	--	--
mws4085	223.06	193	224.068	C11H12O5	[M-H]-	Sinapic acid	Phenolic acids	Phenolic acids	530-59-6	B	7469.9	12934	12921	5543.1	2761.7	2177.8	3432.8	3788.8	6532	13063	6532.8	7129.5	C00482	ko00940,ko01100,ko01110
pme1194	228.1	112	227.091	C9H13N3O4	[M+H]+	2'-Deoxycytidine	Nucleotides and derivatives	Nucleotides and derivatives	951-77-9	B	39657	45073	23142	82476	68103	47874	73044	71100	88857	54463	69580	69187	C00881	ko00240,ko01100,ko02010
mws0119	227.2	227.2	228.209	C14H28O2	[M-H]-	Myristic Acid	Lipids	Free fatty acids	544-63-8	A	10200000	13662000	13529000	8432300	8427500	8006500	8411400	7905200	8928100	10349000	10109000	9866300	C06424	ko00061,ko01100
Lmhp001461	229.15	70.07	229.154	C11H20N2O3	[M+H]+	L-Prolyl-L-Leucine	Amino acids and derivatives	Amino acids and derivatives	52899-07-7	B	266090	299520	237240	345930	218280	196360	272540	279730	299080	247120	268310	244740	--	--
pma6455	229.01	96.97	230.02	C5H11O8P	[M-H]-	Ribulose-5-phosphate	Others	Saccharides and Alcohols	4300-28-1	B	19334	30585	37989	26709	36574	38008	45592	49048	35242	36208	38494	60608	C00117	ko00030,ko00230,ko00440,ko00710,ko00750,ko01100,ko01110,ko01200,ko01230
Lmhp001670	231.16	72.08	231.17	C11H22N2O3	[M+H]+	L-Valyl-L-Leucine	Amino acids and derivatives	Amino acids and derivatives	3989-97-7	B	148440	161590	113580	188610	153130	119480	164230	187220	178970	158350	171970	158370	--	--
pmb0962	235.1	118.3	234.158	C10H22N2O4	[M+H]+	L-Lysine-Butanoic Acid	Amino acids and derivatives	Amino acids and derivatives	80407-71-2	B	20231000	21855000	20413000	6007400	5045700	6020100	5084900	5481800	7448500	7856900	9019600	9178500	--	--
mws4176	237.12	120.09	236.116	C12H16N2O3	[M+H]+	L-Alanyl-L-Phenylalanine	Amino acids and derivatives	Amino acids and derivatives	3061-90-3	B	21375	23647	18713	26792	17702	25672	22878	26465	19961	26739	13198	22010	--	--
Lmhn003240	237.04	121.03	238.048	C11H10O6	[M-H]-	Benzoylmalic acid	Phenolic acids	Phenolic acids	22138-51-8	A	377460	477590	507480	499650	441940	412630	433020	393710	405520	526710	507370	495050	--	--
mws0221	241.03	152	240.024	C6H12N2O4S2	[M+H]+	L-Cystine	Amino acids and derivatives	Amino acids and derivatives	56-89-3	B	1617.5	4621.1	2468.1	3670	3366.4	7315.4	4303.7	7602.8	1738.6	6478.3	6607.3	7655.3	C00491	ko00270,ko01100,ko02010
pme2827	239	223	240.245	C16H32O	[M-H]-	Palmitaldehyde	Lipids	Free fatty acids	629-80-1	B	4850400	4232800	5327100	4676400	6832900	5901600	4939400	4734900	4592100	9935000	10465000	11753000	C00517	ko00071
mws1383	243.09	145	242.08	C12H10N4O2	[M+H]+	Lumichrome	Alkaloids	Alkaloids	1086-80-2	B	7882.8	6280.1	3709.5	6094	4148.3	2838.3	3226.4	4915.6	2779.6	4146.5	5598.4	5064.1	C01727	ko00740
pme0264	243.1	127	242.09	C10H14N2O5	[M+H]+	Thymidine	Nucleotides and derivatives	Nucleotides and derivatives	50-89-5	A	113190	102780	83335	131970	124820	90339	146830	151940	161590	118090	138460	123540	C00214	ko00240,ko01100
mws0359	241.22	241.22	242.225	C15H30O2	[M-H]-	Pentadecanoic Acid	Lipids	Free fatty acids	1002-84-2	A	145020	189550	159790	163410	146770	144690	130830	154240	172780	151300	168400	170470	C16537	--
ML10180524	244.09	112.05	243.086	C9H13N3O5	[M+H]+	Cytarabine	Nucleotides and derivatives	Nucleotides and derivatives	147-94-4	A	1339100	1284000	635490	1235900	867770	620870	789040	955870	1162100	808210	1087200	1164500	C02961	--
pme3732	244.09	112	243.086	C9H13N3O5	[M+H]+	Cytidine	Nucleotides and derivatives	Nucleotides and derivatives	65-46-3	A	2189600	2172600	1810000	1588200	1464700	937730	1235500	1283300	1556800	1500500	1518100	1667100	C00475	ko00240,ko01100,ko02010
mws0248	243.06	110	244.07	C9H12N2O6	[M-H]-	Uridine	Nucleotides and derivatives	Nucleotides and derivatives	58-96-8	A	660790	837540	718230	222180	243310	236440	235770	237030	206820	558510	378080	361340	C00299	ko00240,ko01100,ko02010
Lmhp003064	245.12	120.08	245.128	C14H16N2O2	[M+H]+	Cyclo(Pro-Phe)	Amino acids and derivatives	Amino acids and derivatives	3705-26-8	B	10753	9760.7	8050.2	4814.9	3572.6	2133.3	2654.3	4776	1889.5	3306.8	2839.2	4964.7	C11847	--
Lmhp002031	245.18	86.1	245.186	C12H24N2O3	[M+H]+	L-Leucyl-L-Leucine	Amino acids and derivatives	Amino acids and derivatives	3303-31-9	B	88813	101570	73167	82515	82632	72540	40388	49830	74611	68519	84488	73284	--	--
pmb2591	245.09	203.2	246.1	C13H14N2O3	[M-H]-	N-Acetyl-L-Tryptophan	Amino acids and derivatives	Amino acids and derivatives	1218-34-4	A	673540	1003200	1076100	582220	446130	483630	627970	453880	526460	669190	672360	581120	--	--
Lmrj002087	247.13	86.09	246.121	C10H18N2O5	[M+H]+	L-Isoleucyl-L-Aspartate	Amino acids and derivatives	Amino acids and derivatives	-	B	62218	47100	37828	107460	64997	78068	95396	93291	110570	66762	91573	79405	--	--
pme2563	249.06	128	250.062	C8H14N2O5S	[M-H]-	γ-Glu-Cys	Amino acids and derivatives	Amino acids and derivatives	636-58-8	B	34296	38616	40554	15772	17048	12448	7997.2	11947	13622	25238	26152	26222	C00669	ko00480,ko01100
pme3961	252.11	136	251.102	C10H13N5O3	[M+H]+	2'-Deoxyadenosine	Nucleotides and derivatives	Nucleotides and derivatives	958-09-8	A	451200	473340	361480	824390	616600	558300	836700	867810	861700	681930	675170	635350	C00559	ko00230,ko01100,ko02010
mws0361	253.22	235.19	254.225	C16H30O2	[M-H]-	Palmitoleic Acid	Lipids	Free fatty acids	373-49-9	A	9828.5	12993	9654.6	8078.9	6622.2	7047.6	7188.6	7267.1	7989.5	10711	9285.4	9233.2	C08362	ko00061
pma3101	256.2	124.1	256.082	C11H14NO6+	[M+H]+	Nicotinate D-ribonucleoside	Others	Vitamin	17720-18-2	B	2526100	2839700	1848800	860560	665760	621440	613940	658780	876460	980200	1168300	1033600	C05841	ko00760,ko01100
mws1488	255.23	237.22	256.24	C16H32O2	[M-H]-	Palmitic acid	Lipids	Free fatty acids	57-10-3	A	11761	11518	11951	10019	11389	10236	9827.4	9001.1	11861	12577	12353	12504	C00249	ko00061,ko00062,ko00071,ko00073,ko01040,ko01100,ko01212
mws0120	258.11	104.11	257.103	C8H20NO6P	[M+H]+	Choline Alfoscerate	Lipids	PC	28319-77-9	A	14727000	12228000	14605000	8391300	9646200	10659000	10204000	11727000	8810300	11375000	11027000	13213000	C00670	ko00564,ko00565
pme1187	257.08	124	258.085	C10H14N2O6	[M-H]-	5-Methyluridine	Nucleotides and derivatives	Nucleotides and derivatives	1463-10-1	B	3943.4	4496.5	5337.6	3135.6	4583.2	4980	3971.6	2432.8	2454.3	5127.6	3591.5	2699.2	--	--
pme3313	259	97	260.03	C6H13O9P	[M-H]-	D-Fructose 6-phosphate	Others	Saccharides and Alcohols	643-13-0	A	447620	388790	411200	176120	190970	224690	192380	168210	173670	195270	198210	305780	C00085	ko00052,ko00500,ko00710,ko01100,ko01110,ko01200
Zmpn000095	261.04	78.96	262.045	C6H15O9P	[M-H]-	Sorbitol-6-phosphate	Others	Saccharides and Alcohols	20479-58-7	B	9161.5	8157.9	7117	36177	44255	32044	35013	28017	31623	31628	28809	22249	C01096	ko00051,ko01100
Lmhp001732	263.13	70.07	263.139	C14H18N2O3	[M+H]+	L-Prolyl-L-Phenylalanine	Amino acids and derivatives	Amino acids and derivatives	13589-02-1	B	27195	24979	20016	24690	19456	10449	19755	37562	16830	18217	17818	19909	--	--
mws0715	263.1	145	264.111	C13H16N2O4	[M-H]-	Phenylacetyl-L-glutamine	Amino acids and derivatives	Amino acids and derivatives	28047-15-6	A	1180300	1396700	1502600	680820	673100	645050	745660	681990	826330	897040	949300	885570	C04148	ko00360
Lmlp003161	265.15	177.06	264.147	C14H20N2O3	[M+H]+	N-Feruloylputrescine	Alkaloids	Phenolamine	501-13-3	B	28120	20374	24998	16864	11485	11479	17952	22036	16014	24135	19628	24575	C10497	ko00330,ko01100
Lmhp002001	265.15	72.08	264.147	C14H20N2O3	[M+H]+	L-Valyl-L-Phenylalanine	Amino acids and derivatives	Amino acids and derivatives	3918-92-1	B	121470	154340	108100	121210	80340	57818	75902	84213	77645	97221	106440	92674	--	--
pmb0952	265.1	122.1	265.112	C12H17N4OS+	[M+H]+	Thiamine (Vitamin B1)	Others	Vitamin	70-16-6	B	65535	80316	136810	125050	146090	130460	131550	139170	112550	129180	89150	121390	C00378	ko00730,ko01100,ko02010,ko04122
Zmgn001039	266.09	134.05	267.078	C9H17NO6S	[M-H]-	S-Ribosyl-L-homocysteine	Amino acids and derivatives	Amino acids and derivatives	-	B	98121	138570	115870	103980	133060	124410	117500	128960	130610	118100	108550	94897	C03539	ko00270,ko01100,ko01230
pme0230	268.1	136.06	267.097	C10H13N5O4	[M+H]+	Adenosine	Nucleotides and derivatives	Nucleotides and derivatives	58-61-7	A	2835600	3297300	2468200	403040	331180	268830	381730	389450	454510	1248600	1389400	1255400	C00212	ko00230,ko01100,ko02010
pme1184	268.1	152	267.097	C10H13N5O4	[M+H]+	2'-Deoxyguanosine	Nucleotides and derivatives	Nucleotides and derivatives	961-07-9	A	718310	762640	704080	1121300	1054400	934810	1158100	1056300	1109700	997970	1034100	1114300	C00330	ko00230,ko01100,ko02010
pma2172	268.13	121	267.126	C17H17NO2	[M+H]+	Cinnamoyltyramine	Alkaloids	Alkaloids	20384-14-9	B	21591	49130	86970	136270	12199	6570.4	26174	29881	29867	39604	43416	38052	--	--
pme2890	269.06	136	268.055	C8H16N2O4S2	[M+H]+	L-Homocystine	Amino acids and derivatives	Amino acids and derivatives	626-72-2	B	22560	32772	16631	12215	12082	6227.7	9682.2	9240.9	13474	13445	10406	16170	C01817	ko00270
mws1060	267.07	135	268.081	C10H12N4O5	[M-H]-	9-(Arabinosyl)hypoxanthine	Nucleotides and derivatives	Nucleotides and derivatives	7013-16-3	A	70090	70191	59748	35983	35865	33030	30534	25743	30464	40530	45831	40417	--	--
mws0383	267.23	267.23	268.24	C17H32O2	[M-H]-	10-Heptadecenoic Acid	Lipids	Free fatty acids	29743-97-3	A	556870	865560	987050	536670	506880	465940	461650	415760	543390	556100	690270	694040	--	--
Lmxn015337	269.25	251.24	270.256	C17H34O2	[M-H]-	Methyl palmitate	Lipids	Free fatty acids	112-39-0	A	7783.3	8037.7	8851.9	9558.4	9613.6	9538	8078.8	8864.7	9541.5	9998.5	13094	9355.3	C16995	--
pme0376	271.06	151	272.068	C15H12O5	[M-H]-	Naringenin (5,7,4'-Trihydroxyflavanone)	Flavonoids	Dihydroflavone	480-41-1	A	17497	15139	15538	11649	12717	10473	9011.4	9762.2	9318.3	15260	10940	10972	C00509	ko00941,ko00943,ko01100,ko01110
Lmmn003323	271.23	225.22	272.235	C16H32O3	[M-H]-	2-Hydroxyhexadecanoic acid	Organic acids	Organic acids	764-67-0	B	542220	599900	611950	605600	606440	596080	554170	544510	582920	599410	562860	563390	--	--
pmb1452	275.1	213.2	273.267	C16H35NO2	[M+H]+	N-Lauryldiethanolamine	Lipids	Free fatty acids	1541-67-9	B	6293.9	7408.9	4402.3	6519	6001.2	3889.6	6354.5	5803.1	6664.1	3839.4	5579.9	6890.9	--	--
pmb1574	277.2	93	276.209	C18H28O2	[M+H]+	9,12-Octadecadien-6-Ynoic Acid	Lipids	Free fatty acids	61481-29-6	B	43249	54301	40558	174810	38079	56081	72063	84329	47626	59975	72402	66353	--	--
mws1038	277.12	146	278.13	C11H22N2O4S	[M-H]-	Pantetheine	Others	Others	496-65-1	B	26176	30859	24862	30635	31160	36163	23645	25256	27136	24680	33464	29009	C00831	ko00332,ko00770,ko01110
Lmlp012720	279.16	149.02	278.152	C16H22O4	[M+H]+	Dibutyl phthalate*	Phenolic acids	Phenolic acids	84-74-2	A	10930000	10311000	10877000	16161000	15762000	11483000	14662000	14556000	15178000	12398000	13114000	11798000	C14214	--
Lmxp011770	279.16	149.02	278.152	C16H22O4	[M+H]+	Diisobutyl phthalate*	Phenolic acids	Phenolic acids	84-69-5	A	11188000	10478000	10064000	15710000	15190000	10914000	13569000	14269000	15258000	12100000	13120000	11791000	C15205	--
mws5035	279.17	120.08	278.163	C15H22N2O3	[M+H]+	L-Leucyl-L-phenylalanine	Amino acids and derivatives	Amino acids and derivatives	56217-82-4	B	90689	106530	82942	147270	118530	88030	73712	68836	109150	96807	93276	90805	--	--
pmb1650	279.2	149.4	278.225	C18H30O2	[M+H]+	Octadeca-11E,13E,15Z-trienoic acid	Lipids	Free fatty acids	25575-00-2	B	4399800	4314300	4272900	6703800	6282500	4694700	5614600	6033300	6117400	5034800	5089500	5126300	--	--
mws0367	277.22	277.22	278.225	C18H30O2	[M-H]-	α-Linolenic Acid*	Lipids	Free fatty acids	463-40-1	A	8229000	10746000	10990000	7676600	8195700	7062700	7624900	7215600	8116800	8403300	8609900	8478100	C06427	ko00592,ko01040,ko01100,ko01110
mws0366	277.22	277.22	278.225	C18H30O2	[M-H]-	γ-Linolenic Acid*	Lipids	Free fatty acids	506-26-3	A	8652800	11122000	11543000	7967300	8793100	7666600	7582900	8120700	8429900	9152800	9258900	9159700	C06426	ko00591,ko01040,ko01100
pmb0889	279.23	95.1	278.225	C18H30O2	[M+H]+	Punicic acid (9Z,11E,13Z-octadecatrienoic acid)	Lipids	Free fatty acids	544-72-9	A	6567000	7618400	6290600	6864000	4664500	4085900	4638000	4843200	4808700	5692700	6102100	5753600	C08364	--
Lmbn005923	277.22	59.01	278.225	C18H30O2	[M-H]-	Crepenynic acid	Lipids	Free fatty acids	2277-31-8	A	134380	169860	175590	130310	133540	119410	123360	122580	146300	138900	149300	151320	C07289	ko00591
Lmhn002926	279.05	163.04	280.058	C13H12O7	[M-H]-	p-Coumaroylmalic acid	Phenolic acids	Phenolic acids	-	B	34241000	35908000	40546000	10443000	9954000	9952600	11670000	10151000	9675500	20283000	20426000	20194000	--	--
mws0629	281.11	166	280.106	C13H16N2O5	[M+H]+	L-Aspartyl-L-Phenylalanine	Amino acids and derivatives	Amino acids and derivatives	13433-09-5	A	64351	72203	54253	82864	72379	53802	61108	70007	85282	73107	74206	73276	--	--
pmp001245	280.15	221.08	280.138	C15H22NO4+	[M]+	Feruloylcholine	Alkaloids	Alkaloids	85927-25-9	B	30104	56337	21343	6467.1	6882.9	5059.7	9600.9	4386.9	9352.1	16326	20136	20763	--	--
mws1491	279.23	279.23	280.24	C18H32O2	[M-H]-	Linoleic acid	Lipids	Free fatty acids	60-33-3	A	48330000	56847000	59562000	48260000	45527000	45655000	44665000	41854000	49378000	47837000	54498000	50526000	C01595	ko00591,ko01040,ko01100
Lmbn006152	279.23	59.01	280.24	C18H32O2	[M-H]-	(9Z,11E)-Octadecadienoic acid	Lipids	Free fatty acids	2540-56-9	A	30649	42166	40782	32398	28182	30434	26396	24980	34232	32998	37093	35374	C04056	ko00591
Hmhp001812	282.12	136.06	281.112	C11H15N5O4	[M+H]+	2'-O-Methyladenosine	Nucleotides and derivatives	Nucleotides and derivatives	2140-79-6	A	282570	293520	218510	314010	333840	244830	323200	346830	318420	281940	307860	283970	--	--
YC512118	282.28	247.24	281.272	C18H35NO	[M+H]+	Oleamide (9-Octadecenamide)	Lipids	Free fatty acids	301-02-0	A	36562	93388	37880	48007	46381	66642	28761	63585	51210	33630	41332	34140	C19670	--
mws2623	281.25	281.25	282.256	C18H34O2	[M-H]-	11-Octadecanoic acid(Vaccenic acid)	Lipids	Free fatty acids	506-17-2	A	4777500	5175500	5611500	4885700	4582500	4264200	4257300	3888500	5174800	5706500	5545300	5251400	C21944	--
Lmyn012331	281.25	281.25	282.256	C18H34O2	[M-H]-	Petroselinic acid	Lipids	Free fatty acids	593-39-5	B	4986700	5133600	6064600	4824700	4873200	4102600	4167500	3919600	5553600	5261200	5193800	5465500	C08363	--
pme1178	284.1	152	283.092	C10H13N5O5	[M+H]+	Guanosine	Nucleotides and derivatives	Nucleotides and derivatives	118-00-3	A	12407000	12255000	11877000	12643000	11240000	11172000	11828000	11865000	12206000	11848000	12287000	13118000	C00387	ko00230,ko01100,ko02010
pmp001252	284.13	147.04	283.121	C17H17NO3	[M+H]+	p-Coumaroyltyramine	Alkaloids	Phenolamine	36417-86-4	B	311720	502780	285670	144140	49947	55499	66032	76323	89459	181930	178980	176660	--	--
Lmhn002051	283.05	167.04	284.053	C12H12O8	[M-H]-	Vnilloylmalic acid	Phenolic acids	Phenolic acids	-	B	138310	168850	176320	174230	171350	158360	164770	148780	187330	146620	183510	174120	--	--
mws0129	285.08	270	284.068	C16H12O5	[M+H]+	Genkwanin (Apigenin 7-methyl ether)	Flavonoids	Flavonoid	437-64-9	B	37976	42567	43006	27647	26675	13529	39210	23459	28940	34362	38545	35945	C10046	--
mws0051	285.08	270	284.068	C16H12O5	[M+H]+	Acacetin	Flavonoids	Flavonoid	480-44-4	B	1568700	1850900	1448300	991380	1016000	569680	1070600	954790	1073500	1216300	1420000	1282300	C01470	ko00944
mws0668	283.07	151	284.076	C10H12N4O6	[M-H]-	Xanthosine	Nucleotides and derivatives	Nucleotides and derivatives	146-80-5	A	822100	917970	971500	876030	939820	833510	928090	806750	1033700	863420	938840	916440	C01762	ko00230,ko00232,ko01100,ko01110,ko02010
mws1489	283.26	283.26	284.272	C18H36O2	[M-H]-	Stearic Acid	Lipids	Free fatty acids	57-11-4	A	13473000	14889000	15511000	13911000	11250000	11512000	11632000	8580600	9560300	2041000	1931400	1814000	C01530	ko00061,ko01040
Zmyn005026	283.26	283.26	284.272	C18H36O2	[M-H]-	16-Methylheptadecanoic acid	Lipids	Free fatty acids	2724-58-5	B	6158300	6731200	6728700	6272500	5171900	5281300	5022600	3962300	4401800	811340	800370	792710	C20356	--
Cmsp008121	287.09	167.03	286.084	C16H14O5	[M+H]+	7-O-Methylnaringenin	Flavonoids	Flavonoid	-	B	2998.1	2240	7871.6	4254.3	2698.2	2064	4102.3	1924.7	6831.8	3553.1	3475	4411.1	--	--
mws1521	285.1	121.03	286.105	C13H18O7	[M-H]-	Salicin	Phenolic acids	Phenolic acids	138-52-3	B	26465	31458	37372	27641	31407	28823	27609	31689	33342	29283	32164	29124	C01451	ko00010
pmp000727	288.13	177.05	287.127	C15H17N3O3	[M+H]+	Feruloylhistamine	Alkaloids	Phenolamine	94848-18-7	B	162560	204300	148430	46082	61269	35444	31952	31034	39756	69784	93648	74386	--	--
mws1094	287.06	259	288.063	C15H12O6	[M-H]-	Aromadendrin (Dihydrokaempferol)	Flavonoids	Dihydroflavonol	480-20-6	B	3477.2	3919.8	4603.6	2328	2514	1682.2	2615.3	571.49	1584.5	3264.9	3728.2	3449.4	C00974	ko00941,ko01100,ko01110
mws0064	287.06	135	288.063	C15H12O6	[M-H]-	Eriodictyol (5,7,3',4'-Tetrahydroxyflavanone)	Flavonoids	Dihydroflavone	552-58-9	B	2986.4	2371.2	3607.2	2121	1794	2030.3	1747.7	1503.2	1513.6	2346.1	2232.3	2749.8	C05631	ko00941,ko01100,ko01110
Lmyn007883	287.22	287.22	288.23	C16H32O4	[M-H]-	9,16-Dihydroxypalmitic acid	Lipids	Free fatty acids	38076-49-2	B	36184	41037	44473	32636	33938	33954	37536	35213	35982	30464	34745	39465	--	--
pme3163	289	97	290.04	C7H15O10P	[M-H]-	D-Sedoheptuiose 7-phosphate	Others	Saccharides and Alcohols	2646-35-7	B	267650	213910	176400	270170	274850	265650	468140	462670	401690	355230	295390	354840	--	--
Lmgp004167	291.09	139.04	290.079	C15H14O6	[M+H]+	3',4,4',5,7-Pentahydroxyflavan (Luteoforol)	Flavonoids	Flavonoid	13392-26-2	B	118700	100280	109950	112350	108870	73187	104940	101520	151690	96716	106810	117190	C05907	ko00941
pmb2657	289.1	97.1	290.123	C10H18N4O6	[M-H]-	Argininosuccinic acid	Organic acids	Organic acids	2387-71-5	B	10410	7049.7	5200.4	5860.2	10415	12704	9673.9	9299.8	11961	5608.6	4095.1	8748.4	C03406	ko00220,ko00250,ko01100,ko01110,ko01230
Zmyn004548	291.2	235.17	292.204	C18H28O3	[M-H]-	12-Oxo-phytodienoic acid	Lipids	Free fatty acids	85551-10-6	B	3099.5	4710.4	4842	3501.3	3090	2395.3	3029.3	3151.9	2966.7	3527.6	3687.8	3338.6	C01226	ko00592,ko01100,ko01110
pmb2792	293.21	193.1	294.219	C18H30O3	[M-H]-	13-Hydroxy-6,9,11-octadecatrienoic acid	Lipids	Free fatty acids	74784-20-6	B	17059	10076	10219	13173	13759	14563	12501	12414	12315	17851	18892	17962	--	--
pmb2787	293.21	275.1	294.219	C18H30O3	[M-H]-	9-Oxo-10E,12Z-octadecadienoic acid	Lipids	Free fatty acids	54232-59-6	A	66807	100400	121090	68879	64152	64668	69999	65097	64030	80530	68871	79671	C14766	ko00591
Lmbn005443	293.21	235.17	294.219	C18H30O3	[M-H]-	13-KODE; (9Z,11E)-13-Oxooctadeca-9,11-dienoic acid*	Lipids	Free fatty acids	54739-30-9	B	93006	150930	163950	90380	90681	82054	98655	82387	86966	104290	102480	104560	C14765	ko00591
pmb2786	293.21	235.17	294.219	C18H30O3	[M-H]-	9-Hydroxy-10,12,15-octadecatrienoic acid*	Lipids	Free fatty acids	89886-42-0	B	94952	146570	153690	94895	88094	82718	94977	82037	85364	105810	108080	103900	C16326	ko00592
Zmpn003368	293.21	195.14	294.219	C18H30O3	[M-H]-	13S-Hydroxy-9Z,11E,15Z-octadecatrienoic acid	Lipids	Free fatty acids	87984-82-5	B	50421	59072	64259	74192	32432	42902	41741	40639	36232	51134	50914	49737	C16316	ko00592
Hmqp005411	297.24	81.07	296.234	C18H32O3	[M+H]+	9-Oxo-12Z-Octadecenoic acid*	Lipids	Free fatty acids	112543-32-5	B	390680	489850	403050	288000	232920	217780	257910	238320	258480	322780	338970	304290	--	--
Hmqp005455	297.24	81.07	296.234	C18H32O3	[M+H]+	15(R)-Hydroxylinoleic Acid*	Lipids	Free fatty acids	177931-23-6	B	388870	484730	411050	305100	246730	218930	272820	251760	254020	318450	362820	322810	--	--
Rfmb091	295.23	195.14	296.235	C18H32O3	[M-H]-	9S-Hydroxy-10E,12Z-octadecadienoic acid*	Lipids	Free fatty acids	15514-85-9	A	1719800	2061000	2233500	1765900	1228300	1291700	1445900	1217800	1160600	1639300	1668700	1627600	C14767	ko00591
Lmbn005369	295.23	195.14	296.235	C18H32O3	[M-H]-	13(S)-HODE;13(S)-Hydroxyoctadeca-9Z,11E-dienoic acid*	Lipids	Free fatty acids	10219-69-9	A	1827100	2098200	2234200	1866300	1243200	1303600	1439600	1266400	1216100	1649500	1682500	1570500	C14762	ko00591
Lmbn005662	295.23	171.1	296.235	C18H32O3	[M-H]-	9(10)-EpOME;(9R,10S)-(12Z)-9,10-Epoxyoctadecenoic acid	Lipids	Free fatty acids	16833-56-0	A	162810	183250	199530	119160	93021	107230	127120	95328	90887	136080	133560	128640	C14825	ko00591,ko01100
pmb2799	295.23	195.2	296.235	C18H32O3	[M-H]-	12,13-Epoxy-9-Octadecenoic Acid	Lipids	Free fatty acids	6799-85-5	A	123100	163030	179270	114790	90519	91325	105350	85287	87084	123120	115340	111570	C14826	ko00591,ko01100
pme1474	298.1	136	297.09	C11H15N5O3S	[M+H]+	5'-Deoxy-5'-(methylthio)adenosine	Nucleotides and derivatives	Nucleotides and derivatives	2457-80-9	A	2917500	3786500	2750700	1910000	1952500	1591400	2044000	2228900	2077400	2282100	2635300	2223700	C00170	ko00270,ko00908,ko01100
pmb0197	298.1	166.3	297.107	C11H15N5O5	[M+H]+	N7-Methylguanosine	Nucleotides and derivatives	Nucleotides and derivatives	20244-86-4	B	173590	215620	162280	296340	281000	239840	272890	297310	287730	242100	271750	241680	C20674	--
Zmyn004714	297.24	183.14	298.251	C18H34O3	[M-H]-	Ricinoleic acid	Lipids	Free fatty acids	141-22-0	A	84003	111010	119740	65055	69644	58622	65245	64723	61690	76934	79478	76739	C08365	--
Zmgn005057	297.24	183.01	298.251	C18H34O3	[M-H]-	9,10-Epoxyoctadecanoic Acid	Lipids	Free fatty acids	2443-39-2	B	187850	144670	126620	181580	187910	183650	134400	130550	112920	187570	200850	226960	C19418	ko00073
pmf0297	297.32	183.1	298.324	C20H42O	[M-H]-	1-Eicosanol	Lipids	Free fatty acids	629-96-9	B	87773	121460	131390	66495	73839	64660	65161	65486	69140	88291	92830	84514	--	--
ML10195036	300.3	60.05	299.282	C18H37NO2	[M+H]+	3-Dehydrosphinganine	Lipids	Sphingolipids	16105-69-4	B	14802	13844	9556.4	15544	14194	11640	16972	18451	20113	15197	13332	16146	C02934	ko00600,ko01100
Lmhn001386	299.04	167.03	300.048	C12H12O9	[M-H]-	Vnilloyltartaric acid	Phenolic acids	Phenolic acids	-	B	50327	65233	79386	65192	61755	57243	48386	56280	51712	68689	66227	59021	--	--
mws0058	299.06	284	300.063	C16H12O6	[M-H]-	Diosmetin (5,7,3'-Trihydroxy-4'-methoxyflavone)	Flavonoids	Flavonoid	520-34-3	B	14603	8248.3	4089.6	8338	9694.9	6706.4	7246.7	8251.7	11189	17298	15545	21037	C10038	--
Zmhn001926	299.08	137.02	300.084	C13H16O8	[M-H]-	1-O-Salicyl-D-glucose	Phenolic acids	Phenolic acids	60517-74-0	A	345970	361370	419050	190200	189860	184830	174560	147670	188610	240980	255450	234500	--	--
Zmhn001358	299.08	137.02	300.084	C13H16O8	[M-H]-	4-O-Glucosyl-4-hydroxybenzoic acid	Phenolic acids	Phenolic acids	-	A	248270	251920	266910	500290	469830	465800	451140	457900	476970	451900	426840	387900	--	--
pmb3142	299.1	137.1	300.085	C13H16O8	[M-H]-	Salicylic acid-2-O-glucoside	Phenolic acids	Phenolic acids	10366-91-3	A	3070200	3425100	3371600	4802300	4369600	4194000	4461400	4009200	4436800	4125400	3972200	3929000	--	--
Lmqn008288	299.26	299.26	300.267	C18H36O3	[M-H]-	3-Hydroxyoctadecanoic Acid	Lipids	Free fatty acids	45261-96-9	B	252760	220160	252330	251440	255990	227480	272870	231050	236280	292940	288350	290200	--	--
pmb3079	300.05	96.9	301.056	C8H16NO9P	[M-H]-	N-Acetyl-D-glucosamine-1-phosphate	Others	Saccharides and Alcohols	6866-69-9	B	53873	52008	39313	49543	45400	61683	45974	42569	47089	62202	68301	76223	C04256	--
pme2954	303.05	137.02	302.043	C15H10O7	[M+H]+	Quercetin	Flavonoids	Flavonols	117-39-5	A	17996	24612	12256	21326	20713	9648.9	15281	19053	16208	13473	13038	14322	C00389	ko00941,ko00944,ko01100,ko01110
Zmhn000892	301.09	139.05	302.1	C13H18O8	[M-H]-	4-O-Glucosyl-3,4-dihydroxybenzyl alcohol	Phenolic acids	Phenolic acids	-	B	9681.7	11798	14907	15894	15065	13968	13705	11894	16251	17263	14584	14747	--	--
mws1375	304.15	185.09	303.143	C12H21N3O6	[M+H]+	Nicotianamine	Amino acids and derivatives	Amino acids and derivatives	34441-14-0	B	24214	16135	53237	14903	20379	38272	40692	32130	23728	34474	17739	27174	C05324	--
mws0044	303.05	125.02	304.058	C15H12O7	[M-H]-	Dihydroquercetin(Taxifolin)	Flavonoids	Dihydroflavonol	480-18-2	B	7291.3	9724.7	11611	6754.8	5043.7	8378	5110.7	8655.7	4246.4	5837.8	4405.8	8274.6	C01617	ko00941,ko01100,ko01110
pme1373	306.05	110	307.057	C9H14N3O7P	[M-H]-	2'-Deoxycytidine-5'-monophosphate	Nucleotides and derivatives	Nucleotides and derivatives	1032-65-1	B	3765	3093.8	3875.3	21040	25457	24954	14113	17835	18350	15999	13774	16325	C00239	ko00240,ko01100
pme1086	306.08	143	307.084	C10H17N3O6S	[M-H]-	Glutathione reduced form	Amino acids and derivatives	Amino acids and derivatives	70-18-8	A	455480	490340	486390	2638700	2588800	2580900	1934500	1950100	2109400	1730300	1525200	1387800	C00051	ko00270,ko00480,ko01100,ko02010
pmn001610	307.26	307.3	308.272	C20H36O2	[M-H]-	Eicosadienoic acid	Lipids	Free fatty acids	5598-38-9	A	531500	703880	737470	380160	407100	359320	365770	350990	397260	470900	510190	544180	C16525	ko01040
Lmhn003074	309.06	193.05	310.069	C14H14O8	[M-H]-	Feruloylmalic acid	Phenolic acids	Phenolic acids	-	A	22688000	24796000	26142000	3175400	3366200	3006000	3133100	2642200	2967700	10998000	10898000	9910200	--	--
pmb2791	309.21	209.1	310.1	C18H30O4	[M-H]-	9-Hydroperoxy-10E,12,15Z-octadecatrienoic acid	Lipids	Free fatty acids	111004-08-1	A	57302	27896	24265	16744	27537	30353	43202	44572	32180	65149	59781	60181	C16321	ko00592,ko01110
pmb2789	309	209	310.214	C18H30O4	[M-H]-	13S-Hydroperoxy-6Z,9Z,11E-octadecatrienoic acid	Lipids	Free fatty acids	121107-97-9	B	92766	36345	35516	25494	40728	42557	65147	71933	47712	101560	95520	100360	--	--
pme3967	312.13	180	311.123	C12H17N5O5	[M+H]+	2-(Dimethylamino)guanosine	Nucleotides and derivatives	Nucleotides and derivatives	2140-67-2	A	416290	444620	350310	588610	508160	358900	439790	547070	539810	437790	455000	433930	--	--
Lmqp002761	313.14	151.08	312.136	C19H20O4	[M+H]+	Alnusonol	Phenolic acids	Phenolic acids	52330-12-8	B	42898	29300	37751	59415	67831	50128	59034	49769	60676	36798	60106	41362	--	--
pmn001689	311.22	223.17	312.23	C18H32O4	[M-H]-	9-Hydroxy-12-oxo-15(Z)-octadecenoic acid	Lipids	Free fatty acids	-	B	185080	165450	202470	105880	66344	86196	110980	84215	79633	120620	117040	117000	C21924	ko00592,ko01110
Lmbn005287	311.22	249.22	312.23	C18H32O4	[M-H]-	7S,8S-DiHODE; (9Z,12Z)-(7S,8S)-Dihydroxyoctadeca-9,12-dienoic acid	Lipids	Free fatty acids	143288-65-7	A	752490	826490	859900	417950	383740	372480	391920	369440	371960	562670	551690	535320	C07354	ko00591
Lmbn004685	311.22	223.17	312.23	C18H32O4	[M-H]-	5S,8R-DiHODE; (5S,8R,9Z,12Z)-5,8-Dihydroxyoctadeca-9,12-dienoate	Lipids	Free fatty acids	-	A	158620	136820	152390	91752	51344	76084	93927	67659	64668	99548	99454	100330	C20186	ko00591
Zmjn004133	311.22	293.21	312.23	C18H32O4	[M-H]-	9S-Hydroperoxy-10E,12Z-octadecadienoic acid	Lipids	Free fatty acids	5502-91-0	A	54599	52449	60781	22538	25762	21507	26051	26417	18647	29440	38257	29764	C14827	ko00591,ko01100
pmb2804	311.1	171.3	312.23	C18H32O4	[M-H]-	13S-Hydroperoxy-9Z,11E-octadecadienoic acid	Lipids	Free fatty acids	33964-75-9	B	151470	171960	183290	118090	116850	116020	128330	115260	110500	138400	138450	130180	C04717	ko00591,ko01100
Rfmb087	311.22	293.21	312.23	C18H32O4	[M-H]-	9-Hydroxy-13-oxo-10-octadecenoic Acid	Lipids	Free fatty acids	-	B	118220	164700	186840	120350	103180	116300	118770	99223	99756	134200	132200	125140	--	--
pmf0397	311.3	183.1	312.303	C20H40O2	[M-H]-	Arachidic acid	Lipids	Free fatty acids	506-30-9	B	3155900	3815700	3611700	1800600	1819500	2063400	1224100	1060700	779840	2114200	2869100	1696100	C06425	ko01040
mws1433	314.14	177.05	313.131	C18H19NO4	[M+H]+	N-Feruloyltyramine	Alkaloids	Phenolamine	66648-43-9	A	1201200	1212200	1082200	443900	480820	228590	304680	372910	390540	669730	736960	655140	C02717	--
Hmjp005980	314.14	177.05	313.132	C18H19NO4	[M+H]+	Cis-N-Feruloyltyramine	Alkaloids	Alkaloids	80510-09-4	A	1152600	1241600	1130400	447470	473340	224940	323200	373930	393130	643690	726440	687670	--	--
mws1174	313.07	253	314.079	C17H14O6	[M-H]-	3-O-Acetylpinobanksin	Flavonoids	Dihydroflavonol	52117-69-8	A	4911.7	7353	11054	2679.1	2940.3	3104.6	2307.7	3475.6	2448.4	4478.2	5124	5305	C16418	ko00941
Cmzp002057	315.12	255.1	314.1	C14H18O8	[M+H]+	6-O-Acetylarbutin	Phenolic acids	Phenolic acids	10338-88-2	B	15973	11832	13896	11845	15846	14437	14702	16394	13714	12863	12015	13231	--	--
Lmmn002179	313.09	107.05	314.1	C14H18O8	[M-H]-	Methyl salicylate-2-O-glucoside	Phenolic acids	Phenolic acids	10019-60-0	B	37660	38784	41265	45673	44845	37628	47104	38637	47793	36821	42231	39308	--	--
Lmbn005487	313.24	251.24	314.246	C18H34O4	[M-H]-	12,13-DHOME; (9Z)-12,13-Dihydroxyoctadec-9-enoic acid	Lipids	Free fatty acids	263399-35-5	B	85277	94645	103850	64333	65513	62882	58739	52636	61289	71442	77940	70031	C14829	ko00591
pmn001367	315.07	153.02	316.079	C13H16O9	[M-H]-	Protocatechuic acid-4-O-glucoside*	Phenolic acids	Phenolic acids	-	A	365420	449070	479830	661290	658370	583100	560630	548560	594750	544380	583220	501480	--	--
pmb2871	315.07	153	316.079	C13H16O9	[M-H]-	1-O-Gentisoyl-D-glucoside*	Phenolic acids	Phenolic acids	23445-11-6	A	497190	606160	697590	910830	911540	780690	778420	726630	769170	731350	741030	668770	--	--
Hmtn001120	315.11	153.06	316.116	C14H20O8	[M-H]-	5-(2-Hydroxyethyl)-2-O-glucosylphenol	Phenolic acids	Phenolic acids	-	B	34859	44959	40296	52917	54289	40222	42995	45472	45319	46484	43770	39282	--	--
pmb2221	318.3	60.1	317.293	C18H39NO3	[M+H]+	4-Hydroxysphinganine	Lipids	Sphingolipids	554-62-1	A	1025800	959590	737870	829880	700800	546660	766610	818300	909060	805120	892160	806260	C12144	ko00600,ko01100
pmb0751	321.1	147.3	320.09	C16H16O7	[M+H]+	Trans-5-O-(p-Coumaroyl)shikimate	Phenolic acids	Phenolic acids	-	B	39216	43896	45314	7861.8	6546	4834.5	8457.5	1780.2	6635.8	26270	20550	15693	C02947	ko00940,ko00941,ko00945,ko01100,ko01110
mws0582	322.11	130	321.099	C11H19N3O6S	[M+H]+	S-(Methyl)glutathione	Amino acids and derivatives	Amino acids and derivatives	2922-56-7	A	27172	31258	38942	24911	25326	30183	25055	31889	26419	25868	30354	31454	C11347	--
pme3174	324.06	112	323.052	C9H14N3O8P	[M+H]+	Cytidine 5'-monophosphate(Cytidylic acid)	Nucleotides and derivatives	Nucleotides and derivatives	63-37-6	B	16593	17003	39850	39997	21453	34372	49753	49323	40833	27481	22960	32788	C00055	ko00240,ko01100
pme3188	323.03	211	324.036	C9H13N2O9P	[M-H]-	Uridine 5'-monophosphate	Nucleotides and derivatives	Nucleotides and derivatives	58-97-9	B	8821.5	8625.3	6789.7	9073	8808.5	12924	8264.7	7080	6408.1	13276	11665	8477	C00105	ko00240,ko01100
mws0983	326.31	62.06	325.298	C20H39NO2	[M+H]+	N-Oleoylethanolamine	Alkaloids	Alkaloids	111-58-0	A	905600	1011900	786670	836840	688310	557780	595100	584850	607460	627780	680310	578580	C20792	--
Zmhn002301	325.09	163.04	326.1	C15H18O8	[M-H]-	p-Coumaric acid-4-O-glucoside	Phenolic acids	Phenolic acids	117405-48-8	A	562780	625740	653690	1069700	1192200	1031600	709890	838650	806930	895260	797390	755650	C06739	--
mws0884	328.05	134.2	329.053	C10H12N5O6P	[M-H]-	Cyclic 3',5'-Adenylic acid	Nucleotides and derivatives	Nucleotides and derivatives	60-92-4	A	179530	190790	211170	20181	18211	16430	24430	22311	23251	76592	80826	78061	C00575	ko00230,ko01100
Zmhn001883	329.09	209.04	330.095	C14H18O9	[M-H]-	Vanillic acid-4-O-glucoside	Phenolic acids	Phenolic acids	32142-31-7	B	655790	620640	687900	1108700	1093700	1028200	1082900	1026200	1126800	885830	869120	891480	--	--
Lmtn002565	329.11	167.03	330.095	C14H18O9	[M-H]-	1-O-Vanilloyl-D-Glucose	Phenolic acids	Phenolic acids	-	B	55255	62379	66775	38655	35393	32714	34066	27006	34441	37712	46452	33992	C20470	--
Lmmn003663	329.09	167.04	330.095	C14H18O9	[M-H]-	5-Glucosyloxy-2-Hydroxybenzoic acid methyl ester	Phenolic acids	Phenolic acids	-	B	49085	61402	69541	37223	37091	33049	27040	27804	40240	40905	44533	48304	--	--
Hmqn003054	329.23	311.23	330.24	C18H34O5	[M-H]-	9,10,11-Trihydroxy-12-octadecenoic acid	Lipids	Free fatty acids	61911-67-9	A	8831.8	11193	11983	60030	48709	58397	60927	53036	39895	13133	14369	7727.5	--	--
Lmbn004240	329.23	199.13	330.241	C18H34O5	[M-H]-	9,10-Dihydroxy-12,13-epoxyoctadecanoic acid	Lipids	Free fatty acids	-	B	21838	20482	23608	22507	20346	21196	22530	18976	19598	21443	22240	24432	C14837	ko00591
Lmbn003970	329.23	211.14	330.241	C18H34O5	[M-H]-	9,12,13-TriHOME; 9(S),12(S),13(S)-Trihydroxy-10(E)-octadecenoic acid	Lipids	Free fatty acids	97134-11-7	A	72039	73387	70717	96376	96270	93939	95948	89680	87141	90218	86643	86858	C14833	ko00591
pmn001694	329.23	229.15	330.241	C18H34O5	[M-H]-	9,10,13-Trihydroxy-11-Octadecenoic Acid	Lipids	Free fatty acids	29907-57-1	A	117500	129600	143920	796320	628790	877910	841630	742980	575400	152640	142560	130320	C14835	ko00591
pmp001284	331.28	313.27	330.277	C19H38O4	[M+H]+	Monopalmitin	Lipids	Glycerol ester	542-44-9	A	35486	44634	27793	31690	26177	19737	19521	24637	27171	31866	32757	25446	--	--
pme3184	332.08	136	331.068	C10H14N5O6P	[M+H]+	2'-Deoxyadenosine-5'-monophosphate	Nucleotides and derivatives	Nucleotides and derivatives	653-63-4	A	52472	58457	49715	115410	96350	81029	87321	106940	129460	97373	84548	103700	C00360	ko00230,ko01100
pmb0789	332.13	152.07	331.127	C14H21NO8	[M+H]+	Pyridoxine-5'-O-glucoside	Others	Vitamin	-	B	130010	152620	118050	139820	112550	84096	104670	118270	146500	119600	127640	116470	C03996	--
pmc0066	333.05	137.05	332.052	C10H13N4O7P	[M+H]+	2'-Deoxyinosine-5'-monophosphate	Nucleotides and derivatives	Nucleotides and derivatives	3393-18-8	B	28176000	25538000	27653000	85166	181060	191130	350770	338650	275550	1843000	1424200	1470200	C06196	ko00230
pmn001518	331.07	169.01	332.074	C13H16O10	[M-H]-	1-O-Galloyl-D-glucose	Tannins	Tannin	58511-73-2	A	91444	89691	106210	118330	128020	116800	114460	104080	131270	116230	119410	119240	C01158	--
Lmyn007622	331.25	157.12	332.256	C18H36O5	[M-H]-	9,10,18-Trihydroxystearic acid	Lipids	Free fatty acids	496-86-6	B	7288.1	7482.1	5474	80596	76009	83967	76851	77340	70646	70401	65536	70760	C19621	ko00073
pmb0776	337.15	177.4	336.147	C20H20N2O3	[M+H]+	N-Feruloyltryptamine	Alkaloids	Phenolamine	53905-13-8	A	31057	31321	22724	11385	8899.4	5227.9	6800.3	11507	11357	15581	19159	17045	--	--
pme3311	339	97	339.996	C6H14O12P2	[M-H]-	D-Fructose-1,6-biphosphate	Others	Saccharides and Alcohols	488-69-7	B	9316.4	11427	11216	21271	19468	13161	26610	19812	22903	19460	15287	19615	C00354	ko00400,ko00710,ko01100,ko01110,ko01200
mws1015	339.07	177	340.079	C15H16O9	[M-H]-	Esculin (6,7-DihydroxyCoumarin-6-glucoside)	Lignans and Coumarins	Coumarins	531-75-9	A	21005	21784	22508	32784	41323	39325	32568	32532	38300	28858	31823	34637	C09264	--
Zmhn001793	341.09	179.03	342.096	C15H18O9	[M-H]-	6-O-Caffeoyl-D-glucose	Phenolic acids	Phenolic acids	-	B	198820	230800	227890	225150	214710	174550	177410	194110	212900	192440	212100	205970	--	--
Lmsn000381	341.11	89.02	342.116	C12H22O11	[M-H]-	D-Maltose*	Others	Saccharides and Alcohols	133-99-3	A	3163200	3726900	5105000	794330	1044100	827400	886990	1074700	860860	1308700	1180500	1271700	C01971	--
pme0519	341.11	119.03	342.116	C12H22O11	[M-H]-	D-Sucrose*	Others	Saccharides and Alcohols	57-50-1	A	4886700	5004500	5426800	1982100	2294200	2029200	2255000	1896900	2426700	2247000	2223200	1909700	C00089	ko00052,ko00500,ko01100,ko01110,ko02010
mws1080	341.11	179	342.116	C12H22O11	[M-H]-	Galactinol	Others	Saccharides and Alcohols	3687-64-7	A	9745800	9522300	10060000	3404100	4760300	4030300	5035700	4153400	5103900	4592800	4441000	5213600	C01235	ko00052,ko01100
mws5038	341.11	89.02	342.116	C12H22O11	[M-H]-	Isomaltulose*	Others	Saccharides and Alcohols	13718-94-0	A	3795200	3839200	3922700	1271500	1241700	973960	1403500	1059500	1172600	1084700	1041000	1210700	C01742	--
mws0264	341.11	119	342.116	C12H22O11	[M-H]-	D-Trehalose*	Others	Saccharides and Alcohols	99-20-7	A	1639200	1873000	1585200	493990	603300	716320	724860	502770	552830	792010	796480	693170	C01083	ko00500,ko01100,ko01110,ko02010
mws0906	341.12	179	342.131	C16H22O8	[M-H]-	Coniferin	Phenolic acids	Phenolic acids	531-29-3	B	205300	251800	232090	504400	422450	468890	334530	358970	389480	333550	368920	335840	C00761	ko00940
HJAP050	344.15	177.05	343.142	C19H21NO5	[M+H]+	N-Feruloyl-3-methoxytyramine	Alkaloids	Phenolamine	78510-19-7	A	797410	884380	735010	500740	447080	324380	359510	383460	403270	517830	582900	569480	--	--
Lmmn000774	343.1	181.05	344.111	C15H20O9	[M-H]-	Dihydrocaffeoylglucose	Phenolic acids	Phenolic acids	-	B	7568.6	1926.5	9587.6	10779	7814.7	8971.5	6022.4	6807.4	6863.8	7565.7	7621.2	8729.8	--	--
pmb0801	346.11	184.1	345.106	C14H19NO9	[M+H]+	4-Pyridoxic acid-O-glucoside	Others	Vitamin	-	B	17936	20451	18517	25744	13738	17166	13252	17803	19132	16962	17134	15935	--	--
mws0874	346.06	210.9	347.063	C10H14N5O7P	[M-H]-	3'-Adenylic Acid	Nucleotides and derivatives	Nucleotides and derivatives	84-21-9	A	5936.3	6703.6	10834	3985.9	3363.6	3742.9	9019.8	7212.1	11319	4753.2	5134.4	6033.3	C01367	ko00230,ko01100
pmb0981	348.07	136	347.063	C10H14N5O7P	[M+H]+	Adenosine 5'-monophosphate	Nucleotides and derivatives	Nucleotides and derivatives	61-19-8	A	438530	464160	511160	443170	369490	307690	427460	412880	529140	418720	440670	428430	C00020	ko00230,ko00908,ko01100,ko01110
pmb0770	353.15	177.1	352.142	C20H20N2O4	[M+H]+	N-Feruloylserotonin	Alkaloids	Phenolamine	68573-23-9	B	68396	89680	58287	18518	18325	11199	18506	16720	23885	32459	40197	33916	--	--
Lmhp011562	353.27	261.22	352.261	C21H36O4	[M+H]+	1-α-Linolenoyl-glycerol	Lipids	Glycerol ester	-	A	1514500	2257400	1851800	1148600	1121800	818670	1024900	1106300	1142800	1415000	1518300	1360900	--	--
Lmhp011388	353.27	261.22	352.261	C21H36O4	[M+H]+	2-α-Linolenoyl-glycerol	Lipids	Glycerol ester	55268-58-1	A	830490	1353100	1052400	746460	839280	535060	682580	738470	837720	928450	990710	823200	--	--
pme1816	353.09	191	354.095	C16H18O9	[M-H]-	Neochlorogenic acid (5-O-Caffeoylquinic acid)	Phenolic acids	Phenolic acids	906-33-2	A	37747	17960	31910	19282	16147	13853	17001	10998	15670	29370	20459	12650	C17147	--
mws1077	355.1	193.05	354.095	C16H18O9	[M+H]+	Scopoletin-7-O-glucoside (Scopolin)	Lignans and Coumarins	Coumarins	531-44-2	A	184000	215460	141030	344170	401310	218740	258440	325220	380780	275040	321970	283330	C01527	ko00940,ko01110
Lmhp112042	355.28	263.24	354.277	C21H38O4	[M+H]+	1-Linoleoylglycerol	Lipids	Glycerol ester	2277-28-3	A	1051300	1292400	1205800	784300	694190	590750	626400	647080	757340	919630	968380	909290	--	--
Lmhp012042	355.28	263.24	354.277	C21H38O4	[M+H]+	2-Linoleoylglycerol	Lipids	Glycerol ester	3443-82-1	A	969070	1443400	1143100	887050	941900	641480	891960	952590	964580	1058700	1091800	1045200	--	--
Zmhn002422	355.1	193.05	356.11	C16H20O9	[M-H]-	1-O-Feruloyl-D-Glucose	Phenolic acids	Phenolic acids	-	A	1596500	1993600	2047100	2305900	2078400	1749200	1843700	1718300	2142400	1740300	1865600	1925900	C17759	--
Hmmn002544	355.1	193.05	356.111	C16H20O9	[M-H]-	Ferulic acid-4-O-glucoside	Phenolic acids	Phenolic acids	117405-51-3	A	606930	590880	762490	1126800	863240	1078700	713100	796110	803060	919750	795740	854540	--	--
Zmhn002334	355.1	193.05	356.111	C16H20O9	[M-H]-	6-O-Feruloyl-D-glucose	Phenolic acids	Phenolic acids	137887-25-3	B	282450	247450	374510	578820	629090	513770	501480	513970	547120	482390	466870	470430	--	--
pmb0296	357.3	265.4	356.293	C21H40O4	[M+H]+	1-Oleoyl-Sn-Glycerol	Lipids	Glycerol ester	129784-87-8	A	70968	71712	57921	142030	120140	82123	106070	125940	154060	95178	107180	102570	--	--
pmb0998	364.07	152.1	363.058	C10H14N5O8P	[M+H]+	Guanosine 5'-monophosphate	Nucleotides and derivatives	Nucleotides and derivatives	85-32-5	A	22225	21863	30377	38035	45274	31021	39520	53349	63622	37299	43803	41764	C00144	ko00230,ko01100
mws5040	365.11	203.05	364.078	C12H21O11Na	[M+H]+	Turanose	Others	Saccharides and Alcohols	547-25-1	A	790910	873730	830770	5539100	4102700	2733600	3563700	2564600	3677500	2829900	2777700	2595900	C19636	--
pmn001695	371.1	249.06	372.106	C16H20O10	[M-H]-	Trihydroxycinnamoylquinic acid	Phenolic acids	Phenolic acids	-	B	27153	27424	37826	4240.1	3956.1	4473.8	2907.7	4749.2	1867	15075	15391	13710	--	--
Hmgn002833	371.11	297.11	372.12	C20H20O7	[M-H]-	4-Ketopinoresinol	Lignans and Coumarins	Lignans	-	B	8440.1	8235.7	11126	4002	5748	4567.2	3774.8	3191.4	3552.4	5600.9	4773.9	4242.5	--	--
pmb0064	374.11	198.08	373.101	C15H19NO10	[M+H]+	DIMBOA glucoside	Alkaloids	Alkaloids	18607-79-9	B	53867	53397	54729	7604.7	7212.5	5985.2	6024.1	6381.4	8416.6	23420	20415	23978	C04831	ko00402
mws0232	377.15	243.09	376.138	C17H20N4O6	[M+H]+	Riboflavin (Vitamin B2)	Others	Vitamin	83-88-5	A	20561	15759	16258	34629	32352	26152	29033	34635	45721	20490	32020	25959	C00255	ko00740,ko01100,ko01110,ko02010
pme3337	384.12	252	383.108	C14H17N5O8	[M+H]+	Succinyladenosine	Nucleotides and derivatives	Nucleotides and derivatives	4542-23-8	A	305080	382200	331390	448900	322880	225500	318800	352990	348420	331960	338980	358620	--	--
pme1286	385.13	250	384.122	C14H20N6O5S	[M+H]+	S-(5'-Adenosy)-L-homocysteine	Amino acids and derivatives	Amino acids and derivatives	979-92-0	A	95808	122260	93020	66117	44204	39157	43430	51092	67484	56017	61812	70746	C00021	ko00270,ko01100,ko01230
pmb2940	385.11	205	386.121	C17H22O10	[M-H]-	1-O-Glucosyl sinapate	Phenolic acids	Phenolic acids	78185-48-5	B	75533	81712	86894	118150	127780	104000	119530	117590	146980	102160	117430	120330	--	--
Zmhn002227	385.11	223.06	386.121	C17H22O10	[M-H]-	4-O-Glucosyl-sinapate	Phenolic acids	Phenolic acids	-	B	34696	29648	33115	52382	52288	46375	48003	49403	58295	38967	52872	37634	C02919	--
HJN003	385.11	223.06	386.122	C17H22O10	[M-H]-	1-O-Sinapoyl-D-glucose	Phenolic acids	Phenolic acids	-	B	153370	166900	191250	195610	166460	174570	192820	161540	202030	180950	184950	179970	C01175	ko00940
Lmmp010562	391.28	149.02	390.277	C24H38O4	[M+H]+	Diisooctyl Phthalate	Phenolic acids	Phenolic acids	27554-26-3	A	1054300	1503300	1434000	1180900	1306400	958700	779360	800090	1015700	174800	204910	182560	C14577	--
Lmwp011196	391.28	149.02	390.277	C24H38O4	[M+H]+	Bis(2-ethylhexyl)phthalate	Phenolic acids	Phenolic acids	117-81-7	B	1056700	1374400	1323800	1153700	1186200	945780	753260	824260	1106600	191680	193930	189140	C03690	--
Lmhn002573	399.09	205.04	400.101	C17H20O11	[M-H]-	Sinapoylglucuronic acid	Phenolic acids	Phenolic acids	-	B	12633	13927	8169.1	17900	12675	11200	15117	17488	12540	11739	11445	11539	--	--
pmf0248	403.36	373.1	402.35	C27H46O2	[M+H]+	Delta-Tocopherol	Others	Vitamin	119-13-1	B	6576.5	7238.6	6401.4	7108.8	8497	7374.7	7582	7962.4	7948.5	6381.4	8867.6	7913	C14151	ko00130,ko01100,ko01110
pme3007	402.99	159	404.002	C9H14N2O12P2	[M-H]-	Uridine 5'-diphosphate	Nucleotides and derivatives	Nucleotides and derivatives	27821-45-0	A	19033	21378	21483	13405	12204	12264	15689	15832	15941	20164	18063	12791	C00015	ko00240,ko00908,ko01100
pmn001663	417.16	402.1	418.163	C22H26O8	[M-H]-	Syringaresinol	Lignans and Coumarins	Lignans	21453-69-0	B	1518.2	1917.5	1582.7	833.18	575.63	844.12	1000.7	1044.6	448.34	2115.3	1150.1	1241.1	C10889	--
mws2523	421.08	241.1	422.083	C12H23O14P	[M-H]-	Trehalose 6-phosphate	Others	Saccharides and Alcohols	4484-88-2	A	221660	202420	178570	42527	33021	34956	42522	32006	33703	33470	42402	41777	C00689	ko00500,ko01100,ko01110
mws1430	425.38	95.09	424.371	C30H48O	[M+H]+	Lupenone	Terpenoids	Triterpene	1617-70-5	B	5383.6	5843.8	4306	6851.4	7708.4	4186.7	5768.8	6427.7	5250.4	6659.3	6516.7	5981.6	C16990	--
Lmhp008337	426.26	285.24	425.254	C19H40NO7P	[M+H]+	LysoPE 14:0(2n isomer)	Lipids	LPE	-	B	25628	29209	21564	1339.2	1333.3	679.61	1179.9	1661.7	2108.7	7205.8	10323	9044.1	--	--
pmb0864	426.26	285.24	425.254	C19H40NO7P	[M+H]+	LysoPE 14:0	Lipids	LPE	-	B	107570	116220	92581	14073	10154	7458.3	8407.2	9754.7	13947	44083	45331	42378	--	--
pmp000436	427.39	409.38	426.386	C30H50O	[M+H]+	Taraxerol	Terpenoids	Triterpene	127-22-0	B	20808	25042	18566	28422	24317	17839	20620	21043	26259	24472	28643	28415	C08637	ko00909,ko01110
pme2117	426	159	427.029	C10H15N5O10P2	[M-H]-	Adenosine 5'-diphosphate	Nucleotides and derivatives	Nucleotides and derivatives	58-64-0	A	15555	21292	18188	101380	108930	87211	116440	114950	151350	69617	61542	65884	C00008	ko00190,ko00195,ko00230,ko00908,ko01100,ko01110
mws4183	433.08	300.03	434.085	C20H18O11	[M-H]-	Quercetin-3-O-arabinoside (Guaijaverin)*	Flavonoids	Flavonols	22255-13-6	B	7799.7	15970	18890	11184	9490.2	9218.8	9961.2	18714	9136.1	9046.2	14850	13440	--	--
Lmdp003509	435.09	303.06	434.085	C20H18O11	[M+H]+	Quercetin-3-O-xyloside (Reynoutrin)*	Flavonoids	Flavonols	549-32-6	B	450870	317360	430420	657790	494050	379380	400320	467240	563370	386680	551230	388200	--	--
mws1179	433.11	271	434.121	C21H22O10	[M-H]-	Naringenin-7-O-glucoside (Prunin)	Flavonoids	Dihydroflavone	529-55-5	B	76697	98013	92818	100970	92846	86319	93808	78155	97553	94201	88563	92531	C09099	ko00941
Cmzn005251	433.11	271.06	434.121	C21H22O10	[M-H]-	6-O-Caffeoylarbutin	Phenolic acids	Phenolic acids	136172-60-6	B	22801	29056	34018	28653	22902	10042	22106	20325	25504	24425	25158	22122	--	--
HJN087	433.12	271.06	434.121	C21H22O10	[M-H]-	Naringenin-4'-O-glucoside	Flavonoids	Flavonoid	-	B	60879	76462	90602	82514	88116	81829	84552	83930	91790	89089	87707	88546	--	--
HJN055	435.13	273.08	436.136	C21H24O10	[M-H]-	Dihydrocharcone-4'-O-glucoside	Flavonoids	Chalcones	-	A	2085700	1652400	1025500	990500	992550	503740	373200	466790	409890	981090	830040	970740	--	--
mws2118	435.13	166.7	436.137	C21H24O10	[M-H]-	Phloretin-2'-O-glucoside (Phlorizin)	Flavonoids	Chalcones	60-81-1	A	1458700	1117600	702040	746430	693900	369820	266600	343590	277360	678150	646740	647890	C01604	ko00941,ko01110
Lmhp008440	438.26	297.24	437.254	C20H40NO7P	[M+H]+	LysoPE 15:1	Lipids	LPE	-	A	11555	12413	9318.8	4155.2	4607.7	1967.7	3328.9	3033.7	3689	4891.7	5336.5	5783.3	--	--
Lmhp009187	440.28	299.26	439.27	C20H42NO7P	[M+H]+	LysoPE 15:0	Lipids	LPE	-	A	97442	108750	82799	23161	19881	15428	18641	18736	22374	42423	49681	47588	--	--
pmb0862	440.28	184.07	439.27	C20H42NO7P	[M+H]+	LysoPC 12:0	Lipids	LPC	20559-18-6	B	3956.9	3675.6	2138.9	1778.5	1971	2037.8	1454.1	1164.9	1931.4	2098.3	3512.3	1849.1	--	--
Lmhp008885	440.28	299.26	439.27	C20H42NO7P	[M+H]+	LysoPE 15:0(2n isomer)	Lipids	LPE	-	A	28175	28062	22432	4866.9	3799.1	3673.9	4250.9	2698	3975.4	11190	13072	10495	--	--
mws1397	441.08	169	442.09	C22H18O10	[M-H]-	Epicatechin gallate*	Flavonoids	Flavanols	1257-08-5	B	6919.1	5672.1	4668.5	7808.8	4064.8	6778.9	6975.5	3766.1	8322	11868	5633.1	8403.7	--	--
mws0355	441.08	169.02	442.09	C22H18O10	[M-H]-	Catechin gallate*	Flavonoids	Flavanols	130405-40-2	B	5869.6	5959.2	3987.8	3378.4	4022.6	2143.2	7085.5	3681.9	5539.1	7140.2	8927.1	6145.4	--	--
pme1014	445.3	341.3	444.303	C31H40O2	[M+H]+	Menatetrenone (Vitamin K2)	Others	Vitamin	11032-49-8	B	325020	409710	199660	212690	101020	95685	59210	149870	528270	2404300	4121100	4349300	--	--
Hmcp002316	449.11	317.06	448.1	C21H20O11	[M+H]+	Isorhamnetin-3-O-arabinoside	Flavonoids	Flavonols	-	B	13353	21816	16504	15923	14392	12114	14406	18954	18758	18762	19807	15991	--	--
Xmyp005654	449.11	287.06	448.101	C21H20O11	[M+H]+	Kaempferol-4'-O-glucoside	Flavonoids	Flavonoid	-	B	337030	309880	288110	332890	317660	259540	243880	276110	332710	295520	359520	420200	--	--
mws1299	449.11	299.2	448.101	C21H20O11	[M+H]+	Luteolin-8-C-glucoside (Orientin)	Flavonoids	Flavonoid carbonoside	28608-75-5	B	90019	111070	54890	22967	80961	77208	56177	72937	68306	101490	70931	71112	C10114	--
mws0089	447.09	285.04	448.101	C21H20O11	[M-H]-	Kaempferol-7-O-glucoside*	Flavonoids	Flavonols	16290-07-6	A	31769	41632	34138	45550	43662	28342	33974	41796	35095	50320	44345	44340	--	--
mws0913	447.09	285	448.101	C21H20O11	[M-H]-	Kaempferol-3-O-galactoside (Trifolin)	Flavonoids	Flavonols	23627-87-4	A	97895	124330	117660	101390	101250	111480	103590	110490	111330	128930	138160	128970	C12626	ko00944
mws0045	449.11	303.05	448.101	C21H20O11	[M+H]+	Quercetin-3-O-rhamnoside(Quercitrin)	Flavonoids	Flavonols	522-12-3	B	183580	173910	143640	193650	123180	124210	124470	179420	156410	157730	155370	166020	C01750	ko00944
mws2209	449.11	287.06	448.101	C21H20O11	[M+H]+	Kaempferol-3-O-glucoside (Astragalin)*	Flavonoids	Flavonols	480-10-4	A	368960	367390	297730	411340	337280	204680	257190	334010	410510	320150	424420	361540	C12249	ko00944,ko01110
pme2459	449.11	287.2	448.101	C21H20O11	[M+H]+	Luteolin-7-O-glucoside (Cynaroside)	Flavonoids	Flavonoid	5373-11-5	A	793240	605690	634220	819350	857940	960010	956300	786740	1101600	656190	662770	582340	C03951	ko00944
mws0057	451.12	289	450.116	C21H22O11	[M+H]+	Eriodictyol-7-O-glucoside	Flavonoids	Dihydroflavone	38965-51-4	B	520410	391670	310660	754500	532790	398790	503370	571390	494050	528600	634870	518850	--	--
Lmtn002796	449.1	287.05	450.116	C21H22O11	[M-H]-	Aromadendrin-7-O-glucoside	Flavonoids	Flavonoid	28189-90-4	B	25522	27855	22819	27538	24358	28503	26128	26590	38040	29690	23019	25739	--	--
HJN086	449.11	287.06	450.116	C21H22O11	[M-H]-	Eriodictyol-3'-O-glucoside	Flavonoids	Dihydroflavone	-	B	104700	108990	130630	146380	140680	141160	138580	115130	145860	127750	152470	149710	--	--
Lmhp009034	452.28	311.26	451.27	C21H42NO7P	[M+H]+	LysoPE 16:1	Lipids	LPE	-	A	273790	311910	228360	23820	18833	12577	15987	13372	17597	94539	111610	100740	--	--
Lmhp008763	452.28	311.26	451.27	C21H42NO7P	[M+H]+	LysoPE 16:1(2n isomer)	Lipids	LPE	-	A	27074	33671	17710	12971	11952	7420.2	10059	10022	11708	15330	14592	13069	--	--
HJN041	451.12	289.07	452.131	C21H24O11	[M-H]-	Epicatechin glucoside	Flavonoids	Flavanols	-	B	5598.5	6217.5	8218	6606.5	7387.7	5474.7	11153	6861.8	5121.4	4761.3	7087.3	4987.3	--	--
pmb0876	454.29	313.27	453.286	C21H44NO7P	[M+H]+	LysoPE 16:0	Lipids	LPE	53862-35-4	A	11552000	14565000	11275000	1633700	1267300	1026800	1203400	1311100	1471200	5515200	5962200	5313300	--	--
pmd0160	454.29	313.27	453.286	C21H44NO7P	[M+H]+	LysoPE 16:0(2n isomer)	Lipids	LPE	-	A	3497300	4414100	3302300	248340	184810	168580	190220	180310	205220	1325400	1494200	1395500	--	--
Lmhp005872	455.22	177.05	454.21	C25H30N2O6	[M+H]+	Diferuloylcadaverine	Alkaloids	Phenolamine	-	B	185830	230370	171490	270620	239890	165970	194800	235810	262090	206490	214130	208140	--	--
Hmbn004734	455.32	455.32	456.325	C29H44O4	[M-H]-	30-Norhederagenin	Steroids	Steroidal saponins	117654-06-5	B	86785	100930	110880	42424	41530	52054	51311	58399	34593	85047	69449	73381	--	--
mws4053	455.35	455.35	456.36	C30H48O3	[M-H]-	Ursolic acid	Terpenoids	Triterpene	77-52-1	B	2621.4	3368.1	3187.4	2186.4	2181.8	3086.5	2277.4	1824.8	2006.1	1732.1	2309.7	1789.8	C08988	--
pmn001700	455.35	455.35	456.36	C30H48O3	[M-H]-	24,30-Dihydroxy-12(13)-enolupinol	Terpenoids	Triterpene	-	A	18305	24252	24354	12027	14844	10097	16447	9623.3	9640.3	16800	11056	15785	--	--
mws0034	457.08	169.01	458.085	C22H18O11	[M-H]-	Epigallocatechin-3-gallate	Flavonoids	Flavanols	989-51-5	B	9135.3	10506	13704	6187	10500	9153.7	10448	7767.9	10048	10651	7094.3	7550.9	C09731	--
Lmmp003767	463.09	287.05	462.08	C21H18O12	[M+H]+	Kaempferol-7-O-glucuronide	Flavonoids	Flavonols	-	A	78650	62391	63968	104220	76276	57047	64264	78995	100470	69215	98643	78907	--	--
Lmzn001894	461.07	285.04	462.08	C21H18O12	[M-H]-	Kaempferol-3-O-glucuronide	Flavonoids	Flavonols	22688-78-4	A	1572300	1641800	2158400	412870	383600	436230	556970	463260	509420	921050	904630	978810	--	--
mws4167	463.09	287.06	462.08	C21H18O12	[M+H]+	Luteolin-7-O-glucuronide	Flavonoids	Flavonoid	29741-10-4	A	2714000	4004500	2511600	3528900	2026900	2531500	2730200	2919600	3836400	2619400	2719500	2643300	C03515	ko00944
pmp000233	463.12	313.07	462.116	C22H22O11	[M+H]+	Swertiajaponin	Flavonoids	Flavonoid carbonoside	6980-25-2	B	423760	471110	342640	478270	465540	321230	375930	368390	457400	404270	348530	405160	C10187	--
pmp000579	463.12	301.07	462.116	C22H22O11	[M+H]+	Diosmetin-7-O-galactoside	Flavonoids	Flavonoid	-	A	1378200	1111700	827500	1402800	1138600	914940	1044200	1014400	1354900	1173800	1167800	1111200	--	--
HJAP011	463.11	343.08	462.116	C22H22O11	[M+H]+	Chrysoeriol-8-C-glucoside (Scoparin)	Flavonoids	Flavonoid	301-16-6	B	14827	8425	11499	7520.8	7646.8	13304	11620	6994	11979	14060	11425	10456	--	--
Hmdn001667	463.05	300.99	464.06	C20H16O13	[M-H]-	Ellagic acid-4-O-glucoside	Tannins	Tannin	-	B	26982	35805	36374	37014	50211	42729	29043	29446	38189	42574	40813	38032	--	--
mws0061	463.09	300	464.095	C21H20O12	[M-H]-	Quercetin-3-O-galactoside (Hyperin)	Flavonoids	Flavonols	482-36-0	A	1307400	1321400	1346300	376170	288470	308630	366560	363620	298310	678180	758180	627080	C10073	--
Lmdp003286	465.1	303.06	464.095	C21H20O12	[M+H]+	Isohyperoside	Flavonoids	Flavonols	35589-21-0	B	3346800	3157000	2492000	2155300	1742400	1562100	1698600	1853600	1836500	2206100	2278100	2251900	--	--
mws1329	463.09	300.7	464.095	C21H20O12	[M-H]-	Quercetin-7-O-glucoside*	Flavonoids	Flavonols	491-50-9	A	452040	452210	554700	139500	143690	89010	123480	120350	148180	312570	294280	238060	C12639	--
mws0091	463.09	300.03	464.095	C21H20O12	[M-H]-	Quercetin-3-O-glucoside (Isoquercitrin)*	Flavonoids	Flavonols	482-35-9	A	875570	914040	999340	225510	212920	200410	223430	231430	200000	498770	492620	422340	C05623	ko00944,ko01100,ko01110
mws0856	463.09	301	464.095	C21H20O12	[M-H]-	Quercetin-4'-O-glucoside (Spiraeoside)	Flavonoids	Flavonols	20229-56-5	A	710320	783130	842020	167870	201970	167740	170440	194890	190280	407610	449540	369350	--	--
Lmhp009769	466.29	325.27	465.286	C22H44NO7P	[M+H]+	LysoPE 17:1	Lipids	LPE	-	A	41300	47271	36792	7038.6	6666.8	4635.8	4709.7	5283	5551.8	16616	18761	16145	--	--
Lmhp009464	466.29	325.27	465.286	C22H44NO7P	[M+H]+	LysoPE 17:1(2n isomer)	Lipids	LPE	-	A	38246	47459	34717	8351.8	5856.6	5369.6	5524.5	6160.1	6740.2	18010	20767	18135	--	--
Lmhp010162	468.31	327.29	467.301	C22H46NO7P	[M+H]+	LysoPE 17:0	Lipids	LPE	-	B	34649	38186	33174	16076	14019	12248	12536	12348	15244	20589	20508	14588	--	--
pmd0130	468.31	184.07	467.301	C22H46NO7P	[M+H]+	LysoPC 14:0	Lipids	LPC	20559-16-4	A	163140	192190	126240	10828	7677.1	5381	6749.7	8003.7	8678.9	47496	55791	53812	--	--
mws1610	471.35	471.35	472.355	C30H48O4	[M-H]-	Maslinic acid	Terpenoids	Triterpene	4373-41-5	B	20633	13449	16793	9964	9013.4	8695.6	2785.8	9438.1	4840.6	13371	9742.2	14525	C16939	--
Hmbn005207	471.35	471.35	472.355	C30H48O4	[M-H]-	Hederagenin	Terpenoids	Triterpene Saponin	465-99-6	B	78729	87265	97265	80724	84770	83615	112320	83596	79250	82675	91924	96022	--	--
Lmzn006169	471.35	471.35	472.355	C30H48O4	[M-H]-	Pomolic acid	Terpenoids	Triterpene	13849-91-7	B	80142	85085	88532	75057	76125	85568	117600	83806	69144	79165	83578	99267	--	--
pmn001706	471.35	471.35	472.355	C30H48O4	[M-H]-	2-Hydroxyoleanolic acid	Terpenoids	Triterpene	26707-60-8	B	25531	13074	19458	9278.4	13944	11921	9793.5	11827	11161	15266	12111	19059	--	--
pmb1912	474.17	327	473.166	C20H23N7O7	[M+H]+	10-Formyltetrahydrofuran	Alkaloids	Alkaloids	2800-34-2	A	172390	209800	167220	330390	252660	154290	187210	241150	297240	186660	233470	185560	C00234	ko00670,ko00970,ko01100,ko01200
Lmhp008801	476.28	335.26	475.27	C23H42NO7P	[M+H]+	LysoPE 18:3	Lipids	LPE	-	A	968200	1241100	875080	107000	82212	66129	79553	89778	101380	368550	428200	404430	--	--
Lmhp008589	476.28	335.26	475.27	C23H42NO7P	[M+H]+	LysoPE 18:3(2n isomer)	Lipids	LPE	-	A	475080	543830	411020	146700	111940	82558	102500	124220	139930	230650	261100	238790	--	--
pmp000583	477.1	301.07	476.095	C22H20O12	[M+H]+	Diosmetin-7-O-glucuronide	Flavonoids	Flavonoid	35110-20-4	B	2898200	2839900	1783600	3604600	2816200	2296100	2576800	3065400	3544400	2966900	3019800	2610300	--	--
pmb0874	478.29	337.27	477.286	C23H44NO7P	[M+H]+	LysoPE 18:2(2n isomer)	Lipids	LPE	-	A	11061000	13668000	10383000	3486000	2767300	1967200	2448100	2774400	3357300	5826200	6445100	5817700	--	--
pmb0881	478.29	337.27	477.286	C23H44NO7P	[M+H]+	LysoPE 18:2	Lipids	LPE	-	A	12951000	15203000	12426000	1466000	1167600	927700	1171400	1269900	1367600	5748100	6624800	6271400	--	--
Lmmp003783	479.09	303.05	478.075	C21H18O13	[M+H]+	Quercetin-3-O-glucuronide	Flavonoids	Flavonols	22688-79-5	B	402850	443540	305920	628010	554740	279790	391680	473480	546160	402850	434620	442630	--	--
Hmjp003123	479.08	303.06	478.075	C21H18O13	[M+H]+	Quercetin-5-O-glucuronide	Flavonoids	Flavonols	-	B	9096200	9654800	10363000	2093500	1508300	1445300	1825800	2330600	2487700	4127600	4454100	4193300	--	--
Lmfn003760	477.07	301.04	478.075	C21H18O13	[M-H]-	Quercetin-4′-O-glucuronide	Flavonoids	Flavonols	201463-36-7	A	14402000	22402000	26418000	3669500	3112000	3443500	3738100	3833200	3540300	8654100	9763000	9543100	--	--
Lmjp003044	479.12	317.06	478.111	C22H22O12	[M+H]+	Isorhamnetin-3-O-Glucoside*	Flavonoids	Flavonols	5041-82-7	A	463080	572410	377820	390670	319960	227240	269270	283300	414430	371580	392960	393830	--	--
Hmcp002207	479.12	317.06	478.111	C22H22O12	[M+H]+	Isorhamnetin-7-O-glucoside (Brassicin)*	Flavonoids	Flavonols	6743-96-0	A	522850	487680	433860	386960	321710	238850	253770	273600	360720	350810	387610	377720	--	--
pmn001525	477.14	169	478.148	C23H26O11	[M-H]-	3,5-Digalloylshikimic acid	Phenolic acids	Phenolic acids	95753-52-9	B	11490	11862	7816.1	27229	19867	22884	21187	22639	30135	20681	15930	22154	--	--
mws0289	480.31	339.29	479.301	C23H46NO7P	[M+H]+	LysoPE 18:1	Lipids	LPE	89576-29-4	A	7814500	10170000	8103700	795640	621980	497240	596190	617400	682920	3446600	4046500	3654300	--	--
pmb0856	480.31	339.29	479.301	C23H46NO7P	[M+H]+	LysoPE 18:1(2n isomer)	Lipids	LPE	-	A	3440200	4399100	3452200	819760	671150	466970	558240	628750	735320	1654800	1972800	1717100	--	--
pmb2260	480.31	184.07	479.301	C23H46NO7P	[M+H]+	LysoPC 15:1	Lipids	LPC	-	A	49010	47200	37768	10177	5581.9	5016.9	5546.5	6999	7239.3	14670	19023	14646	--	--
pmf0564	481.32	371	480.309	C27H44O7	[M+H]+	β-Ecdysterone	Steroids	Steroid	5289-74-7	A	12168000	10666000	8922100	10979000	11032000	10159000	11354000	11193000	11760000	10343000	11194000	11369000	C02633	--
Lmhp009129	482.32	184.07	481.317	C23H48NO7P	[M+H]+	LysoPC 15:0(2n isomer)	Lipids	LPC	-	A	201340	236210	163300	17646	13828	10521	13291	15081	17102	60286	77447	64149	--	--
pmb2319	482.32	184.07	481.317	C23H48NO7P	[M+H]+	LysoPC 15:0	Lipids	LPC	108273-89-8	A	155990	165890	124020	12268	12700	8798.1	12285	11969	10979	45365	58679	47376	--	--
pmb0880	482.32	341.31	481.317	C23H48NO7P	[M+H]+	LysoPE 18:0(2n isomer)	Lipids	LPE	-	A	15480	28990	20616	5060.9	4127.8	3454.1	3144.2	4559.8	5068.2	10021	11060	10872	--	--
pmb0883	482.32	341.31	481.317	C23H48NO7P	[M+H]+	LysoPE 18:0	Lipids	LPE	69747-55-3	A	173440	196300	147990	47981	40849	30951	32704	35084	40239	83717	95257	84627	--	--
Hmyn007168	483.27	255.23	484.278	C22H45O9P	[M-H]-	LysoPG 16:0	Lipids	Glycerol ester	-	B	1097500	1293800	1308100	116430	112600	104560	120520	110070	106200	490620	433240	454150	--	--
Hmbp002498	487.14	193.05	486.137	C21H26O13	[M+H]+	Scopoletin-7-O-xylosyl(1→6)glucoside	Lignans and Coumarins	Coumarins	-	B	12622	17272	15396	32866	44021	18585	28200	29130	32957	16965	16596	26270	--	--
Lmmn000214	487.17	341.11	488.174	C18H32O15	[M-H]-	Solatriose	Others	Saccharides and Alcohols	528-40-5	B	5231.7	5962.8	5176.5	10442	16425	13683	16870	17248	12751	14266	12652	9923.5	--	--
Lmsp005625	491.08	317.03	490.075	C22H18O13	[M+H]+	3-O-Methylellagic acid-4'-O-(5''-O-acetyl)arabinoside	Tannins	Tannin	-	B	7458.4	8628.8	7499.8	13569	7108.8	5929.4	8435.8	10155	13355	8235.6	10358	9711	--	--
Lmmn003398	489.11	285.04	490.111	C23H22O12	[M-H]-	Kaempferol-3-O-(6''-acetyl)glucoside	Flavonoids	Flavonols	-	B	9908.2	13852	7180.4	12417	13826	13834	14468	13319	15153	13608	11869	16946	--	--
pma1303	492.31	184.07	491.301	C24H46NO7P	[M+H]+	LysoPC 16:2	Lipids	LPC	-	A	85982	109530	94802	16383	12984	9297.5	13954	15747	23178	34448	42718	37047	--	--
pmb0863	492.31	184.07	491.301	C24H46NO7P	[M+H]+	LysoPC 16:2(2n isomer)	Lipids	LPC	-	A	36081	41167	29957	6816.4	7441.5	5090.5	6402.9	5937	10031	13207	18082	15050	--	--
pmb0736	493.13	331.08	492.127	C23H24O12	[M+H]+	Tricin-7-O-Glucoside	Flavonoids	Flavonoid	32769-01-0	B	6665.4	10646	14479	7291.6	9807.5	13562	19840	14983	15243	10518	7500.3	16601	--	--
pmp001270	494.32	184.07	493.317	C24H48NO7P	[M+H]+	LysoPC 16:1	Lipids	LPC	76790-27-7	A	2200700	2703000	1818600	160750	126070	88003	133650	137600	190230	706230	812420	756920	--	--
Lmhp008833	494.32	184.07	493.317	C24H48NO7P	[M+H]+	LysoPC 16:1(2n isomer)	Lipids	LPC	-	A	2218600	2666300	1902100	169890	132430	93491	130780	151550	170450	670650	830370	748810	--	--
Zmln000668	493.12	169.01	494.127	C19H26O15	[M-H]-	Monogalloyl-diglucose	Phenolic acids	Phenolic acids	-	B	6139.3	9106.5	10339	7468.3	6802.8	6896.5	9334.9	7241	5515.2	5798.4	8058.4	7662.9	--	--
pmd0132	496.34	184.07	495.332	C24H50NO7P	[M+H]+	LysoPC 16:0(2n isomer)	Lipids	LPC	-	A	11106000	12749000	8951100	494510	386750	294020	367820	346060	398460	3204400	4012900	3596600	--	--
pmb0855	496.34	184.07	495.332	C24H50NO7P	[M+H]+	LysoPC 16:0	Lipids	LPC	17364-16-8	A	11981000	13200000	10253000	1568300	1212100	816330	1123300	1213200	1543100	4794900	5781700	4721600	--	--
HJAP135	505.12	257.08	504.126	C24H24O12	[M+H]+	Pinocembrin-7-O-(6''-O-malonyl)glucoside	Flavonoids	Flavonoid	-	A	2066900	2065500	1633400	2700300	2261600	1660100	1890900	2245300	2806300	2274300	2357900	2247300	--	--
pmb3000	503.12	341.1	504.127	C24H24O12	[M-H]-	Chrysoeriol-7-O-(6''-acetyl)glucoside	Flavonoids	Flavonoid	-	B	8947	12115	11759	8815.2	7943.4	3519.3	4611.9	6519.3	5396.4	8853.4	8903.5	5945.4	--	--
pme2125	503.16	179	504.169	C18H32O16	[M-H]-	Raffinose	Others	Saccharides and Alcohols	512-69-6	B	526830	631030	519590	144680	75240	104070	87697	195040	174060	154980	179910	167300	C00492	ko00052,ko01100,ko02010
pme0500	503.16	323	504.169	C18H32O16	[M-H]-	D-Melezitose	Others	Saccharides and Alcohols	597-12-6	B	45267	54005	77636	3738.1	4932.6	14257	16618	12637	5920.4	14594	14819	9214.6	C08243	--
Hmqp000191	505.18	127.03	504.17	C18H32O16	[M+H]+	Planteose	Others	Saccharides and Alcohols	470-57-5	B	38479	31392	36006	52598	55441	49781	64770	58644	76014	51310	46468	46475	C03848	--
Lmhp010514	506.32	365.31	505.317	C25H48NO7P	[M+H]+	LysoPE 20:2(2n isomer)	Lipids	LPE	-	A	7481.7	8712.9	7232.7	2451.4	2112.5	2361.3	2023	2315.1	2807.1	5267.9	4657.3	4082.1	--	--
Lmhp010757	506.32	365.31	505.317	C25H48NO7P	[M+H]+	LysoPE 20:2	Lipids	LPE	-	A	21126	26009	19486	4900.2	3483.7	3319.3	3844.9	4030	4333.1	9594.1	10428	10741	--	--
Lmhp008718	506.32	184.07	505.317	C25H48NO7P	[M+H]+	LysoPC 17:2	Lipids	LPC	-	A	29423	30999	21533	6846.8	4498.5	3445	4792.4	5166.5	7152.8	12205	14148	11828	--	--
Hmln002199	505.1	300.03	506.107	C23H22O13	[M-H]-	Quercetin-3-O-(6''-acetyl)galactoside	Flavonoids	Flavonols	-	B	40352	47326	48819	19466	26826	20815	17952	20774	17579	33141	45848	24789	--	--
Lmhp009590	508.34	184.07	507.332	C25H50NO7P	[M+H]+	LysoPC 17:1	Lipids	LPC	-	A	267010	321890	233280	30968	24282	17946	23694	27325	32744	89835	114160	102860	--	--
pmb2406	510.36	184.07	509.348	C25H52NO7P	[M+H]+	LysoPC 17:0	Lipids	LPC	50930-23-9	A	889830	976280	740710	250150	209310	157760	190110	215860	261130	401120	472000	424800	--	--
Lmhp010515	510.36	184.07	509.348	C25H52NO7P	[M+H]+	LysoPC 17:0(2n isomer)	Lipids	LPC	-	A	193370	213780	162800	43333	41172	28443	34010	34445	40195	77096	88123	80981	--	--
Li512115	515.12	353.09	516.127	C25H24O12	[M-H]-	Isochlorogenic acid B*	Phenolic acids	Phenolic acids	14534-61-3	B	3298.5	3751.1	4417.4	4140.5	3285.6	5068.3	4817	2406.1	4304.6	5184.8	4067.6	6584.3	C10468	--
pmn001384	515.12	353.09	516.127	C25H24O12	[M-H]-	Isochlorogenic acid C*	Phenolic acids	Phenolic acids	57378-72-0	B	7160.9	1196.9	4885.7	5610.4	1776.5	2677.9	2680.3	5010.8	6537.4	4456.7	2082.6	4765.7	--	--
pmb0865	518.32	184.07	517.317	C26H48NO7P	[M+H]+	LysoPC 18:3(2n isomer)	Lipids	LPC	-	A	12051000	12879000	9142200	1140900	912090	652150	892320	1038900	1333300	3870000	4497500	4328800	--	--
pmb0854	518.32	184.07	517.317	C26H48NO7P	[M+H]+	LysoPC 18:3	Lipids	LPC	-	A	11477000	12051000	8793600	1117200	820400	618670	842190	997460	1192700	3834600	4318300	3956300	--	--
Hmbn002692	517.16	175.04	518.164	C22H30O14	[M-H]-	6'-O-Feruloyl-D-sucrose	Phenolic acids	Phenolic acids	118230-77-6	B	14050	12258	24198	17900	15697	15455	17810	15833	20322	20867	17953	12880	--	--
pmp001273	520.34	184.07	519.332	C26H50NO7P	[M+H]+	LysoPC 18:2	Lipids	LPC	-	A	16323000	17268000	14373000	2081900	1682500	1189400	1600800	1805700	2310800	7390000	8301000	8055400	--	--
pmp001251	520.34	184.07	519.332	C26H50NO7P	[M+H]+	LysoPC 18:2(2n isomer)	Lipids	LPC	-	A	21943000	24272000	19219000	5499300	4422600	2978800	3912500	4510100	5604400	9925700	11399000	10116000	--	--
Lmqn008024	520.27	153	521.275	C24H44NO9P	[M-H]-	PS(18:2)	Lipids	Glycerol ester	-	B	63321	74362	91264	36061	32800	36676	33671	35719	37354	41914	45726	60571	--	--
pmp001281	522.36	184.07	521.348	C26H52NO7P	[M+H]+	LysoPC 18:1	Lipids	LPC	-	A	9148900	10784000	8709100	1012200	778210	569720	748340	828720	1018100	3944100	4578200	4134100	--	--
Lmhp010190	522.36	184.07	521.348	C26H52NO7P	[M+H]+	LysoPC 18:1(2n isomer)	Lipids	LPC	-	A	12946000	15094000	11597000	3143100	2583700	1716000	2210600	2495400	3164200	6170700	6904800	5849500	--	--
pmn001710	521.13	359.08	522.137	C24H26O13	[M-H]-	Rosmarinic acid-3'-O-glucoside	Phenolic acids	Phenolic acids	910028-78-3	B	4200.2	3786.4	3921.3	5897.4	6115.9	7749	3595.3	5959.6	8694.5	7751.1	8665.6	5365.6	--	--
mws0126	524.37	184.07	523.364	C26H54NO7P	[M+H]+	LysoPC 18:0	Lipids	LPC	19420-57-6	A	2142200	2712500	2046700	676750	566780	438410	514220	520710	598270	1053400	1251300	1152500	--	--
pmd0136	524.37	184.07	523.364	C26H54NO7P	[M+H]+	LysoPC 18:0(2n isomer)	Lipids	LPC	-	A	383680	471390	354520	80965	78025	60945	70439	77580	91071	163400	196870	182700	--	--
Lmhp007840	534.36	184.07	533.348	C27H52NO7P	[M+H]+	LysoPC 19:2	Lipids	LPC	-	A	8974.4	11752	7416.4	3833.4	2780.3	1986.5	3084.7	2693.3	4083.6	5237.4	5859.5	4916.2	--	--
Lmhp007598	534.36	184.07	533.348	C27H52NO7P	[M+H]+	LysoPC 19:2(2n isomer)	Lipids	LPC	-	A	8840.9	11027	7302.1	3589.4	3079.1	2826.7	2052	4460	4239.7	4743.7	5179.8	4820.4	--	--
Lmdp004892	535.11	287.05	534.101	C24H22O14	[M+H]+	Kaempferol-3-O-(6''-malonyl)galactoside*	Flavonoids	Flavonols	-	A	393710	472310	378530	498780	400660	287220	313750	337480	469470	412720	498700	452330	--	--
Lmmp003817	535.11	287.05	534.101	C24H22O14	[M+H]+	Kaempferol-3-O-(6''-malonyl)glucoside*	Flavonoids	Flavonols	-	A	45456	54842	54548	81876	67569	57978	45985	58741	74640	56360	65285	60146	--	--
Lmhp010908	536.37	184.07	535.364	C27H54NO7P	[M+H]+	LysoPC 19:1	Lipids	LPC	-	A	507810	544830	427980	150620	140710	101870	123840	145620	160940	241470	263140	253800	--	--
Zmfn000481	535.04	323.03	536.044	C14H22N2O16P2	[M-H]-	Uridine-5'-Diphosphate-D-Xylose	Nucleotides and derivatives	Nucleotides and derivatives	3616-06-6	B	3828.2	6598.7	5026.2	211400	245890	210890	254280	301690	317970	158440	173240	163520	C00190	ko00520,ko00908,ko01100
pmb2228	538.39	184.07	537.379	C27H56NO7P	[M+H]+	LysoPC 19:0	Lipids	LPC	108273-88-7	A	12757	15415	15033	3402.6	1887.7	1985.1	3215.1	2354.5	3624.4	5715.7	6035.8	5726.3	--	--
Lmdn001925	537.2	375.15	538.205	C26H34O12	[M-H]-	Olivil-4'-O-glucoside	Lignans and Coumarins	Lignans	76880-93-8	B	5642.6	3211.7	4495.2	4678.2	6947.3	4413	9716.8	4520.3	6870.2	5484.5	5317.2	8279.5	--	--
Lmhp009890	546.36	184.07	545.348	C28H52NO7P	[M+H]+	LysoPC 20:3	Lipids	LPC	1199257-41-4	A	12655	12361	9593.6	2078.3	1780.1	980.24	2145.8	2091.6	2761.1	5030	4884.4	4757.8	--	--
pmd0147	548.37	184.07	547.364	C28H54NO7P	[M+H]+	LysoPC 20:2	Lipids	LPC	-	A	291070	351760	260360	41370	34693	25015	34815	37256	44229	107640	130010	120100	--	--
pmd0146	548.37	184.07	547.364	C28H54NO7P	[M+H]+	LysoPC 20:2(2n isomer)	Lipids	LPC	-	A	65907	67988	50830	13326	9319.4	5173.5	7415	9315.1	11494	26275	27910	26751	--	--
pmb0608	549.12	301.4	548.117	C25H24O14	[M+H]+	Chrysoeriol-7-O-(6''-malonyl)glucoside	Flavonoids	Flavonoid	-	B	8361.7	4797	3420.2	6306.8	5664.9	2833.1	4569.7	2628.3	5853.1	4191.8	5868.1	5601.8	--	--
Lmhp011549	550.39	184.07	549.379	C28H56NO7P	[M+H]+	LysoPC 20:1	Lipids	LPC	-	A	484650	599300	457540	62669	54268	36601	51790	51248	64558	186150	229390	194390	--	--
Hmln002189	549.09	505.11	550.096	C24H22O15	[M-H]-	Quercetin-3-O-(6''-malonyl)galactoside	Flavonoids	Flavonols	-	B	41965	52203	54617	22738	29784	22830	20813	21273	24481	30426	29407	34813	--	--
pmp000589	551.1	303.05	550.096	C24H22O15	[M+H]+	Quercetin-7-O-(6''-malonyl)glucoside	Flavonoids	Flavonols	-	B	163340	176460	143740	113480	114700	71344	85101	84243	103160	123850	150110	120350	--	--
pmd0143	552.4	184.07	551.395	C28H58NO7P	[M+H]+	LysoPC 20:0	Lipids	LPC	108341-80-6	B	22745	32006	23881	3270.8	2602	1805.6	3047	2486.5	3177.1	9036.9	10136	9043.3	--	--
Rfmb25702	561.2	357.13	562.205	C28H34O12	[M-H]-	Pinoresinol-4-O-(6''-acetyl)glucoside	Lignans and Coumarins	Lignans	-	B	2700.3	3004.5	3824.4	1356.4	2909.2	2067.6	678.83	1768.5	1094	2157.3	2008.7	2119.5	--	--
HJAP064	565.12	317.08	564.088	C25H24O15	[M+H]+	Isorhamnetin-3-O-(6''-malonylglucoside)	Flavonoids	Flavonoid	-	B	396850	477300	382970	595450	475200	311200	310140	335020	554570	410830	471580	465130	--	--
Zmhp005139	565.12	317.07	564.112	C25H24O15	[M+H]+	Tamarixetin-3-O-(6''-malonyl)glucoside	Flavonoids	Flavonoid	-	A	359210	458480	357270	550040	438420	301040	241310	349190	507790	373420	463770	431140	--	--
pmb2922	565.05	323.1	566.055	C15H24N2O17P2	[M-H]-	Uridine 5'-diphospho-D-glucose	Nucleotides and derivatives	Nucleotides and derivatives	133-89-1	A	1516.5	2889.3	4044.4	802350	1012500	842010	994950	932480	1111900	634030	609450	575580	C00029	ko00040,ko00052,ko00053,ko00240,ko00500,ko00520,ko00561,ko00908,ko01100,ko01110
Lmmp003306	567.13	303.05	566.127	C25H26O15	[M+H]+	Quercetin-3-O-xylosyl(1→2)arabinoside	Flavonoids	Flavonols	-	A	198730	224520	213880	282030	219750	165920	211220	169690	242950	231670	241650	212640	--	--
Lmpp003930	579.15	271.06	578.142	C30H26O12	[M+H]+	Apigenin-7-O-(6''-p-Coumaryl)glucoside	Flavonoids	Flavonoid	-	B	32242	34054	23727	51900	25228	23591	27682	34326	47458	37729	51526	35881	--	--
pme0368	579.17	271.01	578.164	C27H30O14	[M+H]+	Apigenin-7-O-rutinoside (Isorhoifolin)	Flavonoids	Flavonoid	552-57-8	B	52250	47810	49059	59148	57669	55774	48896	52818	76538	48543	59168	48776	--	--
mws0047	579.17	271.07	578.164	C27H30O14	[M+H]+	Apigenin-7-O-neohesperidoside (Rhoifolin)	Flavonoids	Flavonoid	17306-46-6	B	14229	19457	10839	18969	15323	11957	15058	14624	18422	16118	12863	14205	C12627	ko00944
pme3227	579.17	433	578.164	C27H30O14	[M+H]+	Vitexin-2''-O-rhamnoside	Flavonoids	Flavonoid carbonoside	64820-99-1	B	15890	22504	8872.5	3526.8	29723	23930	23165	20678	18481	22671	11878	20611	C12628	ko00944
pme2493	579.17	287.1	578.164	C27H30O14	[M+H]+	Kaempferol-3,7-O-dirhamnoside (Kaempferitrin)	Flavonoids	Flavonols	482-38-2	B	53093	50242	56535	81763	61091	45975	68382	84587	77308	60034	65042	66450	C16981	--
HJAP148	581.15	287.06	580.142	C26H28O15	[M+H]+	Kaempferol-3-O-sambubioside	Flavonoids	Flavonoid	27661-51-4	A	819350	768970	694300	886220	706640	691200	575430	727680	972890	709940	1083400	919450	--	--
Hmcp001769	581.15	303.04	580.142	C26H28O15	[M+H]+	Quercetin-3-O-rhamnosyl(1→2)arabinoside	Flavonoids	Flavonols	-	B	74673	36402	93357	89989	70276	53242	62296	40378	57034	81499	63891	67249	--	--
Xmzn007677	580.36	506.33	581.264	C33H35N5O5	[M-H]-	Ergotamine	Alkaloids	Alkaloids	113-15-5	B	3914100	4368200	4656700	470740	435310	456020	502910	445470	454450	2003600	2057200	2113200	C07544	ko01110
pmb0492	584.28	325	583.268	C34H37N3O6	[M+H]+	N',N'',N'''-p-Coumaroyl-cinnamoyl-caffeoyl spermidine	Alkaloids	Phenolamine	-	B	37578	40853	25138	38505	23781	12231	23689	27165	35633	31613	31173	30146	--	--
Lmfp005436	587.1	303.09	586.096	C27H22O15	[M+H]+	Quercetin-3-O-(2''-Galloyl)Arabinoside	Flavonoids	Flavonols	-	B	2617.8	2198.9	1709.6	1289.7	1662.9	896.08	1093.1	995.95	1505.4	1188.8	1320.6	1049.2	--	--
Hmgp003641	593.18	447.13	592.177	C28H32O14	[M+H]+	Chrysoeriol-6-C-rhamnoside-7-O-rhamnoside	Flavonoids	Flavonoid	-	B	69879	64783	47515	75504	76986	48686	55611	73869	88346	67107	72446	70165	--	--
pmp001288	593.19	285.1	592.179	C28H32O14	[M+H]+	Acacetin-7-O-rutinoside (Linarin)	Flavonoids	Flavonoid	480-36-4	A	2208200	2316100	1436900	2351800	2567000	1612800	1761700	2464700	2711300	2124400	2394300	2169400	--	--
mws1290	593.13	285	594.137	C30H26O13	[M-H]-	Kaempferol-3-O-(6''-p-Coumaroyl)glucoside (Tiliroside)	Flavonoids	Flavonols	20316-62-5	B	4362.2	5678.7	4770.4	11399	13283	11465	10560	7434.4	11100	10312	10221	7311	C17140	--
Hmjn004446	593.13	285.04	594.137	C30H26O13	[M-H]-	Luteolin-7-O-(6''-caffeoyl)rhamnoside	Flavonoids	Flavonoid	-	B	2310.5	2670.3	1967.9	5195.1	5862.5	3850.3	5731.9	3247.9	5521.3	4205.7	3697.2	3922.7	--	--
Hmcp001829	595.16	303.04	594.158	C27H30O15	[M+H]+	Quercetin-3,7-Di-O-rhamnoside	Flavonoids	Flavonols	28638-13-3	B	81663	111270	90731	112700	107580	66753	51974	105300	136900	106230	101050	67200	--	--
pmp001079	595.17	449.1	594.158	C27H30O15	[M+H]+	Luteolin-7-O-neohesperidoside (Lonicerin)*	Flavonoids	Flavonoid	25694-72-8	A	58100	57929	59197	68346	51147	54668	43991	61513	89498	48260	40080	62160	C12630	ko00944
pmp000593	595.17	449.1	594.158	C27H30O15	[M+H]+	Luteolin-7-O-rutinoside*	Flavonoids	Flavonoid	3563-98-2	A	618790	513490	688970	744380	651500	450040	393670	652580	595220	670930	760330	695510	--	--
Lmsp004670	595.17	287.06	594.158	C27H30O15	[M+H]+	Kaempferol-3-O-glucoside-7-O-rhamnoside	Flavonoids	Flavonols	-	B	450210	468890	448800	566460	556580	416330	431620	569420	645550	523890	606050	546750	--	--
Lmsn002815	593.15	285.04	594.158	C27H30O15	[M-H]-	Kaempferol-3-O-rutinoside(Nicotiflorin)*	Flavonoids	Flavonoid	17650-84-9	A	1134100	1230000	1743400	1560000	1255500	1280900	1324200	1335200	1211700	1439500	1349800	1372600	C21833	ko00944,ko01110
Lmjp002867	595.17	287.05	594.158	C27H30O15	[M+H]+	Kaempferol-3-O-neohesperidoside*	Flavonoids	Flavonols	32602-81-6	A	453190	493520	457570	681680	527810	445770	428760	462710	675870	484780	509600	527630	--	--
Lmjp002596	597.14	303.05	596.138	C26H28O16	[M+H]+	Quercetin-3-O-sambubioside	Flavonoids	Flavonols	83048-35-5	A	16321000	20812000	16511000	19776000	20127000	15709000	15410000	20929000	21771000	18867000	18185000	17896000	C12637	ko00944
Lmqn000780	606.08	384.98	607.082	C17H27N3O17P2	[M-H]-	Uridine 5'-diphospho-N-acetylglucosamine	Alkaloids	Alkaloids	528-04-1	B	39295	35762	38385	114610	121550	123730	114480	127180	153300	96909	92206	112090	C00043	ko00520,ko01100
Hmjp003008	609.14	287.06	608.138	C27H28O16	[M+H]+	Luteolin-7-O-glucuronide-5-O-rhamnoside	Flavonoids	Flavonoid	-	A	480930	455170	353070	573930	439010	454840	321560	465120	571690	436080	509940	407050	--	--
mws1661	609.18	301	608.174	C28H32O15	[M+H]+	Diosmetin-7-O-rutinoside (Diosmin)	Flavonoids	Flavonoid	520-27-4	B	133980	173110	159330	247890	209560	151870	148590	179050	228440	172420	199620	169100	C10039	--
Lmsp004166	611.16	303.05	610.153	C27H30O16	[M+H]+	Quercetin-3-O-glucoside-7-O-rhamnoside	Flavonoids	Flavonols	-	B	276950	334470	297910	514020	464840	307070	370640	357900	402600	291580	363780	347360	--	--
Lmbp002336	611.16	303.05	610.153	C27H30O16	[M+H]+	Quercetin-3-O-(2''-O-rhamnosyl)galactoside	Flavonoids	Flavonols	-	B	1275100	1413100	1174700	1397200	1220600	1057900	969330	1231100	1398100	1055700	1151900	1022900	--	--
mws0059	609.15	301	610.153	C27H30O16	[M-H]-	Quercetin-3-O-rutinoside (Rutin)	Flavonoids	Flavonols	153-18-4	A	1118100	1222000	1460200	1785200	1761500	1678800	1214000	1228900	1404800	1323500	1500700	1598700	C05625	ko00944,ko01100,ko01110
Lmjp002461	611.16	303.05	610.153	C27H30O16	[M+H]+	Quercetin-3-O-neohesperidoside	Flavonoids	Flavonols	117611-67-3	A	1208800	1089900	950260	1199400	974210	997670	1059900	1212600	1415300	1203400	1251400	1181100	--	--
Lmmp003091	611.16	303.05	610.153	C27H30O16	[M+H]+	Quercetin-3-O-(4''-O-glucosyl)rhamnoside	Flavonoids	Flavonols	59262-54-3	B	3490800	4246300	2880800	3905700	3773500	2069600	2160700	3482000	3526500	3438400	2989800	3598400	C17563	--
Lmyn001269	609.15	285.04	610.154	C27H30O16	[M-H]-	Kaempferol-3-O-sophoroside	Flavonoids	Flavonoid	19895-95-5	B	9498.5	15919	19347	12349	12148	8032.1	8636.3	11343	11016	9623.3	11831	7097.1	C12634	ko00944
mws4134	611.14	306.08	612.152	C20H32N6O12S2	[M-H]-	Oxiglutatione	Amino acids and derivatives	Amino acids and derivatives	27025-41-8	A	152360	219990	248600	98863	107320	127690	90342	72051	73755	136070	161850	136470	C00127	ko00480,ko01100
pmn001506	617.41	455.4	618.413	C36H58O8	[M-H]-	Oleanolic acid-3-O-glucoside	Terpenoids	Triterpene Saponin	3391-80-8	B	31630	32246	37880	12416	13079	11850	16967	13410	13657	22194	20374	23954	--	--
Rfmb26201	621.22	417.16	622.226	C30H38O14	[M-H]-	Syringaresinol-4'-O-(6''-acetyl)glucoside	Lignans and Coumarins	Lignans	-	B	301790	324060	348570	357980	396850	383830	345600	366800	395020	384130	393730	341950	--	--
Hmjp002999	625.18	317.06	624.162	C28H32O16	[M+H]+	Isorhamnetin-3-O-rutinoside (Narcissin)	Flavonoids	Flavonoid	604-80-8	B	1654600	1732800	1178000	1907600	1621100	934630	1091300	1374200	1308100	1562300	1639300	1456600	--	--
Zmxp002867	625.17	301.07	624.168	C28H32O16	[M+H]+	Chrysoeriol-5,7-di-O-glucoside	Flavonoids	Flavonoid	-	B	21649	13272	15704	17414	11290	7874.5	19619	15440	9968.5	10935	7899	12686	--	--
pme1540	625.18	317.06	624.169	C28H32O16	[M+H]+	Isorhamnetin-3-O-neohesperidoside	Flavonoids	Flavonols	55033-90-4	A	4050700	4748200	3399600	6333500	5125100	3406400	4650700	5193500	5613700	4309300	5091400	4844000	--	--
Lmsp004721	625.18	317.07	624.169	C28H32O16	[M+H]+	Tamarixetin-3-O-glucoside-7-O-rhamnoside	Flavonoids	Flavonoid	-	A	1517400	1629500	1318600	1970700	1381700	959200	1098900	1457900	1471300	1499300	1544000	1685500	--	--
Lmsp004045	625.18	317.07	624.169	C28H32O16	[M+H]+	Isorhamnetin-3-O-glucoside-7-O-rhamnoside	Flavonoids	Flavonols	-	A	4821800	5365100	4406300	7271100	5339900	3760100	4647600	5617400	6217100	5666600	5357400	4945400	--	--
pmp001254	625.25	488.17	624.247	C36H36N2O8	[M+H]+	Grossamide	Alkaloids	Alkaloids	80510-06-1	B	174330	180270	150580	100260	130950	74295	80496	102920	110010	115400	133170	119680	--	--
Lmsp003729	627.16	319.05	626.148	C27H30O17	[M+H]+	Myricetin-3-O-rutinoside	Flavonoids	Flavonols	-	B	154490	134090	115330	173020	140590	102050	114070	183140	157020	168490	165360	167140	--	--
pmp000596	627.16	465.1	626.148	C27H30O17	[M+H]+	Quercetin-3-O-(2''-O-galactosyl)glucoside	Flavonoids	Flavonols	56782-99-1	B	66720	72699	46841	74769	62976	49535	65955	96200	97540	57876	46448	71334	--	--
Lmmp002560	641.13	303.05	640.128	C27H28O18	[M+H]+	Quercetin-3-O-(2''-O-glucosyl)glucuronide	Flavonoids	Flavonols	-	B	17748	22989	16866	38796	22893	12076	16297	12876	28641	21293	25532	16710	--	--
Lmsp003252	641.17	317.07	640.164	C28H32O17	[M+H]+	Isorhamnetin-3-O-sophoroside	Flavonoids	Flavonols	-	B	18718	18656	16149	19752	17375	12494	14067	21573	12046	17199	14661	10236	--	--
pmb0530	664.12	136.2	663.109	C21H27N7O14P2	[M+H]+	Nicotinic acid adenine dinucleotide	Nucleotides and derivatives	Nucleotides and derivatives	53-84-9	A	37793	53948	46457	356350	271830	238000	256870	330410	368770	180900	203940	203340	C00003	ko00190,ko00730,ko00760,ko01100
Hmqp003184	667.15	287.06	666.143	C29H30O18	[M+H]+	Luteolin-7-O-(6''-malonyl)glucoside-5-O-arabinoside	Flavonoids	Flavonoid	-	B	34442	45308	27267	37133	47122	16528	29204	32046	59223	28381	44466	34430	--	--
Lmqn000213	665.21	341.11	666.222	C24H42O21	[M-H]-	Stachyose	Others	Saccharides and Alcohols	470-55-3	B	69722	67072	50660	9068.4	14420	14586	10839	12495	20358	21790	17534	16523	C01613	ko00052,ko01100
mws4163	665.21	485.3	666.222	C24H42O21	[M-H]-	Nystose	Others	Saccharides and Alcohols	13133-07-8	B	87059	89181	65513	14682	14589	14579	22555	18352	15469	28721	19538	21245	--	--
Lmhp009384	679.39	263.24	678.383	C33H58O14	[M+H]+	1-Linoleoylglycerol-2,3-di-O-glucoside	Lipids	Glycerol ester	-	A	3466.5	4030.5	3704.2	861.14	1065.7	562.94	821.19	1067	1678.8	1729.8	2342.9	1558.1	--	--
Lmmn004145	675.41	397.14	679.419	C38H60O10	[M-H]-	3-O-(2-O-Acetyl-glucosyl)oleanolic acid	Terpenoids	Triterpene	-	A	17216	20644	21724	15723	10493	9146.1	11068	12541	12400	14921	14928	15527	--	--
Hmlp003185	681.17	287.05	680.159	C30H32O18	[M+H]+	Luteolin-7-O-(6''-malonyl)glucoside-5-O-rhamnoside	Flavonoids	Flavonoid	-	B	322390	313150	218510	367700	286450	182780	247270	336990	288820	263430	360870	263900	--	--
Lmmp003266	683.15	303.05	682.138	C29H30O19	[M+H]+	Quercetin-3-O-(2''-malonyl)glucoside-7-O-arabinoside	Flavonoids	Flavonols	-	A	186970	277980	214950	350570	221480	189830	195750	250390	253470	206820	276850	206540	--	--
Xmyp004678	727.21	287.05	726.201	C32H38O19	[M+H]+	Kaempferol-3-O-(2-O-Xylosyl-6-O-Rhamnosyl)Glucoside	Flavonoids	Flavonoid	-	A	5545800	7075300	4252000	9326500	7994000	7236700	6754500	7722500	6642200	7024600	7291900	7591800	--	--
Zmhp003322	741.2	433.11	740.195	C36H36O17	[M+H]+	Isovitexin-2''-O-(6'''-p-coumaroyl)glucoside	Flavonoids	Flavonoid	-	B	5456.9	3809.2	3754.1	9426	5849.1	4274.4	5576	7063.4	6057	6811.3	5357.2	5322.4	--	--
Zmlp003063	741.23	433.12	740.209	C33H40O19	[M+H]+	Luteolin-7-O-(2''-O-rhamnosyl)rutinoside	Flavonoids	Flavonoid	-	B	1522000	1577100	1450300	1930000	1678400	1476000	1592300	1680800	1810600	1535500	1733400	1499500	--	--
mws1035	741.22	433	740.216	C33H40O19	[M+H]+	Kaempferol-3-O-robinoside-7-O-rhamnoside (Robinin)	Flavonoids	Flavonols	301-19-9	B	1373500	1413500	1225200	1740900	1599500	1288000	1457600	1349000	1576400	1375200	1402500	1413000	C10178	--
Lmsp003881	741.22	287.06	740.216	C33H40O19	[M+H]+	Kaempferol-3-O-rutinoside-7-O-rhamnoside	Flavonoids	Flavonols	-	A	1243600	1070500	1407600	1495000	1077000	972790	1049800	1220900	1847600	1536400	1335300	1192600	--	--
pmb2991	739.21	269.2	740.216	C33H40O19	[M-H]-	Apigenin-7-O-glucoside-4'-O-rutinoside	Flavonoids	Flavonoid	-	B	24395	24522	25160	33860	35717	42769	41077	27002	28200	38187	25711	39763	--	--
HJAP061	743.2	303.05	742.195	C32H38O20	[M+H]+	Quercetin-3-O-(2''-O-arabinosyl)rutinoside	Flavonoids	Flavonols	-	A	1120400	1154000	737910	1143700	1087500	1109000	1091600	1355800	1203800	778890	1192300	1206600	--	--
Hmcp001618	743.2	449.1	742.195	C32H38O20	[M+H]+	Quercetin-3-O-(2''-O-Xylosyl)rutinoside	Flavonoids	Flavonols	129235-39-8	B	687950	743280	566860	714200	687440	652910	580190	709860	765660	654110	643850	722090	C10175	ko00944
Hmqp002870	743.2	287.06	742.196	C32H38O20	[M+H]+	Luteolin-7-O-Sophoroside-5-O-arabinoside	Flavonoids	Flavonoid	-	B	2258300	1919100	1809600	2796200	2298600	1862700	2070300	3161100	3327800	3054100	2180700	1969400	--	--
pme2651	742.1	620.1	743.075	C21H28N7O17P3	[M-H]-	NADP (Nicotinamide adenine dinucleotide phosphate)	Nucleotides and derivatives	Nucleotides and derivatives	53-59-8	B	16798	22388	24612	54985	43975	43396	47916	52517	42314	43454	42578	40097	C00006	ko00195,ko00480,ko00760,ko01100
pmp001105	757.22	287.06	756.211	C33H40O20	[M+H]+	Kaempferol-3-O-neohesperidoside-7-O-glucoside	Flavonoids	Flavonols	-	A	87861	103840	65319	129780	82612	73311	63435	84282	99773	88922	100980	91122	--	--
Lmsp003161	757.22	287.06	756.211	C33H40O20	[M+H]+	Kaempferol-3-O-sophoroside-7-O-rhamnoside	Flavonoids	Flavonols	-	B	97456	99691	78958	113970	93551	72787	85202	96867	112410	98218	89930	86752	--	--
Lmpp003268	757.22	287.06	756.211	C33H40O20	[M+H]+	Kaempferol-3-O-rutinoside-7-O-glucoside	Flavonoids	Flavonols	-	B	76859	92912	74495	94262	77632	101470	92948	76649	115920	85506	122370	84312	--	--
HJAP127	757.22	303.05	756.212	C33H40O20	[M+H]+	Quercetin-3-O-(2''-O-Rhamnosyl)rutinoside	Flavonoids	Flavonols	55696-57-6	A	1269400	1039000	704470	1429600	1400200	932010	874510	910890	1661300	1004100	909920	972700	--	--
pmn001505	763.43	763.4	764.435	C41H64O13	[M-H]-	Oleanolic acid-3-O-xylosyl(1→3)glucuronide	Terpenoids	Triterpene Saponin	-	A	178130	213780	208060	143200	129810	151880	200250	159410	111020	163970	170890	173190	--	--
Lmyp003588	769.12	303.05	768.118	C35H28O20	[M+H]+	Quercetin-3-O-(2'',6''-digalloyl)-glucoside	Flavonoids	Flavonols	-	B	5097.3	3564.7	4080.9	7113.7	6893.6	2286.4	4091.3	4861	6913.4	6113.5	5617.7	3555.5	--	--
HJAP128	771.23	317.06	770.227	C34H42O20	[M+H]+	Isorhamnetin-3-O-rutinoside-7-O-rhamnoside	Flavonoids	Flavonoid	-	A	5150200	5631000	4573700	8306600	6642100	4813700	4399500	6812300	7511400	6485100	5521500	6219800	--	--
Lmsp002982	773.21	303.05	772.206	C33H40O21	[M+H]+	Quercetin-3-O-sophoroside-7-O-rhamnoside	Flavonoids	Flavonols	-	B	76949	84321	85109	110400	122990	71939	80385	87755	111600	100490	127210	100640	--	--
Lmmp002334	773.21	303.05	772.206	C33H40O21	[M+H]+	Quercetin-3-O-rutinoside-7-O-glucoside	Flavonoids	Flavonols	-	B	291760	399370	286640	600690	464370	295010	292240	412450	514100	382960	461510	388390	--	--
HJAP023	773.22	611.17	772.207	C33H40O21	[M+H]+	Kaempferol-6,8-di-C-glucoside-7-O-glucoside	Flavonoids	Flavonoid	-	B	37249	34187	26917	41941	37646	27258	37101	41520	53351	34824	39636	39618	--	--
pme2746	784.15	437	785.157	C27H33N9O15P2	[M-H]-	Riboflavin 5'-Adenosine Diphosphate	Nucleotides and derivatives	Nucleotides and derivatives	146-14-5	A	16191	12040	13585	13679	18325	10602	17322	14081	12765	15013	14077	16750	C00016	ko00740,ko01100,ko01110
Hmcp001589	787.23	317.06	786.221	C34H42O21	[M+H]+	Isorhamnetin-3-O-rutinoside-4'-O-glucoside	Flavonoids	Flavonols	111393-97-6	B	21478	24171	18185	31133	31680	17689	16358	24654	22274	23583	24616	27349	--	--
Lmsp003790	787.23	317.07	786.222	C34H42O21	[M+H]+	Isorhamnetin-3-O-sophoroside-7-O-rhamnoside	Flavonoids	Flavonols	41328-75-0	B	19947	18842	16200	23732	28825	18376	30238	17222	35254	18787	22118	20438	--	--
Lmhp002374	919.27	303.05	918.264	C39H50O25	[M+H]+	Quercetin-3-O-glucosyl(1→4)rhamnoside-7-O-rutinoside	Flavonoids	Flavonols	-	B	1318800	1746900	981990	2036700	1840400	1634400	1611300	1701000	1959100	1483400	1518800	1620200	--	--
HJAP136	919.27	303.05	918.264	C39H50O25	[M+H]+	Quercetin-3-O-(2''-O-rhamnosyl)rutinoside-7-O-glucoside	Flavonoids	Flavonols	-	B	1211500	2169300	1259600	2731200	1869000	1549300	1392300	2106400	2344700	1690500	1922500	1619800	--	--
Hmmp004534	946.54	455.35	928.504	C47H76O18	[M+NH4]+	Hederagenin-3-O-glucosyl(1-2)glucosyl(1-4)arabinoside	Terpenoids	Triterpene Saponin	149475-29-6	B	102100	115620	113060	61375	45066	57548	59430	52834	76622	90573	90572	123290	--	--
HJAP123	933.28	479.12	932.28	C40H52O25	[M+H]+	Isorhamnetin-3-O-rutinoside-7-O-rutinoside	Flavonoids	Flavonoid	-	B	9031.6	7686.2	5407.1	12717	7733.8	7019.7	5704	13011	12477	9690.7	9595.5	11388	--	--
Lmxn007617	955.49	793.44	956.498	C48H76O19	[M-H]-	3-O-Rhamnosyl(1→2)glucosyl-2β,3β-dihydroxy-23-oxoolean-l2-en-28-oic acid-28-O-glucosyl ester	Terpenoids	Triterpene	-	B	113450	134590	141100	75777	68992	54026	45274	46665	45302	62318	66024	66453	--	--
Lmxn006768	971.49	809.43	972.493	C48H76O20	[M-H]-	3-O-Rhamnosyl(1→2)glucosyl-2β,3β,6α-trihydroxy-23-oxoolean-12-en-28-oic acid-28-O-glucosyl ester	Terpenoids	Triterpene	-	B	2891000	3137700	3177900	1943400	2068500	1736300	2011900	2154900	1963100	2298700	2582800	2447800	--	--
Lmmn004491	987.49	987.49	988.488	C48H76O21	[M-H]-	Medicagenic acid-3-O-glucosyl-(1,6)-glucosyl-(1,3)-glucoside	Terpenoids	Triterpene Saponin	37838-43-0	B	248050	236850	262690	315260	277770	271180	288490	291520	287960	273190	280100	254230	C08959	--
Lmmn005003	1087.51	1087.5	1088.5	C52H80O24	[M-H]-	Medicagenic acid-3-O-glucuronide-28-O-xylosyl(1,4)-rhamnosyl(1,2)-arabinoside	Terpenoids	Triterpene Saponin	128192-15-4	B	28620	36482	26407	233560	234720	222880	196200	217190	262010	110470	124080	127230	--	--
