# Supplementary material for: Integrative Transcriptome and Metabolome Profiles Reveal Common and Unique Pathways Involved in Seed Initial Imbibition Under Artificial and Natural Salt Stresses During Germination of Halophyte Quinoa
Source: Front Plant Sci. 2022 Apr 12;13:853326. doi: 10.3389/fpls.2022.853326 (PMC9039654; doi:10.3389/fpls.2022.853326)
Supplement: Supplementary Table 9 — The information of DAMs in SC vs. CK and BW vs. CK. [file Table_9.xlsx]

## Sheet: DAMs in SC vs CK
Index	Formula	Compounds	Class I	Class II	CAS	Level	CK1	CK2	CK3	SC1	SC2	SC3	VIP	Fold Change	Log2FC	Type
mws0217	C2H5NO2	L-Glycine	Amino acids and derivatives	Amino acids and derivatives	56-40-6	B	39884	30008	56826	12558	14719	18511	1.21224	0.361338	-1.46858	down
pme1841	C5H14N2	Cadaverine	Alkaloids	Phenolamine	462-94-2	B	43546	36420	42214	7619.4	7987.7	7976.6	1.31076	0.193024	-2.37315	down
ML10172161	C3H4O4	Hydroxypyruvic acid	Organic acids	Organic acids	1113-60-6	B	1673200	1559000	1507100	927340	859340	377430	1.0808	0.456631	-1.1309	down
mws0574	C4H8O3	2-Hydroxyisobutyric acid	Organic acids	Organic acids	594-61-6	A	66932	72621	64305	24551	20780	23742	1.30564	0.338829	-1.56137	down
pme0048	C2H7NO2S	2-Aminoethanesulfinic acid	Organic acids	Organic acids	300-84-5	B	7042.9	8598.7	13686	5200.6	4090.3	3513.9	1.15204	0.436613	-1.19557	down
mws0255	C4H5N3O	Cytosine	Nucleotides and derivatives	Nucleotides and derivatives	71-30-7	A	105800	113230	126710	38234	51278	49420	1.28482	0.40184	-1.31531	down
pme0275	C5H8O3	4-Oxopentanoic Acid	Organic acids	Organic acids	123-76-2	B	10810	10474	7566.5	5068.3	3814.8	4051.4	1.22956	0.448328	-1.15737	down
Lmbn002644	C8H8O	4-Methylbenzaldehyde	Others	Others	104-87-0	B	27260	31630	39176	4181.3	6282.4	4968.4	1.29888	0.157364	-2.66782	down
pmb0069	C7H7NO	Benzamide	Phenolic acids	Phenolic acids	55-21-0	B	100280	139590	110690	44617	50363	36187	1.26609	0.374164	-1.41826	down
mws0491	C8H11N	Phenethylamine	Alkaloids	Alkaloids	64-04-0	A	478110	616670	528740	234560	200060	135830	1.24501	0.351366	-1.50895	down
mws0628	C7H6O2	4-Hydroxybenzaldehyde	Phenolic acids	Phenolic acids	123-08-0	A	1027400	1098200	1113300	82629	91441	98077	1.31406	0.0840245	-3.57305	down
ML10179289	C8H10O	2-Phenylethanol	Phenolic acids	Phenolic acids	60-12-8	B	112110	126360	108790	49538	30327	34813	1.26717	0.330237	-1.59843	down
pme0490	C6H5NO2	Nicotinic acid (Vitamin B3)	Others	Vitamin	59-67-6	A	1476200	1483200	1362500	274240	237050	207930	1.30699	0.166413	-2.58716	down
Lmbp000668	C6H5NO2	Isonicotinic acid	Organic acids	Organic acids	55-22-1	B	1394000	1433800	1357400	249990	217890	192590	1.30881	0.157811	-2.66373	down
pme1216	C6H5NO2	2-Picolinic acid	Organic acids	Organic acids	98-98-6	B	535470	583590	571580	79957	87318	91040	1.31386	0.152791	-2.71037	down
mws0236	C2H7NO3S	2-Aminoethanesulfonic acid	Organic acids	Organic acids	107-35-7	B	30906	21703	36289	13193	11719	10327	1.23301	0.396398	-1.33498	down
Zmgn000216	C2H7O4P	2-Hydroxyethylphosphonic acid	Organic acids	Organic acids	22987-21-9	B	60523	93502	88033	20024	21119	23329	1.28982	0.266349	-1.90861	down
pmp001086	C6H6O3	5-Hydroxymethylfurfural	Phenolic acids	Phenolic acids	67-47-0	B	649070	641440	701370	1500800	1458400	1493800	1.30945	2.23558	1.16065	up
mws0251	C5H6N2O2	Thymine	Nucleotides and derivatives	Nucleotides and derivatives	65-71-4	B	43401	36526	30946	6881.5	6783.5	5627.9	1.29864	0.174009	-2.52277	down
mws0263	C5H7NO3	5-Oxo-L-Proline	Amino acids and derivatives	Amino acids and derivatives	98-79-3	A	18318	12894	26264	2312.1	2450.5	2242.1	1.29063	0.121872	-3.03656	down
Lmbn000612	C5H7NO3	1-Pyrroline-4-hydroxy-2-carboxylic acid	Organic acids	Organic acids	9054-77-7	B	9484	9666.2	10591	3417.6	3584.3	2822.9	1.30089	0.330343	-1.59796	down
ML10181668	C6H11NO2	Cycloleucine*	Amino acids and derivatives	Amino acids and derivatives	52-52-8	A	460750	331240	670850	1052000	1386700	2816700	1.12855	3.5926	1.84503	up
Rfmb319	C6H11NO2	Pipecolic acid*	Amino acids and derivatives	Amino acids and derivatives	4043-87-2	A	1245400	1257200	919190	695950	497950	513900	1.20151	0.499096	-1.00261	down
mws0341	C6H12O3	2-Hydroxyisocaproic acid	Organic acids	Organic acids	20312-37-2	B	157140	178600	218730	43072	45371	51787	1.30227	0.252908	-1.98331	down
pme0040	C5H5N5	Adenine	Nucleotides and derivatives	Nucleotides and derivatives	73-24-5	A	11199000	10723000	8841700	3523000	3073200	2669600	1.28912	0.301193	-1.73124	down
pmb0374	C5H5N5	2-Aminopurine	Nucleotides and derivatives	Nucleotides and derivatives	452-06-2	A	159830	179970	159080	20493	16944	9509.9	1.28812	0.0941046	-3.40959	down
mws0889	C4H8O5	D-Threonic Acid	Others	Saccharides and Alcohols	3909-12-4	A	179460	205020	265550	32245	31198	30561	1.30796	0.144615	-2.78971	down
pme0033	C5H4N4O	Hypoxanthine	Nucleotides and derivatives	Nucleotides and derivatives	68-94-0	B	66636	66273	47809	24167	27759	22560	1.25726	0.412167	-1.2787	down
mws1336	C7H7NO2	4-Aminobenzoic acid	Phenolic acids	Phenolic acids	150-13-0	B	72036	96271	76010	31732	39247	28436	1.26298	0.40691	-1.29722	down
Lmbn001981	C7H6O3	2,5-Dihydroxybenzaldehyde*	Phenolic acids	Phenolic acids	1194-98-5	B	5573800	6614200	6934500	2848400	2941800	2632400	1.29694	0.440455	-1.18293	down
mws0749	C7H6O3	4-Hydroxybenzoic acid	Phenolic acids	Phenolic acids	99-96-7	B	4700700	5430200	5683300	2270200	2212100	2121800	1.30505	0.417606	-1.25979	down
Hmgn001653	C7H6O3	Protocatechualdehyde*	Phenolic acids	Phenolic acids	139-85-5	B	6291500	6879000	7207200	2992200	2752400	2591700	1.30514	0.409089	-1.28951	down
mws0704	C2H8NO4P	O-Phosphorylethanolamine	Alkaloids	Alkaloids	1071-23-4	B	3014	2858.3	4114.4	29591	20548	23456	1.29687	7.3693	2.88153	up
pme3207	C6H6O4	Muconic acid	Organic acids	Organic acids	1119-72-8	B	849640	730120	630600	51161000	49635000	51026000	1.31444	68.6865	6.10196	up
pmb0764	C6H9NOS	4-Methyl-5-thiazoleethanol	Others	Others	137-00-8	B	242540	268190	227180	116160	100900	65218	1.22998	0.382537	-1.38633	down
Rfmb320	C7H13NO2	1-Methylpiperidine-2-carboxylic acid	Organic acids	Organic acids	7730-87-2	B	141720	133800	119150	42907	47575	44485	1.30383	0.341974	-1.54804	down
Rfmb318	C7H14NO2+	D-Proline betaine	Amino acids and derivatives	Amino acids and derivatives	1195-94-4	B	72600	68068	44952	21157	19914	11063	1.21283	0.280864	-1.83206	down
pme0295	C6H11NO3	4-Acetamidobutyric acid	Organic acids	Organic acids	3025-96-5	B	72312	81514	75821	24788	20211	21715	1.30673	0.290507	-1.78336	down
Wmzn000227	C6H10O4	2,2-Dimethylsuccinic acid	Organic acids	Organic acids	597-43-3	A	2027	6456.3	2719.5	38885	40598	38795	1.26274	10.5579	3.40025	up
Zmzn000113	C5H9NO4	L-threo-3-Methylaspartate	Amino acids and derivatives	Amino acids and derivatives	6061-13-8	A	1578800	1559300	1379000	558640	609830	627430	1.30343	0.397578	-1.33069	down
Zmyn000247	C5H8O5	2-Hydroxyglutaric Acid*	Organic acids	Organic acids	13095-48-2	A	69127	80124	66666	20688	13783	20450	1.2871	0.254362	-1.97505	down
Lmbn000216	C5H8O5	3-Methylmalic acid*	Organic acids	Organic acids	152204-30-3	A	69500	55529	93417	21143	15858	18921	1.27605	0.255999	-1.96579	down
mws0262	C4H6O6	L-Tartaric acid	Organic acids	Organic acids	87-69-4	B	173550	223360	217990	30455	31085	30497	1.3118	0.149678	-2.74007	down
mws1499	C5H10O5	D-Arabinose	Others	Saccharides and Alcohols	10323-20-3	B	80034	100740	143360	33554	29729	22588	1.25889	0.264924	-1.91635	down
Zmgn000173	C5H10O5	D-Ribose	Others	Saccharides and Alcohols	50-69-1	B	31276	36392	38162	7686.3	6913.3	8774.6	1.308	0.220866	-2.17876	down
mws0182	C8H8O3	p-Hydroxyphenyl acetic acid	Phenolic acids	Phenolic acids	156-38-7	B	136010	141940	136400	15356	23587	21909	1.303	0.146861	-2.76747	down
Zmyn002323	C8H8O3	2-Hydroxyphenylacetic acid	Organic acids	Organic acids	614-75-5	B	10698	7113.6	9622	5358.7	2249.1	5106.2	1.05391	0.463446	-1.10953	down
mws0458	C8H8O3	Vanillin	Phenolic acids	Phenolic acids	121-33-5	B	1735100	1817100	2313800	113910	166050	122950	1.30821	0.0686856	-3.86385	down
mws0183	C7H6O4	3,4-Dihydroxybenzoic acid (Protocatechuic acid)*	Phenolic acids	Phenolic acids	99-50-3	A	488540	432330	601810	92363	93377	104190	1.30632	0.190408	-2.39284	down
mws0180	C7H6O4	2,5-Dihydroxybenzoic acid; Gentisic Acid*	Phenolic acids	Phenolic acids	490-79-9	A	192650	213260	254550	51430	41610	51248	1.30473	0.218466	-2.19452	down
mws0005	C10H12N2	Tryptamine	Alkaloids	Plumerane	61-54-1	A	276210	338600	267820	173710	140600	111330	1.21685	0.482241	-1.05218	down
pme2914	C6H10O5	3-Hydroxy-3-methylpentane-1,5-dioic acid	Amino acids and derivatives	Amino acids and derivatives	503-49-1	A	193390	149370	179060	41354	46388	46775	1.30291	0.257784	-1.95576	down
pme2758	C5H9NO5	4-Hydroxy-L-glutamic acid	Amino acids and derivatives	Amino acids and derivatives	3913-68-6	A	41558	36964	33841	9098.8	10662	12312	1.29505	0.285439	-1.80874	down
Lmbn002739	C9H8O3	3-Hydroxycinnamic Acid	Phenolic acids	Phenolic acids	14755-02-3	B	3533300	3927100	4699600	511180	501090	527750	1.31234	0.126646	-2.98112	down
Lmmn001643	C9H8O3	2-Hydroxycinnamic acid	Organic acids	Organic acids	583-17-5	B	1669600	1951300	2749800	206540	198700	296010	1.2992	0.110074	-3.18345	down
mws0344	C5H10O6	D-Xylonic acid	Organic acids	Organic acids	526-91-0	A	3781500	4050700	4223500	755130	687690	752750	1.31383	0.182119	-2.45705	down
mws0028	C8H8O4	Vanillic acid	Phenolic acids	Phenolic acids	121-34-6	A	1380400	1289100	1283600	171160	187860	165820	1.31225	0.132767	-2.91303	down
pme1383	C8H11NO3	Pyridoxine	Others	Vitamin	65-23-6	A	398040	441180	312230	134610	118490	79975	1.25399	0.289266	-1.78953	down
pme0253	C8H15NO3	N-Acetyl-L-leucine	Amino acids and derivatives	Amino acids and derivatives	1188-21-2	A	56546	58288	60670	19090	14183	11753	1.28588	0.256553	-1.96267	down
mws0242	C8H14O4	Suberic Acid	Organic acids	Organic acids	505-48-6	B	110920	115170	144990	44045	42370	39313	1.29941	0.338816	-1.56142	down
mws1208	C10H22O2	1,10-Decanediol	Others	Saccharides and Alcohols	112-47-0	B	33708	39325	30734	14859	12225	9687.5	1.26448	0.354366	-1.49669	down
Zmgn001448	C7H12O5	2-Propylmalic Acid*	Organic acids	Organic acids	-	A	196610	228180	280120	53481	53798	49027	1.30451	0.221739	-2.17307	down
Lmbn001754	C7H12O5	3-Isopropylmalic Acid*	Organic acids	Organic acids	921-28-8	A	211650	274220	292560	65138	43470	43289	1.28993	0.195133	-2.35747	down
pmb3101	C7H12O5	2-Isopropylmalic Acid	Organic acids	Organic acids	49601-06-1	A	216280	268320	309250	64205	54796	47774	1.29779	0.210084	-2.25096	down
pmb0774	C10H12N2O	N-Hydroxytryptamine*	Alkaloids	Phenolamine	-	B	47826	60873	42595	18363	17824	15735	1.28233	0.343186	-1.54294	down
pme2024	C10H12N2O	Serotonin*	Alkaloids	Plumerane	50-67-9	B	63927	65679	52243	24624	20504	18873	1.28358	0.351946	-1.50657	down
mws0875	C5H10N2O3S	L-Cysteinyl-L-glycine	Amino acids and derivatives	Amino acids and derivatives	19246-18-5	B	16125	15754	12185	43057	46336	35849	1.28782	2.84227	1.50705	up
mws2212	C9H8O4	Caffeic acid	Phenolic acids	Phenolic acids	331-39-5	A	149900	151210	138220	56457	44109	44283	1.29674	0.329704	-1.60076	down
pmf0138	C6H12O6	D-Mannose*	Others	Saccharides and Alcohols	3458-28-4	A	545670	494000	412930	108050	140580	130630	1.29338	0.26109	-1.93738	down
pmf0139	C6H12O6	D-Galactose*	Others	Saccharides and Alcohols	59-23-4	A	393850	345210	289700	80760	95653	91278	1.29605	0.260207	-1.94227	down
pme0516	C6H12O6	Inositol	Others	Saccharides and Alcohols	87-89-8	B	46497	48263	48179	15492	16701	16232	1.31372	0.338781	-1.56158	down
mws4170	C6H12O6	D-Glucose*	Others	Saccharides and Alcohols	14431-43-7	A	515800	467920	460310	154920	123530	68492	1.24238	0.24026	-2.05733	down
mws1164	C6H12O6	D-Fructose*	Others	Saccharides and Alcohols	7660-25-5	A	612900	679010	582800	224520	156640	142210	1.27983	0.279174	-1.84076	down
mws1350	C9H10O4	Syringaldehyde; 4-Hydroxy-3,5-Dimethoxybenzaldehyde	Phenolic acids	Phenolic acids	134-96-3	B	48425	56735	65618	5561.2	9483.7	7431.6	1.2978	0.131612	-2.92563	down
pmb1754	C5H15NO4P+	O-Phosphocholine	Alkaloids	Alkaloids	107-73-3	B	77725	76386	135480	578020	555840	573990	1.28228	5.89746	2.56009	up
pmn001492	C11H8O3	Ayapin	Lignans and Coumarins	Coumarins	494-56-4	B	249030	262730	284280	87356	93790	90892	1.31216	0.341739	-1.54903	down
pme0137	C7H12N2O4	N-Acetyl-L-Glutamine	Amino acids and derivatives	Amino acids and derivatives	2490-97-3	B	147680	129790	168460	51676	40987	36755	1.28801	0.29022	-1.78478	down
mws0237	C9H16O4	Azelaic acid	Organic acids	Organic acids	123-99-9	A	4068300	4381300	4915400	1556800	1553200	1536200	1.31003	0.347639	-1.52434	down
pme0122	C8H16N2O3	N6-Acetyl-L-lysine	Amino acids and derivatives	Amino acids and derivatives	692-04-6	A	39827	45212	30169	135040	96249	69374	1.19114	2.60974	1.38391	up
pmf0348	C10H20O3	2,6-Dimethyl-7-octene-2,3,6-triol	Others	Saccharides and Alcohols	73815-21-1	B	383760	420060	447750	139550	117180	136070	1.30723	0.313846	-1.67187	down
pmb2561	C7H13NO3S	N-Acetyl-L-methionine	Amino acids and derivatives	Amino acids and derivatives	65-82-7	B	26561	38976	42138	122210	139000	121100	1.27447	3.55059	1.82806	up
mws1189	C6H10O7	D-Galacturonic acid*	Organic acids	Organic acids	685-73-4	B	219280	218540	155520	49863	57181	44711	1.28468	0.255764	-1.96711	down
pme3705	C6H10O7	D-Glucoronic acid*	Others	Saccharides and Alcohols	6556-12-3	B	244210	235390	201880	73812	68241	58889	1.29725	0.294861	-1.76189	down
pme0534	C6H12O7	Gluconic acid	Others	Saccharides and Alcohols	526-95-4	A	3305600	2784300	2914000	329070	316560	314170	1.31173	0.106598	-3.22974	down
pmb2497	C9H10O5	4-Hydroxy-3-methoxymandelate	Phenolic acids	Phenolic acids	55-10-7	B	7462.3	10790	8798.3	1722.4	3154.7	1324.9	1.23512	0.229274	-2.12486	down
Zmzn000079	C4H9O7P	D-Erythrose-4-phosphate	Others	Saccharides and Alcohols	585-18-2	B	33876	36129	28925	142570	178210	143450	1.30557	4.69251	2.23036	up
pmb0130	C12H14N2O	Acetryptine	Alkaloids	Phenolamine	3551-18-6	B	1625500	1545100	1015300	448130	404390	302240	1.25247	0.275869	-1.85794	down
pme3443	C11H12O4	Sinapinaldehyde	Phenolic acids	Phenolic acids	4206-58-0	B	23758	33619	28318	11583	11777	6503.7	1.21678	0.348488	-1.52082	down
pmb2620	C11H12O4	3,4-Dimethoxycinnamic acid	Phenolic acids	Phenolic acids	14737-89-4	B	16528	16606	14818	35041	38976	37913	1.30724	2.33421	1.22293	up
Zmyn000108	C6H10O8	D-Saccharic acid*	Others	Saccharides and Alcohols	87-73-0	A	1153400	799530	921800	163380	167160	139470	1.2996	0.163497	-2.61266	down
Zmpn000199	C6H10O8	D-Galactaric acid*	Others	Saccharides and Alcohols	526-99-8	A	996770	817140	994900	151220	123220	109910	1.30459	0.136837	-2.86947	down
Hmcn000192	C7H14O7	Sedoheptulose	Others	Saccharides and Alcohols	3019-74-7	A	195330	256150	272520	37996	40279	43777	1.30809	0.16858	-2.56849	down
Lmrj001698	C9H18N2O4	L-Seryl-L-Isoleucine	Amino acids and derivatives	Amino acids and derivatives	91086-51-0	A	49097	47865	37816	117420	90114	81916	1.24487	2.14761	1.10273	up
mws1337	C9H17NO5	D-Pantothenic Acid	Others	Vitamin	79-83-4	A	1186300	1372300	1153200	626440	535110	409540	1.25217	0.423269	-1.24035	down
mws2608	C8H15NO6	N-Acetyl-D-galactosamine	Others	Saccharides and Alcohols	1811-31-0	B	195830	196020	171420	62981	54969	49589	1.29965	0.29744	-1.74933	down
mws4174	C8H15NO6	N-Acetyl-D-mannosamine	Others	Saccharides and Alcohols	7772-94-3	B	377750	337700	356170	108750	77996	71351	1.29031	0.240848	-2.05381	down
mws0520	C11H13NO4	N-Acetyl-L-tyrosine	Amino acids and derivatives	Amino acids and derivatives	537-55-3	A	35406	28213	26250	14486	9132.8	9750.8	1.23841	0.371314	-1.42929	down
mws4085	C11H12O5	Sinapic acid	Phenolic acids	Phenolic acids	530-59-6	B	7469.9	12934	12921	5543.1	2761.7	2177.8	1.15279	0.314558	-1.6686	down
pmb0962	C10H22N2O4	L-Lysine-Butanoic Acid	Amino acids and derivatives	Amino acids and derivatives	80407-71-2	B	20231000	21855000	20413000	6007400	5045700	6020100	1.30884	0.273176	-1.8721	down
mws0248	C9H12N2O6	Uridine	Nucleotides and derivatives	Nucleotides and derivatives	58-96-8	A	660790	837540	718230	222180	243310	236440	1.30529	0.316675	-1.65892	down
Lmhp003064	C14H16N2O2	Cyclo(Pro-Phe)	Amino acids and derivatives	Amino acids and derivatives	3705-26-8	B	10753	9760.7	8050.2	4814.9	3572.6	2133.3	1.1748	0.368325	-1.44095	down
pme2563	C8H14N2O5S	γ-Glu-Cys	Amino acids and derivatives	Amino acids and derivatives	636-58-8	B	34296	38616	40554	15772	17048	12448	1.28149	0.398957	-1.3257	down
pma3101	C11H14NO6+	Nicotinate D-ribonucleoside	Others	Vitamin	17720-18-2	B	2526100	2839700	1848800	860560	665760	621440	1.26444	0.297696	-1.74809	down
pme3313	C6H13O9P	D-Fructose 6-phosphate	Others	Saccharides and Alcohols	643-13-0	A	447620	388790	411200	176120	190970	224690	1.28367	0.474331	-1.07603	down
Zmpn000095	C6H15O9P	Sorbitol-6-phosphate	Others	Saccharides and Alcohols	20479-58-7	B	9161.5	8157.9	7117	36177	44255	32044	1.30225	4.60281	2.20251	up
mws0715	C13H16N2O4	Phenylacetyl-L-glutamine	Amino acids and derivatives	Amino acids and derivatives	28047-15-6	A	1180300	1396700	1502600	680820	673100	645050	1.29223	0.489992	-1.02917	down
pme0230	C10H13N5O4	Adenosine	Nucleotides and derivatives	Nucleotides and derivatives	58-61-7	A	2835600	3297300	2468200	403040	331180	268830	1.30088	0.116619	-3.10013	down
pme2890	C8H16N2O4S2	L-Homocystine	Amino acids and derivatives	Amino acids and derivatives	626-72-2	B	22560	32772	16631	12215	12082	6227.7	1.07517	0.424172	-1.23728	down
Lmhn002926	C13H12O7	p-Coumaroylmalic acid	Phenolic acids	Phenolic acids	-	B	34241000	35908000	40546000	10443000	9954000	9952600	1.3119	0.274173	-1.86684	down
pmp001245	C15H22NO4+	Feruloylcholine	Alkaloids	Alkaloids	85927-25-9	B	30104	56337	21343	6467.1	6882.9	5059.7	1.23616	0.170802	-2.54961	down
pmp001252	C17H17NO3	p-Coumaroyltyramine	Alkaloids	Phenolamine	36417-86-4	B	311720	502780	285670	144140	49947	55499	1.18083	0.226861	-2.14012	down
pmp000727	C15H17N3O3	Feruloylhistamine	Alkaloids	Phenolamine	94848-18-7	B	162560	204300	148430	46082	61269	35444	1.26175	0.277116	-1.85144	down
pme1373	C9H14N3O7P	2'-Deoxycytidine-5'-monophosphate	Nucleotides and derivatives	Nucleotides and derivatives	1032-65-1	B	3765	3093.8	3875.3	21040	25457	24954	1.30774	6.65645	2.73475	up
pme1086	C10H17N3O6S	Glutathione reduced form	Amino acids and derivatives	Amino acids and derivatives	70-18-8	A	455480	490340	486390	2638700	2588800	2580900	1.31322	5.45199	2.44678	up
Lmhn003074	C14H14O8	Feruloylmalic acid	Phenolic acids	Phenolic acids	-	A	22688000	24796000	26142000	3175400	3366200	3006000	1.31352	0.129677	-2.94701	down
pmn001689	C18H32O4	9-Hydroxy-12-oxo-15(Z)-octadecenoic acid	Lipids	Free fatty acids	-	B	185080	165450	202470	105880	66344	86196	1.22956	0.467306	-1.09756	down
Lmbn005287	C18H32O4	7S,8S-DiHODE; (9Z,12Z)-(7S,8S)-Dihydroxyoctadeca-9,12-dienoic acid	Lipids	Free fatty acids	143288-65-7	A	752490	826490	859900	417950	383740	372480	1.3032	0.481438	-1.05458	down
Lmbn004685	C18H32O4	5S,8R-DiHODE; (5S,8R,9Z,12Z)-5,8-Dihydroxyoctadeca-9,12-dienoate	Lipids	Free fatty acids	-	A	158620	136820	152390	91752	51344	76084	1.18528	0.489427	-1.03084	down
Zmjn004133	C18H32O4	9S-Hydroperoxy-10E,12Z-octadecadienoic acid	Lipids	Free fatty acids	5502-91-0	A	54599	52449	60781	22538	25762	21507	1.29899	0.415941	-1.26555	down
mws1433	C18H19NO4	N-Feruloyltyramine	Alkaloids	Phenolamine	66648-43-9	A	1201200	1212200	1082200	443900	480820	228590	1.20984	0.329932	-1.59976	down
Hmjp005980	C18H19NO4	Cis-N-Feruloyltyramine	Alkaloids	Alkaloids	80510-09-4	A	1152600	1241600	1130400	447470	473340	224940	1.2117	0.325072	-1.62117	down
mws1174	C17H14O6	3-O-Acetylpinobanksin	Flavonoids	Dihydroflavonol	52117-69-8	A	4911.7	7353	11054	2679.1	2940.3	3104.6	1.18376	0.37412	-1.41843	down
pmb0751	C16H16O7	Trans-5-O-(p-Coumaroyl)shikimate	Phenolic acids	Phenolic acids	-	B	39216	43896	45314	7861.8	6546	4834.5	1.29848	0.149832	-2.73858	down
mws0884	C10H12N5O6P	Cyclic 3',5'-Adenylic acid	Nucleotides and derivatives	Nucleotides and derivatives	60-92-4	A	179530	190790	211170	20181	18211	16430	1.31223	0.0942785	-3.40693	down
Hmqn003054	C18H34O5	9,10,11-Trihydroxy-12-octadecenoic acid	Lipids	Free fatty acids	61911-67-9	A	8831.8	11193	11983	60030	48709	58397	1.29891	5.22173	2.38453	up
pmn001694	C18H34O5	9,10,13-Trihydroxy-11-Octadecenoic Acid	Lipids	Free fatty acids	29907-57-1	A	117500	129600	143920	796320	628790	877910	1.30072	5.88978	2.55821	up
pmc0066	C10H13N4O7P	2'-Deoxyinosine-5'-monophosphate	Nucleotides and derivatives	Nucleotides and derivatives	3393-18-8	B	28176000	25538000	27653000	85166	181060	191130	1.30854	0.0056209	-7.47498	down
Lmyn007622	C18H36O5	9,10,18-Trihydroxystearic acid	Lipids	Free fatty acids	496-86-6	B	7288.1	7482.1	5474	80596	76009	83967	1.3113	11.8835	3.57089	up
pmb0776	C20H20N2O3	N-Feruloyltryptamine	Alkaloids	Phenolamine	53905-13-8	A	31057	31321	22724	11385	8899.4	5227.9	1.21014	0.299785	-1.738	down
Lmsn000381	C12H22O11	D-Maltose*	Others	Saccharides and Alcohols	133-99-3	A	3163200	3726900	5105000	794330	1044100	827400	1.28835	0.222243	-2.16979	down
pme0519	C12H22O11	D-Sucrose*	Others	Saccharides and Alcohols	57-50-1	A	4886700	5004500	5426800	1982100	2294200	2029200	1.3059	0.41164	-1.28055	down
mws1080	C12H22O11	Galactinol	Others	Saccharides and Alcohols	3687-64-7	A	9745800	9522300	10060000	3404100	4760300	4030300	1.28422	0.415803	-1.26603	down
mws5038	C12H22O11	Isomaltulose*	Others	Saccharides and Alcohols	13718-94-0	A	3795200	3839200	3922700	1271500	1241700	973960	1.30006	0.301733	-1.72865	down
mws0264	C12H22O11	D-Trehalose*	Others	Saccharides and Alcohols	99-20-7	A	1639200	1873000	1585200	493990	603300	716320	1.28355	0.355791	-1.4909	down
mws0906	C16H22O8	Coniferin	Phenolic acids	Phenolic acids	531-29-3	B	205300	251800	232090	504400	422450	468890	1.27985	2.02519	1.01806	up
mws0874	C10H14N5O7P	3'-Adenylic Acid	Nucleotides and derivatives	Nucleotides and derivatives	84-21-9	A	5936.3	6703.6	10834	3985.9	3363.6	3742.9	1.17258	0.472542	-1.08149	down
pmb0770	C20H20N2O4	N-Feruloylserotonin	Alkaloids	Phenolamine	68573-23-9	B	68396	89680	58287	18518	18325	11199	1.26383	0.222044	-2.17109	down
mws5040	C12H21O11Na	Turanose	Others	Saccharides and Alcohols	547-25-1	A	790910	873730	830770	5539100	4102700	2733600	1.27291	4.95927	2.31013	up
pmn001695	C16H20O10	Trihydroxycinnamoylquinic acid	Phenolic acids	Phenolic acids	-	B	27153	27424	37826	4240.1	3956.1	4473.8	1.30848	0.137117	-2.86652	down
pmb0064	C15H19NO10	DIMBOA glucoside	Alkaloids	Alkaloids	18607-79-9	B	53867	53397	54729	7604.7	7212.5	5985.2	1.31036	0.128415	-2.96111	down
pme1286	C14H20N6O5S	S-(5'-Adenosy)-L-homocysteine	Amino acids and derivatives	Amino acids and derivatives	979-92-0	A	95808	122260	93020	66117	44204	39157	1.18142	0.480501	-1.05739	down
pmn001663	C22H26O8	Syringaresinol	Lignans and Coumarins	Lignans	21453-69-0	B	1518.2	1917.5	1582.7	833.18	575.63	844.12	1.24088	0.448934	-1.15542	down
mws2523	C12H23O14P	Trehalose 6-phosphate	Others	Saccharides and Alcohols	4484-88-2	A	221660	202420	178570	42527	33021	34956	1.30302	0.183363	-2.44722	down
Lmhp008337	C19H40NO7P	LysoPE 14:0(2n isomer)	Lipids	LPE	-	B	25628	29209	21564	1339.2	1333.3	679.61	1.29699	0.0438752	-4.51045	down
pmb0864	C19H40NO7P	LysoPE 14:0	Lipids	LPE	-	B	107570	116220	92581	14073	10154	7458.3	1.29376	0.100152	-3.31973	down
pme2117	C10H15N5O10P2	Adenosine 5'-diphosphate	Nucleotides and derivatives	Nucleotides and derivatives	58-64-0	A	15555	21292	18188	101380	108930	87211	1.30197	5.40603	2.43457	up
Lmhp008440	C20H40NO7P	LysoPE 15:1	Lipids	LPE	-	A	11555	12413	9318.8	4155.2	4607.7	1967.7	1.18106	0.322368	-1.63322	down
Lmhp009187	C20H42NO7P	LysoPE 15:0	Lipids	LPE	-	A	97442	108750	82799	23161	19881	15428	1.29115	0.202325	-2.30526	down
Lmhp008885	C20H42NO7P	LysoPE 15:0(2n isomer)	Lipids	LPE	-	A	28175	28062	22432	4866.9	3799.1	3673.9	1.30152	0.156858	-2.67246	down
pme1014	C31H40O2	Menatetrenone (Vitamin K2)	Others	Vitamin	11032-49-8	B	325020	409710	199660	212690	101020	95685	1.02539	0.438141	-1.19053	down
Lmhp009034	C21H42NO7P	LysoPE 16:1	Lipids	LPE	-	A	273790	311910	228360	23820	18833	12577	1.2969	0.0678451	-3.88161	down
Lmhp008763	C21H42NO7P	LysoPE 16:1(2n isomer)	Lipids	LPE	-	A	27074	33671	17710	12971	11952	7420.2	1.12569	0.412252	-1.2784	down
pmb0876	C21H44NO7P	LysoPE 16:0	Lipids	LPE	53862-35-4	A	11552000	14565000	11275000	1633700	1267300	1026800	1.30076	0.105044	-3.25094	down
pmd0160	C21H44NO7P	LysoPE 16:0(2n isomer)	Lipids	LPE	-	A	3497300	4414100	3302300	248340	184810	168580	1.30703	0.0536603	-4.22	down
Hmbn004734	C29H44O4	30-Norhederagenin	Steroids	Steroidal saponins	117654-06-5	B	86785	100930	110880	42424	41530	52054	1.27989	0.455493	-1.1345	down
Lmzn001894	C21H18O12	Kaempferol-3-O-glucuronide	Flavonoids	Flavonols	22688-78-4	A	1572300	1641800	2158400	412870	383600	436230	1.30456	0.229446	-2.12377	down
mws0061	C21H20O12	Quercetin-3-O-galactoside (Hyperin)	Flavonoids	Flavonols	482-36-0	A	1307400	1321400	1346300	376170	288470	308630	1.30579	0.244842	-2.03008	down
mws1329	C21H20O12	Quercetin-7-O-glucoside*	Flavonoids	Flavonols	491-50-9	A	452040	452210	554700	139500	143690	89010	1.27638	0.255115	-1.97078	down
mws0091	C21H20O12	Quercetin-3-O-glucoside (Isoquercitrin)*	Flavonoids	Flavonols	482-35-9	A	875570	914040	999340	225510	212920	200410	1.31207	0.229061	-2.1262	down
mws0856	C21H20O12	Quercetin-4'-O-glucoside (Spiraeoside)	Flavonoids	Flavonols	20229-56-5	A	710320	783130	842020	167870	201970	167740	1.30842	0.230181	-2.11916	down
Lmhp009769	C22H44NO7P	LysoPE 17:1	Lipids	LPE	-	A	41300	47271	36792	7038.6	6666.8	4635.8	1.2966	0.146305	-2.77295	down
Lmhp009464	C22H44NO7P	LysoPE 17:1(2n isomer)	Lipids	LPE	-	A	38246	47459	34717	8351.8	5856.6	5369.6	1.29198	0.162578	-2.62079	down
Lmhp010162	C22H46NO7P	LysoPE 17:0	Lipids	LPE	-	B	34649	38186	33174	16076	14019	12248	1.28837	0.399428	-1.32399	down
pmd0130	C22H46NO7P	LysoPC 14:0	Lipids	LPC	20559-16-4	A	163140	192190	126240	10828	7677.1	5381	1.29613	0.0496005	-4.3335	down
Lmhp008801	C23H42NO7P	LysoPE 18:3	Lipids	LPE	-	A	968200	1241100	875080	107000	82212	66129	1.30036	0.0827852	-3.59448	down
Lmhp008589	C23H42NO7P	LysoPE 18:3(2n isomer)	Lipids	LPE	-	A	475080	543830	411020	146700	111940	82558	1.2702	0.238612	-2.06726	down
pmb0874	C23H44NO7P	LysoPE 18:2(2n isomer)	Lipids	LPE	-	A	11061000	13668000	10383000	3486000	2767300	1967200	1.27162	0.234122	-2.09467	down
pmb0881	C23H44NO7P	LysoPE 18:2	Lipids	LPE	-	A	12951000	15203000	12426000	1466000	1167600	927700	1.3039	0.08776	-3.51029	down
Hmjp003123	C21H18O13	Quercetin-5-O-glucuronide	Flavonoids	Flavonols	-	B	9096200	9654800	10363000	2093500	1508300	1445300	1.3019	0.173356	-2.52819	down
Lmfn003760	C21H18O13	Quercetin-4′-O-glucuronide	Flavonoids	Flavonols	201463-36-7	A	14402000	22402000	26418000	3669500	3112000	3443500	1.29222	0.161732	-2.62833	down
pmn001525	C23H26O11	3,5-Digalloylshikimic acid	Phenolic acids	Phenolic acids	95753-52-9	B	11490	11862	7816.1	27229	19867	22884	1.22887	2.24524	1.16687	up
mws0289	C23H46NO7P	LysoPE 18:1	Lipids	LPE	89576-29-4	A	7814500	10170000	8103700	795640	621980	497240	1.30421	0.0733995	-3.76809	down
pmb0856	C23H46NO7P	LysoPE 18:1(2n isomer)	Lipids	LPE	-	A	3440200	4399100	3452200	819760	671150	466970	1.28528	0.173394	-2.52787	down
pmb2260	C23H46NO7P	LysoPC 15:1	Lipids	LPC	-	A	49010	47200	37768	10177	5581.9	5016.9	1.27234	0.155069	-2.68902	down
Lmhp009129	C23H48NO7P	LysoPC 15:0(2n isomer)	Lipids	LPC	-	A	201340	236210	163300	17646	13828	10521	1.29989	0.0698927	-3.83872	down
pmb2319	C23H48NO7P	LysoPC 15:0	Lipids	LPC	108273-89-8	A	155990	165890	124020	12268	12700	8798.1	1.30371	0.0757257	-3.72307	down
pmb0880	C23H48NO7P	LysoPE 18:0(2n isomer)	Lipids	LPE	-	A	15480	28990	20616	5060.9	4127.8	3454.1	1.27351	0.194248	-2.36403	down
pmb0883	C23H48NO7P	LysoPE 18:0	Lipids	LPE	69747-55-3	A	173440	196300	147990	47981	40849	30951	1.28395	0.231358	-2.1118	down
Hmyn007168	C22H45O9P	LysoPG 16:0	Lipids	Glycerol ester	-	B	1097500	1293800	1308100	116430	112600	104560	1.31345	0.0901741	-3.47114	down
Hmbp002498	C21H26O13	Scopoletin-7-O-xylosyl(1→6)glucoside	Lignans and Coumarins	Coumarins	-	B	12622	17272	15396	32866	44021	18585	1.03983	2.10802	1.07589	up
Lmmn000214	C18H32O15	Solatriose	Others	Saccharides and Alcohols	528-40-5	B	5231.7	5962.8	5176.5	10442	16425	13683	1.25358	2.47694	1.30856	up
pma1303	C24H46NO7P	LysoPC 16:2	Lipids	LPC	-	A	85982	109530	94802	16383	12984	9297.5	1.2938	0.133182	-2.90853	down
pmb0863	C24H46NO7P	LysoPC 16:2(2n isomer)	Lipids	LPC	-	A	36081	41167	29957	6816.4	7441.5	5090.5	1.29262	0.18048	-2.47009	down
pmp001270	C24H48NO7P	LysoPC 16:1	Lipids	LPC	76790-27-7	A	2200700	2703000	1818600	160750	126070	88003	1.2988	0.0557581	-4.16467	down
Lmhp008833	C24H48NO7P	LysoPC 16:1(2n isomer)	Lipids	LPC	-	A	2218600	2666300	1902100	169890	132430	93491	1.29988	0.058319	-4.09989	down
pmd0132	C24H50NO7P	LysoPC 16:0(2n isomer)	Lipids	LPC	-	A	11106000	12749000	8951100	494510	386750	294020	1.3048	0.035825	-4.80289	down
pmb0855	C24H50NO7P	LysoPC 16:0	Lipids	LPC	17364-16-8	A	11981000	13200000	10253000	1568300	1212100	816330	1.2918	0.101505	-3.30038	down
pme2125	C18H32O16	Raffinose	Others	Saccharides and Alcohols	512-69-6	B	526830	631030	519590	144680	75240	104070	1.27859	0.193144	-2.37225	down
pme0500	C18H32O16	D-Melezitose	Others	Saccharides and Alcohols	597-12-6	B	45267	54005	77636	3738.1	4932.6	14257	1.22854	0.129602	-2.94784	down
Lmhp010514	C25H48NO7P	LysoPE 20:2(2n isomer)	Lipids	LPE	-	A	7481.7	8712.9	7232.7	2451.4	2112.5	2361.3	1.30516	0.295604	-1.75826	down
Lmhp010757	C25H48NO7P	LysoPE 20:2	Lipids	LPE	-	A	21126	26009	19486	4900.2	3483.7	3319.3	1.29395	0.175668	-2.50907	down
Lmhp008718	C25H48NO7P	LysoPC 17:2	Lipids	LPC	-	A	29423	30999	21533	6846.8	4498.5	3445	1.26588	0.180469	-2.47018	down
Hmln002199	C23H22O13	Quercetin-3-O-(6''-acetyl)galactoside	Flavonoids	Flavonols	-	B	40352	47326	48819	19466	26826	20815	1.25628	0.491637	-1.02433	down
Lmhp009590	C25H50NO7P	LysoPC 17:1	Lipids	LPC	-	A	267010	321890	233280	30968	24282	17946	1.29765	0.0890267	-3.48962	down
pmb2406	C25H52NO7P	LysoPC 17:0	Lipids	LPC	50930-23-9	A	889830	976280	740710	250150	209310	157760	1.28097	0.236771	-2.07843	down
Lmhp010515	C25H52NO7P	LysoPC 17:0(2n isomer)	Lipids	LPC	-	A	193370	213780	162800	43333	41172	28443	1.28802	0.198172	-2.33518	down
pmb0865	C26H48NO7P	LysoPC 18:3(2n isomer)	Lipids	LPC	-	A	12051000	12879000	9142200	1140900	912090	652150	1.2965	0.0793943	-3.65482	down
pmb0854	C26H48NO7P	LysoPC 18:3	Lipids	LPC	-	A	11477000	12051000	8793600	1117200	820400	618670	1.29614	0.0790886	-3.66039	down
pmp001273	C26H50NO7P	LysoPC 18:2	Lipids	LPC	-	A	16323000	17268000	14373000	2081900	1682500	1189400	1.29747	0.103282	-3.27534	down
pmp001251	C26H50NO7P	LysoPC 18:2(2n isomer)	Lipids	LPC	-	A	21943000	24272000	19219000	5499300	4422600	2978800	1.27679	0.197156	-2.34259	down
Lmqn008024	C24H44NO9P	PS(18:2)	Lipids	Glycerol ester	-	B	63321	74362	91264	36061	32800	36676	1.2699	0.460967	-1.11726	down
pmp001281	C26H52NO7P	LysoPC 18:1	Lipids	LPC	-	A	9148900	10784000	8709100	1012200	778210	569720	1.29983	0.082401	-3.60119	down
Lmhp010190	C26H52NO7P	LysoPC 18:1(2n isomer)	Lipids	LPC	-	A	12946000	15094000	11597000	3143100	2583700	1716000	1.27822	0.187774	-2.41293	down
mws0126	C26H54NO7P	LysoPC 18:0	Lipids	LPC	19420-57-6	A	2142200	2712500	2046700	676750	566780	438410	1.28274	0.24371	-2.03676	down
pmd0136	C26H54NO7P	LysoPC 18:0(2n isomer)	Lipids	LPC	-	A	383680	471390	354520	80965	78025	60945	1.2993	0.181826	-2.45937	down
Lmhp007840	C27H52NO7P	LysoPC 19:2	Lipids	LPC	-	A	8974.4	11752	7416.4	3833.4	2780.3	1986.5	1.22138	0.305591	-1.71032	down
Lmhp007598	C27H52NO7P	LysoPC 19:2(2n isomer)	Lipids	LPC	-	A	8840.9	11027	7302.1	3589.4	3079.1	2826.7	1.26709	0.349474	-1.51674	down
Lmhp010908	C27H54NO7P	LysoPC 19:1	Lipids	LPC	-	A	507810	544830	427980	150620	140710	101870	1.28242	0.265564	-1.91287	down
Zmfn000481	C14H22N2O16P2	Uridine-5'-Diphosphate-D-Xylose	Nucleotides and derivatives	Nucleotides and derivatives	3616-06-6	B	3828.2	6598.7	5026.2	211400	245890	210890	1.30807	43.2392	5.43427	up
pmb2228	C27H56NO7P	LysoPC 19:0	Lipids	LPC	108273-88-7	A	12757	15415	15033	3402.6	1887.7	1985.1	1.28452	0.168393	-2.5701	down
Lmhp009890	C28H52NO7P	LysoPC 20:3	Lipids	LPC	1199257-41-4	A	12655	12361	9593.6	2078.3	1780.1	980.24	1.27211	0.139806	-2.8385	down
pmd0147	C28H54NO7P	LysoPC 20:2	Lipids	LPC	-	A	291070	351760	260360	41370	34693	25015	1.29667	0.111912	-3.15956	down
pmd0146	C28H54NO7P	LysoPC 20:2(2n isomer)	Lipids	LPC	-	A	65907	67988	50830	13326	9319.4	5173.5	1.2549	0.150596	-2.73124	down
Lmhp011549	C28H56NO7P	LysoPC 20:1	Lipids	LPC	-	A	484650	599300	457540	62669	54268	36601	1.29708	0.0996036	-3.32766	down
pmd0143	C28H58NO7P	LysoPC 20:0	Lipids	LPC	108341-80-6	B	22745	32006	23881	3270.8	2602	1805.6	1.29408	0.0976498	-3.35624	down
pmb2922	C15H24N2O17P2	Uridine 5'-diphospho-D-glucose	Nucleotides and derivatives	Nucleotides and derivatives	133-89-1	A	1516.5	2889.3	4044.4	802350	1012500	842010	1.30486	314.414	8.29652	up
Xmzn007677	C33H35N5O5	Ergotamine	Alkaloids	Alkaloids	113-15-5	B	3914100	4368200	4656700	470740	435310	456020	1.31407	0.105269	-3.24785	down
mws1290	C30H26O13	Kaempferol-3-O-(6''-p-Coumaroyl)glucoside (Tiliroside)	Flavonoids	Flavonols	20316-62-5	B	4362.2	5678.7	4770.4	11399	13283	11465	1.28555	2.4405	1.28718	up
Hmjn004446	C30H26O13	Luteolin-7-O-(6''-caffeoyl)rhamnoside	Flavonoids	Flavonoid	-	B	2310.5	2670.3	1967.9	5195.1	5862.5	3850.3	1.2242	2.14542	1.10126	up
Lmqn000780	C17H27N3O17P2	Uridine 5'-diphospho-N-acetylglucosamine	Alkaloids	Alkaloids	528-04-1	B	39295	35762	38385	114610	121550	123730	1.31192	3.17246	1.6656	up
pmn001506	C36H58O8	Oleanolic acid-3-O-glucoside	Terpenoids	Triterpene Saponin	3391-80-8	B	31630	32246	37880	12416	13079	11850	1.30603	0.367005	-1.44613	down
pmb0530	C21H27N7O14P2	Nicotinic acid adenine dinucleotide	Nucleotides and derivatives	Nucleotides and derivatives	53-84-9	A	37793	53948	46457	356350	271830	238000	1.29451	6.26767	2.64793	up
Lmqn000213	C24H42O21	Stachyose	Others	Saccharides and Alcohols	470-55-3	B	69722	67072	50660	9068.4	14420	14586	1.279	0.203113	-2.29964	down
mws4163	C24H42O21	Nystose	Others	Saccharides and Alcohols	13133-07-8	B	87059	89181	65513	14682	14589	14579	1.30304	0.181383	-2.46289	down
Lmhp009384	C33H58O14	1-Linoleoylglycerol-2,3-di-O-glucoside	Lipids	Glycerol ester	-	A	3466.5	4030.5	3704.2	861.14	1065.7	562.94	1.27346	0.222278	-2.16956	down
pme2651	C21H28N7O17P3	NADP (Nicotinamide adenine dinucleotide phosphate)	Nucleotides and derivatives	Nucleotides and derivatives	53-59-8	B	16798	22388	24612	54985	43975	43396	1.2377	2.23136	1.15792	up
Hmmp004534	C47H76O18	Hederagenin-3-O-glucosyl(1-2)glucosyl(1-4)arabinoside	Terpenoids	Triterpene Saponin	149475-29-6	B	102100	115620	113060	61375	45066	57548	1.26656	0.495765	-1.01227	down
Lmmn005003	C52H80O24	Medicagenic acid-3-O-glucuronide-28-O-xylosyl(1,4)-rhamnosyl(1,2)-arabinoside	Terpenoids	Triterpene Saponin	128192-15-4	B	28620	36482	26407	233560	234720	222880	1.3087	7.55292	2.91703	up

## Sheet: DAMs in BW vs CK
Index	Formula	Compounds	Class I	Class II	CAS	Level	CK1	CK2	CK3	BW1	BW2	BW3	VIP	Fold Change	Log2FC	Type
mws0217	C2H5NO2	L-Glycine	Amino acids and derivatives	Amino acids and derivatives	56-40-6	B	39884	30008	56826	15952	12842	12345	1.19752	0.32465	-1.62304	down
pme1841	C5H14N2	Cadaverine	Alkaloids	Phenolamine	462-94-2	B	43546	36420	42214	9833.9	10803	9085.9	1.27301	0.243271	-2.03937	down
ML10172161	C3H4O4	Hydroxypyruvic acid	Organic acids	Organic acids	1113-60-6	B	1673200	1559000	1507100	362070	904480	836450	1.06869	0.443736	-1.17223	down
mws0574	C4H8O3	2-Hydroxyisobutyric acid	Organic acids	Organic acids	594-61-6	A	66932	72621	64305	23498	21749	23681	1.27795	0.338118	-1.5644	down
pme0048	C2H7NO2S	2-Aminoethanesulfinic acid	Organic acids	Organic acids	300-84-5	B	7042.9	8598.7	13686	3514.4	3572.4	5177.4	1.11915	0.418179	-1.25781	down
mws0255	C4H5N3O	Cytosine	Nucleotides and derivatives	Nucleotides and derivatives	71-30-7	A	105800	113230	126710	49103	47647	38215	1.25563	0.390366	-1.3571	down
Lmbn002644	C8H8O	4-Methylbenzaldehyde	Others	Others	104-87-0	B	27260	31630	39176	4569.8	4574.6	5486.2	1.27033	0.149191	-2.74476	down
pmb0069	C7H7NO	Benzamide	Phenolic acids	Phenolic acids	55-21-0	B	100280	139590	110690	40134	52741	49322	1.23625	0.405628	-1.30177	down
mws0491	C8H11N	Phenethylamine	Alkaloids	Alkaloids	64-04-0	A	478110	616670	528740	189070	256980	253560	1.23222	0.430922	-1.2145	down
mws0628	C7H6O2	4-Hydroxybenzaldehyde	Phenolic acids	Phenolic acids	123-08-0	A	1027400	1098200	1113300	74181	91696	87574	1.2796	0.0782522	-3.67573	down
ML10179289	C8H10O	2-Phenylethanol	Phenolic acids	Phenolic acids	60-12-8	B	112110	126360	108790	47390	68166	49124	1.22025	0.474227	-1.07635	down
pme0490	C6H5NO2	Nicotinic acid (Vitamin B3)	Others	Vitamin	59-67-6	A	1476200	1483200	1362500	226390	231960	279620	1.27738	0.170751	-2.55003	down
Lmbp000668	C6H5NO2	Isonicotinic acid	Organic acids	Organic acids	55-22-1	B	1394000	1433800	1357400	214590	205340	292900	1.2713	0.170322	-2.55367	down
pme1216	C6H5NO2	2-Picolinic acid	Organic acids	Organic acids	98-98-6	B	535470	583590	571580	106410	88701	89672	1.27812	0.168447	-2.56963	down
Zmgn000216	C2H7O4P	2-Hydroxyethylphosphonic acid	Organic acids	Organic acids	22987-21-9	B	60523	93502	88033	21979	21498	19049	1.25471	0.25831	-1.95282	down
pmp001086	C6H6O3	5-Hydroxymethylfurfural	Phenolic acids	Phenolic acids	67-47-0	B	649070	641440	701370	1720200	1491400	1268000	1.24966	2.24893	1.16924	up
mws0251	C5H6N2O2	Thymine	Nucleotides and derivatives	Nucleotides and derivatives	65-71-4	B	43401	36526	30946	5713.7	7959.7	7009.1	1.26503	0.186542	-2.42243	down
mws0263	C5H7NO3	5-Oxo-L-Proline	Amino acids and derivatives	Amino acids and derivatives	98-79-3	A	18318	12894	26264	4578.9	4958.2	3229.5	1.21253	0.222121	-2.17059	down
Lmbn000612	C5H7NO3	1-Pyrroline-4-hydroxy-2-carboxylic acid	Organic acids	Organic acids	9054-77-7	B	9484	9666.2	10591	3290.7	3388	2119.8	1.24245	0.295835	-1.75713	down
ML10181668	C6H11NO2	Cycloleucine*	Amino acids and derivatives	Amino acids and derivatives	52-52-8	A	460750	331240	670850	2362200	1264500	1511200	1.17959	3.51228	1.81241	up
mws0972	C6H12O3	6-Hydroxyhexanoic acid	Organic acids	Organic acids	1191-25-9	A	54545	50767	55761	29311	26153	23575	1.25652	0.490703	-1.02708	down
mws0341	C6H12O3	2-Hydroxyisocaproic acid	Organic acids	Organic acids	20312-37-2	B	157140	178600	218730	65402	53237	35772	1.22296	0.278484	-1.84433	down
pme0040	C5H5N5	Adenine	Nucleotides and derivatives	Nucleotides and derivatives	73-24-5	A	11199000	10723000	8841700	3283500	3521200	3380700	1.27064	0.331085	-1.59473	down
pmb0374	C5H5N5	2-Aminopurine	Nucleotides and derivatives	Nucleotides and derivatives	452-06-2	A	159830	179970	159080	16902	12870	12661	1.27738	0.0850565	-3.55543	down
mws0889	C4H8O5	D-Threonic Acid	Others	Saccharides and Alcohols	3909-12-4	A	179460	205020	265550	34345	30038	29846	1.26997	0.144961	-2.78626	down
mws1336	C7H7NO2	4-Aminobenzoic acid	Phenolic acids	Phenolic acids	150-13-0	B	72036	96271	76010	29017	33853	34542	1.25244	0.398712	-1.32658	down
Lmbn001981	C7H6O3	2,5-Dihydroxybenzaldehyde*	Phenolic acids	Phenolic acids	1194-98-5	B	5573800	6614200	6934500	2352200	2307600	2405900	1.26996	0.369497	-1.43637	down
mws0749	C7H6O3	4-Hydroxybenzoic acid	Phenolic acids	Phenolic acids	99-96-7	B	4700700	5430200	5683300	1747800	1823500	1728900	1.27407	0.335154	-1.5771	down
Hmgn001653	C7H6O3	Protocatechualdehyde*	Phenolic acids	Phenolic acids	139-85-5	B	6291500	6879000	7207200	3166600	2349400	2532100	1.2536	0.394946	-1.34027	down
mws0704	C2H8NO4P	O-Phosphorylethanolamine	Alkaloids	Alkaloids	1071-23-4	B	3014	2858.3	4114.4	23138	20458	28115	1.26906	7.18065	2.84411	up
pme3207	C6H6O4	Muconic acid	Organic acids	Organic acids	1119-72-8	B	849640	730120	630600	40710000	41484000	40697000	1.27999	55.5977	5.79695	up
pmb0764	C6H9NOS	4-Methyl-5-thiazoleethanol	Others	Others	137-00-8	B	242540	268190	227180	105420	103420	114830	1.27069	0.438631	-1.18892	down
Rfmb320	C7H13NO2	1-Methylpiperidine-2-carboxylic acid	Organic acids	Organic acids	7730-87-2	B	141720	133800	119150	41202	43275	64411	1.22675	0.377247	-1.40642	down
Rfmb318	C7H14NO2+	D-Proline betaine	Amino acids and derivatives	Amino acids and derivatives	1195-94-4	B	72600	68068	44952	18087	17820	22903	1.22917	0.31683	-1.65822	down
pme0295	C6H11NO3	4-Acetamidobutyric acid	Organic acids	Organic acids	3025-96-5	B	72312	81514	75821	20170	18315	17399	1.27803	0.243347	-2.03891	down
Wmzn000227	C6H10O4	2,2-Dimethylsuccinic acid	Organic acids	Organic acids	597-43-3	A	2027	6456.3	2719.5	26517	31255	38150	1.21496	8.56232	3.098	up
Zmzn000113	C5H9NO4	L-threo-3-Methylaspartate	Amino acids and derivatives	Amino acids and derivatives	6061-13-8	A	1578800	1559300	1379000	573950	594610	579950	1.27665	0.387087	-1.36927	down
Zmyn000247	C5H8O5	2-Hydroxyglutaric Acid*	Organic acids	Organic acids	13095-48-2	A	69127	80124	66666	20120	14410	18272	1.266	0.244548	-2.03181	down
Lmbn000216	C5H8O5	3-Methylmalic acid*	Organic acids	Organic acids	152204-30-3	A	69500	55529	93417	19380	18649	18378	1.2457	0.258219	-1.95333	down
mws0262	C4H6O6	L-Tartaric acid	Organic acids	Organic acids	87-69-4	B	173550	223360	217990	45814	26285	24644	1.25016	0.157331	-2.66812	down
mws1499	C5H10O5	D-Arabinose	Others	Saccharides and Alcohols	10323-20-3	B	80034	100740	143360	38635	34356	29692	1.21529	0.316792	-1.65839	down
Zmgn000173	C5H10O5	D-Ribose	Others	Saccharides and Alcohols	50-69-1	B	31276	36392	38162	6754.1	14140	8363.5	1.21354	0.276458	-1.85487	down
mws0182	C8H8O3	p-Hydroxyphenyl acetic acid	Phenolic acids	Phenolic acids	156-38-7	B	136010	141940	136400	19767	18630	19520	1.28113	0.139778	-2.83879	down
mws0458	C8H8O3	Vanillin	Phenolic acids	Phenolic acids	121-33-5	B	1735100	1817100	2313800	189490	139090	112710	1.26907	0.0752284	-3.73258	down
mws0183	C7H6O4	3,4-Dihydroxybenzoic acid (Protocatechuic acid)*	Phenolic acids	Phenolic acids	99-50-3	A	488540	432330	601810	55950	45573	42732	1.27258	0.0947376	-3.39992	down
mws0180	C7H6O4	2,5-Dihydroxybenzoic acid; Gentisic Acid*	Phenolic acids	Phenolic acids	490-79-9	A	192650	213260	254550	29828	30963	38917	1.27119	0.150968	-2.72769	down
pme2914	C6H10O5	3-Hydroxy-3-methylpentane-1,5-dioic acid	Amino acids and derivatives	Amino acids and derivatives	503-49-1	A	193390	149370	179060	60166	52045	40069	1.24711	0.291825	-1.77683	down
pme2758	C5H9NO5	4-Hydroxy-L-glutamic acid	Amino acids and derivatives	Amino acids and derivatives	3913-68-6	A	41558	36964	33841	8907.9	6188.6	9807.6	1.25599	0.22164	-2.17371	down
Lmbn002739	C9H8O3	3-Hydroxycinnamic Acid	Phenolic acids	Phenolic acids	14755-02-3	B	3533300	3927100	4699600	531820	473410	493450	1.27604	0.123247	-3.02038	down
Lmmn001643	C9H8O3	2-Hydroxycinnamic acid	Organic acids	Organic acids	583-17-5	B	1669600	1951300	2749800	212090	225240	183720	1.26852	0.0974854	-3.35867	down
mws0344	C5H10O6	D-Xylonic acid	Organic acids	Organic acids	526-91-0	A	3781500	4050700	4223500	716920	762570	712570	1.28001	0.181828	-2.45936	down
mws0028	C8H8O4	Vanillic acid	Phenolic acids	Phenolic acids	121-34-6	A	1380400	1289100	1283600	158610	163390	161720	1.2808	0.122365	-3.03074	down
pme1383	C8H11NO3	Pyridoxine	Others	Vitamin	65-23-6	A	398040	441180	312230	82226	100390	107160	1.26141	0.251662	-1.99044	down
pme0253	C8H15NO3	N-Acetyl-L-leucine	Amino acids and derivatives	Amino acids and derivatives	1188-21-2	A	56546	58288	60670	9554.4	21237	13180	1.21965	0.250544	-1.99687	down
pme3009	C6H6O6	Trans-Citridic acid	Organic acids	Organic acids	4023-65-8	B	474020	518150	616010	1204700	1056900	1308000	1.24524	2.21965	1.15033	up
mws0242	C8H14O4	Suberic Acid	Organic acids	Organic acids	505-48-6	B	110920	115170	144990	40198	46320	41460	1.26027	0.34488	-1.53583	down
mws1208	C10H22O2	1,10-Decanediol	Others	Saccharides and Alcohols	112-47-0	B	33708	39325	30734	11875	11319	11191	1.27203	0.331367	-1.5935	down
Zmgn001448	C7H12O5	2-Propylmalic Acid*	Organic acids	Organic acids	-	A	196610	228180	280120	58882	48623	61908	1.26063	0.240333	-2.05689	down
Lmbn001754	C7H12O5	3-Isopropylmalic Acid*	Organic acids	Organic acids	921-28-8	A	211650	274220	292560	59604	57037	56096	1.27028	0.221904	-2.17199	down
pmb3101	C7H12O5	2-Isopropylmalic Acid	Organic acids	Organic acids	49601-06-1	A	216280	268320	309250	50257	57457	56520	1.26839	0.206883	-2.27311	down
pmb0774	C10H12N2O	N-Hydroxytryptamine*	Alkaloids	Phenolamine	-	B	47826	60873	42595	18386	18190	24643	1.22402	0.404636	-1.3053	down
pme2024	C10H12N2O	Serotonin*	Alkaloids	Plumerane	50-67-9	B	63927	65679	52243	18841	21870	23013	1.26305	0.350423	-1.51283	down
mws0875	C5H10N2O3S	L-Cysteinyl-L-glycine	Amino acids and derivatives	Amino acids and derivatives	19246-18-5	B	16125	15754	12185	43852	48539	56760	1.25687	3.38487	1.7591	up
mws2212	C9H8O4	Caffeic acid	Phenolic acids	Phenolic acids	331-39-5	A	149900	151210	138220	38967	40670	40107	1.28039	0.27256	-1.87535	down
pmf0138	C6H12O6	D-Mannose*	Others	Saccharides and Alcohols	3458-28-4	A	545670	494000	412930	157340	137080	168200	1.26205	0.318477	-1.65074	down
pmf0139	C6H12O6	D-Galactose*	Others	Saccharides and Alcohols	59-23-4	A	393850	345210	289700	133440	119470	107560	1.25505	0.350393	-1.51296	down
pme0516	C6H12O6	Inositol	Others	Saccharides and Alcohols	87-89-8	B	46497	48263	48179	19609	13648	22068	1.22693	0.387053	-1.3694	down
mws4170	C6H12O6	D-Glucose*	Others	Saccharides and Alcohols	14431-43-7	A	515800	467920	460310	91831	66738	87117	1.27197	0.170139	-2.55521	down
mws1164	C6H12O6	D-Fructose*	Others	Saccharides and Alcohols	7660-25-5	A	612900	679010	582800	89127	154790	99424	1.25724	0.183144	-2.44895	down
mws1350	C9H10O4	Syringaldehyde; 4-Hydroxy-3,5-Dimethoxybenzaldehyde	Phenolic acids	Phenolic acids	134-96-3	B	48425	56735	65618	5099.4	6327.9	6790.6	1.27355	0.106676	-3.22869	down
pmb1754	C5H15NO4P+	O-Phosphocholine	Alkaloids	Alkaloids	107-73-3	B	77725	76386	135480	577100	569470	491280	1.25354	5.65574	2.49971	up
Zmgn000447	C3H7O7P	3-Phospho-D-glyceric acid	Others	Saccharides and Alcohols	820-11-1	B	53744	47296	46280	91345	100000	104750	1.26227	2.00988	1.00711	up
pmn001492	C11H8O3	Ayapin	Lignans and Coumarins	Coumarins	494-56-4	B	249030	262730	284280	88150	75172	85756	1.27343	0.312896	-1.67624	down
pme0137	C7H12N2O4	N-Acetyl-L-Glutamine	Amino acids and derivatives	Amino acids and derivatives	2490-97-3	B	147680	129790	168460	37545	38325	49962	1.25728	0.282179	-1.82532	down
mws0237	C9H16O4	Azelaic acid	Organic acids	Organic acids	123-99-9	A	4068300	4381300	4915400	1563200	1355600	1486300	1.27077	0.3296	-1.60121	down
pme0122	C8H16N2O3	N6-Acetyl-L-lysine	Amino acids and derivatives	Amino acids and derivatives	692-04-6	A	39827	45212	30169	95754	102030	125190	1.23112	2.8034	1.48718	up
pmf0348	C10H20O3	2,6-Dimethyl-7-octene-2,3,6-triol	Others	Saccharides and Alcohols	73815-21-1	B	383760	420060	447750	157360	123970	129770	1.26609	0.328467	-1.60618	down
pme0075	C7H11NO5	N-Acetyl-L-glutamic acid	Amino acids and derivatives	Amino acids and derivatives	1188-37-0	A	33869	38121	37059	66758	62349	89494	1.21222	2.00461	1.00332	up
pmb2561	C7H13NO3S	N-Acetyl-L-methionine	Amino acids and derivatives	Amino acids and derivatives	65-82-7	B	26561	38976	42138	136520	139260	158520	1.25247	4.03343	2.01201	up
mws1189	C6H10O7	D-Galacturonic acid*	Organic acids	Organic acids	685-73-4	B	219280	218540	155520	46329	45530	36478	1.26261	0.216296	-2.20892	down
pme3705	C6H10O7	D-Glucoronic acid*	Others	Saccharides and Alcohols	6556-12-3	B	244210	235390	201880	69244	49735	59231	1.26428	0.261504	-1.93509	down
pme0534	C6H12O7	Gluconic acid	Others	Saccharides and Alcohols	526-95-4	A	3305600	2784300	2914000	378470	317400	352580	1.27773	0.116444	-3.10229	down
Zmzn000079	C4H9O7P	D-Erythrose-4-phosphate	Others	Saccharides and Alcohols	585-18-2	B	33876	36129	28925	96286	157130	154280	1.24168	4.12106	2.04301	up
pmb0130	C12H14N2O	Acetryptine	Alkaloids	Phenolamine	3551-18-6	B	1625500	1545100	1015300	363770	402890	464200	1.23836	0.294049	-1.76587	down
pme3443	C11H12O4	Sinapinaldehyde	Phenolic acids	Phenolic acids	4206-58-0	B	23758	33619	28318	7883.3	7762.7	5006.9	1.24501	0.241005	-2.05287	down
Zmyn000108	C6H10O8	D-Saccharic acid*	Others	Saccharides and Alcohols	87-73-0	A	1153400	799530	921800	157710	137300	143370	1.27026	0.152494	-2.71317	down
Zmpn000199	C6H10O8	D-Galactaric acid*	Others	Saccharides and Alcohols	526-99-8	A	996770	817140	994900	149160	96315	125120	1.26731	0.13194	-2.92204	down
Hmcn000192	C7H14O7	Sedoheptulose	Others	Saccharides and Alcohols	3019-74-7	A	195330	256150	272520	26162	38772	50256	1.24889	0.159102	-2.65197	down
mws0863	C5H11O7P	2-Deoxyribose-5'-phosphate	Nucleotides and derivatives	Nucleotides and derivatives	102916-66-5	B	27600	33542	29705	53423	75549	62442	1.22009	2.10699	1.07519	up
Lmrj001698	C9H18N2O4	L-Seryl-L-Isoleucine	Amino acids and derivatives	Amino acids and derivatives	91086-51-0	A	49097	47865	37816	107060	110410	93257	1.24565	2.30547	1.20506	up
mws1337	C9H17NO5	D-Pantothenic Acid	Others	Vitamin	79-83-4	A	1186300	1372300	1153200	537090	519460	630180	1.25779	0.454424	-1.13789	down
mws2608	C8H15NO6	N-Acetyl-D-galactosamine	Others	Saccharides and Alcohols	1811-31-0	B	195830	196020	171420	55803	61739	74290	1.26299	0.340568	-1.55398	down
mws4174	C8H15NO6	N-Acetyl-D-mannosamine	Others	Saccharides and Alcohols	7772-94-3	B	377750	337700	356170	84189	99575	103930	1.27317	0.268466	-1.89719	down
mws0520	C11H13NO4	N-Acetyl-L-tyrosine	Amino acids and derivatives	Amino acids and derivatives	537-55-3	A	35406	28213	26250	11666	9260	14419	1.21483	0.393295	-1.34632	down
mws4085	C11H12O5	Sinapic acid	Phenolic acids	Phenolic acids	530-59-6	B	7469.9	12934	12921	3432.8	3788.8	6532	1.09852	0.412712	-1.27679	down
pme1194	C9H13N3O4	2'-Deoxycytidine	Nucleotides and derivatives	Nucleotides and derivatives	951-77-9	B	39657	45073	23142	73044	71100	88857	1.12268	2.15998	1.11102	up
pmb0962	C10H22N2O4	L-Lysine-Butanoic Acid	Amino acids and derivatives	Amino acids and derivatives	80407-71-2	B	20231000	21855000	20413000	5084900	5481800	7448500	1.25946	0.288248	-1.79462	down
mws0248	C9H12N2O6	Uridine	Nucleotides and derivatives	Nucleotides and derivatives	58-96-8	A	660790	837540	718230	235770	237030	206820	1.27085	0.30661	-1.70552	down
Lmhp003064	C14H16N2O2	Cyclo(Pro-Phe)	Amino acids and derivatives	Amino acids and derivatives	3705-26-8	B	10753	9760.7	8050.2	2654.3	4776	1889.5	1.15766	0.326279	-1.61582	down
Lmrj002087	C10H18N2O5	L-Isoleucyl-L-Aspartate	Amino acids and derivatives	Amino acids and derivatives	-	B	62218	47100	37828	95396	93291	110570	1.18015	2.03374	1.02414	up
pme2563	C8H14N2O5S	γ-Glu-Cys	Amino acids and derivatives	Amino acids and derivatives	636-58-8	B	34296	38616	40554	7997.2	11947	13622	1.2373	0.295826	-1.75718	down
pma3101	C11H14NO6+	Nicotinate D-ribonucleoside	Others	Vitamin	17720-18-2	B	2526100	2839700	1848800	613940	658780	876460	1.2373	0.297893	-1.74713	down
pme3313	C6H13O9P	D-Fructose 6-phosphate	Others	Saccharides and Alcohols	643-13-0	A	447620	388790	411200	192380	168210	173670	1.26815	0.428227	-1.22355	down
Zmpn000095	C6H15O9P	Sorbitol-6-phosphate	Others	Saccharides and Alcohols	20479-58-7	B	9161.5	8157.9	7117	35013	28017	31623	1.26814	3.87344	1.95362	up
pme0230	C10H13N5O4	Adenosine	Nucleotides and derivatives	Nucleotides and derivatives	58-61-7	A	2835600	3297300	2468200	381730	389450	454510	1.27597	0.142504	-2.81093	down
pme2890	C8H16N2O4S2	L-Homocystine	Amino acids and derivatives	Amino acids and derivatives	626-72-2	B	22560	32772	16631	9682.2	9240.9	13474	1.1097	0.450191	-1.15139	down
mws1060	C10H12N4O5	9-(Arabinosyl)hypoxanthine	Nucleotides and derivatives	Nucleotides and derivatives	7013-16-3	A	70090	70191	59748	30534	25743	30464	1.26072	0.433642	-1.20542	down
Lmhn002926	C13H12O7	p-Coumaroylmalic acid	Phenolic acids	Phenolic acids	-	B	34241000	35908000	40546000	11670000	10151000	9675500	1.27147	0.284534	-1.81333	down
pmp001245	C15H22NO4+	Feruloylcholine	Alkaloids	Alkaloids	85927-25-9	B	30104	56337	21343	9600.9	4386.9	9352.1	1.14738	0.216543	-2.20727	down
pmp001252	C17H17NO3	p-Coumaroyltyramine	Alkaloids	Phenolamine	36417-86-4	B	311720	502780	285670	66032	76323	89459	1.24531	0.210707	-2.24669	down
pmp000727	C15H17N3O3	Feruloylhistamine	Alkaloids	Phenolamine	94848-18-7	B	162560	204300	148430	31952	31034	39756	1.26858	0.199387	-2.32636	down
pme3163	C7H15O10P	D-Sedoheptuiose 7-phosphate	Others	Saccharides and Alcohols	2646-35-7	B	267650	213910	176400	468140	462670	401690	1.20392	2.0252	1.01806	up
Zmhn001926	C13H16O8	1-O-Salicyl-D-glucose	Phenolic acids	Phenolic acids	60517-74-0	A	345970	361370	419050	174560	147670	188610	1.2461	0.45352	-1.14076	down
pme1373	C9H14N3O7P	2'-Deoxycytidine-5'-monophosphate	Nucleotides and derivatives	Nucleotides and derivatives	1032-65-1	B	3765	3093.8	3875.3	14113	17835	18350	1.2701	4.68581	2.2283	up
pme1086	C10H17N3O6S	Glutathione reduced form	Amino acids and derivatives	Amino acids and derivatives	70-18-8	A	455480	490340	486390	1934500	1950100	2109400	1.27938	4.18514	2.06528	up
Lmhn003074	C14H14O8	Feruloylmalic acid	Phenolic acids	Phenolic acids	-	A	22688000	24796000	26142000	3133100	2642200	2967700	1.27876	0.118749	-3.07402	down
pmn001689	C18H32O4	9-Hydroxy-12-oxo-15(Z)-octadecenoic acid	Lipids	Free fatty acids	-	B	185080	165450	202470	110980	84215	79633	1.21205	0.496976	-1.00875	down
Lmbn005287	C18H32O4	7S,8S-DiHODE; (9Z,12Z)-(7S,8S)-Dihydroxyoctadeca-9,12-dienoic acid	Lipids	Free fatty acids	143288-65-7	A	752490	826490	859900	391920	369440	371960	1.27304	0.464689	-1.10566	down
Zmjn004133	C18H32O4	9S-Hydroperoxy-10E,12Z-octadecadienoic acid	Lipids	Free fatty acids	5502-91-0	A	54599	52449	60781	26051	26417	18647	1.2323	0.423735	-1.23877	down
pmf0397	C20H40O2	Arachidic acid	Lipids	Free fatty acids	506-30-9	B	3155900	3815700	3611700	1224100	1060700	779840	1.24948	0.289573	-1.788	down
mws1433	C18H19NO4	N-Feruloyltyramine	Alkaloids	Phenolamine	66648-43-9	A	1201200	1212200	1082200	304680	372910	390540	1.2695	0.305564	-1.71045	down
Hmjp005980	C18H19NO4	Cis-N-Feruloyltyramine	Alkaloids	Alkaloids	80510-09-4	A	1152600	1241600	1130400	323200	373930	393130	1.27446	0.309329	-1.69279	down
mws1174	C17H14O6	3-O-Acetylpinobanksin	Flavonoids	Dihydroflavonol	52117-69-8	A	4911.7	7353	11054	2307.7	3475.6	2448.4	1.13097	0.353009	-1.50223	down
pmb0751	C16H16O7	Trans-5-O-(p-Coumaroyl)shikimate	Phenolic acids	Phenolic acids	-	B	39216	43896	45314	8457.5	1780.2	6635.8	1.17271	0.131387	-2.92811	down
mws0884	C10H12N5O6P	Cyclic 3',5'-Adenylic acid	Nucleotides and derivatives	Nucleotides and derivatives	60-92-4	A	179530	190790	211170	24430	22311	23251	1.2793	0.120367	-3.05449	down
Hmqn003054	C18H34O5	9,10,11-Trihydroxy-12-octadecenoic acid	Lipids	Free fatty acids	61911-67-9	A	8831.8	11193	11983	60927	53036	39895	1.25642	4.80689	2.2651	up
pmn001694	C18H34O5	9,10,13-Trihydroxy-11-Octadecenoic Acid	Lipids	Free fatty acids	29907-57-1	A	117500	129600	143920	841630	742980	575400	1.26759	5.52404	2.46572	up
pme3184	C10H14N5O6P	2'-Deoxyadenosine-5'-monophosphate	Nucleotides and derivatives	Nucleotides and derivatives	653-63-4	A	52472	58457	49715	87321	106940	129460	1.20402	2.01515	1.01088	up
pmc0066	C10H13N4O7P	2'-Deoxyinosine-5'-monophosphate	Nucleotides and derivatives	Nucleotides and derivatives	3393-18-8	B	28176000	25538000	27653000	350770	338650	275550	1.2802	0.0118595	-6.39782	down
Lmyn007622	C18H36O5	9,10,18-Trihydroxystearic acid	Lipids	Free fatty acids	496-86-6	B	7288.1	7482.1	5474	76851	77340	70646	1.27549	11.1062	3.4733	up
pmb0776	C20H20N2O3	N-Feruloyltryptamine	Alkaloids	Phenolamine	53905-13-8	A	31057	31321	22724	6800.3	11507	11357	1.201	0.348573	-1.52047	down
pme3311	C6H14O12P2	D-Fructose-1,6-biphosphate	Others	Saccharides and Alcohols	488-69-7	B	9316.4	11427	11216	26610	19812	22903	1.23366	2.16916	1.11714	up
Lmsn000381	C12H22O11	D-Maltose*	Others	Saccharides and Alcohols	133-99-3	A	3163200	3726900	5105000	886990	1074700	860860	1.25077	0.235309	-2.08737	down
pme0519	C12H22O11	D-Sucrose*	Others	Saccharides and Alcohols	57-50-1	A	4886700	5004500	5426800	2255000	1896900	2426700	1.25837	0.429469	-1.21938	down
mws1080	C12H22O11	Galactinol	Others	Saccharides and Alcohols	3687-64-7	A	9745800	9522300	10060000	5035700	4153400	5103900	1.25772	0.487348	-1.03697	down
mws5038	C12H22O11	Isomaltulose*	Others	Saccharides and Alcohols	13718-94-0	A	3795200	3839200	3922700	1403500	1059500	1172600	1.26804	0.314577	-1.66851	down
mws0264	C12H22O11	D-Trehalose*	Others	Saccharides and Alcohols	99-20-7	A	1639200	1873000	1585200	724860	502770	552830	1.25052	0.349288	-1.51751	down
HJAP050	C19H21NO5	N-Feruloyl-3-methoxytyramine	Alkaloids	Phenolamine	78510-19-7	A	797410	884380	735010	359510	383460	403270	1.26584	0.47428	-1.07619	down
pmb0770	C20H20N2O4	N-Feruloylserotonin	Alkaloids	Phenolamine	68573-23-9	B	68396	89680	58287	18506	16720	23885	1.24483	0.273203	-1.87196	down
pmb0998	C10H14N5O8P	Guanosine 5'-monophosphate	Nucleotides and derivatives	Nucleotides and derivatives	85-32-5	A	22225	21863	30377	39520	53349	63622	1.15925	2.10154	1.07145	up
mws5040	C12H21O11Na	Turanose	Others	Saccharides and Alcohols	547-25-1	A	790910	873730	830770	3563700	2564600	3677500	1.26189	3.92953	1.97436	up
pmn001695	C16H20O10	Trihydroxycinnamoylquinic acid	Phenolic acids	Phenolic acids	-	B	27153	27424	37826	2907.7	4749.2	1867	1.24266	0.103069	-3.27832	down
Hmgn002833	C20H20O7	4-Ketopinoresinol	Lignans and Coumarins	Lignans	-	B	8440.1	8235.7	11126	3774.8	3191.4	3552.4	1.24753	0.378342	-1.40224	down
pmb0064	C15H19NO10	DIMBOA glucoside	Alkaloids	Alkaloids	18607-79-9	B	53867	53397	54729	6024.1	6381.4	8416.6	1.27474	0.128537	-2.95974	down
mws0232	C17H20N4O6	Riboflavin (Vitamin B2)	Others	Vitamin	83-88-5	A	20561	15759	16258	29033	34635	45721	1.1772	2.08051	1.05694	up
pmn001663	C22H26O8	Syringaresinol	Lignans and Coumarins	Lignans	21453-69-0	B	1518.2	1917.5	1582.7	1000.7	1044.6	448.34	1.03029	0.496899	-1.00897	down
mws2523	C12H23O14P	Trehalose 6-phosphate	Others	Saccharides and Alcohols	4484-88-2	A	221660	202420	178570	42522	32006	33703	1.27147	0.179592	-2.47721	down
Lmhp008337	C19H40NO7P	LysoPE 14:0(2n isomer)	Lipids	LPE	-	B	25628	29209	21564	1179.9	1661.7	2108.7	1.27043	0.0647937	-3.948	down
pmb0864	C19H40NO7P	LysoPE 14:0	Lipids	LPE	-	B	107570	116220	92581	8407.2	9754.7	13947	1.26935	0.101491	-3.30057	down
pme2117	C10H15N5O10P2	Adenosine 5'-diphosphate	Nucleotides and derivatives	Nucleotides and derivatives	58-64-0	A	15555	21292	18188	116440	114950	151350	1.26908	6.95448	2.79794	up
HJN055	C21H24O10	Dihydrocharcone-4'-O-glucoside	Flavonoids	Chalcones	-	A	2085700	1652400	1025500	373200	466790	409890	1.2165	0.262381	-1.93026	down
mws2118	C21H24O10	Phloretin-2'-O-glucoside (Phlorizin)	Flavonoids	Chalcones	60-81-1	A	1458700	1117600	702040	266600	343590	277360	1.20798	0.270732	-1.88507	down
Lmhp008440	C20H40NO7P	LysoPE 15:1	Lipids	LPE	-	A	11555	12413	9318.8	3328.9	3033.7	3689	1.26447	0.30197	-1.72753	down
Lmhp009187	C20H42NO7P	LysoPE 15:0	Lipids	LPE	-	A	97442	108750	82799	18641	18736	22374	1.27274	0.206757	-2.27399	down
pmb0862	C20H42NO7P	LysoPC 12:0	Lipids	LPC	20559-18-6	B	3956.9	3675.6	2138.9	1454.1	1164.9	1931.4	1.07924	0.465686	-1.10257	down
Lmhp008885	C20H42NO7P	LysoPE 15:0(2n isomer)	Lipids	LPE	-	A	28175	28062	22432	4250.9	2698	3975.4	1.26534	0.138864	-2.84825	down
Lmhp009034	C21H42NO7P	LysoPE 16:1	Lipids	LPE	-	A	273790	311910	228360	15987	13372	17597	1.27758	0.0576813	-4.11575	down
Lmhp008763	C21H42NO7P	LysoPE 16:1(2n isomer)	Lipids	LPE	-	A	27074	33671	17710	10059	10022	11708	1.17516	0.405188	-1.30334	down
pmb0876	C21H44NO7P	LysoPE 16:0	Lipids	LPE	53862-35-4	A	11552000	14565000	11275000	1203400	1311100	1471200	1.27751	0.106592	-3.22982	down
pmd0160	C21H44NO7P	LysoPE 16:0(2n isomer)	Lipids	LPE	-	A	3497300	4414100	3302300	190220	180310	205220	1.27962	0.0513434	-4.28368	down
Hmbn004734	C29H44O4	30-Norhederagenin	Steroids	Steroidal saponins	117654-06-5	B	86785	100930	110880	51311	58399	34593	1.16289	0.483273	-1.04909	down
Lmzn001894	C21H18O12	Kaempferol-3-O-glucuronide	Flavonoids	Flavonols	22688-78-4	A	1572300	1641800	2158400	556970	463260	509420	1.25926	0.284718	-1.81239	down
mws0061	C21H20O12	Quercetin-3-O-galactoside (Hyperin)	Flavonoids	Flavonols	482-36-0	A	1307400	1321400	1346300	366560	363620	298310	1.27489	0.258733	-1.95046	down
mws1329	C21H20O12	Quercetin-7-O-glucoside*	Flavonoids	Flavonols	491-50-9	A	452040	452210	554700	123480	120350	148180	1.26696	0.268693	-1.89597	down
mws0091	C21H20O12	Quercetin-3-O-glucoside (Isoquercitrin)*	Flavonoids	Flavonols	482-35-9	A	875570	914040	999340	223430	231430	200000	1.27684	0.234805	-2.09046	down
mws0856	C21H20O12	Quercetin-4'-O-glucoside (Spiraeoside)	Flavonoids	Flavonols	20229-56-5	A	710320	783130	842020	170440	194890	190280	1.27622	0.237901	-2.07157	down
Lmhp009769	C22H44NO7P	LysoPE 17:1	Lipids	LPE	-	A	41300	47271	36792	4709.7	5283	5551.8	1.27806	0.123996	-3.01164	down
Lmhp009464	C22H44NO7P	LysoPE 17:1(2n isomer)	Lipids	LPE	-	A	38246	47459	34717	5524.5	6160.1	6740.2	1.27452	0.153002	-2.70838	down
Lmhp010162	C22H46NO7P	LysoPE 17:0	Lipids	LPE	-	B	34649	38186	33174	12536	12348	15244	1.26592	0.378534	-1.40151	down
pmd0130	C22H46NO7P	LysoPC 14:0	Lipids	LPC	20559-16-4	A	163140	192190	126240	6749.7	8003.7	8678.9	1.2769	0.0486581	-4.36118	down
mws1610	C30H48O4	Maslinic acid	Terpenoids	Triterpene	4373-41-5	B	20633	13449	16793	2785.8	9438.1	4840.6	1.08634	0.33542	-1.57596	down
Lmhp008801	C23H42NO7P	LysoPE 18:3	Lipids	LPE	-	A	968200	1241100	875080	79553	89778	101380	1.27609	0.0877684	-3.51016	down
Lmhp008589	C23H42NO7P	LysoPE 18:3(2n isomer)	Lipids	LPE	-	A	475080	543830	411020	102500	124220	139930	1.26349	0.256411	-1.96347	down
pmb0874	C23H44NO7P	LysoPE 18:2(2n isomer)	Lipids	LPE	-	A	11061000	13668000	10383000	2448100	2774400	3357300	1.26413	0.244355	-2.03295	down
pmb0881	C23H44NO7P	LysoPE 18:2	Lipids	LPE	-	A	12951000	15203000	12426000	1171400	1269900	1367600	1.27961	0.0938615	-3.41332	down
Hmjp003123	C21H18O13	Quercetin-5-O-glucuronide	Flavonoids	Flavonols	-	B	9096200	9654800	10363000	1825800	2330600	2487700	1.2695	0.22821	-2.13157	down
Lmfn003760	C21H18O13	Quercetin-4′-O-glucuronide	Flavonoids	Flavonols	201463-36-7	A	14402000	22402000	26418000	3738100	3833200	3540300	1.25342	0.175755	-2.50836	down
pmn001525	C23H26O11	3,5-Digalloylshikimic acid	Phenolic acids	Phenolic acids	95753-52-9	B	11490	11862	7816.1	21187	22639	30135	1.18771	2.37297	1.24669	up
mws0289	C23H46NO7P	LysoPE 18:1	Lipids	LPE	89576-29-4	A	7814500	10170000	8103700	596190	617400	682920	1.27923	0.0726961	-3.78198	down
pmb0856	C23H46NO7P	LysoPE 18:1(2n isomer)	Lipids	LPE	-	A	3440200	4399100	3452200	558240	628750	735320	1.27248	0.170244	-2.55432	down
pmb2260	C23H46NO7P	LysoPC 15:1	Lipids	LPC	-	A	49010	47200	37768	5546.5	6999	7239.3	1.27278	0.147672	-2.75953	down
Lmhp009129	C23H48NO7P	LysoPC 15:0(2n isomer)	Lipids	LPC	-	A	201340	236210	163300	13291	15081	17102	1.27626	0.0756828	-3.72389	down
pmb2319	C23H48NO7P	LysoPC 15:0	Lipids	LPC	108273-89-8	A	155990	165890	124020	12285	11969	10979	1.27867	0.0790155	-3.66172	down
pmb0880	C23H48NO7P	LysoPE 18:0(2n isomer)	Lipids	LPE	-	A	15480	28990	20616	3144.2	4559.8	5068.2	1.23496	0.196236	-2.34934	down
pmb0883	C23H48NO7P	LysoPE 18:0	Lipids	LPE	69747-55-3	A	173440	196300	147990	32704	35084	40239	1.27225	0.208655	-2.26081	down
Hmyn007168	C22H45O9P	LysoPG 16:0	Lipids	Glycerol ester	-	B	1097500	1293800	1308100	120520	110070	106200	1.27944	0.0910391	-3.45737	down
Lmmn000214	C18H32O15	Solatriose	Others	Saccharides and Alcohols	528-40-5	B	5231.7	5962.8	5176.5	16870	17248	12751	1.25335	2.86293	1.51749	up
pma1303	C24H46NO7P	LysoPC 16:2	Lipids	LPC	-	A	85982	109530	94802	13954	15747	23178	1.25869	0.182144	-2.45685	down
pmb0863	C24H46NO7P	LysoPC 16:2(2n isomer)	Lipids	LPC	-	A	36081	41167	29957	6402.9	5937	10031	1.24841	0.208674	-2.26068	down
pmp001270	C24H48NO7P	LysoPC 16:1	Lipids	LPC	76790-27-7	A	2200700	2703000	1818600	133650	137600	190230	1.27354	0.0686491	-3.86461	down
Lmhp008833	C24H48NO7P	LysoPC 16:1(2n isomer)	Lipids	LPC	-	A	2218600	2666300	1902100	130780	151550	170450	1.2772	0.0667128	-3.90589	down
pmd0132	C24H50NO7P	LysoPC 16:0(2n isomer)	Lipids	LPC	-	A	11106000	12749000	8951100	367820	346060	398460	1.27946	0.0339065	-4.88229	down
pmb0855	C24H50NO7P	LysoPC 16:0	Lipids	LPC	17364-16-8	A	11981000	13200000	10253000	1123300	1213200	1543100	1.27479	0.109488	-3.19115	down
pme2125	C18H32O16	Raffinose	Others	Saccharides and Alcohols	512-69-6	B	526830	631030	519590	87697	195040	174060	1.19994	0.272316	-1.87664	down
pme0500	C18H32O16	D-Melezitose	Others	Saccharides and Alcohols	597-12-6	B	45267	54005	77636	16618	12637	5920.4	1.18267	0.198834	-2.33036	down
Lmhp010514	C25H48NO7P	LysoPE 20:2(2n isomer)	Lipids	LPE	-	A	7481.7	8712.9	7232.7	2023	2315.1	2807.1	1.26147	0.304995	-1.71314	down
Lmhp010757	C25H48NO7P	LysoPE 20:2	Lipids	LPE	-	A	21126	26009	19486	3844.9	4030	4333.1	1.27548	0.183246	-2.44815	down
Lmhp008718	C25H48NO7P	LysoPC 17:2	Lipids	LPC	-	A	29423	30999	21533	4792.4	5166.5	7152.8	1.25489	0.208794	-2.25985	down
Hmln002199	C23H22O13	Quercetin-3-O-(6''-acetyl)galactoside	Flavonoids	Flavonols	-	B	40352	47326	48819	17952	20774	17579	1.26218	0.4125	-1.27753	down
Lmhp009590	C25H50NO7P	LysoPC 17:1	Lipids	LPC	-	A	267010	321890	233280	23694	27325	32744	1.27424	0.101879	-3.29507	down
pmb2406	C25H52NO7P	LysoPC 17:0	Lipids	LPC	50930-23-9	A	889830	976280	740710	190110	215860	261130	1.26287	0.255906	-1.96632	down
Lmhp010515	C25H52NO7P	LysoPC 17:0(2n isomer)	Lipids	LPC	-	A	193370	213780	162800	34010	34445	40195	1.27421	0.190631	-2.39115	down
pmb0865	C26H48NO7P	LysoPC 18:3(2n isomer)	Lipids	LPC	-	A	12051000	12879000	9142200	892320	1038900	1333300	1.2712	0.0958118	-3.38365	down
pmb0854	C26H48NO7P	LysoPC 18:3	Lipids	LPC	-	A	11477000	12051000	8793600	842190	997460	1192700	1.27351	0.0938181	-3.41399	down
pmp001273	C26H50NO7P	LysoPC 18:2	Lipids	LPC	-	A	16323000	17268000	14373000	1600800	1805700	2310800	1.27392	0.1192	-3.06855	down
pmp001251	C26H50NO7P	LysoPC 18:2(2n isomer)	Lipids	LPC	-	A	21943000	24272000	19219000	3912500	4510100	5604400	1.26647	0.214369	-2.22183	down
Lmqn008024	C24H44NO9P	PS(18:2)	Lipids	Glycerol ester	-	B	63321	74362	91264	33671	35719	37354	1.22889	0.466239	-1.10086	down
pmp001281	C26H52NO7P	LysoPC 18:1	Lipids	LPC	-	A	9148900	10784000	8709100	748340	828720	1018100	1.27682	0.0906068	-3.46424	down
Lmhp010190	C26H52NO7P	LysoPC 18:1(2n isomer)	Lipids	LPC	-	A	12946000	15094000	11597000	2210600	2495400	3164200	1.26676	0.198557	-2.33238	down
mws0126	C26H54NO7P	LysoPC 18:0	Lipids	LPC	19420-57-6	A	2142200	2712500	2046700	514220	520710	598270	1.27123	0.236648	-2.07919	down
pmd0136	C26H54NO7P	LysoPC 18:0(2n isomer)	Lipids	LPC	-	A	383680	471390	354520	70439	77580	91071	1.27084	0.197662	-2.33889	down
Lmhp007840	C27H52NO7P	LysoPC 19:2	Lipids	LPC	-	A	8974.4	11752	7416.4	3084.7	2693.3	4083.6	1.21454	0.350413	-1.51287	down
Lmhp007598	C27H52NO7P	LysoPC 19:2(2n isomer)	Lipids	LPC	-	A	8840.9	11027	7302.1	2052	4460	4239.7	1.11657	0.39572	-1.33745	down
Lmhp010908	C27H54NO7P	LysoPC 19:1	Lipids	LPC	-	A	507810	544830	427980	123840	145620	160940	1.26511	0.290689	-1.78245	down
Zmfn000481	C14H22N2O16P2	Uridine-5'-Diphosphate-D-Xylose	Nucleotides and derivatives	Nucleotides and derivatives	3616-06-6	B	3828.2	6598.7	5026.2	254280	301690	317970	1.27558	56.5543	5.82157	up
pmb2228	C27H56NO7P	LysoPC 19:0	Lipids	LPC	108273-88-7	A	12757	15415	15033	3215.1	2354.5	3624.4	1.26095	0.212799	-2.23243	down
Lmhp009890	C28H52NO7P	LysoPC 20:3	Lipids	LPC	1199257-41-4	A	12655	12361	9593.6	2145.8	2091.6	2761.1	1.26682	0.202213	-2.30605	down
pmd0147	C28H54NO7P	LysoPC 20:2	Lipids	LPC	-	A	291070	351760	260360	34815	37256	44229	1.27505	0.128766	-2.95718	down
pmd0146	C28H54NO7P	LysoPC 20:2(2n isomer)	Lipids	LPC	-	A	65907	67988	50830	7415	9315.1	11494	1.2653	0.15279	-2.71038	down
Lmhp011549	C28H56NO7P	LysoPC 20:1	Lipids	LPC	-	A	484650	599300	457540	51790	51248	64558	1.27615	0.108723	-3.20127	down
Hmln002189	C24H22O15	Quercetin-3-O-(6''-malonyl)galactoside	Flavonoids	Flavonols	-	B	41965	52203	54617	20813	21273	24481	1.24672	0.447404	-1.16035	down
pmd0143	C28H58NO7P	LysoPC 20:0	Lipids	LPC	108341-80-6	B	22745	32006	23881	3047	2486.5	3177.1	1.27379	0.110777	-3.17427	down
Rfmb25702	C28H34O12	Pinoresinol-4-O-(6''-acetyl)glucoside	Lignans and Coumarins	Lignans	-	B	2700.3	3004.5	3824.4	678.83	1768.5	1094	1.11831	0.371629	-1.42806	down
pmb2922	C15H24N2O17P2	Uridine 5'-diphospho-D-glucose	Nucleotides and derivatives	Nucleotides and derivatives	133-89-1	A	1516.5	2889.3	4044.4	994950	932480	1111900	1.27512	359.676	8.49055	up
Xmzn007677	C33H35N5O5	Ergotamine	Alkaloids	Alkaloids	113-15-5	B	3914100	4368200	4656700	502910	445470	454450	1.27914	0.108419	-3.20531	down
Hmjn004446	C30H26O13	Luteolin-7-O-(6''-caffeoyl)rhamnoside	Flavonoids	Flavonoid	-	B	2310.5	2670.3	1967.9	5731.9	3247.9	5521.3	1.10995	2.08688	1.06135	up
Lmqn000780	C17H27N3O17P2	Uridine 5'-diphospho-N-acetylglucosamine	Alkaloids	Alkaloids	528-04-1	B	39295	35762	38385	114480	127180	153300	1.26874	3.4816	1.79975	up
mws4134	C20H32N6O12S2	Oxiglutatione	Amino acids and derivatives	Amino acids and derivatives	27025-41-8	A	152360	219990	248600	90342	72051	73755	1.21196	0.380301	-1.39479	down
pmn001506	C36H58O8	Oleanolic acid-3-O-glucoside	Terpenoids	Triterpene Saponin	3391-80-8	B	31630	32246	37880	16967	13410	13657	1.2482	0.432741	-1.20842	down
pmb0530	C21H27N7O14P2	Nicotinic acid adenine dinucleotide	Nucleotides and derivatives	Nucleotides and derivatives	53-84-9	A	37793	53948	46457	256870	330410	368770	1.26484	6.91797	2.79035	up
Lmqn000213	C24H42O21	Stachyose	Others	Saccharides and Alcohols	470-55-3	B	69722	67072	50660	10839	12495	20358	1.23157	0.233081	-2.1011	down
mws4163	C24H42O21	Nystose	Others	Saccharides and Alcohols	13133-07-8	B	87059	89181	65513	22555	18352	15469	1.25741	0.233197	-2.10038	down
Lmhp009384	C33H58O14	1-Linoleoylglycerol-2,3-di-O-glucoside	Lipids	Glycerol ester	-	A	3466.5	4030.5	3704.2	821.19	1067	1678.8	1.20691	0.318447	-1.65087	down
pme2651	C21H28N7O17P3	NADP (Nicotinamide adenine dinucleotide phosphate)	Nucleotides and derivatives	Nucleotides and derivatives	53-59-8	B	16798	22388	24612	47916	52517	42314	1.21892	2.23748	1.16188	up
Lmxn007617	C48H76O19	3-O-Rhamnosyl(1→2)glucosyl-2β,3β-dihydroxy-23-oxoolean-l2-en-28-oic acid-28-O-glucosyl ester	Terpenoids	Triterpene	-	B	113450	134590	141100	45274	46665	45302	1.27118	0.352678	-1.50358	down
Lmmn005003	C52H80O24	Medicagenic acid-3-O-glucuronide-28-O-xylosyl(1,4)-rhamnosyl(1,2)-arabinoside	Terpenoids	Triterpene Saponin	128192-15-4	B	28620	36482	26407	196200	217190	262010	1.269	7.38069	2.88376	up

## Sheet: Summary of DAMs
Index	Compounds	Class I	Class II	SC vs CK				BW vs CK
				VIP	Fold Change	Log2FC	Type	VIP	Fold Change	Log2FC	Type
pmn001689	9-Hydroxy-12-oxo-15(Z)-octadecenoic acid	Lipids	Free fatty acids	1.22956	0.467306	-1.09756	down	1.21205	0.496976	-1.00875	down
Lmbn005287	7S,8S-DiHODE; (9Z,12Z)-(7S,8S)-Dihydroxyoctadeca-9,12-dienoic acid	Lipids	Free fatty acids	1.3032	0.481438	-1.05458	down	1.27304	0.464689	-1.10566	down
Lmbn004685	5S,8R-DiHODE; (5S,8R,9Z,12Z)-5,8-Dihydroxyoctadeca-9,12-dienoate	Lipids	Free fatty acids	1.18528	0.489427	-1.03084	down
Zmjn004133	9S-Hydroperoxy-10E,12Z-octadecadienoic acid	Lipids	Free fatty acids	1.29899	0.415941	-1.26555	down	1.2323	0.423735	-1.23877	down
pmf0397	Arachidic acid	Lipids	Free fatty acids					1.24948	0.289573	-1.788	down
Hmqn003054	9,10,11-Trihydroxy-12-octadecenoic acid	Lipids	Free fatty acids	1.29891	5.22173	2.38453	up	1.25642	4.80689	2.2651	up
pmn001694	9,10,13-Trihydroxy-11-Octadecenoic Acid	Lipids	Free fatty acids	1.30072	5.88978	2.55821	up	1.26759	5.52404	2.46572	up
Lmyn007622	9,10,18-Trihydroxystearic acid	Lipids	Free fatty acids	1.3113	11.8835	3.57089	up	1.27549	11.1062	3.4733	up
Lmhp008337	LysoPE 14:0(2n isomer)	Lipids	LPE	1.29699	0.0438752	-4.51045	down	1.27043	0.0647937	-3.948	down
pmb0864	LysoPE 14:0	Lipids	LPE	1.29376	0.100152	-3.31973	down	1.26935	0.101491	-3.30057	down
Lmhp008440	LysoPE 15:1	Lipids	LPE	1.18106	0.322368	-1.63322	down	1.26447	0.30197	-1.72753	down
Lmhp009187	LysoPE 15:0	Lipids	LPE	1.29115	0.202325	-2.30526	down	1.27274	0.206757	-2.27399	down
pmb0862	LysoPC 12:0	Lipids	LPC					1.07924	0.465686	-1.10257	down
Lmhp008885	LysoPE 15:0(2n isomer)	Lipids	LPE	1.30152	0.156858	-2.67246	down	1.26534	0.138864	-2.84825	down
Lmhp009034	LysoPE 16:1	Lipids	LPE	1.2969	0.0678451	-3.88161	down	1.27758	0.0576813	-4.11575	down
Lmhp008763	LysoPE 16:1(2n isomer)	Lipids	LPE	1.12569	0.412252	-1.2784	down	1.17516	0.405188	-1.30334	down
pmb0876	LysoPE 16:0	Lipids	LPE	1.30076	0.105044	-3.25094	down	1.27751	0.106592	-3.22982	down
pmd0160	LysoPE 16:0(2n isomer)	Lipids	LPE	1.30703	0.0536603	-4.22	down	1.27962	0.0513434	-4.28368	down
Lmhp009769	LysoPE 17:1	Lipids	LPE	1.2966	0.146305	-2.77295	down	1.27806	0.123996	-3.01164	down
Lmhp009464	LysoPE 17:1(2n isomer)	Lipids	LPE	1.29198	0.162578	-2.62079	down	1.27452	0.153002	-2.70838	down
Lmhp010162	LysoPE 17:0	Lipids	LPE	1.28837	0.399428	-1.32399	down	1.26592	0.378534	-1.40151	down
pmd0130	LysoPC 14:0	Lipids	LPC	1.29613	0.0496005	-4.3335	down	1.2769	0.0486581	-4.36118	down
Lmhp008801	LysoPE 18:3	Lipids	LPE	1.30036	0.0827852	-3.59448	down	1.27609	0.0877684	-3.51016	down
Lmhp008589	LysoPE 18:3(2n isomer)	Lipids	LPE	1.2702	0.238612	-2.06726	down	1.26349	0.256411	-1.96347	down
pmb0874	LysoPE 18:2(2n isomer)	Lipids	LPE	1.27162	0.234122	-2.09467	down	1.26413	0.244355	-2.03295	down
pmb0881	LysoPE 18:2	Lipids	LPE	1.3039	0.08776	-3.51029	down	1.27961	0.0938615	-3.41332	down
mws0289	LysoPE 18:1	Lipids	LPE	1.30421	0.0733995	-3.76809	down	1.27923	0.0726961	-3.78198	down
pmb0856	LysoPE 18:1(2n isomer)	Lipids	LPE	1.28528	0.173394	-2.52787	down	1.27248	0.170244	-2.55432	down
pmb2260	LysoPC 15:1	Lipids	LPC	1.27234	0.155069	-2.68902	down	1.27278	0.147672	-2.75953	down
Lmhp009129	LysoPC 15:0(2n isomer)	Lipids	LPC	1.29989	0.0698927	-3.83872	down	1.27626	0.0756828	-3.72389	down
pmb2319	LysoPC 15:0	Lipids	LPC	1.30371	0.0757257	-3.72307	down	1.27867	0.0790155	-3.66172	down
pmb0880	LysoPE 18:0(2n isomer)	Lipids	LPE	1.27351	0.194248	-2.36403	down	1.23496	0.196236	-2.34934	down
pmb0883	LysoPE 18:0	Lipids	LPE	1.28395	0.231358	-2.1118	down	1.27225	0.208655	-2.26081	down
Hmyn007168	LysoPG 16:0	Lipids	Glycerol ester	1.31345	0.0901741	-3.47114	down	1.27944	0.0910391	-3.45737	down
pma1303	LysoPC 16:2	Lipids	LPC	1.2938	0.133182	-2.90853	down	1.25869	0.182144	-2.45685	down
pmb0863	LysoPC 16:2(2n isomer)	Lipids	LPC	1.29262	0.18048	-2.47009	down	1.24841	0.208674	-2.26068	down
pmp001270	LysoPC 16:1	Lipids	LPC	1.2988	0.0557581	-4.16467	down	1.27354	0.0686491	-3.86461	down
Lmhp008833	LysoPC 16:1(2n isomer)	Lipids	LPC	1.29988	0.058319	-4.09989	down	1.2772	0.0667128	-3.90589	down
pmd0132	LysoPC 16:0(2n isomer)	Lipids	LPC	1.3048	0.035825	-4.80289	down	1.27946	0.0339065	-4.88229	down
pmb0855	LysoPC 16:0	Lipids	LPC	1.2918	0.101505	-3.30038	down	1.27479	0.109488	-3.19115	down
Lmhp010514	LysoPE 20:2(2n isomer)	Lipids	LPE	1.30516	0.295604	-1.75826	down	1.26147	0.304995	-1.71314	down
Lmhp010757	LysoPE 20:2	Lipids	LPE	1.29395	0.175668	-2.50907	down	1.27548	0.183246	-2.44815	down
Lmhp008718	LysoPC 17:2	Lipids	LPC	1.26588	0.180469	-2.47018	down	1.25489	0.208794	-2.25985	down
Lmhp009590	LysoPC 17:1	Lipids	LPC	1.29765	0.0890267	-3.48962	down	1.27424	0.101879	-3.29507	down
pmb2406	LysoPC 17:0	Lipids	LPC	1.28097	0.236771	-2.07843	down	1.26287	0.255906	-1.96632	down
Lmhp010515	LysoPC 17:0(2n isomer)	Lipids	LPC	1.28802	0.198172	-2.33518	down	1.27421	0.190631	-2.39115	down
pmb0865	LysoPC 18:3(2n isomer)	Lipids	LPC	1.2965	0.0793943	-3.65482	down	1.2712	0.0958118	-3.38365	down
pmb0854	LysoPC 18:3	Lipids	LPC	1.29614	0.0790886	-3.66039	down	1.27351	0.0938181	-3.41399	down
pmp001273	LysoPC 18:2	Lipids	LPC	1.29747	0.103282	-3.27534	down	1.27392	0.1192	-3.06855	down
pmp001251	LysoPC 18:2(2n isomer)	Lipids	LPC	1.27679	0.197156	-2.34259	down	1.26647	0.214369	-2.22183	down
Lmqn008024	PS(18:2)	Lipids	Glycerol ester	1.2699	0.460967	-1.11726	down	1.22889	0.466239	-1.10086	down
pmp001281	LysoPC 18:1	Lipids	LPC	1.29983	0.082401	-3.60119	down	1.27682	0.0906068	-3.46424	down
Lmhp010190	LysoPC 18:1(2n isomer)	Lipids	LPC	1.27822	0.187774	-2.41293	down	1.26676	0.198557	-2.33238	down
mws0126	LysoPC 18:0	Lipids	LPC	1.28274	0.24371	-2.03676	down	1.27123	0.236648	-2.07919	down
pmd0136	LysoPC 18:0(2n isomer)	Lipids	LPC	1.2993	0.181826	-2.45937	down	1.27084	0.197662	-2.33889	down
Lmhp007840	LysoPC 19:2	Lipids	LPC	1.22138	0.305591	-1.71032	down	1.21454	0.350413	-1.51287	down
Lmhp007598	LysoPC 19:2(2n isomer)	Lipids	LPC	1.26709	0.349474	-1.51674	down	1.11657	0.39572	-1.33745	down
Lmhp010908	LysoPC 19:1	Lipids	LPC	1.28242	0.265564	-1.91287	down	1.26511	0.290689	-1.78245	down
pmb2228	LysoPC 19:0	Lipids	LPC	1.28452	0.168393	-2.5701	down	1.26095	0.212799	-2.23243	down
Lmhp009890	LysoPC 20:3	Lipids	LPC	1.27211	0.139806	-2.8385	down	1.26682	0.202213	-2.30605	down
pmd0147	LysoPC 20:2	Lipids	LPC	1.29667	0.111912	-3.15956	down	1.27505	0.128766	-2.95718	down
pmd0146	LysoPC 20:2(2n isomer)	Lipids	LPC	1.2549	0.150596	-2.73124	down	1.2653	0.15279	-2.71038	down
Lmhp011549	LysoPC 20:1	Lipids	LPC	1.29708	0.0996036	-3.32766	down	1.27615	0.108723	-3.20127	down
pmd0143	LysoPC 20:0	Lipids	LPC	1.29408	0.0976498	-3.35624	down	1.27379	0.110777	-3.17427	down
Lmhp009384	1-Linoleoylglycerol-2,3-di-O-glucoside	Lipids	Glycerol ester	1.27346	0.222278	-2.16956	down	1.20691	0.318447	-1.65087	down
ML10172161	Hydroxypyruvic acid	Organic acids	Organic acids	1.0808	0.456631	-1.1309	down	1.06869	0.443736	-1.17223	down
mws0574	2-Hydroxyisobutyric acid	Organic acids	Organic acids	1.30564	0.338829	-1.56137	down	1.27795	0.338118	-1.5644	down
pme0048	2-Aminoethanesulfinic acid	Organic acids	Organic acids	1.15204	0.436613	-1.19557	down	1.11915	0.418179	-1.25781	down
pme0275	4-Oxopentanoic Acid	Organic acids	Organic acids	1.22956	0.448328	-1.15737	down
Lmbp000668	Isonicotinic acid	Organic acids	Organic acids	1.30881	0.157811	-2.66373	down	1.2713	0.170322	-2.55367	down
pme1216	2-Picolinic acid	Organic acids	Organic acids	1.31386	0.152791	-2.71037	down	1.27812	0.168447	-2.56963	down
mws0236	2-Aminoethanesulfonic acid	Organic acids	Organic acids	1.23301	0.396398	-1.33498	down
Zmgn000216	2-Hydroxyethylphosphonic acid	Organic acids	Organic acids	1.28982	0.266349	-1.90861	down	1.25471	0.25831	-1.95282	down
Lmbn000612	1-Pyrroline-4-hydroxy-2-carboxylic acid	Organic acids	Organic acids	1.30089	0.330343	-1.59796	down	1.24245	0.295835	-1.75713	down
mws0972	6-Hydroxyhexanoic acid	Organic acids	Organic acids					1.25652	0.490703	-1.02708	down
mws0341	2-Hydroxyisocaproic acid	Organic acids	Organic acids	1.30227	0.252908	-1.98331	down	1.22296	0.278484	-1.84433	down
pme3207	Muconic acid	Organic acids	Organic acids	1.31444	68.6865	6.10196	up	1.27999	55.5977	5.79695	up
Rfmb320	1-Methylpiperidine-2-carboxylic acid	Organic acids	Organic acids	1.30383	0.341974	-1.54804	down	1.22675	0.377247	-1.40642	down
pme0295	4-Acetamidobutyric acid	Organic acids	Organic acids	1.30673	0.290507	-1.78336	down	1.27803	0.243347	-2.03891	down
Wmzn000227	2,2-Dimethylsuccinic acid	Organic acids	Organic acids	1.26274	10.5579	3.40025	up	1.21496	8.56232	3.098	up
Zmyn000247	2-Hydroxyglutaric Acid*	Organic acids	Organic acids	1.2871	0.254362	-1.97505	down	1.266	0.244548	-2.03181	down
Lmbn000216	3-Methylmalic acid*	Organic acids	Organic acids	1.27605	0.255999	-1.96579	down	1.2457	0.258219	-1.95333	down
mws0262	L-Tartaric acid	Organic acids	Organic acids	1.3118	0.149678	-2.74007	down	1.25016	0.157331	-2.66812	down
Zmyn002323	2-Hydroxyphenylacetic acid	Organic acids	Organic acids	1.05391	0.463446	-1.10953	down
Lmmn001643	2-Hydroxycinnamic acid	Organic acids	Organic acids	1.2992	0.110074	-3.18345	down	1.26852	0.0974854	-3.35867	down
mws0344	D-Xylonic acid	Organic acids	Organic acids	1.31383	0.182119	-2.45705	down	1.28001	0.181828	-2.45936	down
pme3009	Trans-Citridic acid	Organic acids	Organic acids					1.24524	2.21965	1.15033	up
mws0242	Suberic Acid	Organic acids	Organic acids	1.29941	0.338816	-1.56142	down	1.26027	0.34488	-1.53583	down
Zmgn001448	2-Propylmalic Acid*	Organic acids	Organic acids	1.30451	0.221739	-2.17307	down	1.26063	0.240333	-2.05689	down
Lmbn001754	3-Isopropylmalic Acid*	Organic acids	Organic acids	1.28993	0.195133	-2.35747	down	1.27028	0.221904	-2.17199	down
pmb3101	2-Isopropylmalic Acid	Organic acids	Organic acids	1.29779	0.210084	-2.25096	down	1.26839	0.206883	-2.27311	down
mws0237	Azelaic acid	Organic acids	Organic acids	1.31003	0.347639	-1.52434	down	1.27077	0.3296	-1.60121	down
mws1189	D-Galacturonic acid*	Organic acids	Organic acids	1.28468	0.255764	-1.96711	down	1.26261	0.216296	-2.20892	down
pmb0069	Benzamide	Phenolic acids	Phenolic acids	1.26609	0.374164	-1.41826	down	1.23625	0.405628	-1.30177	down
mws0628	4-Hydroxybenzaldehyde	Phenolic acids	Phenolic acids	1.31406	0.0840245	-3.57305	down	1.2796	0.0782522	-3.67573	down
ML10179289	2-Phenylethanol	Phenolic acids	Phenolic acids	1.26717	0.330237	-1.59843	down	1.22025	0.474227	-1.07635	down
pmp001086	5-Hydroxymethylfurfural	Phenolic acids	Phenolic acids	1.30945	2.23558	1.16065	up	1.24966	2.24893	1.16924	up
mws1336	4-Aminobenzoic acid	Phenolic acids	Phenolic acids	1.26298	0.40691	-1.29722	down	1.25244	0.398712	-1.32658	down
Lmbn001981	2,5-Dihydroxybenzaldehyde*	Phenolic acids	Phenolic acids	1.29694	0.440455	-1.18293	down	1.26996	0.369497	-1.43637	down
mws0749	4-Hydroxybenzoic acid	Phenolic acids	Phenolic acids	1.30505	0.417606	-1.25979	down	1.27407	0.335154	-1.5771	down
Hmgn001653	Protocatechualdehyde*	Phenolic acids	Phenolic acids	1.30514	0.409089	-1.28951	down	1.2536	0.394946	-1.34027	down
mws0182	p-Hydroxyphenyl acetic acid	Phenolic acids	Phenolic acids	1.303	0.146861	-2.76747	down	1.28113	0.139778	-2.83879	down
mws0458	Vanillin	Phenolic acids	Phenolic acids	1.30821	0.0686856	-3.86385	down	1.26907	0.0752284	-3.73258	down
mws0183	3,4-Dihydroxybenzoic acid (Protocatechuic acid)*	Phenolic acids	Phenolic acids	1.30632	0.190408	-2.39284	down	1.27258	0.0947376	-3.39992	down
mws0180	2,5-Dihydroxybenzoic acid; Gentisic Acid*	Phenolic acids	Phenolic acids	1.30473	0.218466	-2.19452	down	1.27119	0.150968	-2.72769	down
Lmbn002739	3-Hydroxycinnamic Acid	Phenolic acids	Phenolic acids	1.31234	0.126646	-2.98112	down	1.27604	0.123247	-3.02038	down
mws0028	Vanillic acid	Phenolic acids	Phenolic acids	1.31225	0.132767	-2.91303	down	1.2808	0.122365	-3.03074	down
mws2212	Caffeic acid	Phenolic acids	Phenolic acids	1.29674	0.329704	-1.60076	down	1.28039	0.27256	-1.87535	down
mws1350	Syringaldehyde; 4-Hydroxy-3,5-Dimethoxybenzaldehyde	Phenolic acids	Phenolic acids	1.2978	0.131612	-2.92563	down	1.27355	0.106676	-3.22869	down
pmb2497	4-Hydroxy-3-methoxymandelate	Phenolic acids	Phenolic acids	1.23512	0.229274	-2.12486	down
pme3443	Sinapinaldehyde	Phenolic acids	Phenolic acids	1.21678	0.348488	-1.52082	down	1.24501	0.241005	-2.05287	down
pmb2620	3,4-Dimethoxycinnamic acid	Phenolic acids	Phenolic acids	1.30724	2.33421	1.22293	up
mws4085	Sinapic acid	Phenolic acids	Phenolic acids	1.15279	0.314558	-1.6686	down	1.09852	0.412712	-1.27679	down
Lmhn002926	p-Coumaroylmalic acid	Phenolic acids	Phenolic acids	1.3119	0.274173	-1.86684	down	1.27147	0.284534	-1.81333	down
Zmhn001926	1-O-Salicyl-D-glucose	Phenolic acids	Phenolic acids					1.2461	0.45352	-1.14076	down
Lmhn003074	Feruloylmalic acid	Phenolic acids	Phenolic acids	1.31352	0.129677	-2.94701	down	1.27876	0.118749	-3.07402	down
pmb0751	Trans-5-O-(p-Coumaroyl)shikimate	Phenolic acids	Phenolic acids	1.29848	0.149832	-2.73858	down	1.17271	0.131387	-2.92811	down
mws0906	Coniferin	Phenolic acids	Phenolic acids	1.27985	2.02519	1.01806	up
pmn001695	Trihydroxycinnamoylquinic acid	Phenolic acids	Phenolic acids	1.30848	0.137117	-2.86652	down	1.24266	0.103069	-3.27832	down
pmn001525	3,5-Digalloylshikimic acid	Phenolic acids	Phenolic acids	1.22887	2.24524	1.16687	up	1.18771	2.37297	1.24669	up
mws1195	p-Coumaric acid methyl ester	Phenolic acids	Phenolic acids
mws0217	L-Glycine	Amino acids and derivatives	Amino acids and derivatives	1.21224	0.361338	-1.46858	down	1.19752	0.32465	-1.62304	down
mws0263	5-Oxo-L-Proline	Amino acids and derivatives	Amino acids and derivatives	1.29063	0.121872	-3.03656	down	1.21253	0.222121	-2.17059	down
ML10181668	Cycloleucine*	Amino acids and derivatives	Amino acids and derivatives	1.12855	3.5926	1.84503	up	1.17959	3.51228	1.81241	up
Rfmb319	Pipecolic acid*	Amino acids and derivatives	Amino acids and derivatives	1.20151	0.499096	-1.00261	down
Rfmb318	D-Proline betaine	Amino acids and derivatives	Amino acids and derivatives	1.21283	0.280864	-1.83206	down	1.22917	0.31683	-1.65822	down
Zmzn000113	L-threo-3-Methylaspartate	Amino acids and derivatives	Amino acids and derivatives	1.30343	0.397578	-1.33069	down	1.27665	0.387087	-1.36927	down
pme2914	3-Hydroxy-3-methylpentane-1,5-dioic acid	Amino acids and derivatives	Amino acids and derivatives	1.30291	0.257784	-1.95576	down	1.24711	0.291825	-1.77683	down
pme2758	4-Hydroxy-L-glutamic acid	Amino acids and derivatives	Amino acids and derivatives	1.29505	0.285439	-1.80874	down	1.25599	0.22164	-2.17371	down
pme0253	N-Acetyl-L-leucine	Amino acids and derivatives	Amino acids and derivatives	1.28588	0.256553	-1.96267	down	1.21965	0.250544	-1.99687	down
mws0875	L-Cysteinyl-L-glycine	Amino acids and derivatives	Amino acids and derivatives	1.28782	2.84227	1.50705	up	1.25687	3.38487	1.7591	up
pme0137	N-Acetyl-L-Glutamine	Amino acids and derivatives	Amino acids and derivatives	1.28801	0.29022	-1.78478	down	1.25728	0.282179	-1.82532	down
pme0122	N6-Acetyl-L-lysine	Amino acids and derivatives	Amino acids and derivatives	1.19114	2.60974	1.38391	up	1.23112	2.8034	1.48718	up
pme0075	N-Acetyl-L-glutamic acid	Amino acids and derivatives	Amino acids and derivatives					1.21222	2.00461	1.00332	up
pmb2561	N-Acetyl-L-methionine	Amino acids and derivatives	Amino acids and derivatives	1.27447	3.55059	1.82806	up	1.25247	4.03343	2.01201	up
Lmrj001698	L-Seryl-L-Isoleucine	Amino acids and derivatives	Amino acids and derivatives	1.24487	2.14761	1.10273	up	1.24565	2.30547	1.20506	up
mws0520	N-Acetyl-L-tyrosine	Amino acids and derivatives	Amino acids and derivatives	1.23841	0.371314	-1.42929	down	1.21483	0.393295	-1.34632	down
pmb0962	L-Lysine-Butanoic Acid	Amino acids and derivatives	Amino acids and derivatives	1.30884	0.273176	-1.8721	down	1.25946	0.288248	-1.79462	down
Lmhp003064	Cyclo(Pro-Phe)	Amino acids and derivatives	Amino acids and derivatives	1.1748	0.368325	-1.44095	down	1.15766	0.326279	-1.61582	down
Lmrj002087	L-Isoleucyl-L-Aspartate	Amino acids and derivatives	Amino acids and derivatives					1.18015	2.03374	1.02414	up
pme2563	γ-Glu-Cys	Amino acids and derivatives	Amino acids and derivatives	1.28149	0.398957	-1.3257	down	1.2373	0.295826	-1.75718	down
mws0715	Phenylacetyl-L-glutamine	Amino acids and derivatives	Amino acids and derivatives	1.29223	0.489992	-1.02917	down
pme2890	L-Homocystine	Amino acids and derivatives	Amino acids and derivatives	1.07517	0.424172	-1.23728	down	1.1097	0.450191	-1.15139	down
pme1086	Glutathione reduced form	Amino acids and derivatives	Amino acids and derivatives	1.31322	5.45199	2.44678	up	1.27938	4.18514	2.06528	up
pme1286	S-(5'-Adenosy)-L-homocysteine	Amino acids and derivatives	Amino acids and derivatives	1.18142	0.480501	-1.05739	down
mws4134	Oxiglutatione	Amino acids and derivatives	Amino acids and derivatives					1.21196	0.380301	-1.39479	down
mws0255	Cytosine	Nucleotides and derivatives	Nucleotides and derivatives	1.28482	0.40184	-1.31531	down	1.25563	0.390366	-1.3571	down
mws0251	Thymine	Nucleotides and derivatives	Nucleotides and derivatives	1.29864	0.174009	-2.52277	down	1.26503	0.186542	-2.42243	down
pme0040	Adenine	Nucleotides and derivatives	Nucleotides and derivatives	1.28912	0.301193	-1.73124	down	1.27064	0.331085	-1.59473	down
pmb0374	2-Aminopurine	Nucleotides and derivatives	Nucleotides and derivatives	1.28812	0.0941046	-3.40959	down	1.27738	0.0850565	-3.55543	down
pme0033	Hypoxanthine	Nucleotides and derivatives	Nucleotides and derivatives	1.25726	0.412167	-1.2787	down
mws0863	2-Deoxyribose-5'-phosphate	Nucleotides and derivatives	Nucleotides and derivatives					1.22009	2.10699	1.07519	up
pme1194	2'-Deoxycytidine	Nucleotides and derivatives	Nucleotides and derivatives					1.12268	2.15998	1.11102	up
mws0248	Uridine	Nucleotides and derivatives	Nucleotides and derivatives	1.30529	0.316675	-1.65892	down	1.27085	0.30661	-1.70552	down
pme0230	Adenosine	Nucleotides and derivatives	Nucleotides and derivatives	1.30088	0.116619	-3.10013	down	1.27597	0.142504	-2.81093	down
mws1060	9-(Arabinosyl)hypoxanthine	Nucleotides and derivatives	Nucleotides and derivatives					1.26072	0.433642	-1.20542	down
pme1373	2'-Deoxycytidine-5'-monophosphate	Nucleotides and derivatives	Nucleotides and derivatives	1.30774	6.65645	2.73475	up	1.2701	4.68581	2.2283	up
mws0884	Cyclic 3',5'-Adenylic acid	Nucleotides and derivatives	Nucleotides and derivatives	1.31223	0.0942785	-3.40693	down	1.2793	0.120367	-3.05449	down
pme3184	2'-Deoxyadenosine-5'-monophosphate	Nucleotides and derivatives	Nucleotides and derivatives					1.20402	2.01515	1.01088	up
pmc0066	2'-Deoxyinosine-5'-monophosphate	Nucleotides and derivatives	Nucleotides and derivatives	1.30854	0.0056209	-7.47498	down	1.2802	0.0118595	-6.39782	down
mws0874	3'-Adenylic Acid	Nucleotides and derivatives	Nucleotides and derivatives	1.17258	0.472542	-1.08149	down
pmb0998	Guanosine 5'-monophosphate	Nucleotides and derivatives	Nucleotides and derivatives					1.15925	2.10154	1.07145	up
pme2117	Adenosine 5'-diphosphate	Nucleotides and derivatives	Nucleotides and derivatives	1.30197	5.40603	2.43457	up	1.26908	6.95448	2.79794	up
Zmfn000481	Uridine-5'-Diphosphate-D-Xylose	Nucleotides and derivatives	Nucleotides and derivatives	1.30807	43.2392	5.43427	up	1.27558	56.5543	5.82157	up
pmb2922	Uridine 5'-diphospho-D-glucose	Nucleotides and derivatives	Nucleotides and derivatives	1.30486	314.414	8.29652	up	1.27512	359.676	8.49055	up
pmb0530	Nicotinic acid adenine dinucleotide	Nucleotides and derivatives	Nucleotides and derivatives	1.29451	6.26767	2.64793	up	1.26484	6.91797	2.79035	up
pme2651	NADP (Nicotinamide adenine dinucleotide phosphate)	Nucleotides and derivatives	Nucleotides and derivatives	1.2377	2.23136	1.15792	up	1.21892	2.23748	1.16188	up
pme1841	Cadaverine	Alkaloids	Phenolamine	1.31076	0.193024	-2.37315	down	1.27301	0.243271	-2.03937	down
mws0491	Phenethylamine	Alkaloids	Alkaloids	1.24501	0.351366	-1.50895	down	1.23222	0.430922	-1.2145	down
mws0704	O-Phosphorylethanolamine	Alkaloids	Alkaloids	1.29687	7.3693	2.88153	up	1.26906	7.18065	2.84411	up
mws0005	Tryptamine	Alkaloids	Plumerane	1.21685	0.482241	-1.05218	down
pmb0774	N-Hydroxytryptamine*	Alkaloids	Phenolamine	1.28233	0.343186	-1.54294	down	1.22402	0.404636	-1.3053	down
pme2024	Serotonin*	Alkaloids	Plumerane	1.28358	0.351946	-1.50657	down	1.26305	0.350423	-1.51283	down
pmb1754	O-Phosphocholine	Alkaloids	Alkaloids	1.28228	5.89746	2.56009	up	1.25354	5.65574	2.49971	up
pmb0130	Acetryptine	Alkaloids	Phenolamine	1.25247	0.275869	-1.85794	down	1.23836	0.294049	-1.76587	down
pmp001245	Feruloylcholine	Alkaloids	Alkaloids	1.23616	0.170802	-2.54961	down	1.14738	0.216543	-2.20727	down
pmp001252	p-Coumaroyltyramine	Alkaloids	Phenolamine	1.18083	0.226861	-2.14012	down	1.24531	0.210707	-2.24669	down
pmp000727	Feruloylhistamine	Alkaloids	Phenolamine	1.26175	0.277116	-1.85144	down	1.26858	0.199387	-2.32636	down
mws1433	N-Feruloyltyramine	Alkaloids	Phenolamine	1.20984	0.329932	-1.59976	down	1.2695	0.305564	-1.71045	down
Hmjp005980	Cis-N-Feruloyltyramine	Alkaloids	Alkaloids	1.2117	0.325072	-1.62117	down	1.27446	0.309329	-1.69279	down
pmb0776	N-Feruloyltryptamine	Alkaloids	Phenolamine	1.21014	0.299785	-1.738	down	1.201	0.348573	-1.52047	down
HJAP050	N-Feruloyl-3-methoxytyramine	Alkaloids	Phenolamine					1.26584	0.47428	-1.07619	down
pmb0770	N-Feruloylserotonin	Alkaloids	Phenolamine	1.26383	0.222044	-2.17109	down	1.24483	0.273203	-1.87196	down
pmb0064	DIMBOA glucoside	Alkaloids	Alkaloids	1.31036	0.128415	-2.96111	down	1.27474	0.128537	-2.95974	down
Xmzn007677	Ergotamine	Alkaloids	Alkaloids	1.31407	0.105269	-3.24785	down	1.27914	0.108419	-3.20531	down
Lmqn000780	Uridine 5'-diphospho-N-acetylglucosamine	Alkaloids	Alkaloids	1.31192	3.17246	1.6656	up	1.26874	3.4816	1.79975	up
mws1174	3-O-Acetylpinobanksin	Flavonoids	Dihydroflavonol	1.18376	0.37412	-1.41843	down	1.13097	0.353009	-1.50223	down
HJN055	Dihydrocharcone-4'-O-glucoside	Flavonoids	Chalcones					1.2165	0.262381	-1.93026	down
mws2118	Phloretin-2'-O-glucoside (Phlorizin)	Flavonoids	Chalcones					1.20798	0.270732	-1.88507	down
Lmzn001894	Kaempferol-3-O-glucuronide	Flavonoids	Flavonols	1.30456	0.229446	-2.12377	down	1.25926	0.284718	-1.81239	down
mws0061	Quercetin-3-O-galactoside (Hyperin)	Flavonoids	Flavonols	1.30579	0.244842	-2.03008	down	1.27489	0.258733	-1.95046	down
mws1329	Quercetin-7-O-glucoside*	Flavonoids	Flavonols	1.27638	0.255115	-1.97078	down	1.26696	0.268693	-1.89597	down
mws0091	Quercetin-3-O-glucoside (Isoquercitrin)*	Flavonoids	Flavonols	1.31207	0.229061	-2.1262	down	1.27684	0.234805	-2.09046	down
mws0856	Quercetin-4'-O-glucoside (Spiraeoside)	Flavonoids	Flavonols	1.30842	0.230181	-2.11916	down	1.27622	0.237901	-2.07157	down
Hmjp003123	Quercetin-5-O-glucuronide	Flavonoids	Flavonols	1.3019	0.173356	-2.52819	down	1.2695	0.22821	-2.13157	down
Lmfn003760	Quercetin-4′-O-glucuronide	Flavonoids	Flavonols	1.29222	0.161732	-2.62833	down	1.25342	0.175755	-2.50836	down
Hmln002199	Quercetin-3-O-(6''-acetyl)galactoside	Flavonoids	Flavonols	1.25628	0.491637	-1.02433	down	1.26218	0.4125	-1.27753	down
Hmln002189	Quercetin-3-O-(6''-malonyl)galactoside	Flavonoids	Flavonols					1.24672	0.447404	-1.16035	down
mws1290	Kaempferol-3-O-(6''-p-Coumaroyl)glucoside (Tiliroside)	Flavonoids	Flavonols	1.28555	2.4405	1.28718	up
Hmjn004446	Luteolin-7-O-(6''-caffeoyl)rhamnoside	Flavonoids	Flavonoid	1.2242	2.14542	1.10126	up	1.10995	2.08688	1.06135	up
pmn001492	Ayapin	Lignans and Coumarins	Coumarins	1.31216	0.341739	-1.54903	down	1.27343	0.312896	-1.67624	down
Hmgn002833	4-Ketopinoresinol	Lignans and Coumarins	Lignans					1.24753	0.378342	-1.40224	down
pmn001663	Syringaresinol	Lignans and Coumarins	Lignans	1.24088	0.448934	-1.15542	down	1.03029	0.496899	-1.00897	down
Hmbp002498	Scopoletin-7-O-xylosyl(1→6)glucoside	Lignans and Coumarins	Coumarins	1.03983	2.10802	1.07589	up
Rfmb25702	Pinoresinol-4-O-(6''-acetyl)glucoside	Lignans and Coumarins	Lignans					1.11831	0.371629	-1.42806	down
mws1610	Maslinic acid	Terpenoids	Triterpene					1.08634	0.33542	-1.57596	down
pmn001506	Oleanolic acid-3-O-glucoside	Terpenoids	Triterpene Saponin	1.30603	0.367005	-1.44613	down	1.2482	0.432741	-1.20842	down
Hmmp004534	Hederagenin-3-O-glucosyl(1-2)glucosyl(1-4)arabinoside	Terpenoids	Triterpene Saponin	1.26656	0.495765	-1.01227	down
Lmxn007617	3-O-Rhamnosyl(1→2)glucosyl-2β,3β-dihydroxy-23-oxoolean-l2-en-28-oic acid-28-O-glucosyl ester	Terpenoids	Triterpene					1.27118	0.352678	-1.50358	down
Lmmn005003	Medicagenic acid-3-O-glucuronide-28-O-xylosyl(1,4)-rhamnosyl(1,2)-arabinoside	Terpenoids	Triterpene Saponin	1.3087	7.55292	2.91703	up	1.269	7.38069	2.88376	up
Hmbn004734	30-Norhederagenin	Steroids	Steroidal saponins	1.27989	0.455493	-1.1345	down	1.16289	0.483273	-1.04909	down
Lmbn002644	4-Methylbenzaldehyde	Others	Others	1.29888	0.157364	-2.66782	down	1.27033	0.149191	-2.74476	down
pme0490	Nicotinic acid (Vitamin B3)	Others	Vitamin	1.30699	0.166413	-2.58716	down	1.27738	0.170751	-2.55003	down
mws0889	D-Threonic Acid	Others	Saccharides and Alcohols	1.30796	0.144615	-2.78971	down	1.26997	0.144961	-2.78626	down
pmb0764	4-Methyl-5-thiazoleethanol	Others	Others	1.22998	0.382537	-1.38633	down	1.27069	0.438631	-1.18892	down
mws1499	D-Arabinose	Others	Saccharides and Alcohols	1.25889	0.264924	-1.91635	down	1.21529	0.316792	-1.65839	down
Zmgn000173	D-Ribose	Others	Saccharides and Alcohols	1.308	0.220866	-2.17876	down	1.21354	0.276458	-1.85487	down
pme1383	Pyridoxine	Others	Vitamin	1.25399	0.289266	-1.78953	down	1.26141	0.251662	-1.99044	down
mws1208	1,10-Decanediol	Others	Saccharides and Alcohols	1.26448	0.354366	-1.49669	down	1.27203	0.331367	-1.5935	down
pmf0138	D-Mannose*	Others	Saccharides and Alcohols	1.29338	0.26109	-1.93738	down	1.26205	0.318477	-1.65074	down
pmf0139	D-Galactose*	Others	Saccharides and Alcohols	1.29605	0.260207	-1.94227	down	1.25505	0.350393	-1.51296	down
pme0516	Inositol	Others	Saccharides and Alcohols	1.31372	0.338781	-1.56158	down	1.22693	0.387053	-1.3694	down
mws4170	D-Glucose*	Others	Saccharides and Alcohols	1.24238	0.24026	-2.05733	down	1.27197	0.170139	-2.55521	down
mws1164	D-Fructose*	Others	Saccharides and Alcohols	1.27983	0.279174	-1.84076	down	1.25724	0.183144	-2.44895	down
Zmgn000447	3-Phospho-D-glyceric acid	Others	Saccharides and Alcohols					1.26227	2.00988	1.00711	up
pmf0348	2,6-Dimethyl-7-octene-2,3,6-triol	Others	Saccharides and Alcohols	1.30723	0.313846	-1.67187	down	1.26609	0.328467	-1.60618	down
pme3705	D-Glucoronic acid*	Others	Saccharides and Alcohols	1.29725	0.294861	-1.76189	down	1.26428	0.261504	-1.93509	down
pme0534	Gluconic acid	Others	Saccharides and Alcohols	1.31173	0.106598	-3.22974	down	1.27773	0.116444	-3.10229	down
Zmzn000079	D-Erythrose-4-phosphate	Others	Saccharides and Alcohols	1.30557	4.69251	2.23036	up	1.24168	4.12106	2.04301	up
Zmyn000108	D-Saccharic acid*	Others	Saccharides and Alcohols	1.2996	0.163497	-2.61266	down	1.27026	0.152494	-2.71317	down
Zmpn000199	D-Galactaric acid*	Others	Saccharides and Alcohols	1.30459	0.136837	-2.86947	down	1.26731	0.13194	-2.92204	down
Hmcn000192	Sedoheptulose	Others	Saccharides and Alcohols	1.30809	0.16858	-2.56849	down	1.24889	0.159102	-2.65197	down
mws1337	D-Pantothenic Acid	Others	Vitamin	1.25217	0.423269	-1.24035	down	1.25779	0.454424	-1.13789	down
mws2608	N-Acetyl-D-galactosamine	Others	Saccharides and Alcohols	1.29965	0.29744	-1.74933	down	1.26299	0.340568	-1.55398	down
mws4174	N-Acetyl-D-mannosamine	Others	Saccharides and Alcohols	1.29031	0.240848	-2.05381	down	1.27317	0.268466	-1.89719	down
pma3101	Nicotinate D-ribonucleoside	Others	Vitamin	1.26444	0.297696	-1.74809	down	1.2373	0.297893	-1.74713	down
pme3313	D-Fructose 6-phosphate	Others	Saccharides and Alcohols	1.28367	0.474331	-1.07603	down	1.26815	0.428227	-1.22355	down
Zmpn000095	Sorbitol-6-phosphate	Others	Saccharides and Alcohols	1.30225	4.60281	2.20251	up	1.26814	3.87344	1.95362	up
pme3163	D-Sedoheptuiose 7-phosphate	Others	Saccharides and Alcohols					1.20392	2.0252	1.01806	up
pme3311	D-Fructose-1,6-biphosphate	Others	Saccharides and Alcohols					1.23366	2.16916	1.11714	up
Lmsn000381	D-Maltose*	Others	Saccharides and Alcohols	1.28835	0.222243	-2.16979	down	1.25077	0.235309	-2.08737	down
pme0519	D-Sucrose*	Others	Saccharides and Alcohols	1.3059	0.41164	-1.28055	down	1.25837	0.429469	-1.21938	down
mws1080	Galactinol	Others	Saccharides and Alcohols	1.28422	0.415803	-1.26603	down	1.25772	0.487348	-1.03697	down
mws5038	Isomaltulose*	Others	Saccharides and Alcohols	1.30006	0.301733	-1.72865	down	1.26804	0.314577	-1.66851	down
mws0264	D-Trehalose*	Others	Saccharides and Alcohols	1.28355	0.355791	-1.4909	down	1.25052	0.349288	-1.51751	down
mws5040	Turanose	Others	Saccharides and Alcohols	1.27291	4.95927	2.31013	up	1.26189	3.92953	1.97436	up
mws0232	Riboflavin (Vitamin B2)	Others	Vitamin					1.1772	2.08051	1.05694	up
mws2523	Trehalose 6-phosphate	Others	Saccharides and Alcohols	1.30302	0.183363	-2.44722	down	1.27147	0.179592	-2.47721	down
pme1014	Menatetrenone (Vitamin K2)	Others	Vitamin	1.02539	0.438141	-1.19053	down
Lmmn000214	Solatriose	Others	Saccharides and Alcohols	1.25358	2.47694	1.30856	up	1.25335	2.86293	1.51749	up
pme2125	Raffinose	Others	Saccharides and Alcohols	1.27859	0.193144	-2.37225	down	1.19994	0.272316	-1.87664	down
pme0500	D-Melezitose	Others	Saccharides and Alcohols	1.22854	0.129602	-2.94784	down	1.18267	0.198834	-2.33036	down
Lmqn000213	Stachyose	Others	Saccharides and Alcohols	1.279	0.203113	-2.29964	down	1.23157	0.233081	-2.1011	down
mws4163	Nystose	Others	Saccharides and Alcohols	1.30304	0.181383	-2.46289	down	1.25741	0.233197	-2.10038	down
