# Supplementary material for: Integrative Transcriptome and Metabolome Profiles Reveal Common and Unique Pathways Involved in Seed Initial Imbibition Under Artificial and Natural Salt Stresses During Germination of Halophyte Quinoa
Source: Front Plant Sci. 2022 Apr 12;13:853326. doi: 10.3389/fpls.2022.853326 (PMC9039654; doi:10.3389/fpls.2022.853326)
Supplement: Supplementary Table 10 — The KEGG pathways significantly enriched in at least one omics. [file Table_10.xlsx]

## Sheet: Conjoint pathways in SC vs CK
KEGG pathway	ko ID	P-value (gene)	P-value (meta)	DEGs			DAMs
				gene ID	gene Count	gene Annotation	meta ID	meta Count	meta Annotation
ABC transporters	ko02010	6.35942e-05	0.745007	gene-LOC110711863;gene-LOC110711946;gene-LOC110712126;gene-LOC110712142;gene-LOC110712155;gene-LOC110720109;gene-LOC110723123;gene-LOC110729353;gene-LOC110683453;gene-LOC110683754;gene-LOC110684709;gene-LOC110686913;gene-LOC110689801;gene-LOC110695412;gene-LOC110695413;gene-LOC110695783;gene-LOC110703309;gene-LOC110698721;gene-LOC110704402;gene-LOC110705066;gene-LOC110711136;gene-LOC110713512;gen…	52	K05643 ATP-binding cassette, subfamily A (ABC1), member 3 | (RefSeq) ABC transporter A family member 1-like isoform X1 (A)+ K05643 ATP-binding cassette, subfamily A (ABC1), member 3 | (RefSeq) ABC transporter A family member 1-like isoform X1 (A)+ K05643 ATP-binding cassette, subfamily A (ABC1), member 3 | (RefSeq) ABC transporter A family member 1-like isoform X1 (A)+ K05643 ATP-binding cassette…	mws0217;mws1189;mws0264;mws0248;pme0230;Zmgn000173;pmf0138;pme0516;mws0236;mws4170;pme1086;pme0519;pme2125	13	C2H5NO2+ C6H10O7+ C12H22O11+ C9H12N2O6+ C10H13N5O4+ C5H10O5+ C6H12O6+ C6H12O6+ C2H7NO3S+ C6H12O6+ C10H17N3O6S+ C12H22O11+ C18H32O16
Pyruvate metabolism	ko00620	0.000658613	0.559311	gene-LOC110721337;gene-LOC110726448;gene-LOC110713881;gene-LOC110720454;gene-LOC110725120;gene-LOC110731508;gene-LOC110685325;gene-LOC110685327;gene-LOC110739848;gene-LOC110700413;gene-LOC110736643;gene-LOC110738449;gene-LOC110685890;gene-LOC110694134;gene-LOC110694135;gene-LOC110696022;gene-LOC110735092;gene-LOC110697506;gene-LOC110708889;gene-LOC110708957;gene-LOC110709042;gene-LOC110696550;gen…	53	K00025 malate dehydrogenase [EC:1.1.1.37] | (RefSeq) malate dehydrogenase, cytoplasmic-like (A)+ K00026 malate dehydrogenase [EC:1.1.1.37] | (RefSeq) malate dehydrogenase, chloroplastic-like (A)+ K00028 malate dehydrogenase (decarboxylating) [EC:1.1.1.39] | (RefSeq) NAD-dependent malic enzyme 59 kDa isoform, mitochondrial-like (A)+ K00028 malate dehydrogenase (decarboxylating) [EC:1.1.1.39] | (Re…	Zmgn001448;pmb3101	2	C7H12O5+ C7H12O5
Glutathione metabolism	ko00480	0.00098055	0.113306	gene-LOC110738987;gene-LOC110720997;gene-LOC110686033;gene-LOC110735027;gene-LOC110702445;gene-LOC110719444;gene-LOC110723057;gene-LOC110694112;gene-LOC110694961;gene-LOC110701606;gene-LOC110705037;gene-LOC110709763;gene-LOC110711843;gene-LOC110733589;gene-LOC110694728;gene-LOC110694729;gene-LOC110700588;gene-LOC110700589;gene-LOC110702644;gene-LOC110709637;gene-LOC110683402;gene-LOC110724460;gen…	55	K00031 isocitrate dehydrogenase [EC:1.1.1.42] | (RefSeq) isocitrate dehydrogenase [NADP] (A)+ K00033 6-phosphogluconate dehydrogenase [EC:1.1.1.44 1.1.1.343] | (RefSeq) 6-phosphogluconate dehydrogenase, decarboxylating 1-like (A)+ K00033 6-phosphogluconate dehydrogenase [EC:1.1.1.44 1.1.1.343] | (RefSeq) 6-phosphogluconate dehydrogenase, decarboxylating 1 (A)+ K00036 glucose-6-phosphate 1-dehydro…	pme2563;mws0263;mws0875;pme1086;mws0217;pme2651;pme1841	7	C8H14N2O5S+ C5H7NO3+ C5H10N2O3S+ C10H17N3O6S+ C2H5NO2+ C21H28N7O17P3+ C5H14N2
Linoleic acid metabolism	ko00591	0.00124707	0.918946	gene-LOC110710574;gene-LOC110712524;gene-LOC110736163;gene-LOC110684391;gene-LOC110688078;gene-LOC110695977;gene-LOC110716699;gene-LOC110708248;gene-LOC110715534;gene-LOC110687589;gene-LOC110687831;gene-LOC110687834;gene-LOC110687843;gene-LOC110691473;gene-LOC110691636;gene-LOC110691646;gene-LOC110693153;gene-LOC110708631;gene-LOC110708632;gene-LOC110708633;gene-LOC110713336;gene-LOC110736902;gen…	24	K00454 lipoxygenase [EC:1.13.11.12] | (RefSeq) lipoxygenase 6, chloroplastic-like (A)+ K00454 lipoxygenase [EC:1.13.11.12] | (RefSeq) lipoxygenase 6, chloroplastic-like (A)+ K00454 lipoxygenase [EC:1.13.11.12] | (RefSeq) linoleate 13S-lipoxygenase 2-1, chloroplastic-like (A)+ K00454 lipoxygenase [EC:1.13.11.12] | (RefSeq) linoleate 13S-lipoxygenase 3-1, chloroplastic-like isoform X1 (A)+ K00454 l…	Lmbn004685;pmn001694;Lmbn005287;Zmjn004133	4	C18H32O4+ C18H34O5+ C18H32O4+ C18H32O4
Carbon fixation in photosynthetic organisms	ko00710	0.00478873	0.557056	gene-LOC110721337;gene-LOC110726448;gene-LOC110713881;gene-LOC110720454;gene-LOC110725120;gene-LOC110731508;gene-LOC110685325;gene-LOC110685327;gene-LOC110710411;gene-LOC110722419;gene-LOC110697499;gene-LOC110714594;gene-LOC110721444;gene-LOC110726706;gene-LOC110686221;gene-LOC110691154;gene-LOC110700721;gene-LOC110720402;gene-LOC110720403;gene-LOC110720405;gene-LOC110728202;gene-LOC110728204;gen…	36	K00025 malate dehydrogenase [EC:1.1.1.37] | (RefSeq) malate dehydrogenase, cytoplasmic-like (A)+ K00026 malate dehydrogenase [EC:1.1.1.37] | (RefSeq) malate dehydrogenase, chloroplastic-like (A)+ K00028 malate dehydrogenase (decarboxylating) [EC:1.1.1.39] | (RefSeq) NAD-dependent malic enzyme 59 kDa isoform, mitochondrial-like (A)+ K00028 malate dehydrogenase (decarboxylating) [EC:1.1.1.39] | (Re…	Zmzn000079;pme3313;Hmcn000192	3	C4H9O7P+ C6H13O9P+ C7H14O7
Pentose phosphate pathway	ko00030	0.00494577	0.276738	gene-LOC110720997;gene-LOC110686033;gene-LOC110735027;gene-LOC110705912;gene-LOC110733662;gene-LOC110714594;gene-LOC110721444;gene-LOC110711936;gene-LOC110690455;gene-LOC110706292;gene-LOC110730405;gene-LOC110690005;gene-LOC110690897;gene-LOC110692984;gene-LOC110728048;gene-LOC110694072;gene-LOC110731289;gene-LOC110685556;gene-LOC110687414;gene-LOC110709227;gene-LOC110712592;gene-LOC110709258;gen…	33	K00033 6-phosphogluconate dehydrogenase [EC:1.1.1.44 1.1.1.343] | (RefSeq) 6-phosphogluconate dehydrogenase, decarboxylating 1-like (A)+ K00033 6-phosphogluconate dehydrogenase [EC:1.1.1.44 1.1.1.343] | (RefSeq) 6-phosphogluconate dehydrogenase, decarboxylating 1 (A)+ K00036 glucose-6-phosphate 1-dehydrogenase [EC:1.1.1.49 1.1.1.363] | (RefSeq) glucose-6-phosphate 1-dehydrogenase, cytoplasmic-lik…	pme0534;Zmzn000079;mws4170;Zmgn000173	4	C6H12O7+ C4H9O7P+ C6H12O6+ C5H10O5
Glycolysis / Gluconeogenesis	ko00010	0.00499687	0.717905	gene-LOC110733184;gene-LOC110705195;gene-LOC110718860;gene-LOC110725809;gene-LOC110730407;gene-LOC110698202;gene-LOC110698203;gene-LOC110709669;gene-LOC110721627;gene-LOC110728039;gene-LOC110699058;gene-LOC110700413;gene-LOC110736643;gene-LOC110738449;gene-LOC110685890;gene-LOC110694134;gene-LOC110694135;gene-LOC110696022;gene-LOC110705912;gene-LOC110733662;gene-LOC110710411;gene-LOC110722419;gen…	67	K00001 alcohol dehydrogenase [EC:1.1.1.1] | (RefSeq) alcohol dehydrogenase-like 6 (A)+ K00002 alcohol dehydrogenase (NADP+) [EC:1.1.1.2] | (RefSeq) NADPH-dependent aldo-keto reductase, chloroplastic-like (A)+ K00002 alcohol dehydrogenase (NADP+) [EC:1.1.1.2] | (RefSeq) NADPH-dependent aldo-keto reductase, chloroplastic-like (A)+ K00002 alcohol dehydrogenase (NADP+) [EC:1.1.1.2] | (RefSeq) aldose …	mws4170	1	C6H12O6
Vitamin B6 metabolism	ko00750	0.00694805	0.669972	gene-LOC110714136;gene-LOC110731727;gene-LOC110703741;gene-LOC110701996;gene-LOC110711805;gene-LOC110714960;gene-LOC110714962;gene-LOC110714965;gene-LOC110714966;gene-LOC110714968;gene-LOC110724903;gene-LOC110728078;gene-LOC110684278;gene-LOC110689629;gene-LOC110691946;gene-LOC110695399;gene-LOC110699590;gene-LOC110738135	18	K00275 pyridoxamine 5'-phosphate oxidase [EC:1.4.3.5] | (RefSeq) pyridoxine/pyridoxamine 5'-phosphate oxidase 2 isoform X1 (A)+ K00275 pyridoxamine 5'-phosphate oxidase [EC:1.4.3.5] | (RefSeq) pyridoxine/pyridoxamine 5'-phosphate oxidase 2-like isoform X1 (A)+ K00868 pyridoxine kinase [EC:2.7.1.35] | (RefSeq) pyridoxal kinase-like (A)+ K05275 pyridoxine 4-dehydrogenase [EC:1.1.1.65] | (RefSeq) py…	Zmzn000079;pme1383	2	C4H9O7P+ C8H11NO3
Glyoxylate and dicarboxylate metabolism	ko00630	0.0071153	0.768899	gene-LOC110721337;gene-LOC110726448;gene-LOC110725219;gene-LOC110734533;gene-LOC110710572;gene-LOC110738060;gene-LOC110697208;gene-LOC110706418;gene-LOC110713544;gene-LOC110724681;gene-LOC110699363;gene-LOC110733523;gene-LOC110730839;gene-LOC110717163;gene-LOC110736278;gene-LOC110700721;gene-LOC110720402;gene-LOC110720403;gene-LOC110720405;gene-LOC110728202;gene-LOC110728204;gene-LOC110728206;gen…	47	K00025 malate dehydrogenase [EC:1.1.1.37] | (RefSeq) malate dehydrogenase, cytoplasmic-like (A)+ K00026 malate dehydrogenase [EC:1.1.1.37] | (RefSeq) malate dehydrogenase, chloroplastic-like (A)+ K00122 formate dehydrogenase [EC:1.17.1.9] | (RefSeq) formate dehydrogenase, mitochondrial-like (A)+ K00122 formate dehydrogenase [EC:1.17.1.9] | (RefSeq) formate dehydrogenase, mitochondrial-like (A)+ K…	mws0262;mws0217;ML10172161;Zmzn000113	4	C4H6O6+ C2H5NO2+ C3H4O4+ C5H9NO4
Amino sugar and nucleotide sugar metabolism	ko00520	0.0109659	0.00364572	gene-LOC110717323;gene-LOC110722102;gene-LOC110735086;gene-LOC110737278;gene-LOC110686138;gene-LOC110700018;gene-LOC110709505;gene-LOC110729150;gene-LOC110683514;gene-LOC110688216;gene-LOC110715383;gene-LOC110729881;gene-LOC110717401;gene-LOC110682517;gene-LOC110734349;gene-LOC110738799;gene-LOC110697143;gene-LOC110681807;gene-LOC110737928;gene-LOC110740070;gene-LOC110702210;gene-LOC110707710;gen…	66	K00012 UDPglucose 6-dehydrogenase [EC:1.1.1.22] | (RefSeq) UDP-glucose 6-dehydrogenase 1 (A)+ K00012 UDPglucose 6-dehydrogenase [EC:1.1.1.22] | (RefSeq) UDP-glucose 6-dehydrogenase 4-like (A)+ K00012 UDPglucose 6-dehydrogenase [EC:1.1.1.22] | (RefSeq) UDP-glucose 6-dehydrogenase 1 (A)+ K00012 UDPglucose 6-dehydrogenase [EC:1.1.1.22] | (RefSeq) UDP-glucose 6-dehydrogenase 1-like (A)+ K00012 UDPglu…	mws1189;Lmqn000780;pme3705;mws4174;pmb2922;pmf0138;Zmfn000481;mws4170	8	C6H10O7+ C17H27N3O17P2+ C6H10O7+ C8H15NO6+ C15H24N2O17P2+ C6H12O6+ C14H22N2O16P2+ C6H12O6
Starch and sucrose metabolism	ko00500	0.0109813	0.00148165	gene-LOC110735084;gene-LOC110715868;gene-LOC110721833;gene-LOC110727927;gene-LOC110689796;gene-LOC110705371;gene-LOC110733612;gene-LOC110731330;gene-LOC110683757;gene-LOC110715383;gene-LOC110729881;gene-LOC110717401;gene-LOC110682517;gene-LOC110734349;gene-LOC110738799;gene-LOC110697143;gene-LOC110681807;gene-LOC110702210;gene-LOC110704613;gene-LOC110706555;gene-LOC110709634;gene-LOC110717661;gen…	98	K00688 glycogen phosphorylase [EC:2.4.1.1] | (RefSeq) alpha-1,4 glucan phosphorylase L isozyme, chloroplastic/amyloplastic-like (A)+ K00695 sucrose synthase [EC:2.4.1.13] | (RefSeq) sucrose synthase-like (A)+ K00695 sucrose synthase [EC:2.4.1.13] | (RefSeq) sucrose synthase (A)+ K00695 sucrose synthase [EC:2.4.1.13] | (RefSeq) sucrose synthase (A)+ K00695 sucrose synthase [EC:2.4.1.13] | (RefSeq)…	pme0519;mws0264;mws2523;pme3313;pmb2922;mws4170	6	C12H22O11+ C12H22O11+ C12H23O14P+ C6H13O9P+ C15H24N2O17P2+ C6H12O6
Nicotinate and nicotinamide metabolism	ko00760	0.0226437	0.557007	gene-LOC110735282;gene-LOC110718214;gene-LOC110682320;gene-LOC110702106;gene-LOC110716285;gene-LOC110702763;gene-LOC110737856;gene-LOC110712916;gene-LOC110729333;gene-LOC110716835;gene-LOC110709623;gene-LOC110712451;gene-LOC110715689;gene-LOC110687828;gene-LOC110684955	15	K00278 L-aspartate oxidase [EC:1.4.3.16] | (RefSeq) L-aspartate oxidase, chloroplastic-like (A)+ K00763 nicotinate phosphoribosyltransferase [EC:6.3.4.21] | (RefSeq) nicotinate phosphoribosyltransferase 2-like (A)+ K00763 nicotinate phosphoribosyltransferase [EC:6.3.4.21] | (RefSeq) nicotinate phosphoribosyltransferase 2-like isoform X1 (A)+ K00767 nicotinate-nucleotide pyrophosphorylase (carboxy…	pme2651;pme0490;pma3101;pmb0530	4	C21H28N7O17P3+ C6H5NO2+ C11H14NO6++ C21H27N7O14P2
Ascorbate and aldarate metabolism	ko00053	0.0251598	0.0213808	gene-LOC110717323;gene-LOC110722102;gene-LOC110735086;gene-LOC110737278;gene-LOC110686138;gene-LOC110700413;gene-LOC110736643;gene-LOC110738449;gene-LOC110685890;gene-LOC110694134;gene-LOC110694135;gene-LOC110696022;gene-LOC110704611;gene-LOC110717796;gene-LOC110732740;gene-LOC110736359;gene-LOC110740325;gene-LOC110701606;gene-LOC110705037;gene-LOC110709763;gene-LOC110711843;gene-LOC110733589;gen…	33	K00012 UDPglucose 6-dehydrogenase [EC:1.1.1.22] | (RefSeq) UDP-glucose 6-dehydrogenase 1 (A)+ K00012 UDPglucose 6-dehydrogenase [EC:1.1.1.22] | (RefSeq) UDP-glucose 6-dehydrogenase 4-like (A)+ K00012 UDPglucose 6-dehydrogenase [EC:1.1.1.22] | (RefSeq) UDP-glucose 6-dehydrogenase 1 (A)+ K00012 UDPglucose 6-dehydrogenase [EC:1.1.1.22] | (RefSeq) UDP-glucose 6-dehydrogenase 1-like (A)+ K00012 UDPglu…	Zmyn000108;pme0516;pmb2922;Zmpn000199;pme3705;mws1189	6	C6H10O8+ C6H12O6+ C15H24N2O17P2+ C6H10O8+ C6H10O7+ C6H10O7
Galactose metabolism	ko00052	0.0566279	5.41802e-06	gene-LOC110715383;gene-LOC110729881;gene-LOC110706292;gene-LOC110730405;gene-LOC110690005;gene-LOC110690897;gene-LOC110681807;gene-LOC110737928;gene-LOC110740070;gene-LOC110711717;gene-LOC110729566;gene-LOC110693890;gene-LOC110719863;gene-LOC110683970;gene-LOC110734468;gene-LOC110729741;gene-LOC110733012;gene-LOC110707265;gene-LOC110725594;gene-LOC110725849;gene-LOC110687856;gene-LOC110691484;gen…	38	K00844 hexokinase [EC:2.7.1.1] | (RefSeq) hexokinase-1-like (A)+ K00844 hexokinase [EC:2.7.1.1] | (RefSeq) hexokinase-1-like (A)+ K00850 6-phosphofructokinase 1 [EC:2.7.1.11] | (RefSeq) ATP-dependent 6-phosphofructokinase 2-like (A)+ K00850 6-phosphofructokinase 1 [EC:2.7.1.11] | (RefSeq) ATP-dependent 6-phosphofructokinase 5, chloroplastic-like (A)+ K00850 6-phosphofructokinase 1 [EC:2.7.1.11] |…	pme0519;pme2125;pmf0139;Lmqn000213;mws1080;pme3313;pmf0138;pmb2922;pme0516;mws2608;mws4170	11	C12H22O11+ C18H32O16+ C6H12O6+ C24H42O21+ C12H22O11+ C6H13O9P+ C6H12O6+ C15H24N2O17P2+ C6H12O6+ C8H15NO6+ C6H12O6
Metabolic pathways	ko01100	0.164116	0.00377284	gene-LOC110733184;gene-LOC110705195;gene-LOC110718860;gene-LOC110725809;gene-LOC110730407;gene-LOC110698202;gene-LOC110698203;gene-LOC110717323;gene-LOC110722102;gene-LOC110735086;gene-LOC110737278;gene-LOC110686138;gene-LOC110736158;gene-LOC110707685;gene-LOC110718708;gene-LOC110682124;gene-LOC110682133;gene-LOC110721337;gene-LOC110726448;gene-LOC110713881;gene-LOC110720454;gene-LOC110725120;gen…	1054	K00001 alcohol dehydrogenase [EC:1.1.1.1] | (RefSeq) alcohol dehydrogenase-like 6 (A)+ K00002 alcohol dehydrogenase (NADP+) [EC:1.1.1.2] | (RefSeq) NADPH-dependent aldo-keto reductase, chloroplastic-like (A)+ K00002 alcohol dehydrogenase (NADP+) [EC:1.1.1.2] | (RefSeq) NADPH-dependent aldo-keto reductase, chloroplastic-like (A)+ K00002 alcohol dehydrogenase (NADP+) [EC:1.1.1.2] | (RefSeq) aldose …	Zmpn000199;pme0033;pmb2922;pme2651;Lmbn001981;pme0230;mws0344;mws2523;Zmgn000216;mws0264;Zmzn000113;mws0874;pme1286;mws0262;pma3101;mws2608;pmf0138;pme0534;mws0005;mws0255;ML10172161;pme3705;pmf0139;mws0628;Rfmb319;mws0263;pmb3101;pme3313;pme0490;pme0040;pme1086;Lmbn001754;mws1337;mws2212;mws1336;pme0519;mws0875;mws0251;pmb0774;mws0217;mws0091;Zmgn000173;mws0248;mws0458;mws0884;mws1189;Lmqn000780…	91	C6H10O8+ C5H4N4O+ C15H24N2O17P2+ C21H28N7O17P3+ C7H6O3+ C10H13N5O4+ C5H10O6+ C12H23O14P+ C2H7O4P+ C12H22O11+ C5H9NO4+ C10H14N5O7P+ C14H20N6O5S+ C4H6O6+ C11H14NO6++ C8H15NO6+ C6H12O6+ C6H12O7+ C10H12N2+ C4H5N3O+ C3H4O4+ C6H10O7+ C6H12O6+ C7H6O2+ C6H11NO2+ C5H7NO3+ C7H12O5+ C6H13O9P+ C6H5NO2+ C5H5N5+ C10H17N3O6S+ C7H12O5+ C9H17NO5+ C9H8O4+ C7H7NO2+ C12H22O11+ C5H10N2O3S+ C5H6N2O2+ C10H12N2O+ C2H5NO…
Note:
The purple background indicated KEGG pathways significantly enriched only in transcriptome,
the yellow background indicated KEGG pathways significantly enriched only in metabolome,
and the red background indicated KEGG pathways significantly enriched both in transcriptome and metabolome.

## Sheet: Conjoint pathways in BW vs CK
KEGG pathway	ko ID	P-value (gene)	P-value (meta)	DEGs			DAMs
				gene ID	gene Count	gene Annotation	meta ID	meta Count	meta Annotation
ABC transporters	ko02010	3.2169e-06	0.637611	gene-LOC110700561;gene-LOC110711863;gene-LOC110712126;gene-LOC110712155;gene-LOC110720109;gene-LOC110723123;gene-LOC110729353;gene-LOC110683453;gene-LOC110683754;gene-LOC110684709;gene-LOC110689801;gene-LOC110695412;gene-LOC110695413;gene-LOC110695783;gene-LOC110703309;gene-LOC110698721;gene-LOC110704402;gene-LOC110705066;gene-LOC110711136;gene-LOC110713512;gene-LOC110681663;gene-LOC110681823;gen…	58	K05643 ATP-binding cassette, subfamily A (ABC1), member 3 | (RefSeq) ABC transporter A family member 1-like isoform X1 (A)+ K05643 ATP-binding cassette, subfamily A (ABC1), member 3 | (RefSeq) ABC transporter A family member 1-like isoform X1 (A)+ K05643 ATP-binding cassette, subfamily A (ABC1), member 3 | (RefSeq) ABC transporter A family member 1-like isoform X1 (A)+ K05643 ATP-binding cassette…	pmf0138;pme2125;mws0232;mws4170;mws0248;mws0264;mws0217;pme1194;Zmgn000173;pme0519;pme0230;pme1086;pme0516;mws1189	14	C6H12O6+ C18H32O16+ C17H20N4O6+ C6H12O6+ C9H12N2O6+ C12H22O11+ C2H5NO2+ C9H13N3O4+ C5H10O5+ C12H22O11+ C10H13N5O4+ C10H17N3O6S+ C6H12O6+ C6H10O7
Pyruvate metabolism	ko00620	0.000120853	0.565624	gene-LOC110721337;gene-LOC110726448;gene-LOC110713881;gene-LOC110725120;gene-LOC110731508;gene-LOC110685327;gene-LOC110707699;gene-LOC110715612;gene-LOC110739848;gene-LOC110700413;gene-LOC110736643;gene-LOC110685874;gene-LOC110694134;gene-LOC110694135;gene-LOC110696022;gene-LOC110735092;gene-LOC110697506;gene-LOC110708889;gene-LOC110708957;gene-LOC110709042;gene-LOC110696550;gene-LOC110738060;gen…	58	K00025 malate dehydrogenase [EC:1.1.1.37] | (RefSeq) malate dehydrogenase, cytoplasmic-like (A)+ K00026 malate dehydrogenase [EC:1.1.1.37] | (RefSeq) malate dehydrogenase, chloroplastic-like (A)+ K00028 malate dehydrogenase (decarboxylating) [EC:1.1.1.39] | (RefSeq) NAD-dependent malic enzyme 59 kDa isoform, mitochondrial-like (A)+ K00028 malate dehydrogenase (decarboxylating) [EC:1.1.1.39] | (Re…	pmb3101;Zmgn001448	2	C7H12O5+ C7H12O5
Glycolysis / Gluconeogenesis	ko00010	0.000305468	0.276002	gene-LOC110733184;gene-LOC110705195;gene-LOC110718860;gene-LOC110725809;gene-LOC110730407;gene-LOC110735365;gene-LOC110735383;gene-LOC110698202;gene-LOC110698203;gene-LOC110709669;gene-LOC110721627;gene-LOC110728039;gene-LOC110689684;gene-LOC110699058;gene-LOC110699087;gene-LOC110700413;gene-LOC110736643;gene-LOC110685874;gene-LOC110694134;gene-LOC110694135;gene-LOC110696022;gene-LOC110733662;gen…	76	K00001 alcohol dehydrogenase [EC:1.1.1.1] | (RefSeq) alcohol dehydrogenase-like 6 (A)+ K00002 alcohol dehydrogenase (NADP+) [EC:1.1.1.2] | (RefSeq) NADPH-dependent aldo-keto reductase, chloroplastic-like (A)+ K00002 alcohol dehydrogenase (NADP+) [EC:1.1.1.2] | (RefSeq) NADPH-dependent aldo-keto reductase, chloroplastic-like (A)+ K00002 alcohol dehydrogenase (NADP+) [EC:1.1.1.2] | (RefSeq) aldose …	Zmgn000447;mws4170	2	C3H7O7P+ C6H12O6
Starch and sucrose metabolism	ko00500	0.0142753	0.00156967	gene-LOC110735084;gene-LOC110711114;gene-LOC110715868;gene-LOC110721833;gene-LOC110727927;gene-LOC110689796;gene-LOC110705371;gene-LOC110733612;gene-LOC110731330;gene-LOC110683757;gene-LOC110715383;gene-LOC110717167;gene-LOC110729881;gene-LOC110717401;gene-LOC110682517;gene-LOC110732060;gene-LOC110734349;gene-LOC110738799;gene-LOC110697143;gene-LOC110702210;gene-LOC110704613;gene-LOC110706555;gen…	102	K00688 glycogen phosphorylase [EC:2.4.1.1] | (RefSeq) alpha-1,4 glucan phosphorylase L isozyme, chloroplastic/amyloplastic-like (A)+ K00695 sucrose synthase [EC:2.4.1.13] | (RefSeq) sucrose synthase 5-like isoform X1 (A)+ K00695 sucrose synthase [EC:2.4.1.13] | (RefSeq) sucrose synthase-like (A)+ K00695 sucrose synthase [EC:2.4.1.13] | (RefSeq) sucrose synthase (A)+ K00695 sucrose synthase [EC:2.…	mws0264;mws4170;mws2523;pmb2922;pme0519;pme3313	6	C12H22O11+ C6H12O6+ C12H23O14P+ C15H24N2O17P2+ C12H22O11+ C6H13O9P
Vitamin B6 metabolism	ko00750	0.00215511	0.676171	gene-LOC110714136;gene-LOC110731727;gene-LOC110703741;gene-LOC110737371;gene-LOC110701996;gene-LOC110710008;gene-LOC110711805;gene-LOC110714960;gene-LOC110714962;gene-LOC110714965;gene-LOC110714966;gene-LOC110714968;gene-LOC110724903;gene-LOC110684278;gene-LOC110689629;gene-LOC110691791;gene-LOC110691946;gene-LOC110695399;gene-LOC110699590;gene-LOC110728347	20	K00275 pyridoxamine 5'-phosphate oxidase [EC:1.4.3.5] | (RefSeq) pyridoxine/pyridoxamine 5'-phosphate oxidase 2 isoform X1 (A)+ K00275 pyridoxamine 5'-phosphate oxidase [EC:1.4.3.5] | (RefSeq) pyridoxine/pyridoxamine 5'-phosphate oxidase 2-like isoform X1 (A)+ K00868 pyridoxine kinase [EC:2.7.1.35] | (RefSeq) pyridoxal kinase-like (A)+ K01733 threonine synthase [EC:4.2.3.1] | (RefSeq) threonine s…	pme1383;Zmzn000079	2	C8H11NO3+ C4H9O7P
Linoleic acid metabolism	ko00591	0.00272851	0.97768	gene-LOC110736163;gene-LOC110684391;gene-LOC110695976;gene-LOC110695977;gene-LOC110716699;gene-LOC110708248;gene-LOC110715344;gene-LOC110715534;gene-LOC110687589;gene-LOC110687831;gene-LOC110687834;gene-LOC110687843;gene-LOC110687846;gene-LOC110691473;gene-LOC110691636;gene-LOC110691646;gene-LOC110693153;gene-LOC110708631;gene-LOC110708632;gene-LOC110708633;gene-LOC110713336;gene-LOC110736902;gen…	24	K00454 lipoxygenase [EC:1.13.11.12] | (RefSeq) linoleate 13S-lipoxygenase 2-1, chloroplastic-like (A)+ K00454 lipoxygenase [EC:1.13.11.12] | (RefSeq) linoleate 13S-lipoxygenase 3-1, chloroplastic-like isoform X1 (A)+ K00454 lipoxygenase [EC:1.13.11.12] | (RefSeq) linoleate 13S-lipoxygenase 2-1, chloroplastic-like (A)+ K00454 lipoxygenase [EC:1.13.11.12] | (RefSeq) linoleate 13S-lipoxygenase 2-1, …	Lmbn005287;pmn001694;Zmjn004133	3	C18H32O4+ C18H34O5+ C18H32O4
Carbon fixation in photosynthetic organisms	ko00710	0.0116764	0.0989499	gene-LOC110721337;gene-LOC110726448;gene-LOC110713881;gene-LOC110725120;gene-LOC110731508;gene-LOC110685327;gene-LOC110707699;gene-LOC110715612;gene-LOC110722419;gene-LOC110714594;gene-LOC110721444;gene-LOC110726705;gene-LOC110713525;gene-LOC110686221;gene-LOC110691154;gene-LOC110700721;gene-LOC110720402;gene-LOC110720403;gene-LOC110720405;gene-LOC110728202;gene-LOC110728204;gene-LOC110728206;gen…	36	K00025 malate dehydrogenase [EC:1.1.1.37] | (RefSeq) malate dehydrogenase, cytoplasmic-like (A)+ K00026 malate dehydrogenase [EC:1.1.1.37] | (RefSeq) malate dehydrogenase, chloroplastic-like (A)+ K00028 malate dehydrogenase (decarboxylating) [EC:1.1.1.39] | (RefSeq) NAD-dependent malic enzyme 59 kDa isoform, mitochondrial-like (A)+ K00028 malate dehydrogenase (decarboxylating) [EC:1.1.1.39] | (Re…	Hmcn000192;pme3313;Zmzn000079;pme3311;Zmgn000447	5	C7H14O7+ C6H13O9P+ C4H9O7P+ C6H14O12P2+ C3H7O7P
Glyoxylate and dicarboxylate metabolism	ko00630	0.0122544	0.568268	gene-LOC110721337;gene-LOC110726448;gene-LOC110725219;gene-LOC110734533;gene-LOC110710572;gene-LOC110738060;gene-LOC110690095;gene-LOC110697208;gene-LOC110706418;gene-LOC110724681;gene-LOC110699363;gene-LOC110733523;gene-LOC110712141;gene-LOC110730839;gene-LOC110717163;gene-LOC110736278;gene-LOC110700721;gene-LOC110720402;gene-LOC110720403;gene-LOC110720405;gene-LOC110728202;gene-LOC110728204;gen…	48	K00025 malate dehydrogenase [EC:1.1.1.37] | (RefSeq) malate dehydrogenase, cytoplasmic-like (A)+ K00026 malate dehydrogenase [EC:1.1.1.37] | (RefSeq) malate dehydrogenase, chloroplastic-like (A)+ K00122 formate dehydrogenase [EC:1.17.1.9] | (RefSeq) formate dehydrogenase, mitochondrial-like (A)+ K00122 formate dehydrogenase [EC:1.17.1.9] | (RefSeq) formate dehydrogenase, mitochondrial-like (A)+ K…	Zmgn000447;mws0262;Zmzn000113;ML10172161;mws0217	5	C3H7O7P+ C4H6O6+ C5H9NO4+ C3H4O4+ C2H5NO2
Thiamine metabolism	ko00730	0.0135951	0.227872	gene-LOC110708084;gene-LOC110713889;gene-LOC110725223;gene-LOC110739759;gene-LOC110727895;gene-LOC110682096;gene-LOC110695265;gene-LOC110723750;gene-LOC110683422;gene-LOC110688300;gene-LOC110686161;gene-LOC110700690;gene-LOC110726350;gene-LOC110738049	14	K00939 adenylate kinase [EC:2.7.4.3] | (RefSeq) adenylate kinase 5, chloroplastic-like (A)+ K00939 adenylate kinase [EC:2.7.4.3] | (RefSeq) adenylate kinase, chloroplastic-like (A)+ K00939 adenylate kinase [EC:2.7.4.3] | (RefSeq) adenylate kinase, chloroplastic-like (A)+ K00939 adenylate kinase [EC:2.7.4.3] | (RefSeq) adenylate kinase 4 (A)+ K00949 thiamine pyrophosphokinase [EC:2.7.6.2] | (RefSe…	pmb0530;pmb0764;mws0217	3	C21H27N7O14P2+ C6H9NOS+ C2H5NO2
Purine metabolism	ko00230	0.0281145	0.38265	gene-LOC110698328;gene-LOC110703900;gene-LOC110691812;gene-LOC110724417;gene-LOC110695521;gene-LOC110704175;gene-LOC110735639;gene-LOC110706239;gene-LOC110709126;gene-LOC110685819;gene-LOC110707528;gene-LOC110729540;gene-LOC110729625;gene-LOC110692099;gene-LOC110693836;gene-LOC110693910;gene-LOC110696047;gene-LOC110696399;gene-LOC110708084;gene-LOC110713889;gene-LOC110725223;gene-LOC110739759;gen…	48	K00088 IMP dehydrogenase [EC:1.1.1.205] | (RefSeq) inosine-5'-monophosphate dehydrogenase 2-like (A)+ K00601 phosphoribosylglycinamide formyltransferase [EC:2.1.2.2] | (RefSeq) phosphoribosylglycinamide formyltransferase, chloroplastic-like (A)+ K00602 phosphoribosylaminoimidazolecarboxamide formyltransferase / IMP cyclohydrolase [EC:2.1.2.3 3.5.4.10] | (RefSeq) uncharacterized protein LOC1106918…	pmb0998;pme2117;pme0230;pme3184;pmc0066;mws0217;mws0884;pme0040	8	C10H14N5O8P+ C10H15N5O10P2+ C10H13N5O4+ C10H14N5O6P+ C10H13N4O7P+ C2H5NO2+ C10H12N5O6P+ C5H5N5
Glutathione metabolism	ko00480	0.00123633	0.040016	gene-LOC110738987;gene-LOC110720997;gene-LOC110686033;gene-LOC110735027;gene-LOC110702445;gene-LOC110713461;gene-LOC110719444;gene-LOC110694112;gene-LOC110694961;gene-LOC110701606;gene-LOC110701631;gene-LOC110701632;gene-LOC110709763;gene-LOC110711843;gene-LOC110733589;gene-LOC110694729;gene-LOC110699524;gene-LOC110700588;gene-LOC110700589;gene-LOC110702644;gene-LOC110709637;gene-LOC110724460;gen…	57	K00031 isocitrate dehydrogenase [EC:1.1.1.42] | (RefSeq) isocitrate dehydrogenase [NADP] (A)+ K00033 6-phosphogluconate dehydrogenase [EC:1.1.1.44 1.1.1.343] | (RefSeq) 6-phosphogluconate dehydrogenase, decarboxylating 1-like (A)+ K00033 6-phosphogluconate dehydrogenase [EC:1.1.1.44 1.1.1.343] | (RefSeq) 6-phosphogluconate dehydrogenase, decarboxylating 1 (A)+ K00036 glucose-6-phosphate 1-dehydro…	pme1841;pme1086;mws0217;mws0875;pme2563;mws4134;mws0263;pme2651	8	C5H14N2+ C10H17N3O6S+ C2H5NO2+ C5H10N2O3S+ C8H14N2O5S+ C20H32N6O12S2+ C5H7NO3+ C21H28N7O17P3
Pentose phosphate pathway	ko00030	0.0826963	0.0224743	gene-LOC110720997;gene-LOC110686033;gene-LOC110735027;gene-LOC110733662;gene-LOC110714594;gene-LOC110721444;gene-LOC110711936;gene-LOC110690455;gene-LOC110706292;gene-LOC110730405;gene-LOC110736626;gene-LOC110690005;gene-LOC110690897;gene-LOC110728048;gene-LOC110694072;gene-LOC110731289;gene-LOC110685556;gene-LOC110709227;gene-LOC110712592;gene-LOC110704308;gene-LOC110728110;gene-LOC110738872;gen…	29	K00033 6-phosphogluconate dehydrogenase [EC:1.1.1.44 1.1.1.343] | (RefSeq) 6-phosphogluconate dehydrogenase, decarboxylating 1-like (A)+ K00033 6-phosphogluconate dehydrogenase [EC:1.1.1.44 1.1.1.343] | (RefSeq) 6-phosphogluconate dehydrogenase, decarboxylating 1 (A)+ K00036 glucose-6-phosphate 1-dehydrogenase [EC:1.1.1.49 1.1.1.363] | (RefSeq) glucose-6-phosphate 1-dehydrogenase, cytoplasmic-lik…	mws4170;mws0863;pme0534;Zmgn000447;Zmgn000173;Zmzn000079	6	C6H12O6+ C5H11O7P+ C6H12O7+ C3H7O7P+ C5H10O5+ C4H9O7P
Amino sugar and nucleotide sugar metabolism	ko00520	0.176506	0.00390781	gene-LOC110717323;gene-LOC110722102;gene-LOC110735086;gene-LOC110737278;gene-LOC110700018;gene-LOC110709505;gene-LOC110683514;gene-LOC110688216;gene-LOC110715383;gene-LOC110717167;gene-LOC110729881;gene-LOC110717401;gene-LOC110682517;gene-LOC110732060;gene-LOC110734349;gene-LOC110738799;gene-LOC110697143;gene-LOC110740070;gene-LOC110702210;gene-LOC110707710;gene-LOC110716578;gene-LOC110716636;gen…	60	K00012 UDPglucose 6-dehydrogenase [EC:1.1.1.22] | (RefSeq) UDP-glucose 6-dehydrogenase 1 (A)+ K00012 UDPglucose 6-dehydrogenase [EC:1.1.1.22] | (RefSeq) UDP-glucose 6-dehydrogenase 4-like (A)+ K00012 UDPglucose 6-dehydrogenase [EC:1.1.1.22] | (RefSeq) UDP-glucose 6-dehydrogenase 1 (A)+ K00012 UDPglucose 6-dehydrogenase [EC:1.1.1.22] | (RefSeq) UDP-glucose 6-dehydrogenase 1-like (A)+ K00326 cytoch…	mws4174;mws4170;pmf0138;pme3705;mws1189;Zmfn000481;pmb2922;Lmqn000780	8	C8H15NO6+ C6H12O6+ C6H12O6+ C6H10O7+ C6H10O7+ C14H22N2O16P2+ C15H24N2O17P2+ C17H27N3O17P2
Metabolic pathways	ko01100	0.211239	0.00119095	gene-LOC110733184;gene-LOC110705195;gene-LOC110718860;gene-LOC110725809;gene-LOC110730407;gene-LOC110735365;gene-LOC110735383;gene-LOC110698202;gene-LOC110698203;gene-LOC110729727;gene-LOC110717323;gene-LOC110722102;gene-LOC110735086;gene-LOC110737278;gene-LOC110736158;gene-LOC110707685;gene-LOC110718708;gene-LOC110682124;gene-LOC110721337;gene-LOC110726448;gene-LOC110713881;gene-LOC110725120;gen…	1109	K00001 alcohol dehydrogenase [EC:1.1.1.1] | (RefSeq) alcohol dehydrogenase-like 6 (A)+ K00002 alcohol dehydrogenase (NADP+) [EC:1.1.1.2] | (RefSeq) NADPH-dependent aldo-keto reductase, chloroplastic-like (A)+ K00002 alcohol dehydrogenase (NADP+) [EC:1.1.1.2] | (RefSeq) NADPH-dependent aldo-keto reductase, chloroplastic-like (A)+ K00002 alcohol dehydrogenase (NADP+) [EC:1.1.1.2] | (RefSeq) aldose …	mws2523;pme2117;Lmmn001643;pme0040;mws1080;Zmpn000095;ML10172161;pmf0139;Lmqn000213;pmb0751;mws1337;pme0048;Zmfn000481;pme3009;pme2125;Lmbn000216;mws1336;mws0255;mws0749;mws0884;mws0458;Zmgn000447;Lmbn002644;Zmgn000216;pme1216;mws0628;pme2563;mws4134;mws0217;pmb0530;mws0344;mws4174;mws0875;mws0264;Lmbn000612;pmf0138;Lmbn002739;Lmbn001981;pmb2922;pme2651;pme3311;mws0704;pme3207;pme3313;pme0519;pme…	93	C12H23O14P+ C10H15N5O10P2+ C9H8O3+ C5H5N5+ C12H22O11+ C6H15O9P+ C3H4O4+ C6H12O6+ C24H42O21+ C16H16O7+ C9H17NO5+ C2H7NO2S+ C14H22N2O16P2+ C6H6O6+ C18H32O16+ C5H8O5+ C7H7NO2+ C4H5N3O+ C7H6O3+ C10H12N5O6P+ C8H8O3+ C3H7O7P+ C8H8O+ C2H7O4P+ C6H5NO2+ C7H6O2+ C8H14N2O5S+ C20H32N6O12S2+ C2H5NO2+ C21H27N7O14P2+ C5H10O6+ C8H15NO6+ C5H10N2O3S+ C12H22O11+ C5H7NO3+ C6H12O6+ C9H8O3+ C7H6O3+ C15H24N2O17P2+ C21H…
Ascorbate and aldarate metabolism	ko00053	0.218509	0.0224743	gene-LOC110717323;gene-LOC110722102;gene-LOC110735086;gene-LOC110737278;gene-LOC110700413;gene-LOC110736643;gene-LOC110685874;gene-LOC110694134;gene-LOC110694135;gene-LOC110696022;gene-LOC110701028;gene-LOC110704611;gene-LOC110732740;gene-LOC110736359;gene-LOC110740325;gene-LOC110701606;gene-LOC110701631;gene-LOC110701632;gene-LOC110709763;gene-LOC110711843;gene-LOC110733589;gene-LOC110694729;gen…	29	K00012 UDPglucose 6-dehydrogenase [EC:1.1.1.22] | (RefSeq) UDP-glucose 6-dehydrogenase 1 (A)+ K00012 UDPglucose 6-dehydrogenase [EC:1.1.1.22] | (RefSeq) UDP-glucose 6-dehydrogenase 4-like (A)+ K00012 UDPglucose 6-dehydrogenase [EC:1.1.1.22] | (RefSeq) UDP-glucose 6-dehydrogenase 1 (A)+ K00012 UDPglucose 6-dehydrogenase [EC:1.1.1.22] | (RefSeq) UDP-glucose 6-dehydrogenase 1-like (A)+ K00128 aldehy…	Zmyn000108;Zmpn000199;pmb2922;pme0516;pme3705;mws1189	6	C6H10O8+ C6H10O8+ C15H24N2O17P2+ C6H12O6+ C6H10O7+ C6H10O7
Galactose metabolism	ko00052	0.481547	6.03883e-06	gene-LOC110715383;gene-LOC110717167;gene-LOC110729881;gene-LOC110706292;gene-LOC110730405;gene-LOC110736626;gene-LOC110690005;gene-LOC110690897;gene-LOC110740070;gene-LOC110729566;gene-LOC110693890;gene-LOC110732739;gene-LOC110683970;gene-LOC110734468;gene-LOC110729741;gene-LOC110707265;gene-LOC110715484;gene-LOC110725849;gene-LOC110687856;gene-LOC110691484;gene-LOC110704478;gene-LOC110709651;gen…	32	K00844 hexokinase [EC:2.7.1.1] | (RefSeq) hexokinase-1-like (A)+ K00844 hexokinase [EC:2.7.1.1] | (RefSeq) hexokinase-3-like (A)+ K00844 hexokinase [EC:2.7.1.1] | (RefSeq) hexokinase-1-like (A)+ K00850 6-phosphofructokinase 1 [EC:2.7.1.11] | (RefSeq) ATP-dependent 6-phosphofructokinase 2-like (A)+ K00850 6-phosphofructokinase 1 [EC:2.7.1.11] | (RefSeq) ATP-dependent 6-phosphofructokinase 5, chlor…	Lmqn000213;pme3313;pmf0139;pme0519;pme0516;mws2608;mws1080;pmf0138;pme2125;pmb2922;mws4170	11	C24H42O21+ C6H13O9P+ C6H12O6+ C12H22O11+ C6H12O6+ C8H15NO6+ C12H22O11+ C6H12O6+ C18H32O16+ C15H24N2O17P2+ C6H12O6
Note:
The purple background indicated KEGG pathways significantly enriched only in transcriptome,
the yellow background indicated KEGG pathways significantly enriched only in metabolome,
and the red background indicated KEGG pathways significantly enriched both in transcriptome and metabolome.
