# Supplementary material for: Integrative Transcriptome and Metabolome Profiles Reveal Common and Unique Pathways Involved in Seed Initial Imbibition Under Artificial and Natural Salt Stresses During Germination of Halophyte Quinoa
Source: Front Plant Sci. 2022 Apr 12;13:853326. doi: 10.3389/fpls.2022.853326 (PMC9039654; doi:10.3389/fpls.2022.853326)
Supplement: Supplementary Table 11 — DEGs and DAMs involved in starch and sucrose metabolism. [file Table_11.xlsx]

## Sheet: DEGs
DEGs involved in starch and sucrose metabolism
Pathway ID	Gene ID	KO ID	NR description	DEGs in SC vs CK					DEGs in BW vs CK
				FoldChange	log2FoldChange	P value	FDR	Regulated	FoldChange	log2FoldChange	P value	FDR	Regulated
ko00500	LOC110735084	K00688 glycogen phosphorylase [EC:2.4.1.1] | (RefSeq) alpha-1,4 glucan phosphorylase L isozyme, chloroplastic/amyloplastic-like (A)	alpha-1,4 glucan phosphorylase L isozyme, chloroplastic/amyloplastic-like [Chenopodium quinoa]	3.387	1.76	2.16989e-14	5.285e-13	up	3.12	1.641	1.2132e-62	6.0502e-61	up
ko00500	LOC110715868	K00695 sucrose synthase [EC:2.4.1.13] | (RefSeq) sucrose synthase-like (A)	sucrose synthase-like [Chenopodium quinoa]	5.336	2.416	4.81912e-12	8.94861e-11	up	4.678	2.226	6.93915e-07	2.6391e-06	up
ko00500	LOC110721833	K00695 sucrose synthase [EC:2.4.1.13] | (RefSeq) sucrose synthase (A)	sucrose synthase [Chenopodium quinoa]	4.372	2.128	4.17122e-12	7.80299e-11	up	3.942	1.979	6.54362e-23	7.56786e-22	up
ko00500	LOC110727927	K00695 sucrose synthase [EC:2.4.1.13] | (RefSeq) sucrose synthase (A)	sucrose synthase [Chenopodium quinoa]	0.171	-2.546	1.84028e-67	1.14112e-64	down	0.162	-2.623	8.78592e-244	6.7183e-241	down
ko00500	LOC110689796	K00695 sucrose synthase [EC:2.4.1.13] | (RefSeq) sucrose synthase-like (A)	sucrose synthase-like [Chenopodium quinoa]	0.134	-2.899	2.26211e-74	1.67773e-71	down	0.138	-2.86	3.73197e-161	1.23338e-158	down
ko00500	LOC110711114	K00695 sucrose synthase [EC:2.4.1.13] | (RefSeq) sucrose synthase 5-like isoform X1 (A)	sucrose synthase 5-like isoform X4 [Chenopodium quinoa]						0.407	-1.295	8.21855e-05	0.00024362	down
ko00500	LOC110705371	K00696 sucrose-phosphate synthase [EC:2.4.1.14] | (RefSeq) sucrose-phosphate synthase (A)	sucrose-phosphate synthase [Chenopodium quinoa]	0.361	-1.471	1.50555e-15	4.20896e-14	down	0.442	-1.178	3.70509e-16	2.96149e-15	down
ko00500	LOC110733612	K00696 sucrose-phosphate synthase [EC:2.4.1.14] | (RefSeq) sucrose-phosphate synthase-like (A)	sucrose-phosphate synthase-like [Chenopodium quinoa]	0.395	-1.34	2.6075e-10	3.80806e-09	down	0.389	-1.362	2.81359e-31	4.7092e-30	down
ko00500	LOC110731330	K00703 starch synthase [EC:2.4.1.21] | (RefSeq) starch synthase 3, chloroplastic/amyloplastic-like (A)	starch synthase 3, chloroplastic/amyloplastic-like [Chenopodium quinoa]	2.034	1.024	0.000120696	0.000579372	up	2.191	1.132	6.91515e-05	0.00020719	up
ko00500	LOC110683757	K00703 starch synthase [EC:2.4.1.21] | (RefSeq) uncharacterized protein LOC110683757 (A)	uncharacterized protein LOC110683757 [Chenopodium quinoa]	0.241	-2.053	2.77508e-29	2.61113e-27	down	0.216	-2.212	7.27953e-79	5.58833e-77	down
ko00500	LOC110715383	K00844 hexokinase [EC:2.7.1.1] | (RefSeq) hexokinase-1-like (A)	hexokinase-1-like [Chenopodium quinoa]	2.927	1.549	5.9174e-14	1.3698e-12	up	3.043	1.606	1.55576e-27	2.24293e-26	up
ko00500	LOC110729881	K00844 hexokinase [EC:2.7.1.1] | (RefSeq) hexokinase-1-like (A)	hexokinase-1-like [Chenopodium quinoa]	2.889	1.53	1.21086e-15	3.41796e-14	up	3.044	1.606	1.37851e-39	3.24046e-38	up
ko00500	LOC110717167	K00844 hexokinase [EC:2.7.1.1] | (RefSeq) hexokinase-3-like (A)	hexokinase-3-like [Chenopodium quinoa]						0.494	-1.016	0.0114758	0.023547	down
ko00500	LOC110717401	K00847 fructokinase [EC:2.7.1.4] | (RefSeq) probable fructokinase-4 (A)	probable fructokinase-4 [Chenopodium quinoa]	2.402	1.264	3.16843e-07	2.68713e-06	up	2.084	1.059	6.35996e-11	3.47618e-10	up
ko00500	LOC110682517	K00847 fructokinase [EC:2.7.1.4] | (RefSeq) probable fructokinase-7 (A)	uncharacterized protein LOC110682517 isoform X1 [Chenopodium quinoa]	0.407	-1.297	6.23335e-06	4.05602e-05	down	0.327	-1.614	3.39583e-63	1.72436e-61	down
ko00500	LOC110734349	K00847 fructokinase [EC:2.7.1.4] | (RefSeq) probable fructokinase-7 (A)	probable fructokinase-6, chloroplastic isoform X1 [Chenopodium quinoa]	0.049	-4.357	9.93879e-42	1.94785e-39	down	0.058	-4.111	1.23232e-107	1.68625e-105	down
ko00500	LOC110738799	K00847 fructokinase [EC:2.7.1.4] | (RefSeq) probable fructokinase-4 (A)	probable fructokinase-4 [Chenopodium quinoa]	3.471	1.795	2.42109e-06	1.71526e-05	up	2.864	1.518	0.00118978	0.0029548	up
ko00500	LOC110697143	K00847 fructokinase [EC:2.7.1.4] | (RefSeq) probable fructokinase-7 (A)	probable fructokinase-7 [Chenopodium quinoa]	2.837	1.505	4.98136e-14	1.16381e-12	up	2.382	1.252	1.24702e-24	1.57179e-23	up
ko00500	LOC110732060	K00847 fructokinase [EC:2.7.1.4] | (RefSeq) probable fructokinase-4 (A)	fructokinase-like 1, chloroplastic [Chenopodium quinoa]						2.19	1.131	1.66816e-10	8.8055e-10	up
ko00500	LOC110681807	K00963 UTP--glucose-1-phosphate uridylyltransferase [EC:2.7.7.9] | (RefSeq) UTP--glucose-1-phosphate uridylyltransferase (A)	UTP--glucose-1-phosphate uridylyltransferase-like [Chenopodium quinoa]	14.563	3.864	0.0160805	0.0410588	up
ko00500	LOC110702210	K00975 glucose-1-phosphate adenylyltransferase [EC:2.7.7.27] | (RefSeq) glucose-1-phosphate adenylyltransferase large subunit, chloroplastic/amyloplastic (A)	glucose-1-phosphate adenylyltransferase large subunit, chloroplastic/amyloplastic [Chenopodium quinoa]	0.405	-1.304	2.26543e-24	1.49546e-22	down	0.376	-1.411	1.19197e-62	5.95191e-61	down
ko00500	LOC110704613	K01087 trehalose 6-phosphate phosphatase [EC:3.1.3.12] | (RefSeq) probable trehalose-phosphate phosphatase F isoform X1 (A)	probable trehalose-phosphate phosphatase F isoform X1 [Chenopodium quinoa]	4.997	2.321	5.80248e-13	1.20394e-11	up	4.824	2.27	9.15955e-17	7.62279e-16	up
ko00500	LOC110706555	K01087 trehalose 6-phosphate phosphatase [EC:3.1.3.12] | (RefSeq) probable trehalose-phosphate phosphatase D (A)	probable trehalose-phosphate phosphatase D [Chenopodium quinoa]	9.443	3.239	1.08152e-05	6.67676e-05	up	8.256	3.045	3.73629e-07	1.4562e-06	up
ko00500	LOC110709634	K01087 trehalose 6-phosphate phosphatase [EC:3.1.3.12] | (RefSeq) probable trehalose-phosphate phosphatase D (A)	probable trehalose-phosphate phosphatase D [Chenopodium quinoa]	118.578	6.89	4.65703e-06	3.11719e-05	up	104.001	6.7	4.18888e-06	1.46234e-05	up
ko00500	LOC110717661	K01087 trehalose 6-phosphate phosphatase [EC:3.1.3.12] | (RefSeq) trehalose-phosphate phosphatase A-like (A)	trehalose-phosphate phosphatase A-like [Chenopodium quinoa]	4.309	2.107	0.000737226	0.00286948	up	2.371	1.245	0.00737897	0.0157619	up
ko00500	LOC110732742	K01087 trehalose 6-phosphate phosphatase [EC:3.1.3.12] | (RefSeq) probable trehalose-phosphate phosphatase F (A)	probable trehalose-phosphate phosphatase F [Chenopodium quinoa]	2.596	1.376	0.0148674	0.0383993	up
ko00500	LOC110718929	K01176 alpha-amylase [EC:3.2.1.1] | (RefSeq) alpha-amylase-like (A)	alpha-amylase-like [Chenopodium quinoa]	7.366	2.881	0.0164428	0.04182	up	12.283	3.619	1.6889e-05	5.47177e-05	up
ko00500	LOC110738785	K01176 alpha-amylase [EC:3.2.1.1] | (RefSeq) alpha-amylase-like (A)	alpha-amylase-like [Chenopodium quinoa]	2.812	1.492	3.11853e-12	5.92161e-11	up	3.124	1.643	5.29767e-72	3.44906e-70	up
ko00500	LOC110737712	K01176 alpha-amylase [EC:3.2.1.1] | (RefSeq) alpha-amylase-like (A)	alpha-amylase-like [Chenopodium quinoa]						5.136	2.361	0.000267444	0.000737087	up
ko00500	LOC110702604	K01177 beta-amylase [EC:3.2.1.2] | (RefSeq) beta-amylase 8-like (A)	beta-amylase 8-like [Chenopodium quinoa]	0.341	-1.552	2.89978e-23	1.75214e-21	down	0.374	-1.418	2.50642e-43	6.7926e-42	down
ko00500	LOC110732446	K01177 beta-amylase [EC:3.2.1.2] | (RefSeq) beta-amylase 3, chloroplastic-like (A)	beta-amylase 3, chloroplastic-like [Chenopodium quinoa]	2.096	1.068	0.000264685	0.00115702	up
ko00500	LOC110691952	K01177 beta-amylase [EC:3.2.1.2] | (RefSeq) beta-amylase-like (A)	beta-amylase-like [Chenopodium quinoa]	0.097	-3.361	2.38667e-05	0.000135549	down	0.24	-2.06	0.00391909	0.00883652	down
ko00500	LOC110692055	K01177 beta-amylase [EC:3.2.1.2] | (RefSeq) beta-amylase-like (A)	beta-amylase-like [Chenopodium quinoa]	2.965	1.568	1.90825e-21	9.79371e-20	up	3.564	1.833	1.13445e-83	9.7663e-82	up
ko00500	LOC110700982	K01179 endoglucanase [EC:3.2.1.4] | (RefSeq) LOW QUALITY PROTEIN: endoglucanase 8-like (A)	LOW QUALITY PROTEIN: endoglucanase 8-like [Chenopodium quinoa]	11.363	3.506	3.66031e-06	2.50591e-05	up	10.073	3.332	4.84716e-06	1.67907e-05	up
ko00500	LOC110719590	K01179 endoglucanase [EC:3.2.1.4] | (RefSeq) endoglucanase 17-like (A)	LOW QUALITY PROTEIN: endoglucanase 20-like [Chenopodium quinoa]	4.484	2.165	0.00134252	0.00484504	up	6.952	2.797	3.39877e-18	3.05263e-17	up
ko00500	LOC110719674	K01179 endoglucanase [EC:3.2.1.4] | (RefSeq) endoglucanase 6-like (A)	endoglucanase 6-like [Chenopodium quinoa]	4.062	2.022	1.30825e-08	1.43976e-07	up	4.837	2.274	7.64136e-08	3.195e-07	up
ko00500	LOC110720661	K01179 endoglucanase [EC:3.2.1.4] | (RefSeq) endoglucanase 16-like (A)	endoglucanase 16-like [Chenopodium quinoa]	4.844	2.276	4.36956e-10	6.17633e-09	up	4.535	2.181	4.58839e-09	2.15796e-08	up
ko00500	LOC110722603	K01179 endoglucanase [EC:3.2.1.4] | (RefSeq) endoglucanase 17-like (A)	endoglucanase 20-like [Chenopodium quinoa]	13.73	3.779	0.00141689	0.00507434	up
ko00500	LOC110722684	K01179 endoglucanase [EC:3.2.1.4] | (RefSeq) endoglucanase 6-like (A)	endoglucanase 6-like [Chenopodium quinoa]	6.028	2.592	2.36338e-25	1.67093e-23	up	7.584	2.923	7.43879e-30	1.17591e-28	up
ko00500	LOC110725673	K01179 endoglucanase [EC:3.2.1.4] | (RefSeq) endoglucanase 9-like (A)	endoglucanase 9-like [Chenopodium quinoa]	3.625	1.858	1.02471e-05	6.36136e-05	up	2.575	1.365	0.00315567	0.00724081	up
ko00500	LOC110736307	K01179 endoglucanase [EC:3.2.1.4] | (RefSeq) endoglucanase 8-like (A)	endoglucanase 8-like [Chenopodium quinoa]	4.381	2.131	0.00139965	0.00502438	up	5.406	2.435	1.17053e-06	4.35159e-06	up
ko00500	LOC110736362	K01179 endoglucanase [EC:3.2.1.4] | (RefSeq) endoglucanase 12-like (A)	endoglucanase 12-like [Chenopodium quinoa]	86.219	6.43	0.00029702	0.00128222	up	29.679	4.891	0.0141295	0.0284251	up
ko00500	LOC110686374	K01179 endoglucanase [EC:3.2.1.4] | (RefSeq) endoglucanase 14-like (A)	endoglucanase 2-like [Chenopodium quinoa]	2.039	1.028	0.000396761	0.00165624	up	2.618	1.388	9.65196e-22	1.04703e-20	up
ko00500	LOC110701033	K01179 endoglucanase [EC:3.2.1.4] | (RefSeq) endoglucanase 12-like (A)	endoglucanase 12-like [Chenopodium quinoa]						5.463	2.45	0.00269165	0.00625597	up
ko00500	LOC110701034	K01179 endoglucanase [EC:3.2.1.4] | (RefSeq) endoglucanase 12-like (A)	endoglucanase 12-like [Chenopodium quinoa]						32.302	5.014	0.0100259	0.0208129	up
ko00500	LOC110726913	K01179 endoglucanase [EC:3.2.1.4] | (RefSeq) endoglucanase 16-like (A)	endoglucanase 16-like [Chenopodium quinoa]						2.15	1.104	0.0142294	0.0286025	up
ko00500	LOC110727926	K01179 endoglucanase [EC:3.2.1.4] | (RefSeq) endoglucanase 17-like (A)	endoglucanase 17-like [Chenopodium quinoa]						8.448	3.079	1.03523e-05	3.44501e-05	up
ko00500	LOC110689797	K01179 endoglucanase [EC:3.2.1.4] | (RefSeq) endoglucanase 17-like (A)	endoglucanase 17-like [Chenopodium quinoa]						7.488	2.905	0.00225598	0.00531915	up
ko00500	LOC110711717	K01187 alpha-glucosidase [EC:3.2.1.20] | (RefSeq) LOW QUALITY PROTEIN: alpha-glucosidase-like (A)	LOW QUALITY PROTEIN: uncharacterized protein LOC110711717 [Chenopodium quinoa]	79.625	6.315	0.000526875	0.00212826	up
ko00500	LOC110729566	K01187 alpha-glucosidase [EC:3.2.1.20] | (RefSeq) alpha-glucosidase-like (A)	alpha-glucosidase-like [Chenopodium quinoa]	4.504	2.171	7.10749e-15	1.8439e-13	up	5.297	2.405	3.45721e-47	1.07259e-45	up
ko00500	LOC110693890	K01187 alpha-glucosidase [EC:3.2.1.20] | (RefSeq) LOW QUALITY PROTEIN: alpha-glucosidase-like (A)	LOW QUALITY PROTEIN: alpha-glucosidase-like [Chenopodium quinoa]	3.976	1.991	6.18866e-26	4.55027e-24	up	4.301	2.105	2.33788e-100	2.87611e-98	up
ko00500	LOC110719863	K01193 beta-fructofuranosidase [EC:3.2.1.26] | (RefSeq) beta-fructofuranosidase, insoluble isoenzyme CWINV1-like (A)	beta-fructofuranosidase, insoluble isoenzyme CWINV1-like [Chenopodium quinoa]	2.517	1.332	0.00194331	0.00667928	up
ko00500	LOC110683970	K01193 beta-fructofuranosidase [EC:3.2.1.26] | (RefSeq) beta-fructofuranosidase, cell wall isozyme-like (A)	beta-fructofuranosidase, cell wall isozyme-like [Chenopodium quinoa]	0.009	-6.79	2.25364e-07	1.96641e-06	down	0.041	-4.614	0.00610117	0.0132694	down
ko00500	LOC110732739	K01193 beta-fructofuranosidase [EC:3.2.1.26] | (RefSeq) acid beta-fructofuranosidase 2, vacuolar-like (A)	acid beta-fructofuranosidase 2, vacuolar-like [Chenopodium quinoa]						2.342	1.228	0.00244672	0.00573352	up
ko00500	LOC110722740	K01194 alpha,alpha-trehalase [EC:3.2.1.28] | (RefSeq) probable trehalase (A)	probable trehalase [Chenopodium quinoa]	3.193	1.675	5.27254e-08	5.18954e-07	up	3.712	1.892	3.10881e-27	4.43282e-26	up
ko00500	LOC110732271	K01194 alpha,alpha-trehalase [EC:3.2.1.28] | (RefSeq) probable trehalase (A)	probable trehalase [Chenopodium quinoa]	2.652	1.407	1.49958e-08	1.63746e-07	up	2.961	1.566	4.82882e-17	4.08757e-16	up
ko00500	LOC110706636	K01214 isoamylase [EC:3.2.1.68] | (RefSeq) isoamylase 3, chloroplastic-like (A)	isoamylase 3, chloroplastic-like [Chenopodium quinoa]	0.291	-1.779	9.47526e-25	6.45769e-23	down	0.303	-1.721	1.92404e-49	6.46842e-48	down
ko00500	LOC110709682	K01214 isoamylase [EC:3.2.1.68] | (RefSeq) isoamylase 3, chloroplastic-like (A)	isoamylase 3, chloroplastic-like [Chenopodium quinoa]	0.255	-1.969	5.60174e-25	3.88069e-23	down	0.259	-1.95	4.03329e-67	2.29286e-65	down
ko00500	LOC110717629	K01214 isoamylase [EC:3.2.1.68] | (RefSeq) isoamylase 2, chloroplastic-like (A)	isoamylase 2, chloroplastic-like [Chenopodium quinoa]	2.618	1.389	5.58792e-11	8.97889e-10	up	2.597	1.377	2.49773e-23	2.95172e-22	up
ko00500	LOC110730942	K01214 isoamylase [EC:3.2.1.68] | (RefSeq) isoamylase 3, chloroplastic-like (A)	pullulanase 1, chloroplastic-like [Chenopodium quinoa]						2.058	1.041	9.65895e-32	1.64417e-30	up
ko00500	LOC110716835	K01513 ectonucleotide pyrophosphatase/phosphodiesterase family member 1/3 [EC:3.1.4.1 3.6.1.9] | (RefSeq) ectonucleotide pyrophosphatase/phosphodiesterase family member 3-like (A)	ectonucleotide pyrophosphatase/phosphodiesterase family member 3-like [Chenopodium quinoa]	2.342	1.228	2.12463e-06	1.52523e-05	up	2.815	1.493	2.46025e-13	1.61905e-12	up
ko00500	LOC110732694	K01810 glucose-6-phosphate isomerase [EC:5.3.1.9] | (RefSeq) glucose-6-phosphate isomerase, cytosolic-like isoform X1 (A)	glucose-6-phosphate isomerase, cytosolic-like isoform X1 [Chenopodium quinoa]	0.319	-1.648	1.64485e-35	2.28738e-33	down	0.328	-1.609	1.59677e-77	1.18385e-75	down
ko00500	LOC110729741	K01835 phosphoglucomutase [EC:5.4.2.2] | (RefSeq) phosphoglucomutase, chloroplastic-like (A)	phosphoglucomutase, chloroplastic-like [Chenopodium quinoa]	0.406	-1.3	1.19647e-12	2.38317e-11	down	0.429	-1.22	1.44472e-33	2.67272e-32	down
ko00500	LOC110683530	K05349 beta-glucosidase [EC:3.2.1.21] | (RefSeq) uncharacterized protein LOC110683530 (A)	uncharacterized protein LOC110683530 [Chenopodium quinoa]	0.365	-1.453	1.60639e-12	3.15974e-11	down	0.398	-1.329	1.58591e-22	1.79423e-21	down
ko00500	LOC110688204	K05349 beta-glucosidase [EC:3.2.1.21] | (RefSeq) uncharacterized protein LOC110688204 (A)	uncharacterized protein LOC110688204 [Chenopodium quinoa]	0.166	-2.588	4.16601e-31	4.52814e-29	down	0.184	-2.44	1.87781e-69	1.13011e-67	down
ko00500	LOC110708063	K05350 beta-glucosidase [EC:3.2.1.21] | (RefSeq) beta-glucosidase 44-like (A)	beta-glucosidase 24-like [Chenopodium quinoa]	2.099	1.07	0.0163204	0.0415732	up	2.265	1.179	7.96037e-05	0.000236308	up
ko00500	LOC110712919	K05350 beta-glucosidase [EC:3.2.1.21] | (RefSeq) beta-glucosidase 44-like (A)	beta-glucosidase 12-like [Chenopodium quinoa]	0.023	-5.412	0.0131145	0.0344977	down	0.022	-5.521	0.00588649	0.0128462	down
ko00500	LOC110713681	K05350 beta-glucosidase [EC:3.2.1.21] | (RefSeq) beta-glucosidase 46-like isoform X1 (A)	beta-glucosidase 24-like [Chenopodium quinoa]	3.638	1.863	0.0123178	0.0326963	up
ko00500	LOC110719843	K05350 beta-glucosidase [EC:3.2.1.21] | (RefSeq) beta-glucosidase 44-like (A)	beta-glucosidase 44-like [Chenopodium quinoa]	0.399	-1.326	8.14641e-10	1.09971e-08	down	0.406	-1.3	1.73489e-26	2.37561e-25	down
ko00500	LOC110722071	K05350 beta-glucosidase [EC:3.2.1.21] | (RefSeq) beta-glucosidase 44-like (A)	beta-glucosidase 6-like [Chenopodium quinoa]	8.542	3.095	2.92651e-08	3.02942e-07	up	12.527	3.647	6.16494e-16	4.84914e-15	up
ko00500	LOC110724275	K05350 beta-glucosidase [EC:3.2.1.21] | (RefSeq) beta-glucosidase 44-like (A)	beta-glucosidase 12-like [Chenopodium quinoa]	0.473	-1.081	2.18361e-12	4.22369e-11	down	0.488	-1.035	1.30086e-30	2.13425e-29	down
ko00500	LOC110724722	K05350 beta-glucosidase [EC:3.2.1.21] | (RefSeq) beta-glucosidase 46-like isoform X1 (A)	cyanidin 3-O-glucoside 5-O-glucosyltransferase (acyl-glucose)-like [Chenopodium quinoa]	0.057	-4.136	5.35304e-47	1.3321e-44	down	0.051	-4.301	8.7528e-129	1.76861e-126	down
ko00500	LOC110736157	K05350 beta-glucosidase [EC:3.2.1.21] | (RefSeq) beta-glucosidase 44-like (A)	beta-glucosidase 13-like [Chenopodium quinoa]	0.159	-2.654	0.0026046	0.00863068	down	0.213	-2.231	0.0013497	0.00331939	down
ko00500	LOC110684308	K05350 beta-glucosidase [EC:3.2.1.21] | (RefSeq) beta-glucosidase 44-like (A)	beta-glucosidase 44-like [Chenopodium quinoa]	0.311	-1.687	6.58915e-16	1.90692e-14	down	0.353	-1.504	1.5842e-13	1.0559e-12	down
ko00500	LOC110739235	K05350 beta-glucosidase [EC:3.2.1.21] | (RefSeq) beta-glucosidase 46-like isoform X1 (A)	putative beta-glucosidase 5 [Chenopodium quinoa]	0.382	-1.389	0.00184796	0.00638405	down	0.315	-1.667	7.85964e-07	2.97641e-06	down
ko00500	LOC110739769	K05350 beta-glucosidase [EC:3.2.1.21] | (RefSeq) beta-glucosidase 44-like (A)	beta-glucosidase 13-like [Chenopodium quinoa]	2.444	1.289	1.0411e-12	2.09354e-11	up	2.785	1.477	3.8526e-50	1.33195e-48	up
ko00500	LOC110697973	K05350 beta-glucosidase [EC:3.2.1.21] | (RefSeq) beta-glucosidase 44-like (A)	beta-glucosidase 24-like [Chenopodium quinoa]	2.796	1.483	0.000112272	0.000542776	up	3.158	1.659	5.58319e-12	3.31911e-11	up
ko00500	LOC110724098	K05350 beta-glucosidase [EC:3.2.1.21] | (RefSeq) beta-glucosidase 44-like (A)	uncharacterized protein LOC110724098 [Chenopodium quinoa]						0.408	-1.295	0.0188444	0.0367779	down
ko00500	LOC110739238	K05350 beta-glucosidase [EC:3.2.1.21] | (RefSeq) beta-glucosidase 46-like isoform X1 (A)	beta-glucosidase 31-like [Chenopodium quinoa]						0.372	-1.427	0.000337096	0.000915657	down
ko00500	LOC110727853	K13679 granule-bound starch synthase [EC:2.4.1.242] | (RefSeq) granule-bound starch synthase 1, chloroplastic/amyloplastic-like (A)	granule-bound starch synthase 1, chloroplastic/amyloplastic-like [Chenopodium quinoa]	0.349	-1.517	0.000920386	0.0034838	down	0.277	-1.85	2.94839e-05	9.25552e-05	down
ko00500	LOC110732328	K13679 granule-bound starch synthase [EC:2.4.1.242] | (RefSeq) granule-bound starch synthase 1, chloroplastic/amyloplastic-like (A)	granule-bound starch synthase 1, chloroplastic/amyloplastic-like [Chenopodium quinoa]	0.464	-1.108	1.52764e-07	1.37644e-06	down	0.485	-1.044	1.46383e-25	1.92534e-24	down
ko00500	LOC110738898	K13679 granule-bound starch synthase [EC:2.4.1.242] | (RefSeq) granule-bound starch synthase 1, chloroplastic/amyloplastic-like (A)	granule-bound starch synthase 1, chloroplastic/amyloplastic-like [Chenopodium quinoa]	0.302	-1.727	5.31419e-05	0.000278715	down	0.315	-1.666	0.000514963	0.00135849	down
ko00500	LOC110732567	K16055 trehalose 6-phosphate synthase/phosphatase [EC:2.4.1.15 3.1.3.12] | (RefSeq) alpha,alpha-trehalose-phosphate synthase [UDP-forming] 5-like (A)	alpha,alpha-trehalose-phosphate synthase [UDP-forming]	2.442	1.288	3.80354e-05	0.000206559	up	2.022	1.016	2.4921e-07	9.87172e-07	up
ko00500	LOC110693049	K16055 trehalose 6-phosphate synthase/phosphatase [EC:2.4.1.15 3.1.3.12] | (RefSeq) probable alpha,alpha-trehalose-phosphate synthase [UDP-forming] 7 (A)	probable alpha,alpha-trehalose-phosphate synthase [UDP-forming]	2.402	1.264	1.70813e-06	1.25043e-05	up	2.006	1.004	8.60836e-21	8.90474e-20	up
ko00500	LOC110686667	K16055 trehalose 6-phosphate synthase/phosphatase [EC:2.4.1.15 3.1.3.12] | (RefSeq) probable alpha,alpha-trehalose-phosphate synthase [UDP-forming] 9 isoform X1 (A)	probable alpha,alpha-trehalose-phosphate synthase [UDP-forming]						0.455	-1.136	8.51067e-16	6.65129e-15	down
ko00500	LOC110702548	K18447 ADP-sugar diphosphatase [EC:3.6.1.21] | (RefSeq) nudix hydrolase 14, chloroplastic-like (A)	nudix hydrolase 14, chloroplastic-like [Chenopodium quinoa]	0.452	-1.144	0.00103707	0.00386672	down	0.349	-1.519	1.30468e-17	1.13749e-16	down
ko00500	LOC110719410	K18447 ADP-sugar diphosphatase [EC:3.6.1.21] | (RefSeq) nudix hydrolase 14, chloroplastic-like (A)	nudix hydrolase 14, chloroplastic-like [Chenopodium quinoa]	0.295	-1.761	5.89241e-11	9.4281e-10	down	0.301	-1.733	6.15224e-26	8.23071e-25	down
ko00500	LOC110705221	K19891 glucan endo-1,3-beta-glucosidase 1/2/3 [EC:3.2.1.39] | (RefSeq) glucan endo-1,3-beta-glucosidase 1-like (A)	probable glucan endo-1,3-beta-glucosidase BG5 [Chenopodium quinoa]	4.64	2.214	0.0120691	0.0321286	up
ko00500	LOC110707968	K19891 glucan endo-1,3-beta-glucosidase 1/2/3 [EC:3.2.1.39] | (RefSeq) glucan endo-1,3-beta-glucosidase 3-like (A)	glucan endo-1,3-beta-glucosidase 14-like [Chenopodium quinoa]	2.285	1.192	2.44892e-05	0.000138855	up
ko00500	LOC110710484	K19891 glucan endo-1,3-beta-glucosidase 1/2/3 [EC:3.2.1.39] | (RefSeq) glucan endo-1,3-beta-glucosidase 3-like (A)	glucan endo-1,3-beta-glucosidase 11-like [Chenopodium quinoa]	8.138	3.025	7.62307e-09	8.71389e-08	up	13.311	3.735	3.15554e-34	5.98541e-33	up
ko00500	LOC110712726	K19891 glucan endo-1,3-beta-glucosidase 1/2/3 [EC:3.2.1.39] | (RefSeq) glucan endo-1,3-beta-glucosidase 3-like (A)	glucan endo-1,3-beta-glucosidase 3-like [Chenopodium quinoa]	0.466	-1.102	0.00110863	0.00410231	down
ko00500	LOC110715318	K19891 glucan endo-1,3-beta-glucosidase 1/2/3 [EC:3.2.1.39] | (RefSeq) glucan endo-1,3-beta-glucosidase 3-like (A)	glucan endo-1,3-beta-glucosidase-like [Chenopodium quinoa]	2.347	1.231	1.22213e-05	7.42487e-05	up
ko00500	LOC110722790	K19891 glucan endo-1,3-beta-glucosidase 1/2/3 [EC:3.2.1.39] | (RefSeq) glucan endo-1,3-beta-glucosidase 3-like (A)	glucan endo-1,3-beta-glucosidase 11-like [Chenopodium quinoa]	2.696	1.431	1.86607e-08	2.00352e-07	up	2.638	1.399	9.09782e-17	7.57309e-16	up
ko00500	LOC110725108	K19891 glucan endo-1,3-beta-glucosidase 1/2/3 [EC:3.2.1.39] | (RefSeq) glucan endo-1,3-beta-glucosidase 2-like (A)	probable glucan endo-1,3-beta-glucosidase BG4 [Chenopodium quinoa]	11.268	3.494	0.000325463	0.00139234	up	11.896	3.572	3.65067e-06	1.28468e-05	up
ko00500	LOC110728559	K19891 glucan endo-1,3-beta-glucosidase 1/2/3 [EC:3.2.1.39] | (RefSeq) glucan endo-1,3-beta-glucosidase 3-like (A)	glucan endo-1,3-beta-glucosidase 11-like [Chenopodium quinoa]	12.882	3.687	6.10145e-07	4.87716e-06	up	24.45	4.612	3.47719e-16	2.78218e-15	up
ko00500	LOC110730004	K19891 glucan endo-1,3-beta-glucosidase 1/2/3 [EC:3.2.1.39] | (RefSeq) glucan endo-1,3-beta-glucosidase 1-like (A)	major pollen allergen Ole e 10-like [Chenopodium quinoa]	81.411	6.347	7.64442e-05	0.000385534	up
ko00500	LOC110734530	K19891 glucan endo-1,3-beta-glucosidase 1/2/3 [EC:3.2.1.39] | (RefSeq) glucan endo-1,3-beta-glucosidase 3-like (A)	PLASMODESMATA CALLOSE-BINDING PROTEIN 5-like [Chenopodium quinoa]	0.376	-1.409	0.00148481	0.00527896	down	0.46	-1.121	4.15838e-06	1.45247e-05	down
ko00500	LOC110736259	K19891 glucan endo-1,3-beta-glucosidase 1/2/3 [EC:3.2.1.39] | (RefSeq) glucan endo-1,3-beta-glucosidase 2-like (A)	glucan endo-1,3-beta-glucosidase-like [Chenopodium quinoa]	5.996	2.584	5.67288e-06	3.71819e-05	up	9.241	3.208	9.63038e-46	2.84735e-44	up
ko00500	LOC110684057	K19891 glucan endo-1,3-beta-glucosidase 1/2/3 [EC:3.2.1.39] | (RefSeq) glucan endo-1,3-beta-glucosidase 3-like (A)	glucan endo-1,3-beta-glucosidase-like [Chenopodium quinoa]	4.977	2.315	8.67817e-17	2.77709e-15	up	4.806	2.265	1.02197e-10	5.48135e-10	up
ko00500	LOC110686125	K19891 glucan endo-1,3-beta-glucosidase 1/2/3 [EC:3.2.1.39] | (RefSeq) glucan endo-1,3-beta-glucosidase 1-like (A)	PLASMODESMATA CALLOSE-BINDING PROTEIN 1-like [Chenopodium quinoa]	2.558	1.355	0.0032347	0.0103856	up	2.54	1.345	0.00010465	0.000305657	up
ko00500	LOC110690920	K19891 glucan endo-1,3-beta-glucosidase 1/2/3 [EC:3.2.1.39] | (RefSeq) glucan endo-1,3-beta-glucosidase 3-like (A)	glucan endo-1,3-beta-glucosidase 13-like [Chenopodium quinoa]	2.724	1.446	0.000234334	0.00104058	up	2.926	1.549	3.00758e-06	1.06792e-05	up
ko00500	LOC110699174	K19891 glucan endo-1,3-beta-glucosidase 1/2/3 [EC:3.2.1.39] | (RefSeq) glucan endo-1,3-beta-glucosidase 3-like (A)	glucan endo-1,3-beta-glucosidase 12-like [Chenopodium quinoa]	2.402	1.264	6.74767e-08	6.52552e-07	up
ko00500	LOC110699728	K19891 glucan endo-1,3-beta-glucosidase 1/2/3 [EC:3.2.1.39] | (RefSeq) glucan endo-1,3-beta-glucosidase 3-like (A)	PLASMODESMATA CALLOSE-BINDING PROTEIN 5-like [Chenopodium quinoa]						2.693	1.429	0.0207093	0.0399851	up
ko00500	LOC110720904	K19891 glucan endo-1,3-beta-glucosidase 1/2/3 [EC:3.2.1.39] | (RefSeq) glucan endo-1,3-beta-glucosidase 3-like (A)	glucan endo-1,3-beta-glucosidase 14-like [Chenopodium quinoa]						36.052	5.172	0.00613661	0.0133353	up
ko00500	LOC110731101	K19891 glucan endo-1,3-beta-glucosidase 1/2/3 [EC:3.2.1.39] | (RefSeq) glucan endo-1,3-beta-glucosidase 1-like (A)	PLASMODESMATA CALLOSE-BINDING PROTEIN 5-like [Chenopodium quinoa]						3.871	1.953	0.00751222	0.0160228	up
ko00500	LOC110731320	K19891 glucan endo-1,3-beta-glucosidase 1/2/3 [EC:3.2.1.39] | (RefSeq) glucan endo-1,3-beta-glucosidase 1-like (A)	glucan endo-1,3-beta-glucosidase 1-like [Chenopodium quinoa]						2.405	1.266	0.0252042	0.0476699	up
ko00500	LOC110700688	K19892 glucan endo-1,3-beta-glucosidase 4 [EC:3.2.1.39] | (RefSeq) glucan endo-1,3-beta-glucosidase 4-like (A)	PLASMODESMATA CALLOSE-BINDING PROTEIN 3-like [Chenopodium quinoa]	0.406	-1.299	7.99314e-08	7.61563e-07	down	0.458	-1.126	1.19199e-51	4.39368e-50	down
ko00500	LOC110705076	K19892 glucan endo-1,3-beta-glucosidase 4 [EC:3.2.1.39] | (RefSeq) glucan endo-1,3-beta-glucosidase 4-like (A)	glucan endo-1,3-beta-D-glucosidase-like isoform X1 [Chenopodium quinoa]	2.317	1.212	0.000635925	0.00251847	up	3.207	1.681	6.54661e-24	7.98826e-23	up
ko00500	LOC110714746	K19892 glucan endo-1,3-beta-glucosidase 4 [EC:3.2.1.39] | (RefSeq) glucan endo-1,3-beta-glucosidase 4-like (A)	PLASMODESMATA CALLOSE-BINDING PROTEIN 3-like [Chenopodium quinoa]	0.089	-3.495	0.0022736	0.00767505	down
ko00500	LOC110717077	K19892 glucan endo-1,3-beta-glucosidase 4 [EC:3.2.1.39] | (RefSeq) glucan endo-1,3-beta-glucosidase 4-like (A)	glucan endo-1,3-beta-glucosidase 12-like [Chenopodium quinoa]	2.713	1.44	0.00918538	0.0254328	up	3.838	1.94	1.41301e-06	5.20198e-06	up
ko00500	LOC110726351	K19892 glucan endo-1,3-beta-glucosidase 4 [EC:3.2.1.39] | (RefSeq) glucan endo-1,3-beta-glucosidase 4-like (A)	PLASMODESMATA CALLOSE-BINDING PROTEIN 3-like [Chenopodium quinoa]	0.283	-1.82	1.1653e-12	2.32599e-11	down	0.325	-1.623	2.55139e-98	2.98796e-96	down
ko00500	LOC110732427	K19892 glucan endo-1,3-beta-glucosidase 4 [EC:3.2.1.39] | (RefSeq) glucan endo-1,3-beta-glucosidase 4-like (A)	PLASMODESMATA CALLOSE-BINDING PROTEIN 5-like [Chenopodium quinoa]	0.089	-3.485	0.0199361	0.0491901	down
ko00500	LOC110734721	K19892 glucan endo-1,3-beta-glucosidase 4 [EC:3.2.1.39] | (RefSeq) glucan endo-1,3-beta-glucosidase 4-like (A)	vegetative cell wall protein gp1-like [Chenopodium quinoa]	5.883	2.557	0.00859289	0.0239995	up	9.046	3.177	2.87022e-07	1.13132e-06	up
ko00500	LOC110698470	K19892 glucan endo-1,3-beta-glucosidase 4 [EC:3.2.1.39] | (RefSeq) glucan endo-1,3-beta-glucosidase 4-like (A)	glucan endo-1,3-beta-D-glucosidase-like [Chenopodium quinoa]	3.664	1.873	8.77991e-08	8.29214e-07	up	4.686	2.228	8.36587e-39	1.89682e-37	up
ko00500	LOC110707358	K19893 glucan endo-1,3-beta-glucosidase 5/6 [EC:3.2.1.39] | (RefSeq) glucan endo-1,3-beta-glucosidase 5-like (A)	lichenase-like [Chenopodium quinoa]	20.708	4.372	0.000165685	0.000765524	up	17.009	4.088	0.000199607	0.000560021	up
ko00500	LOC110710477	K19893 glucan endo-1,3-beta-glucosidase 5/6 [EC:3.2.1.39] | (RefSeq) glucan endo-1,3-beta-glucosidase 5-like (A)	glucan endo-1,3-beta-glucosidase 5-like [Chenopodium quinoa]	3.124	1.643	3.18797e-06	2.20811e-05	up	3.139	1.65	1.16736e-07	4.79058e-07	up
ko00500	LOC110692664	K19893 glucan endo-1,3-beta-glucosidase 5/6 [EC:3.2.1.39] | (RefSeq) LOW QUALITY PROTEIN: glucan endo-1,3-beta-glucosidase 6-like (A)	glucan endo-1,3-beta-glucosidase 8-like [Chenopodium quinoa]						3.064	1.616	0.0137528	0.0277404	up
Note:
The yellow background indicated DEGs identified in SC vs CK,
the blue background indicated DEGs identified in BW vs CK,
and the red background indicated DEGs identified both in SC vs CK and BW vs CK.

## Sheet: DAMs
DAMs involved in starch and sucrose metabolism
Index	Compounds	Class I	Class II	DAMs in SC vs CK				DAMs in BW vs CK
				VIP	Fold Change	Log2FC	Type	VIP	Fold Change	Log2FC	Type
pme0519	D-Sucrose	Others	Saccharides and Alcohols	1.3059	0.41164	-1.28055	down	1.25837	0.429469	-1.21938	down
mws0264	D-Trehalose	Others	Saccharides and Alcohols	1.28355	0.355791	-1.4909	down	1.25052	0.349288	-1.51751	down
mws2523	Trehalose 6-phosphate	Others	Saccharides and Alcohols	1.30302	0.183363	-2.44722	down	1.27147	0.179592	-2.47721	down
pme3313	D-Fructose 6-phosphate	Others	Saccharides and Alcohols	1.28367	0.474331	-1.07603	down	1.26815	0.428227	-1.22355	down
pmb2922	Uridine 5'-diphospho-D-glucose	Nucleotides and derivatives	Nucleotides and derivatives	1.30486	314.414	8.29652	up	1.27512	359.676	8.49055	up
mws4170	D-Glucose	Others	Saccharides and Alcohols	1.24238	0.24026	-2.05733	down	1.27197	0.170139	-2.55521	down
Note:
The red background indicated DAMs detected both in SC vs CK and BW vs CK.
