# Supplementary material for: Integrative Transcriptome and Metabolome Profiles Reveal Common and Unique Pathways Involved in Seed Initial Imbibition Under Artificial and Natural Salt Stresses During Germination of Halophyte Quinoa
Source: Front Plant Sci. 2022 Apr 12;13:853326. doi: 10.3389/fpls.2022.853326 (PMC9039654; doi:10.3389/fpls.2022.853326)
Supplement: Supplementary Table 12 — DEGs and DAMs involved in amino sugar and nucleotide sugar metabolism. [file Table_12.xlsx]

## Sheet: DEGs
DEGs involved in amino sugar and nucleotide sugar metabolism
Pathway ID	Gene ID	KO ID	NR description	DEGs in SC vs CK					DEGs in BW vs CK
				FoldChange	log2FoldChange	P value	FDR	Regulated	FoldChange	log2FoldChange	P value	FDR	Regulated
ko00520	LOC110717323	K00012 UDPglucose 6-dehydrogenase [EC:1.1.1.22] | (RefSeq) UDP-glucose 6-dehydrogenase 1 (A)	UDP-glucose 6-dehydrogenase 1 [Chenopodium quinoa]	2.641	1.401	5.37117e-13	1.11998e-11	up	2.249	1.17	4.73539e-44	1.31908e-42	up
ko00520	LOC110722102	K00012 UDPglucose 6-dehydrogenase [EC:1.1.1.22] | (RefSeq) UDP-glucose 6-dehydrogenase 4-like (A)	UDP-glucose 6-dehydrogenase 4-like [Chenopodium quinoa]	2.41	1.269	7.76501e-10	1.05235e-08	up	2.011	1.008	2.34359e-34	4.48456e-33	up
ko00520	LOC110735086	K00012 UDPglucose 6-dehydrogenase [EC:1.1.1.22] | (RefSeq) UDP-glucose 6-dehydrogenase 1 (A)	UDP-glucose 6-dehydrogenase 1 [Chenopodium quinoa]	2.569	1.361	1.73225e-12	3.39494e-11	up	2.131	1.091	1.3788e-51	5.0727e-50	up
ko00520	LOC110737278	K00012 UDPglucose 6-dehydrogenase [EC:1.1.1.22] | (RefSeq) UDP-glucose 6-dehydrogenase 1-like (A)	UDP-glucose 6-dehydrogenase 1-like [Chenopodium quinoa]	8.429	3.075	6.94293e-05	0.000354121	up	6.12	2.614	0.000956283	0.00241567	up
ko00520	LOC110686138	K00012 UDPglucose 6-dehydrogenase [EC:1.1.1.22] | (RefSeq) UDP-glucose 6-dehydrogenase 4-like (A)	UDP-glucose 6-dehydrogenase 4-like [Chenopodium quinoa]	2.209	1.143	4.62797e-17	1.52088e-15	up
ko00520	LOC110700018	K00326 cytochrome-b5 reductase [EC:1.6.2.2] | (RefSeq) NADH--cytochrome b5 reductase 1-like (A)	NADH--cytochrome b5 reductase 1-like [Chenopodium quinoa]	2.407	1.267	1.07241e-09	1.4213e-08	up	2.485	1.313	1.66476e-16	1.36191e-15	up
ko00520	LOC110709505	K00326 cytochrome-b5 reductase [EC:1.6.2.2] | (RefSeq) NADH--cytochrome b5 reductase 1-like (A)	NADH--cytochrome b5 reductase 1-like [Chenopodium quinoa]	2.297	1.2	5.65154e-07	4.55022e-06	up	2.389	1.257	6.89971e-16	5.41943e-15	up
ko00520	LOC110729150	K00326 cytochrome-b5 reductase [EC:1.6.2.2] | (RefSeq) NADH-cytochrome b5 reductase-like protein (A)	NADH-cytochrome b5 reductase-like protein [Chenopodium quinoa]	0.481	-1.056	7.7012e-05	0.000388087	down
ko00520	LOC110683514	K00326 cytochrome-b5 reductase [EC:1.6.2.2] | (RefSeq) NADH--cytochrome b5 reductase 1-like isoform X1 (A)	NADH--cytochrome b5 reductase 1-like isoform X1 [Chenopodium quinoa]	2.225	1.154	8.07645e-05	0.000404947	up	2.497	1.32	1.03975e-11	6.05199e-11	up
ko00520	LOC110688216	K00326 cytochrome-b5 reductase [EC:1.6.2.2] | (RefSeq) NADH--cytochrome b5 reductase 1-like (A)	NADH--cytochrome b5 reductase 1-like [Chenopodium quinoa]	3.472	1.796	0.00119767	0.00438124	up	3.847	1.944	2.56452e-06	9.17029e-06	up
ko00520	LOC110715383	K00844 hexokinase [EC:2.7.1.1] | (RefSeq) hexokinase-1-like (A)	hexokinase-1-like [Chenopodium quinoa]	2.927	1.549	5.9174e-14	1.3698e-12	up	3.043	1.606	1.55576e-27	2.24293e-26	up
ko00520	LOC110729881	K00844 hexokinase [EC:2.7.1.1] | (RefSeq) hexokinase-1-like (A)	hexokinase-1-like [Chenopodium quinoa]	2.889	1.53	1.21086e-15	3.41796e-14	up	3.044	1.606	1.37851e-39	3.24046e-38	up
ko00520	LOC110717167	K00844 hexokinase [EC:2.7.1.1] | (RefSeq) hexokinase-3-like (A)	hexokinase-3-like [Chenopodium quinoa]						0.494	-1.016	0.0114758	0.023547	down
ko00520	LOC110717401	K00847 fructokinase [EC:2.7.1.4] | (RefSeq) probable fructokinase-4 (A)	probable fructokinase-4 [Chenopodium quinoa]	2.402	1.264	3.16843e-07	2.68713e-06	up	2.084	1.059	6.35996e-11	3.47618e-10	up
ko00520	LOC110682517	K00847 fructokinase [EC:2.7.1.4] | (RefSeq) probable fructokinase-7 (A)	uncharacterized protein LOC110682517 isoform X1 [Chenopodium quinoa]	0.407	-1.297	6.23335e-06	4.05602e-05	down	0.327	-1.614	3.39583e-63	1.72436e-61	down
ko00520	LOC110734349	K00847 fructokinase [EC:2.7.1.4] | (RefSeq) probable fructokinase-7 (A)	probable fructokinase-6, chloroplastic isoform X1 [Chenopodium quinoa]	0.049	-4.357	9.93879e-42	1.94785e-39	down	0.058	-4.111	1.23232e-107	1.68625e-105	down
ko00520	LOC110738799	K00847 fructokinase [EC:2.7.1.4] | (RefSeq) probable fructokinase-4 (A)	probable fructokinase-4 [Chenopodium quinoa]	3.471	1.795	2.42109e-06	1.71526e-05	up	2.864	1.518	0.00118978	0.0029548	up
ko00520	LOC110697143	K00847 fructokinase [EC:2.7.1.4] | (RefSeq) probable fructokinase-7 (A)	probable fructokinase-7 [Chenopodium quinoa]	2.837	1.505	4.98136e-14	1.16381e-12	up	2.382	1.252	1.24702e-24	1.57179e-23	up
ko00520	LOC110732060	K00847 fructokinase [EC:2.7.1.4] | (RefSeq) probable fructokinase-4 (A)	fructokinase-like 1, chloroplastic [Chenopodium quinoa]						2.19	1.131	1.66816e-10	8.8055e-10	up
ko00520	LOC110681807	K00963 UTP--glucose-1-phosphate uridylyltransferase [EC:2.7.7.9] | (RefSeq) UTP--glucose-1-phosphate uridylyltransferase (A)	UTP--glucose-1-phosphate uridylyltransferase-like [Chenopodium quinoa]	14.563	3.864	0.0160805	0.0410588	up
ko00520	LOC110737928	K00965 UDPglucose--hexose-1-phosphate uridylyltransferase [EC:2.7.7.12] | (RefSeq) ADP-glucose phosphorylase-like (A)	ADP-glucose phosphorylase-like [Chenopodium quinoa]	2.427	1.279	1.40187e-05	8.38749e-05	up
ko00520	LOC110740070	K00965 UDPglucose--hexose-1-phosphate uridylyltransferase [EC:2.7.7.12] | (RefSeq) ADP-glucose phosphorylase-like (A)	ADP-glucose phosphorylase-like [Chenopodium quinoa]	2.659	1.411	0.000519208	0.00210336	up	2.687	1.426	4.76264e-05	0.000145559	up
ko00520	LOC110702210	K00975 glucose-1-phosphate adenylyltransferase [EC:2.7.7.27] | (RefSeq) glucose-1-phosphate adenylyltransferase large subunit, chloroplastic/amyloplastic (A)	glucose-1-phosphate adenylyltransferase large subunit, chloroplastic/amyloplastic [Chenopodium quinoa]	0.405	-1.304	2.26543e-24	1.49546e-22	down	0.376	-1.411	1.19197e-62	5.95191e-61	down
ko00520	LOC110707710	K01183 chitinase [EC:3.2.1.14] | (RefSeq) chitinase-3-like protein 1 (A)	ephrin type-B receptor 3-like [Chenopodium quinoa]	3.617	1.855	5.26003e-08	5.17893e-07	up	3.89	1.96	2.05472e-12	1.26149e-11	up
ko00520	LOC110716636	K01183 chitinase [EC:3.2.1.14] | (RefSeq) endochitinase EP3-like (A)	endochitinase EP3-like [Chenopodium quinoa]	14.9	3.897	2.02569e-15	5.59693e-14	up	9.416	3.235	1.59391e-07	6.44204e-07	up
ko00520	LOC110716695	K01183 chitinase [EC:3.2.1.14] | (RefSeq) endochitinase EP3-like (A)	endochitinase EP3-like [Chenopodium quinoa]	35.679	5.157	4.64444e-07	3.8058e-06	up	31.742	4.988	6.06899e-07	2.32531e-06	up
ko00520	LOC110716843	K01183 chitinase [EC:3.2.1.14] | (RefSeq) endochitinase EP3-like (A)	endochitinase EP3-like [Chenopodium quinoa]	3.028	1.598	0.000179256	0.000821167	up	4.447	2.153	1.88107e-91	1.92036e-89	up
ko00520	LOC110716931	K01183 chitinase [EC:3.2.1.14] | (RefSeq) endochitinase EP3-like (A)	endochitinase EP3-like [Chenopodium quinoa]	13.296	3.733	0.00708383	0.0203478	up
ko00520	LOC110718117	K01183 chitinase [EC:3.2.1.14] | (RefSeq) acidic endochitinase SP2-like (A)	acidic endochitinase SP2-like [Chenopodium quinoa]	0.021	-5.558	2.54498e-05	0.000143656	down
ko00520	LOC110718981	K01183 chitinase [EC:3.2.1.14] | (RefSeq) acidic endochitinase-like (A)	pentatricopeptide repeat-containing protein At3g26630, chloroplastic-like [Chenopodium quinoa]	21.586	4.432	0.012297	0.0326523	up	48.422	5.598	0.000154591	0.000441256	up
ko00520	LOC110727687	K01183 chitinase [EC:3.2.1.14] | (RefSeq) acidic endochitinase SE2-like (A)	acidic endochitinase SE2-like [Chenopodium quinoa]	2.399	1.262	0.00340545	0.0108518	up
ko00520	LOC110738751	K01183 chitinase [EC:3.2.1.14] | (RefSeq) acidic endochitinase SP2-like (A)	acidic endochitinase SP2-like [Chenopodium quinoa]	0.091	-3.466	3.17196e-10	4.56717e-09	down	0.101	-3.315	1.86137e-17	1.61203e-16	down
ko00520	LOC110738760	K01183 chitinase [EC:3.2.1.14] | (RefSeq) pentatricopeptide repeat-containing protein At3g46870-like (A)	pentatricopeptide repeat-containing protein At3g46870-like [Chenopodium quinoa]	2.02	1.015	0.00333217	0.010656	up
ko00520	LOC110690914	K01183 chitinase [EC:3.2.1.14] | (RefSeq) chitotriosidase-1-like (A)	chitotriosidase-1-like [Chenopodium quinoa]	6.753	2.756	0.00484228	0.0146645	up	5.192	2.376	0.0124476	0.0253422	up
ko00520	LOC110690915	K01183 chitinase [EC:3.2.1.14] | (RefSeq) chitotriosidase-1-like isoform X1 (A)	chitotriosidase-1-like isoform X1 [Chenopodium quinoa]	4.068	2.024	3.19181e-05	0.000176043	up	4.481	2.164	1.19601e-07	4.90038e-07	up
ko00520	LOC110692339	K01183 chitinase [EC:3.2.1.14] | (RefSeq) acidic mammalian chitinase-like (A)	acidic mammalian chitinase-like [Chenopodium quinoa]	3.79	1.922	5.00385e-07	4.07121e-06	up	3.945	1.98	6.76328e-06	2.30514e-05	up
ko00520	LOC110692342	K01183 chitinase [EC:3.2.1.14] | (RefSeq) chitinase-3-like protein 1 (A)	chitinase-3-like protein 1 [Chenopodium quinoa]	3.673	1.877	0.000444315	0.00183494	up	6.179	2.627	1.1459e-11	6.64999e-11	up
ko00520	LOC110692915	K01183 chitinase [EC:3.2.1.14] | (RefSeq) acidic endochitinase SE2-like (A)	acidic endochitinase SE2-like [Chenopodium quinoa]	4.833	2.273	8.91191e-05	0.000442438	up	4.187	2.066	0.000360703	0.000975093	up
ko00520	LOC110693911	K01183 chitinase [EC:3.2.1.14] | (RefSeq) acidic endochitinase-like (A)	acidic endochitinase-like [Chenopodium quinoa]	8.358	3.063	9.11847e-05	0.000451448	up	5.709	2.513	7.98039e-06	2.69968e-05	up
ko00520	LOC110716578	K01183 chitinase [EC:3.2.1.14] | (RefSeq) endochitinase EP3-like (A)	endochitinase EP3-like [Chenopodium quinoa]						0.465	-1.104	5.15663e-11	2.83877e-10	down
ko00520	LOC110688076	K01183 chitinase [EC:3.2.1.14] | (RefSeq) acidic endochitinase-like (A)	pentatricopeptide repeat-containing protein At3g26630, chloroplastic-like [Chenopodium quinoa]						4.629	2.211	0.0160742	0.0318824	up
ko00520	LOC110711494	K01209 alpha-L-arabinofuranosidase [EC:3.2.1.55] | (RefSeq) alpha-L-arabinofuranosidase 1-like (A)	alpha-L-arabinofuranosidase 1-like [Chenopodium quinoa]	0.435	-1.201	2.78276e-08	2.89011e-07	down
ko00520	LOC110686720	K01209 alpha-L-arabinofuranosidase [EC:3.2.1.55] | (RefSeq) alpha-L-arabinofuranosidase 1-like (A)	alpha-L-arabinofuranosidase 1-like [Chenopodium quinoa]						0.025	-5.332	0.0189692	0.0370009	down
ko00520	LOC110702183	K01711 GDPmannose 4,6-dehydratase [EC:4.2.1.47] | (RefSeq) GDP-mannose 4,6 dehydratase 2 (A)	GDP-mannose 4,6 dehydratase 2 [Chenopodium quinoa]	2.631	1.396	2.78334e-05	0.000155556	up	3.08	1.623	1.77804e-28	2.65467e-27	up
ko00520	LOC110720419	K01711 GDPmannose 4,6-dehydratase [EC:4.2.1.47] | (RefSeq) GDP-mannose 4,6 dehydratase 2-like (A)	GDP-mannose 4,6 dehydratase 2-like [Chenopodium quinoa]	2.385	1.254	0.000754421	0.00292857	up	2.895	1.533	6.20152e-28	9.07834e-27	up
ko00520	LOC110732694	K01810 glucose-6-phosphate isomerase [EC:5.3.1.9] | (RefSeq) glucose-6-phosphate isomerase, cytosolic-like isoform X1 (A)	glucose-6-phosphate isomerase, cytosolic-like isoform X1 [Chenopodium quinoa]	0.319	-1.648	1.64485e-35	2.28738e-33	down	0.328	-1.609	1.59677e-77	1.18385e-75	down
ko00520	LOC110729741	K01835 phosphoglucomutase [EC:5.4.2.2] | (RefSeq) phosphoglucomutase, chloroplastic-like (A)	phosphoglucomutase, chloroplastic-like [Chenopodium quinoa]	0.406	-1.3	1.19647e-12	2.38317e-11	down	0.429	-1.22	1.44472e-33	2.67272e-32	down
ko00520	LOC110698300	K08679 UDP-glucuronate 4-epimerase [EC:5.1.3.6] | (RefSeq) UDP-glucuronate 4-epimerase 1 (A)	UDP-glucuronate 4-epimerase 1 [Chenopodium quinoa]	0.28	-1.835	9.07519e-05	0.000449599	down	0.408	-1.294	1.7049e-27	2.45342e-26	down
ko00520	LOC110705660	K12373 hexosaminidase [EC:3.2.1.52] | (RefSeq) beta-hexosaminidase 2-like (A)	beta-hexosaminidase 2-like [Chenopodium quinoa]	3.598	1.847	3.30075e-08	3.38074e-07	up	3.684	1.881	2.9032e-23	3.42466e-22	up
ko00520	LOC110706003	K12373 hexosaminidase [EC:3.2.1.52] | (RefSeq) beta-hexosaminidase 1-like (A)	beta-hexosaminidase 1-like [Chenopodium quinoa]						4.085	2.03	7.93608e-06	2.68562e-05	up
ko00520	LOC110715183	K12448 UDP-arabinose 4-epimerase [EC:5.1.3.5] | (RefSeq) UDP-arabinose 4-epimerase 1-like (A)	UDP-arabinose 4-epimerase 1-like [Chenopodium quinoa]	0.489	-1.032	0.00115203	0.00424258	down
ko00520	LOC110736532	K12450 UDP-glucose 4,6-dehydratase [EC:4.2.1.76] | (RefSeq) trifunctional UDP-glucose 4,6-dehydratase/UDP-4-keto-6-deoxy-D-glucose 3,5-epimerase/UDP-4-keto-L-rhamnose-reductase RHM1-like (A)	chloroplast stem-loop binding protein of 41 kDa b, chloroplastic-like [Chenopodium quinoa]	0.251	-1.994	4.49764e-32	5.09351e-30	down	0.294	-1.767	1.39405e-51	5.12216e-50	down
ko00520	LOC110737867	K12450 UDP-glucose 4,6-dehydratase [EC:4.2.1.76] | (RefSeq) trifunctional UDP-glucose 4,6-dehydratase/UDP-4-keto-6-deoxy-D-glucose 3,5-epimerase/UDP-4-keto-L-rhamnose-reductase RHM1 (A)	trifunctional UDP-glucose 4,6-dehydratase/UDP-4-keto-6-deoxy-D-glucose 3,5-epimerase/UDP-4-keto-L-rhamnose-reductase RHM1 [Chenopodium quinoa]	2.049	1.035	6.08128e-13	1.25559e-11	up
ko00520	LOC110694088	K12450 UDP-glucose 4,6-dehydratase [EC:4.2.1.76] | (RefSeq) trifunctional UDP-glucose 4,6-dehydratase/UDP-4-keto-6-deoxy-D-glucose 3,5-epimerase/UDP-4-keto-L-rhamnose-reductase RHM1-like (A)	trifunctional UDP-glucose 4,6-dehydratase/UDP-4-keto-6-deoxy-D-glucose 3,5-epimerase/UDP-4-keto-L-rhamnose-reductase RHM1-like [Chenopodium quinoa]	2.503	1.324	3.15941e-12	5.99622e-11	up	2.426	1.279	1.76415e-51	6.44781e-50	up
ko00520	LOC110702522	K12451 3,5-epimerase/4-reductase [EC:5.1.3.- 1.1.1.-] | (RefSeq) bifunctional dTDP-4-dehydrorhamnose 3,5-epimerase/dTDP-4-dehydrorhamnose reductase (A)	bifunctional dTDP-4-dehydrorhamnose 3,5-epimerase/dTDP-4-dehydrorhamnose reductase [Chenopodium quinoa]	2.317	1.212	9.81936e-10	1.30919e-08	up	2.602	1.38	1.85904e-37	3.99663e-36	up
ko00520	LOC110703549	K13379 reversibly glycosylated polypeptide / UDP-arabinopyranose mutase [EC:2.4.1.- 5.4.99.30] | (RefSeq) alpha-1,4-glucan-protein synthase [UDP-forming] 1-like (A)	alpha-1,4-glucan-protein synthase [UDP-forming]	3.383	1.758	4.81473e-06	3.20961e-05	up	3.75	1.907	2.05804e-17	1.77722e-16	up
ko00520	LOC110705783	K13379 reversibly glycosylated polypeptide / UDP-arabinopyranose mutase [EC:2.4.1.- 5.4.99.30] | (RefSeq) UDP-arabinopyranose mutase 1-like (A)	UDP-arabinopyranose mutase 1-like [Chenopodium quinoa]	2.795	1.483	0.00162285	0.0056985	up	3.383	1.758	1.49936e-13	1.00089e-12	up
ko00520	LOC110703438	K13648 alpha-1,4-galacturonosyltransferase [EC:2.4.1.43] | (RefSeq) galacturonosyltransferase 8-like (A)	galacturonosyltransferase 8-like [Chenopodium quinoa]	2.675	1.42	3.15203e-17	1.0523e-15	up	2.468	1.303	4.71219e-34	8.87759e-33	up
ko00520	LOC110734061	K13648 alpha-1,4-galacturonosyltransferase [EC:2.4.1.43] | (RefSeq) probable galacturonosyltransferase 10 (A)	probable galacturonosyltransferase 10 [Chenopodium quinoa]	2.56	1.356	3.0581e-09	3.75439e-08	up	2.525	1.337	1.27984e-11	7.39645e-11	up
ko00520	LOC110738259	K13648 alpha-1,4-galacturonosyltransferase [EC:2.4.1.43] | (RefSeq) probable galacturonosyltransferase 3 (A)	probable galacturonosyltransferase 3 [Chenopodium quinoa]	2.094	1.066	6.03843e-06	3.94207e-05	up	2.087	1.061	1.81477e-09	8.82231e-09	up
ko00520	LOC110687772	K13648 alpha-1,4-galacturonosyltransferase [EC:2.4.1.43] | (RefSeq) galacturonosyltransferase 8-like (A)	galacturonosyltransferase 8-like [Chenopodium quinoa]	2.102	1.072	6.19403e-13	1.27678e-11	up
ko00520	LOC110697901	K13648 alpha-1,4-galacturonosyltransferase [EC:2.4.1.43] | (RefSeq) probable galacturonosyltransferase 11 (A)	probable galacturonosyltransferase 11 [Chenopodium quinoa]	2.763	1.466	3.71215e-08	3.77351e-07	up	2.825	1.498	4.2433e-13	2.74065e-12	up
ko00520	LOC110734407	K13648 alpha-1,4-galacturonosyltransferase [EC:2.4.1.43] | (RefSeq) probable galacturonosyltransferase 6 isoform X1 (A)	probable galacturonosyltransferase 6 isoform X1 [Chenopodium quinoa]						2.187	1.129	6.0457e-13	3.86002e-12	up
ko00520	LOC110713444	K15920 xylan 1,4-beta-xylosidase [EC:3.2.1.37] | (RefSeq) beta-xylosidase/alpha-L-arabinofuranosidase 2-like (A)	probable beta-D-xylosidase 6 [Chenopodium quinoa]	2.626	1.393	5.16463e-06	3.41644e-05	up	2.942	1.557	2.70785e-10	1.40623e-09	up
ko00520	LOC110697174	K15920 xylan 1,4-beta-xylosidase [EC:3.2.1.37] | (RefSeq) beta-xylosidase/alpha-L-arabinofuranosidase 2-like (A)	probable beta-D-xylosidase 7 [Chenopodium quinoa]	0.487	-1.039	0.0112738	0.030295	down
ko00520	LOC110728081	K16190 glucuronokinase [EC:2.7.1.43] | (RefSeq) glucuronokinase 1-like (A)	glucuronokinase 1-like [Chenopodium quinoa]	0.425	-1.235	2.75636e-05	0.000154161	down	0.477	-1.069	1.23455e-10	6.58527e-10	down
ko00520	LOC110703619	K17497 phosphomannomutase [EC:5.4.2.8] | (RefSeq) phosphomannomutase-like (A)	phosphomannomutase-like [Chenopodium quinoa]	2.83	1.501	5.94805e-16	1.72909e-14	up	2.587	1.371	7.47638e-36	1.52094e-34	up
ko00520	LOC110721662	K17497 phosphomannomutase [EC:5.4.2.8] | (RefSeq) phosphomannomutase-like (A)	phosphomannomutase-like [Chenopodium quinoa]	2.534	1.342	3.83382e-09	4.62123e-08	up	2.335	1.223	4.17578e-17	3.54632e-16	up
ko00520	LOC110706698	K20547 basic endochitinase B [EC:3.2.1.14] | (RefSeq) basic endochitinase-like (A)	basic endochitinase-like [Chenopodium quinoa]	0.116	-3.107	0.0108374	0.0292614	down	0.149	-2.744	0.00914208	0.0191432	down
ko00520	LOC110709746	K20547 basic endochitinase B [EC:3.2.1.14] | (RefSeq) basic endochitinase-like (A)	basic endochitinase-like [Chenopodium quinoa]	4.073	2.026	0.00432603	0.0133164	up	4.317	2.11	8.24973e-07	3.11868e-06	up
ko00520	LOC110738787	K20547 basic endochitinase B [EC:3.2.1.14] | (RefSeq) endochitinase-like (A)	endochitinase-like [Chenopodium quinoa]	0.232	-2.11	0.00273874	0.00900103	down	0.147	-2.763	6.8754e-06	2.34131e-05	down
ko00520	LOC110686856	K20547 basic endochitinase B [EC:3.2.1.14] | (RefSeq) endochitinase-like (A)	lectin-C-like [Chenopodium quinoa]	0.14	-2.833	1.3424e-14	3.35823e-13	down	0.09	-3.479	6.66522e-40	1.58881e-38	down
ko00520	LOC110692887	K20547 basic endochitinase B [EC:3.2.1.14] | (RefSeq) endochitinase-like (A)	lectin-C-like [Chenopodium quinoa]	0.148	-2.758	7.30326e-48	1.95919e-45	down	0.121	-3.046	3.9879e-121	6.82106e-119	down
Note:
The yellow background indicated DEGs identified in SC vs CK,
the blue background indicated DEGs identified in BW vs CK,
and the red background indicated DEGs identified both in SC vs CK and BW vs CK.

## Sheet: DAMs
DAMs involved in amino sugar and nucleotide sugar metabolism
Index	Compounds	Class I	Class II	DAMs in SC vs CK				DAMs in BW vs CK
				VIP	Fold Change	Log2FC	Type	VIP	Fold Change	Log2FC	Type
mws1189	D-Galacturonic acid	Organic acids	Organic acids	1.28468	0.255764	-1.96711	down	1.26261	0.216296	-2.20892	down
Lmqn000780	Uridine 5'-diphospho-N-acetylglucosamine	Alkaloids	Alkaloids	1.31192	3.17246	1.6656	up	1.26874	3.4816	1.79975	up
pme3705	D-Glucoronic acid	Others	Saccharides and Alcohols	1.29725	0.294861	-1.76189	down	1.26428	0.261504	-1.93509	down
mws4174	N-Acetyl-D-mannosamine	Others	Saccharides and Alcohols	1.29031	0.240848	-2.05381	down	1.27317	0.268466	-1.89719	down
pmb2922	Uridine 5'-diphospho-D-glucose	Nucleotides and derivatives	Nucleotides and derivatives	1.30486	314.414	8.29652	up	1.27512	359.676	8.49055	up
pmf0138	D-Mannose	Others	Saccharides and Alcohols	1.29338	0.26109	-1.93738	down	1.26205	0.318477	-1.65074	down
Zmfn000481	Uridine-5'-Diphosphate-D-Xylose	Nucleotides and derivatives	Nucleotides and derivatives	1.30807	43.2392	5.43427	up	1.27558	56.5543	5.82157	up
mws4170	D-Glucose	Others	Saccharides and Alcohols	1.24238	0.24026	-2.05733	down	1.27197	0.170139	-2.55521	down
Note:
The red background indicated DAMs detected both in SC vs CK and BW vs CK.
Index
pme3179
pme1086
pme2527
pme2111	DEMs in 4FADvs4WD
	Fold_Change	Log2FC	Type
	6.38835	2.67544	up
