# Supplementary material for: Integrative Transcriptome and Metabolome Profiles Reveal Common and Unique Pathways Involved in Seed Initial Imbibition Under Artificial and Natural Salt Stresses During Germination of Halophyte Quinoa
Source: Front Plant Sci. 2022 Apr 12;13:853326. doi: 10.3389/fpls.2022.853326 (PMC9039654; doi:10.3389/fpls.2022.853326)
Supplement: Supplementary Table 14 — DEGs and DAMs involved in glutathione metabolism. [file Table_14.xlsx]

## Sheet: DEGs
DEGs involved in glutathione metabolism
Pathway ID	Gene ID	KO ID	NR description	DEGs in SC vs CK					DEGs in BW vs CK
				FoldChange	log2FoldChange	P value	FDR	Regulated	FoldChange	log2FoldChange	P value	FDR	Regulated
ko00480	LOC110738987	K00031 isocitrate dehydrogenase [EC:1.1.1.42] | (RefSeq) isocitrate dehydrogenase [NADP] (A)	isocitrate dehydrogenase [NADP]	2.37	1.245	2.50059e-22	1.40542e-20	up	2.288	1.194	3.31445e-50	1.14895e-48	up
ko00480	LOC110720997	K00033 6-phosphogluconate dehydrogenase [EC:1.1.1.44 1.1.1.343] | (RefSeq) 6-phosphogluconate dehydrogenase, decarboxylating 1-like (A)	6-phosphogluconate dehydrogenase, decarboxylating 1-like [Chenopodium quinoa]	2.514	1.33	8.31843e-11	1.30884e-09	up	2.224	1.153	2.31787e-32	4.06257e-31	up
ko00480	LOC110686033	K00033 6-phosphogluconate dehydrogenase [EC:1.1.1.44 1.1.1.343] | (RefSeq) 6-phosphogluconate dehydrogenase, decarboxylating 1 (A)	6-phosphogluconate dehydrogenase, decarboxylating 1 [Chenopodium quinoa]	3.501	1.808	1.61751e-11	2.82095e-10	up	2.599	1.378	6.84464e-49	2.25827e-47	up
ko00480	LOC110735027	K00036 glucose-6-phosphate 1-dehydrogenase [EC:1.1.1.49 1.1.1.363] | (RefSeq) glucose-6-phosphate 1-dehydrogenase, cytoplasmic-like (A)	glucose-6-phosphate 1-dehydrogenase, cytoplasmic-like [Chenopodium quinoa]	0.418	-1.259	1.29178e-13	2.90325e-12	down	0.468	-1.095	1.18909e-27	1.72323e-26	down
ko00480	LOC110702445	K00432 glutathione peroxidase [EC:1.11.1.9] | (RefSeq) probable phospholipid hydroperoxide glutathione peroxidase (A)	probable phospholipid hydroperoxide glutathione peroxidase [Chenopodium quinoa]	4.882	2.287	1.07021e-14	2.71501e-13	up	4.291	2.101	5.35692e-13	3.43205e-12	up
ko00480	LOC110719444	K00432 glutathione peroxidase [EC:1.11.1.9] | (RefSeq) probable phospholipid hydroperoxide glutathione peroxidase (A)	probable phospholipid hydroperoxide glutathione peroxidase [Chenopodium quinoa]	2.52	1.333	0.000493131	0.00201064	up	3.269	1.709	4.21815e-10	2.15737e-09	up
ko00480	LOC110723057	K00432 glutathione peroxidase [EC:1.11.1.9] | (RefSeq) probable phospholipid hydroperoxide glutathione peroxidase (A)	probable phospholipid hydroperoxide glutathione peroxidase [Chenopodium quinoa]	0.481	-1.056	0.000649693	0.00256547	down
ko00480	LOC110694112	K00432 glutathione peroxidase [EC:1.11.1.9] | (RefSeq) probable glutathione peroxidase 5 (A)	uncharacterized protein LOC110694112 [Chenopodium quinoa]	0.471	-1.088	1.34572e-05	8.09382e-05	down	0.442	-1.179	2.79721e-08	1.21979e-07	down
ko00480	LOC110694961	K00432 glutathione peroxidase [EC:1.11.1.9] | (RefSeq) probable glutathione peroxidase 5 (A)	probable glutathione peroxidase 5 [Chenopodium quinoa]	0.215	-2.216	2.03295e-27	1.6466e-25	down	0.199	-2.332	1.80698e-69	1.08916e-67	down
ko00480	LOC110713461	K00432 glutathione peroxidase [EC:1.11.1.9] | (RefSeq) probable glutathione peroxidase 5 (A)	probable glutathione peroxidase 5 [Chenopodium quinoa]						2.37	1.245	0.0133023	0.0269179	up
ko00480	LOC110701606	K00434 L-ascorbate peroxidase [EC:1.11.1.11] | (RefSeq) L-ascorbate peroxidase, cytosolic (A)	L-ascorbate peroxidase, cytosolic [Chenopodium quinoa]	4.93	2.302	4.08843e-32	4.65798e-30	up	4.736	2.244	5.38824e-90	5.37419e-88	up
ko00480	LOC110705037	K00434 L-ascorbate peroxidase [EC:1.11.1.11] | (RefSeq) putative L-ascorbate peroxidase 6 (A)	putative L-ascorbate peroxidase 6 [Chenopodium quinoa]	0.418	-1.26	1.35358e-09	1.76732e-08	down
ko00480	LOC110709763	K00434 L-ascorbate peroxidase [EC:1.11.1.11] | (RefSeq) probable L-ascorbate peroxidase 6, chloroplastic isoform X1 (A)	probable L-ascorbate peroxidase 6, chloroplastic isoform X1 [Chenopodium quinoa]	0.481	-1.057	3.80981e-15	1.02421e-13	down	0.468	-1.095	5.47954e-45	1.58878e-43	down
ko00480	LOC110711843	K00434 L-ascorbate peroxidase [EC:1.11.1.11] | (RefSeq) L-ascorbate peroxidase, cytosolic (A)	L-ascorbate peroxidase, cytosolic [Chenopodium quinoa]	2.569	1.361	3.51249e-12	6.62973e-11	up	2.265	1.179	2.82087e-58	1.26737e-56	up
ko00480	LOC110733589	K00434 L-ascorbate peroxidase [EC:1.11.1.11] | (RefSeq) putative L-ascorbate peroxidase 6 (A)	putative L-ascorbate peroxidase 6 [Chenopodium quinoa]	0.314	-1.672	1.46962e-24	9.87363e-23	down	0.384	-1.381	3.79064e-32	6.58181e-31	down
ko00480	LOC110694728	K00434 L-ascorbate peroxidase [EC:1.11.1.11] | (RefSeq) L-ascorbate peroxidase 5, peroxisomal-like (A)	L-ascorbate peroxidase 5, peroxisomal-like [Chenopodium quinoa]	0.056	-4.158	7.27284e-05	0.000369107	down
ko00480	LOC110694729	K00434 L-ascorbate peroxidase [EC:1.11.1.11] | (RefSeq) L-ascorbate peroxidase 3-like (A)	L-ascorbate peroxidase 3-like [Chenopodium quinoa]	0.012	-6.411	0.000300603	0.00129621	down	0.011	-6.52	7.77919e-05	0.000231247	down
ko00480	LOC110701631	K00434 L-ascorbate peroxidase [EC:1.11.1.11] | (RefSeq) L-ascorbate peroxidase 5, peroxisomal-like (A)	L-ascorbate peroxidase 5, peroxisomal-like [Chenopodium quinoa]						0.497	-1.008	0.019139	0.0372831	down
ko00480	LOC110701632	K00434 L-ascorbate peroxidase [EC:1.11.1.11] | (RefSeq) L-ascorbate peroxidase 3-like (A)	L-ascorbate peroxidase 3-like [Chenopodium quinoa]						21.226	4.408	0.0019296	0.00461068	up
ko00480	LOC110700588	K00799 glutathione S-transferase [EC:2.5.1.18] | (RefSeq) glutathione S-transferase U9-like (A)	glutathione S-transferase U9-like [Chenopodium quinoa]	11.832	3.565	0.000637671	0.00252459	up	8.889	3.152	2.83554e-05	8.92209e-05	up
ko00480	LOC110700589	K00799 glutathione S-transferase [EC:2.5.1.18] | (RefSeq) glutathione S-transferase U9-like (A)	glutathione S-transferase U9-like [Chenopodium quinoa]	6.659	2.735	6.57511e-09	7.60328e-08	up	4.3	2.104	3.49925e-09	1.66095e-08	up
ko00480	LOC110702644	K00799 glutathione S-transferase [EC:2.5.1.18] | (RefSeq) probable glutathione S-transferase parA (A)	probable glutathione S-transferase parA [Chenopodium quinoa]	12.451	3.638	4.70064e-72	3.23276e-69	up	11.964	3.581	7.92646e-198	3.63666e-195	up
ko00480	LOC110709637	K00799 glutathione S-transferase [EC:2.5.1.18] | (RefSeq) glutathione S-transferase U7-like (A)	glutathione S-transferase U7-like [Chenopodium quinoa]	0.242	-2.044	0.000401461	0.0016746	down	0.347	-1.526	8.38866e-05	0.000248369	down
ko00480	LOC110683402	K00799 glutathione S-transferase [EC:2.5.1.18] | (RefSeq) probable glutathione S-transferase (A)	probable glutathione S-transferase [Chenopodium quinoa]	2.544	1.347	4.94158e-07	4.02834e-06	up
ko00480	LOC110724460	K00799 glutathione S-transferase [EC:2.5.1.18] | (RefSeq) glutathione S-transferase U25-like (A)	glutathione S-transferase U25-like [Chenopodium quinoa]	12.557	3.65	3.28501e-23	1.97231e-21	up	10.137	3.342	6.58213e-35	1.2899e-33	up
ko00480	LOC110724461	K00799 glutathione S-transferase [EC:2.5.1.18] | (RefSeq) probable glutathione S-transferase parA (A)	probable glutathione S-transferase parA [Chenopodium quinoa]	4.202	2.071	8.6352e-20	3.82915e-18	up	3.479	1.799	1.32079e-35	2.66329e-34	up
ko00480	LOC110726460	K00799 glutathione S-transferase [EC:2.5.1.18] | (RefSeq) glutathione S-transferase U10-like (A)	glutathione S-transferase U10-like [Chenopodium quinoa]	75.499	6.238	0.00500156	0.0150672	up	51.134	5.676	0.00116759	0.00290449	up
ko00480	LOC110727188	K00799 glutathione S-transferase [EC:2.5.1.18] | (RefSeq) probable glutathione S-transferase parA (A)	probable glutathione S-transferase parA [Chenopodium quinoa]	20.138	4.332	1.16712e-20	5.62372e-19	up	15.668	3.97	2.78386e-10	1.44426e-09	up
ko00480	LOC110727191	K00799 glutathione S-transferase [EC:2.5.1.18] | (RefSeq) probable glutathione S-transferase parA (A)	probable glutathione S-transferase parA [Chenopodium quinoa]	41.632	5.38	3.63726e-52	1.22839e-49	up	39.862	5.317	4.31573e-101	5.34301e-99	up
ko00480	LOC110727847	K00799 glutathione S-transferase [EC:2.5.1.18] | (RefSeq) glutathione S-transferase-like (A)	glutathione S-transferase-like [Chenopodium quinoa]	0.382	-1.39	1.14008e-05	7.00293e-05	down	0.4	-1.321	8.87651e-57	3.80402e-55	down
ko00480	LOC110727848	K00799 glutathione S-transferase [EC:2.5.1.18] | (RefSeq) glutathione S-transferase-like (A)	glutathione S-transferase-like [Chenopodium quinoa]	10.705	3.42	0.000703344	0.00275489	up	8.306	3.054	0.00252701	0.00590641	up
ko00480	LOC110727984	K00799 glutathione S-transferase [EC:2.5.1.18] | (RefSeq) glutathione S-transferase U8-like (A)	glutathione S-transferase U8-like [Chenopodium quinoa]	9.801	3.293	6.75868e-17	2.17943e-15	up	7.416	2.891	2.97737e-14	2.09285e-13	up
ko00480	LOC110728059	K00799 glutathione S-transferase [EC:2.5.1.18] | (RefSeq) glutathione transferase GST 23-like isoform X1 (A)	glutathione transferase GST 23-like isoform X1 [Chenopodium quinoa]	0.449	-1.154	0.0118851	0.0317124	down
ko00480	LOC110729216	K00799 glutathione S-transferase [EC:2.5.1.18] | (RefSeq) probable glutathione S-transferase (A)	probable glutathione S-transferase [Chenopodium quinoa]	7.838	2.97	7.57395e-08	7.25748e-07	up	3.48	1.799	1.7741e-05	5.73211e-05	up
ko00480	LOC110739264	K00799 glutathione S-transferase [EC:2.5.1.18] | (RefSeq) glutathione S-transferase-like (A)	glutathione S-transferase-like [Chenopodium quinoa]	11.539	3.528	7.13544e-22	3.81212e-20	up	6.445	2.688	1.4008e-16	1.15226e-15	up
ko00480	LOC110739278	K00799 glutathione S-transferase [EC:2.5.1.18] | (RefSeq) glutathione S-transferase-like isoform X1 (A)	glutathione S-transferase-like isoform X1 [Chenopodium quinoa]	8.252	3.045	2.12258e-23	1.29286e-21	up	8.31	3.055	3.40265e-56	1.42992e-54	up
ko00480	LOC110686451	K00799 glutathione S-transferase [EC:2.5.1.18] | (RefSeq) probable glutathione S-transferase (A)	probable glutathione S-transferase [Chenopodium quinoa]	2.226	1.155	6.56777e-07	5.21246e-06	up	2.009	1.007	4.08591e-14	2.84743e-13	up
ko00480	LOC110688324	K00799 glutathione S-transferase [EC:2.5.1.18] | (RefSeq) probable glutathione S-transferase (A)	probable glutathione S-transferase [Chenopodium quinoa]	3.925	1.973	4.79647e-11	7.77986e-10	up	2.68	1.422	8.2147e-63	4.123e-61	up
ko00480	LOC110696392	K00799 glutathione S-transferase [EC:2.5.1.18] | (RefSeq) probable glutathione S-transferase (A)	probable glutathione S-transferase [Chenopodium quinoa]	5.017	2.327	1.64219e-14	4.04927e-13	up	4.071	2.025	1.92627e-36	3.99153e-35	up
ko00480	LOC110696393	K00799 glutathione S-transferase [EC:2.5.1.18] | (RefSeq) probable glutathione S-transferase parC isoform X1 (A)	probable glutathione S-transferase parC isoform X1 [Chenopodium quinoa]	0.208	-2.267	5.84397e-10	8.0822e-09	down	0.332	-1.59	7.94123e-08	3.31399e-07	down
ko00480	LOC110696395	K00799 glutathione S-transferase [EC:2.5.1.18] | (RefSeq) probable glutathione S-transferase (A)	probable glutathione S-transferase [Chenopodium quinoa]	269.87	8.076	1.43061e-09	1.86019e-08	up	119.716	6.903	2.8141e-06	1.00287e-05	up
ko00480	LOC110699524	K00799 glutathione S-transferase [EC:2.5.1.18] | (RefSeq) glutathione S-transferase L3-like isoform X1 (A)	glutathione S-transferase L3-like isoform X1 [Chenopodium quinoa]						0.309	-1.693	7.82292e-10	3.91327e-09	down
ko00480	LOC110726459	K00799 glutathione S-transferase [EC:2.5.1.18] | (RefSeq) glutathione S-transferase U9-like (A)	glutathione S-transferase U9-like [Chenopodium quinoa]						0.384	-1.379	5.9631e-07	2.28617e-06	down
ko00480	LOC110720808	K01255 leucyl aminopeptidase [EC:3.4.11.1] | (RefSeq) leucine aminopeptidase 1-like (A)	leucine aminopeptidase 1-like [Chenopodium quinoa]	0.49	-1.028	1.14056e-12	2.28124e-11	down	0.483	-1.05	2.26629e-26	3.08054e-25	down
ko00480	LOC110726936	K01255 leucyl aminopeptidase [EC:3.4.11.1] | (RefSeq) leucine aminopeptidase 1-like (A)	leucine aminopeptidase 1-like [Chenopodium quinoa]	0.307	-1.702	3.81599e-37	5.9892e-35	down	0.319	-1.647	1.06283e-105	1.43419e-103	down
ko00480	LOC110726937	K01255 leucyl aminopeptidase [EC:3.4.11.1] | (RefSeq) leucine aminopeptidase 1-like (A)	leucine aminopeptidase 1-like [Chenopodium quinoa]	0.293	-1.773	5.78048e-26	4.27045e-24	down	0.292	-1.776	1.73396e-110	2.49524e-108	down
ko00480	LOC110728133	K01469 5-oxoprolinase (ATP-hydrolysing) [EC:3.5.2.9] | (RefSeq) 5-oxoprolinase-like (A)	5-oxoprolinase-like [Chenopodium quinoa]	3.039	1.603	2.68002e-12	5.14578e-11	up	2.85	1.511	1.91179e-23	2.27444e-22	up
ko00480	LOC110687731	K01469 5-oxoprolinase (ATP-hydrolysing) [EC:3.5.2.9] | (RefSeq) 5-oxoprolinase-like (A)	5-oxoprolinase-like [Chenopodium quinoa]	2.421	1.275	1.84566e-09	2.36466e-08	up	2.472	1.306	5.03678e-13	3.2312e-12	up
ko00480	LOC110681808	K01919 glutamate--cysteine ligase [EC:6.3.2.2] | (RefSeq) glutamate--cysteine ligase, chloroplastic-like (A)	glutamate--cysteine ligase, chloroplastic-like [Chenopodium quinoa]	0.466	-1.102	6.15435e-08	5.99198e-07	down	0.407	-1.296	1.00972e-71	6.5302e-70	down
ko00480	LOC110682052	K10807 ribonucleoside-diphosphate reductase subunit M1 [EC:1.17.4.1] | (RefSeq) ribonucleoside-diphosphate reductase large subunit-like (A)	ribonucleoside-diphosphate reductase large subunit-like [Chenopodium quinoa]	4.085	2.03	1.22097e-20	5.86824e-19	up	3.613	1.853	1.62149e-49	5.47961e-48	up
ko00480	LOC110695212	K10807 ribonucleoside-diphosphate reductase subunit M1 [EC:1.17.4.1] | (RefSeq) ribonucleoside-diphosphate reductase large subunit (A)	ribonucleoside-diphosphate reductase large subunit [Chenopodium quinoa]	3.012	1.591	9.7005e-10	1.29608e-08	up	2.825	1.498	2.59432e-32	4.53691e-31	up
ko00480	LOC110681929	K10808 ribonucleoside-diphosphate reductase subunit M2 [EC:1.17.4.1] | (RefSeq) ribonucleoside-diphosphate reductase small chain-like (A)	ribonucleoside-diphosphate reductase small chain-like [Chenopodium quinoa]	25.575	4.677	3.97506e-48	1.08954e-45	up	18.994	4.247	3.54521e-294	4.45988e-291	up
ko00480	LOC110695094	K10808 ribonucleoside-diphosphate reductase subunit M2 [EC:1.17.4.1] | (RefSeq) ribonucleoside-diphosphate reductase small chain-like (A)	ribonucleoside-diphosphate reductase small chain-like [Chenopodium quinoa]	18.69	4.224	1.35965e-58	5.8442e-56	up	14.716	3.879	1.56211e-195	6.84484e-193	up
ko00480	LOC110718091	K11188 peroxiredoxin 6, 1-Cys peroxiredoxin [EC:1.11.1.7 1.11.1.15 3.1.1.-] | (RefSeq) 1-Cys peroxiredoxin-like (A)	1-Cys peroxiredoxin-like [Chenopodium quinoa]	0.073	-3.78	1.43785e-90	1.75441e-87	down	0.08	-3.645	5.87186e-237	4.08912e-234	down
ko00480	LOC110722059	K11188 peroxiredoxin 6, 1-Cys peroxiredoxin [EC:1.11.1.7 1.11.1.15 3.1.1.-] | (RefSeq) 1-Cys peroxiredoxin-like (A)	1-Cys peroxiredoxin-like [Chenopodium quinoa]	0.116	-3.105	3.88447e-30	3.85643e-28	down	0.125	-3	9.9406e-198	4.4559e-195	down
ko00480	LOC110706021	K21888 glutathione dehydrogenase/transferase [EC:1.8.5.1 2.5.1.18] | (RefSeq) glutathione S-transferase DHAR2-like (A)	glutathione S-transferase DHAR2-like [Chenopodium quinoa]	0.364	-1.459	2.14455e-08	2.27923e-07	down	0.275	-1.861	1.32424e-133	2.90127e-131	down
ko00480	LOC110735130	K21888 glutathione dehydrogenase/transferase [EC:1.8.5.1 2.5.1.18] | (RefSeq) glutathione S-transferase DHAR3, chloroplastic-like (A)	glutathione S-transferase DHAR3, chloroplastic-like [Chenopodium quinoa]	0.429	-1.221	3.87952e-05	0.000210143	down	0.47	-1.088	5.40518e-12	3.2172e-11	down
ko00480	LOC110696661	K21888 glutathione dehydrogenase/transferase [EC:1.8.5.1 2.5.1.18] | (RefSeq) glutathione S-transferase DHAR2-like (A)	glutathione S-transferase DHAR2-like [Chenopodium quinoa]						0.409	-1.29	4.12535e-40	9.87602e-39	down
ko00480	LOC110710198	K22596 gamma-glutamylcyclotransferase, plant [EC:4.3.2.9] | (RefSeq) gamma-glutamylcyclotransferase 2-1-like (A)	gamma-glutamylcyclotransferase 2-1-like [Chenopodium quinoa]	0.342	-1.549	4.74163e-11	7.70082e-10	down	0.277	-1.854	2.06631e-97	2.37705e-95	down
ko00480	LOC110728547	K22596 gamma-glutamylcyclotransferase, plant [EC:4.3.2.9] | (RefSeq) gamma-glutamylcyclotransferase 2-3-like (A)	gamma-glutamylcyclotransferase 2-3-like [Chenopodium quinoa]	2.425	1.278	0.00181161	0.00627224	up	2.342	1.228	6.65177e-05	0.000199681	up
ko00480	LOC110696276	K22596 gamma-glutamylcyclotransferase, plant [EC:4.3.2.9] | (RefSeq) gamma-glutamylcyclotransferase 2-1-like (A)	gamma-glutamylcyclotransferase 2-1-like [Chenopodium quinoa]	0.37	-1.434	1.43762e-17	5.03498e-16	down	0.34	-1.558	6.97189e-82	5.71197e-80	down
ko00480	LOC110709595	K22596 gamma-glutamylcyclotransferase, plant [EC:4.3.2.9] | (RefSeq) gamma-glutamylcyclotransferase 2-3-like isoform X1 (A)	gamma-glutamylcyclotransferase 2-3-like isoform X1 [Chenopodium quinoa]						2.748	1.458	0.0162357	0.0321646	up
Note:
The yellow background indicated DEGs identified in SC vs CK,
the blue background indicated DEGs identified in BW vs CK,
and the red background indicated DEGs identified both in SC vs CK and BW vs CK.

## Sheet: DAMs
DAMs involved in glutathione metabolism
Index	Compounds	Class I	Class II	DAMs in SC vs CK				DAMs in BW vs CK
				VIP	Fold Change	Log2FC	Type	VIP	Fold Change	Log2FC	Type
pme2563	γ-Glu-Cys	Amino acids and derivatives	Amino acids and derivatives	1.28149	0.398957	-1.3257	down	1.2373	0.295826	-1.75718	down
mws0263	5-Oxo-L-Proline	Amino acids and derivatives	Amino acids and derivatives	1.29063	0.121872	-3.03656	down	1.21253	0.222121	-2.17059	down
mws0875	L-Cysteinyl-L-glycine	Amino acids and derivatives	Amino acids and derivatives	1.28782	2.84227	1.50705	up	1.25687	3.38487	1.7591	up
pme1086	Glutathione reduced form	Amino acids and derivatives	Amino acids and derivatives	1.31322	5.45199	2.44678	up	1.27938	4.18514	2.06528	up
mws0217	L-Glycine	Amino acids and derivatives	Amino acids and derivatives	1.21224	0.361338	-1.46858	down	1.19752	0.32465	-1.62304	down
pme2651	NADP (Nicotinamide adenine dinucleotide phosphate)	Nucleotides and derivatives	Nucleotides and derivatives	1.2377	2.23136	1.15792	up	1.21892	2.23748	1.16188	up
pme1841	Cadaverine	Alkaloids	Phenolamine	1.31076	0.193024	-2.37315	down	1.27301	0.243271	-2.03937	down
mws4134	Oxiglutatione	Amino acids and derivatives	Amino acids and derivatives					1.21196	0.380301	-1.39479	down
Note:
The blue background indicated DAMs detected in BW vs CK,
and the red background indicated DAMs detected both in SC vs CK and BW vs CK.
